# Supplementary material for: Identification of SUMO Targets Associated With the Pluripotent State in Human Stem Cells
Source: Mol Cell Proteomics. 2021 Oct 18;20:100164. doi: 10.1016/j.mcpro.2021.100164 (PMC8604812; doi:10.1016/j.mcpro.2021.100164)
Supplement: Supplemental File S1 [file mmc2.xlsx]

## Sheet: Details
Column Header	Explanation
Fasta headers	FASTA file header for protein group
id	MaxQuant identification number
Majority protein IDs	UniProtKB ID
Protein names	Proein name
Gene names	Gene name
Student's T-test Difference 24h_0h	Difference between the means (24h - 0h)
Student's T-test Difference 48h_0h	Difference between the means (48h - 0h)
Student's T-test Significant 24h_0h	Defined as significantly different (24h v 0h) - Student's T-test 5% FDR S0=0.1
Student's T-test Significant 48h_0h	Defined as significantly different (48h v 0h) - Student's T-test 5% FDR S0=0.1
-Log Student's T-test p-value 24h_0h	Student's T-test value 24h v 0h
-Log Student's T-test p-value 48h_0h	Student's T-test value 48h v 0h
Sequence coverage [%]	Protein sequence coverage by peptide ID
Mol. weight [kDa]	MW of protein
Sequence length	Length of protein
Total_Norm.LFQ_ML792_0h_Rep1	Sum of slice-specific noramlized LFQ values for each replicate of the experiment (effectively relative abundance). ZR= zero-replaced in Perseus - Width 0.3 downshift 0.8
Total_Norm.LFQ_ML792_0h_Rep2
Total_Norm.LFQ_ML792_0h_Rep3
Total_Norm.LFQ_ML792_0h_Rep4
Total_Norm.LFQ_ML792_24h_Rep1
Total_Norm.LFQ_ML792_24h_Rep2
Total_Norm.LFQ_ML792_24h_Rep3
Total_Norm.LFQ_ML792_24h_Rep4
Total_Norm.LFQ_ML792_48h_Rep1
Total_Norm.LFQ_ML792_48h_Rep2
Total_Norm.LFQ_ML792_48h_Rep3
Total_Norm.LFQ_ML792_48h_Rep4
ZR_Total_Norm.LFQ_ML792_0h_Rep1
ZR_Total_Norm.LFQ_ML792_0h_Rep2
ZR_Total_Norm.LFQ_ML792_0h_Rep3
ZR_Total_Norm.LFQ_ML792_0h_Rep4
ZR_Total_Norm.LFQ_ML792_24h_Rep1
ZR_Total_Norm.LFQ_ML792_24h_Rep2
ZR_Total_Norm.LFQ_ML792_24h_Rep3
ZR_Total_Norm.LFQ_ML792_24h_Rep4
ZR_Total_Norm.LFQ_ML792_48h_Rep1
ZR_Total_Norm.LFQ_ML792_48h_Rep2
ZR_Total_Norm.LFQ_ML792_48h_Rep3
ZR_Total_Norm.LFQ_ML792_48h_Rep4

## Sheet: Summary
id	Number of proteins	Peptides	Razor + unique peptides	Unique peptides	Sequence coverage [%]	Mol. weight [kDa]	Sequence length	Majority protein IDs	Fasta headers	Protein names	Gene names	Student's T-test Difference 24h_0h	Student's T-test Difference 48h_0h	Student's T-test Significant 24h_0h	Student's T-test Significant 48h_0h	-Log Student's T-test p-value 24h_0h	-Log Student's T-test p-value 48h_0h	Total_Norm.LFQ_ML792_0h_Rep1	Total_Norm.LFQ_ML792_0h_Rep2	Total_Norm.LFQ_ML792_0h_Rep3	Total_Norm.LFQ_ML792_0h_Rep4	Total_Norm.LFQ_ML792_24h_Rep1	Total_Norm.LFQ_ML792_24h_Rep2	Total_Norm.LFQ_ML792_24h_Rep3	Total_Norm.LFQ_ML792_24h_Rep4	Total_Norm.LFQ_ML792_48h_Rep1	Total_Norm.LFQ_ML792_48h_Rep2	Total_Norm.LFQ_ML792_48h_Rep3	Total_Norm.LFQ_ML792_48h_Rep4	ZR_Total_Norm.LFQ_ML792_0h_Rep1	ZR_Total_Norm.LFQ_ML792_0h_Rep2	ZR_Total_Norm.LFQ_ML792_0h_Rep3	ZR_Total_Norm.LFQ_ML792_0h_Rep4	ZR_Total_Norm.LFQ_ML792_24h_Rep1	ZR_Total_Norm.LFQ_ML792_24h_Rep2	ZR_Total_Norm.LFQ_ML792_24h_Rep3	ZR_Total_Norm.LFQ_ML792_24h_Rep4	ZR_Total_Norm.LFQ_ML792_48h_Rep1	ZR_Total_Norm.LFQ_ML792_48h_Rep2	ZR_Total_Norm.LFQ_ML792_48h_Rep3	ZR_Total_Norm.LFQ_ML792_48h_Rep4
3500	8	10	10	10	22.2	57.889	509	P78395;E7EW99;B5MCY4;E7EMH2;H7C2P3	sp|P78395|PRAME_HUMAN Melanoma antigen preferentially expressed in tumors OS=Homo sapiens OX=9606 GN=PRAME PE=1 SV=1;tr|E7EW99|E7EW99_HUMAN Melanoma antigen preferentially-expressed in tumors (Fragment) OS=Homo sapiens OX=9606 GN=PRAME PE=1 SV=1;tr|B5MCY4|	Melanoma antigen preferentially expressed in tumors	PRAME	1.42087	4.97514		+	0.504231	5.15066					7.97361e+07	4.81476e+08			5.87671e+08	5.3912e+08	9.4893e+08	4.10778e+08	2.21291e+07	2.61979e+07	1.78006e+07	1.22272e+07	7.97361e+07	4.81476e+08	8.80759e+06	1.91779e+07	5.87671e+08	5.39121e+08	9.4893e+08	4.10778e+08
1729	1	18	2	2	79.7	21.43	182	K7EJH8	tr|K7EJH8|K7EJH8_HUMAN Alpha-actinin-4 (Fragment) OS=Homo sapiens OX=9606 GN=ACTN4 PE=1 SV=1		ACTN4	0	4.2602		+	-4.34294e-08	4.08087									3.17869e+08	3.36889e+08	3.32534e+08	2.78038e+08	1.01341e+07	2.39039e+07	3.25603e+07	9.30977e+06	1.64483e+07	1.46683e+07	1.15233e+07	1.32676e+07	3.17868e+08	3.36889e+08	3.32534e+08	2.78038e+08
683	4	11	11	7	28	57.208	490	B0QYD3;Q9UH17	tr|B0QYD3|B0QYD3_HUMAN DNA dC->dU-editing enzyme APOBEC-3B OS=Homo sapiens OX=9606 GN=APOBEC3B PE=1 SV=1;sp|Q9UH17|ABC3B_HUMAN DNA dC->dU-editing enzyme APOBEC-3B OS=Homo sapiens OX=9606 GN=APOBEC3B PE=1 SV=1	DNA dC->dU-editing enzyme APOBEC-3B	APOBEC3B	2.15192	4.09456		+	1.22909	2.36643				1.93547e+08	1.5965e+08	1.6182e+08	1.42636e+08	1.06627e+08	5.09086e+08	6.05524e+08	4.71003e+08	5.90921e+08	2.60654e+07	1.02413e+07	1.94951e+07	1.93547e+08	1.5965e+08	1.6182e+08	1.42636e+08	1.06627e+08	5.09085e+08	6.05524e+08	4.71003e+08	5.90921e+08
2956	1	4	4	4	19.3	32.973	290	P35219	sp|P35219|CAH8_HUMAN Carbonic anhydrase-related protein OS=Homo sapiens OX=9606 GN=CA8 PE=1 SV=3	Carbonic anhydrase-related protein	CA8	2.12703	3.88668		+	3.29236	4.76824					6.04052e+07	7.50965e+07	5.74679e+07	7.53804e+07	2.49634e+08	2.40582e+08	1.82876e+08	2.35232e+08	1.35788e+07	2.1336e+07	2.08422e+07	8.93854e+06	6.04053e+07	7.50965e+07	5.7468e+07	7.53804e+07	2.49635e+08	2.40582e+08	1.82876e+08	2.35232e+08
226	8	18	18	18	38.2	78.808	693	A0A0A0MSB8;Q9UPT5;A0A0A0MRE1;B4DJ07	tr|A0A0A0MSB8|A0A0A0MSB8_HUMAN Exocyst complex component 7 OS=Homo sapiens OX=9606 GN=EXOC7 PE=1 SV=1;sp|Q9UPT5|EXOC7_HUMAN Exocyst complex component 7 OS=Homo sapiens OX=9606 GN=EXOC7 PE=1 SV=3;tr|A0A0A0MRE1|A0A0A0MRE1_HUMAN Exocyst complex component 7 (F	Exocyst complex component 7	EXOC7	2.77784	3.33733		+	1.88218	3.63882					1.1971e+08	1.14375e+08		1.6109e+08	1.12497e+08	1.39301e+08	1.08671e+08	1.24017e+08	8.89874e+06	6.47738e+06	2.45144e+07	1.43217e+07	1.1971e+08	1.14375e+08	2.02984e+07	1.6109e+08	1.12497e+08	1.39301e+08	1.08671e+08	1.24017e+08
3506	1	5	5	5	22.3	38.577	354	P78540	sp|P78540|ARGI2_HUMAN Arginase-2, mitochondrial OS=Homo sapiens OX=9606 GN=ARG2 PE=1 SV=1	Arginase-2, mitochondrial	ARG2	1.82955	3.12001		+	1.31207	4.48165					5.73354e+07	6.2313e+07	4.46968e+07		8.03794e+07	8.82446e+07	9.01655e+07	7.32137e+07	1.63083e+07	8.58015e+06	6.66857e+06	8.78357e+06	5.73355e+07	6.2313e+07	4.46968e+07	8.19088e+06	8.03794e+07	8.82447e+07	9.01656e+07	7.32137e+07
5120	2	6	6	6	13.5	65.921	577	Q96CV9	sp|Q96CV9|OPTN_HUMAN Optineurin OS=Homo sapiens OX=9606 GN=OPTN PE=1 SV=3	Optineurin	OPTN	1.54011	3.02146		+	2.27553	4.29785				3.33496e+07	3.83856e+07	5.9217e+07	5.04584e+07	8.01885e+07	1.70048e+08	1.40491e+08	1.40337e+08	1.66722e+08	1.51734e+07	1.83398e+07	1.38553e+07	3.33496e+07	3.83856e+07	5.92171e+07	5.04584e+07	8.01885e+07	1.70048e+08	1.40491e+08	1.40337e+08	1.66722e+08
4718	1	6	6	6	13	74.327	669	Q8N442	sp|Q8N442|GUF1_HUMAN Translation factor GUF1, mitochondrial OS=Homo sapiens OX=9606 GN=GUF1 PE=1 SV=1	Translation factor GUF1, mitochondrial	GUF1	1.93422	2.74735			1.44652	2.06868					8.02843e+07		6.5439e+07		9.31775e+07		9.11441e+07	8.67158e+07	8.76257e+06	8.20916e+06	5.66314e+06	1.22889e+07	8.02844e+07	1.41645e+07	6.5439e+07	1.43504e+07	9.31775e+07	1.38197e+07	9.11441e+07	8.67158e+07
1939	1	2	2	2	7.3	47.878	440	O14763	sp|O14763|TR10B_HUMAN Tumor necrosis factor receptor superfamily member 10B OS=Homo sapiens OX=9606 GN=TNFRSF10B PE=1 SV=2	Tumor necrosis factor receptor superfamily member 10B	TNFRSF10B	0	2.62952		+	-4.34294e-08	3.22866									1.18619e+08	1.40391e+08	9.24294e+07	7.35305e+07	1.75481e+07	8.51417e+06	2.58431e+07	1.9989e+07	2.47428e+07	2.38392e+07	1.71786e+07	1.44436e+07	1.18619e+08	1.40391e+08	9.24294e+07	7.35304e+07
4286	1	10	10	10	18.6	73.655	652	Q66K79	sp|Q66K79|CBPZ_HUMAN Carboxypeptidase Z OS=Homo sapiens OX=9606 GN=CPZ PE=1 SV=2	Carboxypeptidase Z	CPZ	1.62403	2.26574			1.36869	1.93109				6.75474e+07	7.55961e+07	7.42411e+07	6.68389e+07	6.33151e+07	1.10937e+08	1.17542e+08	1.11833e+08	9.65034e+07	9.47375e+06	3.01885e+07	1.36203e+07	6.75474e+07	7.55961e+07	7.42411e+07	6.68389e+07	6.33152e+07	1.10937e+08	1.17542e+08	1.11833e+08	9.65034e+07
3126	6	46	46	46	79.1	59.67	541	P48643;E7ENZ3;B7ZAR1;E9PCA1	sp|P48643|TCPE_HUMAN T-complex protein 1 subunit epsilon OS=Homo sapiens OX=9606 GN=CCT5 PE=1 SV=1;tr|E7ENZ3|E7ENZ3_HUMAN T-complex protein 1 subunit epsilon OS=Homo sapiens OX=9606 GN=CCT5 PE=1 SV=1;tr|B7ZAR1|B7ZAR1_HUMAN T-complex protein 1 subunit epsil	T-complex protein 1 subunit epsilon	CCT5	2.18386	2.22089		+	3.76423	3.79111	3.55129e+09	3.82459e+09	3.35678e+09	3.44059e+09	1.21535e+10	1.13868e+10	2.26927e+10	2.12897e+10	2.34272e+10	2.17787e+10	1.16658e+10	1.24475e+10	3.55129e+09	3.82459e+09	3.35678e+09	3.44059e+09	1.21535e+10	1.13868e+10	2.26927e+10	2.12898e+10	2.34272e+10	2.17787e+10	1.16658e+10	1.24475e+10
200	12	6	6	2	14.1	44.039	391	A0A0A0MRF3;Q53GI4;Q15561;H0YEJ9;A0A1X7SBS4;Q99594;H0YGS2;Q15562	tr|A0A0A0MRF3|A0A0A0MRF3_HUMAN Transcriptional enhancer factor TEF-3 OS=Homo sapiens OX=9606 GN=TEAD4 PE=1 SV=1;tr|Q53GI4|Q53GI4_HUMAN TEA domain family member 4 isoform 1 variant (Fragment) OS=Homo sapiens OX=9606 GN=TEAD4 PE=1 SV=1;sp|Q15561|TEAD4_HUMAN	Transcriptional enhancer factor TEF-3;Transcriptional enhancer factor TEF-5;Transcriptional enhancer factor TEF-4	TEAD4;TEAD1;TEAD3;TEAD2	0.770851	2.20735			0.548827	2.0417						6.24292e+07			8.9283e+07	1.13031e+08	9.48784e+07		2.83371e+07	1.19872e+07	1.47683e+07	1.0749e+07	1.12973e+07	6.24293e+07	4.0509e+07	1.59976e+07	8.9283e+07	1.13031e+08	9.48784e+07	2.56187e+07
2575	2	5	5	5	31.4	28.306	255	P0DPD7;P0DPD8	sp|P0DPD7|EFMT4_HUMAN EEF1A lysine methyltransferase 4 OS=Homo sapiens OX=9606 GN=EEF1AKMT4 PE=1 SV=1;sp|P0DPD8|EFCE2_HUMAN EEF1AKMT4-ECE2 readthrough transcript protein OS=Homo sapiens OX=9606 GN=EEF1AKMT4-ECE2 PE=1 SV=1			2.55583	2.20019			2.192	1.96481				4.63499e+07	7.1104e+07	7.7239e+07	1.33298e+08	8.06786e+07	7.67971e+07		8.11407e+07	5.42498e+07	1.5886e+07	8.03131e+06	8.3548e+06	4.63499e+07	7.1104e+07	7.7239e+07	1.33298e+08	8.06786e+07	7.67972e+07	6.51777e+07	8.11407e+07	5.42498e+07
5053	1	2	2	2	18.2	19.125	176	Q969L2	sp|Q969L2|MAL2_HUMAN Protein MAL2 OS=Homo sapiens OX=9606 GN=MAL2 PE=1 SV=1	Protein MAL2	MAL2	0.930377	2.09906			0.769134	1.93671						2.91931e+07	3.88778e+07		6.72215e+07		4.20066e+07	7.49089e+07	1.91515e+07	7.94092e+06	5.70212e+06	1.48051e+07	1.4431e+07	2.91931e+07	3.88778e+07	1.03402e+07	6.72215e+07	2.04493e+07	4.20066e+07	7.49088e+07
1949	2	2	2	2	25	13.735	124	O14907;A0A087X282	sp|O14907|TX1B3_HUMAN Tax1-binding protein 3 OS=Homo sapiens OX=9606 GN=TAX1BP3 PE=1 SV=2;tr|A0A087X282|A0A087X282_HUMAN Tax1-binding protein 3 OS=Homo sapiens OX=9606 GN=TAX1BP3 PE=1 SV=1	Tax1-binding protein 3	TAX1BP3	0.949177	2.09707			0.744891	1.76598								1.28895e+08	1.48349e+08	1.48283e+08	9.62768e+07		1.72699e+07	1.70247e+07	2.71108e+07	1.90149e+07	1.88454e+07	2.92958e+07	2.95995e+07	1.28895e+08	1.48349e+08	1.48283e+08	9.62768e+07	2.39791e+07
5382	2	10	10	10	37.7	34.14	308	Q99988	sp|Q99988|GDF15_HUMAN Growth/differentiation factor 15 OS=Homo sapiens OX=9606 GN=GDF15 PE=1 SV=3	Growth/differentiation factor 15	GDF15	1.145	2.09161		+	1.37973	2.53095	1.21251e+08	1.15086e+08	3.48663e+07	1.10484e+08	2.23727e+08	1.9801e+08	1.65288e+08	1.75582e+08	3.52249e+08	3.50711e+08	3.809e+08	3.77012e+08	1.21251e+08	1.15086e+08	3.48663e+07	1.10484e+08	2.23727e+08	1.9801e+08	1.65288e+08	1.75582e+08	3.52249e+08	3.50711e+08	3.809e+08	3.77012e+08
5286	1	3	3	3	17.6	33.24	312	Q96QR8	sp|Q96QR8|PURB_HUMAN Transcriptional activator protein Pur-beta OS=Homo sapiens OX=9606 GN=PURB PE=1 SV=3	Transcriptional activator protein Pur-beta	PURB	2.32264	2.08802			2.98237	1.73552					7.17479e+07	7.14602e+07	7.42151e+07	6.57084e+07	9.44397e+07	8.97901e+07	7.46824e+07		2.61363e+07	1.05093e+07	7.86323e+06	1.84854e+07	7.17478e+07	7.14602e+07	7.42151e+07	6.57085e+07	9.44397e+07	8.979e+07	7.46824e+07	2.06e+07
3663	1	3	3	3	18.3	19.769	180	Q10589	sp|Q10589|BST2_HUMAN Bone marrow stromal antigen 2 OS=Homo sapiens OX=9606 GN=BST2 PE=1 SV=1	Bone marrow stromal antigen 2	BST2	1.59487	2.07794			1.3977	1.45612					3.29286e+07	4.8231e+07	5.48595e+07	9.04453e+07	9.57014e+07	1.29978e+08	1.01063e+08		7.66853e+06	2.20174e+07	1.30413e+07	4.29854e+07	3.29285e+07	4.8231e+07	5.48595e+07	9.04453e+07	9.57013e+07	1.29978e+08	1.01063e+08	2.39237e+07
3322	2	7	7	7	21.3	56.157	520	P55809;E9PDW2	sp|P55809|SCOT1_HUMAN Succinyl-CoA:3-ketoacid coenzyme A transferase 1, mitochondrial OS=Homo sapiens OX=9606 GN=OXCT1 PE=1 SV=1;tr|E9PDW2|E9PDW2_HUMAN Succinyl-CoA:3-ketoacid coenzyme A transferase 1, mitochondrial OS=Homo sapiens OX=9606 GN=OXCT1 PE=1 SV	Succinyl-CoA:3-ketoacid coenzyme A transferase 1, mitochondrial	OXCT1	2.05202	1.91493			1.21739	1.0773			6.99628e+07		1.10923e+08		8.45908e+07	1.42938e+08	8.09047e+07	1.00991e+08		1.38819e+08	1.08287e+07	7.359e+06	6.99627e+07	2.18606e+07	1.10923e+08	2.68727e+07	8.45908e+07	1.42938e+08	8.09047e+07	1.00991e+08	2.17281e+07	1.3882e+08
2024	2	4	4	4	36.4	16.32	151	O15511;B1ALC0	sp|O15511|ARPC5_HUMAN Actin-related protein 2/3 complex subunit 5 OS=Homo sapiens OX=9606 GN=ARPC5 PE=1 SV=3;tr|B1ALC0|B1ALC0_HUMAN Actin-related protein 2/3 complex subunit 5 OS=Homo sapiens OX=9606 GN=ARPC5 PE=1 SV=1	Actin-related protein 2/3 complex subunit 5	ARPC5	1.71416	1.86905			0.745738	0.824407	2.49679e+08	1.82847e+08			1.95033e+08	1.62709e+08	1.6385e+08	2.40233e+08	2.28787e+08	1.59176e+08	1.96789e+08	2.6779e+08	2.49679e+08	1.82847e+08	1.06855e+07	2.20939e+07	1.95032e+08	1.62709e+08	1.6385e+08	2.40233e+08	2.28787e+08	1.59176e+08	1.96788e+08	2.6779e+08
2661	1	34	34	33	33	136.38	1247	P14543	sp|P14543|NID1_HUMAN Nidogen-1 OS=Homo sapiens OX=9606 GN=NID1 PE=1 SV=3	Nidogen-1	NID1	0.540636	1.79348		+	3.7971	6.63955	8.01476e+08	9.15319e+08	8.94303e+08	8.62517e+08	1.30156e+09	1.36752e+09	1.17835e+09	1.20791e+09	3.28925e+09	3.10795e+09	2.7573e+09	2.89885e+09	8.01475e+08	9.15319e+08	8.94303e+08	8.62517e+08	1.30156e+09	1.36752e+09	1.17835e+09	1.20791e+09	3.28924e+09	3.10795e+09	2.7573e+09	2.89885e+09
4620	3	6	5	5	13.1	80.984	708	Q8IVL5	sp|Q8IVL5|P3H2_HUMAN Prolyl 3-hydroxylase 2 OS=Homo sapiens OX=9606 GN=P3H2 PE=1 SV=1	Prolyl 3-hydroxylase 2	LEPREL1	1.20306	1.78433			1.61345	2.54207					3.88706e+07	3.56545e+07		4.61131e+07	6.01767e+07	5.422e+07	4.77025e+07	5.30334e+07	2.29812e+07	2.23586e+07	1.45236e+07	7.85658e+06	3.88706e+07	3.56545e+07	2.57744e+07	4.61131e+07	6.01768e+07	5.42201e+07	4.77025e+07	5.30334e+07
5989	1	7	7	7	26.7	33.216	273	Q9NWB6	sp|Q9NWB6|ARGL1_HUMAN Arginine and glutamate-rich protein 1 OS=Homo sapiens OX=9606 GN=ARGLU1 PE=1 SV=1	Arginine and glutamate-rich protein 1	ARGLU1	1.32758	1.7586			0.703368	0.864546			7.07267e+07		6.93828e+07				8.29972e+07	8.59364e+07	7.10555e+07		5.22909e+06	1.48649e+07	7.07267e+07	9.68004e+06	6.93828e+07	3.79212e+07	4.92113e+07	1.63085e+07	8.29973e+07	8.59364e+07	7.10555e+07	1.3765e+07
4661	1	8	8	8	16.9	55.8	491	Q8IYB1	sp|Q8IYB1|M21D2_HUMAN Protein MB21D2 OS=Homo sapiens OX=9606 GN=MB21D2 PE=1 SV=3	Protein MB21D2	MB21D2	1.29508	1.73344			0.77039	1.09897		5.22071e+07	5.96773e+07	5.56975e+07	8.49656e+07	5.78132e+07	9.1535e+07	8.12771e+07	8.95219e+07	1.15449e+08	1.0008e+08	1.19122e+08	5.80791e+06	5.22071e+07	5.96773e+07	5.56975e+07	8.49656e+07	5.78133e+07	9.1535e+07	8.12771e+07	8.95219e+07	1.15449e+08	1.0008e+08	1.19122e+08
6365	8	9	9	9	28.9	47.534	419	Q9Y276;C9J8G3	sp|Q9Y276|BCS1_HUMAN Mitochondrial chaperone BCS1 OS=Homo sapiens OX=9606 GN=BCS1L PE=1 SV=1;tr|C9J8G3|C9J8G3_HUMAN Mitochondrial chaperone BCS1 (Fragment) OS=Homo sapiens OX=9606 GN=BCS1L PE=1 SV=1	Mitochondrial chaperone BCS1	BCS1L	0.967894	1.73071			0.470196	1.79006	6.19791e+07				6.67767e+07		8.78834e+07	8.49973e+07	7.82919e+07	5.44929e+07	9.27236e+07	9.35539e+07	6.19791e+07	1.8872e+07	1.27047e+07	2.05255e+07	6.67767e+07	8.95045e+06	8.78834e+07	8.49973e+07	7.82919e+07	5.44929e+07	9.27236e+07	9.3554e+07
1395	2	7	7	7	19.5	59.718	519	G3V4K3;Q9H9C1	tr|G3V4K3|G3V4K3_HUMAN Spermatogenesis-defective protein 39 homolog OS=Homo sapiens OX=9606 GN=VIPAS39 PE=1 SV=1;sp|Q9H9C1|SPE39_HUMAN Spermatogenesis-defective protein 39 homolog OS=Homo sapiens OX=9606 GN=VIPAS39 PE=1 SV=1	Spermatogenesis-defective protein 39 homolog	VIPAS39	1.77384	1.66493			1.27634	1.1894				7.95578e+07	8.30959e+07	6.80155e+07	7.74044e+07	7.05515e+07	6.26324e+07	7.26278e+07	6.66082e+07	7.53165e+07	1.65933e+07	2.49841e+07	6.84325e+06	7.95578e+07	8.3096e+07	6.80155e+07	7.74045e+07	7.05514e+07	6.26325e+07	7.26278e+07	6.66082e+07	7.53166e+07
4312	1	4	4	4	3.2	172.46	1551	Q6DT37	sp|Q6DT37|MRCKG_HUMAN Serine/threonine-protein kinase MRCK gamma OS=Homo sapiens OX=9606 GN=CDC42BPG PE=1 SV=2	Serine/threonine-protein kinase MRCK gamma	CDC42BPG	1.77891	1.65974			2.15817	1.93128			6.28946e+06	5.39448e+06			8.79391e+06		8.55697e+06			1.56015e+07	5.20564e+06	4.92574e+06	6.28946e+06	5.39449e+06	1.91187e+07	3.86091e+07	8.79391e+06	1.85868e+07	8.55697e+06	1.62609e+07	3.99395e+07	1.56015e+07
4119	1	4	1	0	16.9	28.242	254	Q53S08	sp|Q53S08|RAB6D_HUMAN Ras-related protein Rab-6D OS=Homo sapiens OX=9606 GN=RAB6D PE=2 SV=1		RAB6C	0.842772	1.6345			0.292308	0.792608		1.1179e+08		1.46092e+08	1.11527e+08	9.23229e+07	1.20528e+08		1.31311e+08	1.32e+08	1.29709e+08	8.91442e+07	1.41086e+07	1.1179e+08	9.36026e+06	1.46092e+08	1.11527e+08	9.23228e+07	1.20528e+08	1.79814e+07	1.31311e+08	1.32e+08	1.29709e+08	8.91442e+07
6186	2	7	7	7	21.1	42.5	379	Q9UH62	sp|Q9UH62|ARMX3_HUMAN Armadillo repeat-containing X-linked protein 3 OS=Homo sapiens OX=9606 GN=ARMCX3 PE=1 SV=1	Armadillo repeat-containing X-linked protein 3	ARMCX3	1.04908	1.60063			0.609727	1.1891	6.30468e+07	6.88918e+07			7.87906e+07	8.05529e+07		9.78135e+07	1.00713e+08	8.71714e+07	1.09947e+08	8.15048e+07	6.30468e+07	6.88918e+07	2.49815e+07	8.57084e+06	7.87906e+07	8.05529e+07	2.74622e+07	9.78134e+07	1.00713e+08	8.71714e+07	1.09947e+08	8.15048e+07
1328	15	9	9	9	24.2	57.419	520	F8VUB4;F8VV52;Q9NZN8;F8VP97	tr|F8VUB4|F8VUB4_HUMAN CCR4-NOT transcription complex subunit 2 OS=Homo sapiens OX=9606 GN=CNOT2 PE=1 SV=2;tr|F8VV52|F8VV52_HUMAN CCR4-NOT transcription complex subunit 2 (Fragment) OS=Homo sapiens OX=9606 GN=CNOT2 PE=1 SV=1;sp|Q9NZN8|CNOT2_HUMAN CCR4-NOT	CCR4-NOT transcription complex subunit 2	CNOT2	1.16597	1.58312		+	1.07228	3.05204						5.55158e+07	7.38878e+07	6.73286e+07	6.12298e+07	5.35399e+07	6.84909e+07	6.36496e+07	3.11414e+07	1.85144e+07	1.36874e+07	2.24714e+07	1.62771e+07	5.55159e+07	7.38878e+07	6.73286e+07	6.12298e+07	5.35399e+07	6.84909e+07	6.36496e+07
444	2	7	7	7	11.7	74.925	665	A0A1W2PNW4;P17948	tr|A0A1W2PNW4|A0A1W2PNW4_HUMAN Vascular endothelial growth factor receptor 1 OS=Homo sapiens OX=9606 GN=FLT1 PE=1 SV=1;sp|P17948|VGFR1_HUMAN Vascular endothelial growth factor receptor 1 OS=Homo sapiens OX=9606 GN=FLT1 PE=1 SV=2	Vascular endothelial growth factor receptor 1	FLT1	0.915484	1.58085			1.62899	1.39158	3.62357e+07	2.52335e+07	2.62469e+07		4.18017e+07	5.54927e+07	3.68579e+07	5.21057e+07	8.51144e+07	1.27428e+08	1.07575e+08		3.62357e+07	2.52336e+07	2.62469e+07	1.46656e+07	4.18017e+07	5.54927e+07	3.68579e+07	5.21057e+07	8.51144e+07	1.27428e+08	1.07576e+08	2.4157e+07
4210	1	13	13	13	16.7	94.474	828	Q5T5X7	sp|Q5T5X7|BEND3_HUMAN BEN domain-containing protein 3 OS=Homo sapiens OX=9606 GN=BEND3 PE=1 SV=1	BEN domain-containing protein 3	BEND3	1.30315	1.5205			0.63725	0.778515			6.28594e+07	1.50352e+08	1.15823e+08	8.75088e+07	6.53551e+07	6.61874e+07	1.12073e+08	7.55363e+07	8.82741e+07	1.07181e+08	8.00671e+06	1.56247e+07	6.28594e+07	1.50352e+08	1.15823e+08	8.75088e+07	6.53552e+07	6.61874e+07	1.12073e+08	7.55363e+07	8.82741e+07	1.07181e+08
5869	1	4	4	4	10.3	57.033	507	Q9NQH7	sp|Q9NQH7|XPP3_HUMAN Xaa-Pro aminopeptidase 3 OS=Homo sapiens OX=9606 GN=XPNPEP3 PE=1 SV=1	Probable Xaa-Pro aminopeptidase 3	XPNPEP3	1.3952	1.50815			0.913536	1.01665			7.14724e+07	6.56493e+07	6.69174e+07	7.88392e+07	6.142e+07	9.1199e+07	8.06461e+07	7.71569e+07	8.28839e+07	7.83709e+07	1.54361e+07	8.52477e+06	7.14724e+07	6.56492e+07	6.69174e+07	7.88392e+07	6.14199e+07	9.1199e+07	8.0646e+07	7.71568e+07	8.28839e+07	7.83709e+07
427	7	6	6	6	9.7	85.181	771	A0A1B0GV05;Q684P5	tr|A0A1B0GV05|A0A1B0GV05_HUMAN Rap1 GTPase-activating protein 2 OS=Homo sapiens OX=9606 GN=RAP1GAP2 PE=1 SV=1;sp|Q684P5|RPGP2_HUMAN Rap1 GTPase-activating protein 2 OS=Homo sapiens OX=9606 GN=RAP1GAP2 PE=1 SV=2	Rap1 GTPase-activating protein 2	RAP1GAP2	0.442156	1.48901			0.15038	0.88255	8.6502e+07			7.87284e+07	6.19192e+07		7.57313e+07	7.37235e+07	8.81216e+07	7.17225e+07	9.79801e+07	9.29795e+07	8.6502e+07	1.71574e+07	7.93796e+06	7.87284e+07	6.19192e+07	9.14158e+06	7.57312e+07	7.37234e+07	8.81216e+07	7.17225e+07	9.79802e+07	9.29795e+07
1267	2	5	5	5	12.9	74.999	688	F5GZ90;Q9NZJ0	tr|F5GZ90|F5GZ90_HUMAN Denticleless protein homolog OS=Homo sapiens OX=9606 GN=DTL PE=1 SV=1;sp|Q9NZJ0|DTL_HUMAN Denticleless protein homolog OS=Homo sapiens OX=9606 GN=DTL PE=1 SV=3	Denticleless protein homolog	DTL	0.629704	1.48288		+	0.494523	2.81593					3.18811e+07		4.07022e+07	3.4383e+07	4.40806e+07	4.44491e+07	4.65982e+07	4.49197e+07	9.84338e+06	2.38915e+07	1.8489e+07	1.54544e+07	3.18811e+07	8.63173e+06	4.07022e+07	3.4383e+07	4.40806e+07	4.44491e+07	4.65982e+07	4.49197e+07
4013	1	10	8	8	19.6	55.39	499	Q16352	sp|Q16352|AINX_HUMAN Alpha-internexin OS=Homo sapiens OX=9606 GN=INA PE=1 SV=2	Alpha-internexin	INA	0.759789	1.48284			0.367205	1.09478		6.32004e+07		8.10131e+07	6.10223e+07	9.10723e+07		8.38671e+07	8.48865e+07	8.28199e+07	9.61105e+07	8.86139e+07	1.78719e+07	6.32004e+07	1.07222e+07	8.10131e+07	6.10223e+07	9.10722e+07	1.73037e+07	8.38671e+07	8.48865e+07	8.28199e+07	9.61105e+07	8.86139e+07
2592	3	6	6	6	13.5	57.376	532	P10696;P05187	sp|P10696|PPBN_HUMAN Alkaline phosphatase, germ cell type OS=Homo sapiens OX=9606 GN=ALPG PE=2 SV=4;sp|P05187|PPB1_HUMAN Alkaline phosphatase, placental type OS=Homo sapiens OX=9606 GN=ALPP PE=1 SV=2	Alkaline phosphatase, placental-like;Alkaline phosphatase, placental type	ALPPL2;ALPP	0.017314	1.47917			0.0102364	1.89195					3.04029e+07		3.16776e+07		5.16248e+07	5.25494e+07	7.65721e+07	5.0904e+07	1.0967e+07	1.52615e+07	3.56837e+07	2.93087e+07	3.04029e+07	2.02844e+07	3.16776e+07	9.40095e+06	5.16248e+07	5.25493e+07	7.65721e+07	5.0904e+07
5638	7	6	6	6	26.2	57.65	520	Q9H0W8;M0R2N0;M0QZC7	sp|Q9H0W8|SMG9_HUMAN Protein SMG9 OS=Homo sapiens OX=9606 GN=SMG9 PE=1 SV=1;tr|M0R2N0|M0R2N0_HUMAN Protein SMG9 (Fragment) OS=Homo sapiens OX=9606 GN=SMG9 PE=1 SV=1;tr|M0QZC7|M0QZC7_HUMAN Protein SMG9 (Fragment) OS=Homo sapiens OX=9606 GN=SMG9 PE=1 SV=8	Protein SMG9	SMG9	1.26017	1.4306			1.13775	1.2489		7.49039e+07		7.50142e+07	1.01744e+08	7.90354e+07	9.05234e+07	9.04277e+07	1.10518e+08	6.81945e+07	1.1905e+08	1.17678e+08	1.79673e+07	7.49039e+07	1.9809e+07	7.50142e+07	1.01744e+08	7.90353e+07	9.05234e+07	9.04277e+07	1.10518e+08	6.81945e+07	1.1905e+08	1.17678e+08
4011	1	6	5	5	15.7	58.768	522	Q16222	sp|Q16222|UAP1_HUMAN UDP-N-acetylhexosamine pyrophosphorylase OS=Homo sapiens OX=9606 GN=UAP1 PE=1 SV=3	UDP-N-acetylhexosamine pyrophosphorylase;UDP-N-acetylgalactosamine pyrophosphorylase;UDP-N-acetylglucosamine pyrophosphorylase	UAP1	1.75686	1.42841			1.61317	1.03385				5.31006e+07	5.45367e+07		5.471e+07	5.51454e+07			6.13231e+07	6.72991e+07	1.52593e+07	1.66811e+07	8.16048e+06	5.31006e+07	5.45367e+07	8.7454e+07	5.47101e+07	5.51453e+07	1.97528e+07	7.10051e+07	6.13231e+07	6.72992e+07
594	1	5	5	4	14	54.173	520	A1L020	sp|A1L020|MEX3A_HUMAN RNA-binding protein MEX3A OS=Homo sapiens OX=9606 GN=MEX3A PE=1 SV=1	RNA-binding protein MEX3A	MEX3A	0.564328	1.41893			0.327571	2.2708		5.41855e+07			5.79162e+07	8.21526e+07	8.03409e+07		7.28467e+07	6.68038e+07	9.20204e+07	1.0624e+08	2.22445e+07	5.41855e+07	2.33687e+07	3.30437e+07	5.79162e+07	8.21526e+07	8.03409e+07	1.16409e+07	7.28467e+07	6.68038e+07	9.20204e+07	1.0624e+08
401	3	6	6	6	12.3	94.685	815	A0A0U1RRB6;Q9Y2D4;J3QT38	tr|A0A0U1RRB6|A0A0U1RRB6_HUMAN Exocyst complex component OS=Homo sapiens OX=9606 GN=EXOC6B PE=1 SV=1;sp|Q9Y2D4|EXC6B_HUMAN Exocyst complex component 6B OS=Homo sapiens OX=9606 GN=EXOC6B PE=1 SV=3;tr|J3QT38|J3QT38_HUMAN Exocyst complex component OS=Homo sap	Exocyst complex component 6B	EXOC6B	0.954501	1.39963			0.464914	0.801346	4.41015e+07					5.04064e+07	4.51977e+07	4.68134e+07	6.24961e+07	5.45234e+07	6.24906e+07		4.41015e+07	4.01771e+07	7.30068e+06	6.37185e+06	1.08998e+07	5.04064e+07	4.51977e+07	4.68134e+07	6.24962e+07	5.45233e+07	6.24906e+07	1.87556e+07
6508	6	5	5	5	12.5	52.569	465	Q9Y5X2;C9J271	sp|Q9Y5X2|SNX8_HUMAN Sorting nexin-8 OS=Homo sapiens OX=9606 GN=SNX8 PE=1 SV=1;tr|C9J271|C9J271_HUMAN Sorting nexin-8 (Fragment) OS=Homo sapiens OX=9606 GN=SNX8 PE=1 SV=1	Sorting nexin-8	SNX8	0.0731511	1.39397			0.0360426	1.57128		4.55566e+07			3.20786e+07	3.49152e+07			4.2198e+07	4.34855e+07	4.95446e+07	4.65549e+07	1.19282e+07	4.55566e+07	1.48347e+07	1.10075e+07	3.20786e+07	3.49152e+07	1.1243e+07	8.63097e+06	4.21981e+07	4.34854e+07	4.95446e+07	4.65549e+07
5347	2	5	5	5	9.9	97.181	860	Q99549	sp|Q99549|MPP8_HUMAN M-phase phosphoprotein 8 OS=Homo sapiens OX=9606 GN=MPHOSPH8 PE=1 SV=2	M-phase phosphoprotein 8	MPHOSPH8	0.604502	1.38232			0.537261	1.89959		2.09289e+07		2.1991e+07		1.70081e+07	3.52955e+07	3.0172e+07	3.79262e+07	3.30745e+07	4.06311e+07	3.87605e+07	6.88124e+06	2.09289e+07	1.35064e+07	2.1991e+07	1.26215e+07	1.70081e+07	3.52955e+07	3.01721e+07	3.79261e+07	3.30745e+07	4.0631e+07	3.87605e+07
5371	10	10	10	10	20.4	50.219	456	Q99808	sp|Q99808|S29A1_HUMAN Equilibrative nucleoside transporter 1 OS=Homo sapiens OX=9606 GN=SLC29A1 PE=1 SV=3	Equilibrative nucleoside transporter 1	SLC29A1	1.19691	1.3788		+	4.46357	4.50318	4.49279e+08	4.57172e+08	3.63542e+08	4.05238e+08	1.05416e+09	1.00182e+09	9.64546e+08	8.20488e+08	1.15051e+09	1.27693e+09	9.7508e+08	9.66071e+08	4.49279e+08	4.57172e+08	3.63542e+08	4.05239e+08	1.05416e+09	1.00182e+09	9.64545e+08	8.20487e+08	1.15051e+09	1.27693e+09	9.75081e+08	9.66072e+08
2461	3	18	18	18	90.7	22.782	205	P04792	sp|P04792|HSPB1_HUMAN Heat shock protein beta-1 OS=Homo sapiens OX=9606 GN=HSPB1 PE=1 SV=2	Heat shock protein beta-1	HSPB1	0.790638	1.37114		+	3.62824	5.16394	1.90449e+09	2.10956e+09	1.60731e+09	2.12072e+09	3.40207e+09	3.1772e+09	3.18821e+09	3.55828e+09	5.03502e+09	5.09671e+09	4.85562e+09	4.92077e+09	1.90449e+09	2.10956e+09	1.60731e+09	2.12072e+09	3.40207e+09	3.1772e+09	3.18821e+09	3.55828e+09	5.03502e+09	5.09671e+09	4.85562e+09	4.92077e+09
6030	2	13	13	13	25.9	72.843	648	Q9NXZ2	sp|Q9NXZ2|DDX43_HUMAN Probable ATP-dependent RNA helicase DDX43 OS=Homo sapiens OX=9606 GN=DDX43 PE=2 SV=2	Probable ATP-dependent RNA helicase DDX43	DDX43	0.626447	1.3683		+	1.88106	3.62416	8.71431e+07	1.22613e+08	1.0766e+08	1.52152e+08	1.63992e+08	1.69843e+08	1.77968e+08	2.00541e+08	2.89968e+08	2.84365e+08	3.29477e+08	2.86185e+08	8.71431e+07	1.22613e+08	1.0766e+08	1.52152e+08	1.63992e+08	1.69843e+08	1.77969e+08	2.00541e+08	2.89968e+08	2.84365e+08	3.29477e+08	2.86185e+08
2821	4	4	4	4	6.5	79.573	689	P25098;P35626;E9PRV7	sp|P25098|ARBK1_HUMAN Beta-adrenergic receptor kinase 1 OS=Homo sapiens OX=9606 GN=GRK2 PE=1 SV=2;sp|P35626|ARBK2_HUMAN Beta-adrenergic receptor kinase 2 OS=Homo sapiens OX=9606 GN=GRK3 PE=1 SV=2;tr|E9PRV7|E9PRV7_HUMAN G protein-coupled receptor kinase OS=	Beta-adrenergic receptor kinase 1;Beta-adrenergic receptor kinase 2	ADRBK1;ADRBK2	0.142276	1.35957			0.0591401	1.52091		5.4243e+07	4.69361e+07		3.5385e+07		4.85622e+07	8.37961e+07	7.10877e+07	7.91169e+07	8.12042e+07	7.87019e+07	2.58201e+07	5.4243e+07	4.69361e+07	1.26106e+07	3.5385e+07	8.54125e+06	4.85622e+07	8.37962e+07	7.10876e+07	7.91169e+07	8.12042e+07	7.87019e+07
4378	4	5	5	5	15.8	50.993	456	Q6P9B6;H3BUB0;H3BM75	sp|Q6P9B6|MEAK7_HUMAN MTOR-associated protein MEAK7 OS=Homo sapiens OX=9606 GN=MEAK7 PE=1 SV=2;tr|H3BUB0|H3BUB0_HUMAN MTOR-associated protein, eak-7 homolog (Fragment) OS=Homo sapiens OX=9606 GN=MEAK7 PE=1 SV=1;tr|H3BM75|H3BM75_HUMAN MTOR-associated protei	TLD domain-containing protein 1	TLDC1	1.29243	1.34811			1.15533	1.1394			1.32519e+08		1.02883e+08	7.6912e+07	1.34047e+08	1.3892e+08	1.83245e+08	1.1277e+08	1.17645e+08	7.07297e+07	3.51337e+07	4.01822e+07	1.32519e+08	2.18816e+07	1.02883e+08	7.6912e+07	1.34047e+08	1.3892e+08	1.83245e+08	1.1277e+08	1.17645e+08	7.07297e+07
6200	4	2	2	2	9.3	58.381	535	Q9UHI5;E9PIC3;E9PQT4;E9PLV9	sp|Q9UHI5|LAT2_HUMAN Large neutral amino acids transporter small subunit 2 OS=Homo sapiens OX=9606 GN=SLC7A8 PE=1 SV=1;tr|E9PIC3|E9PIC3_HUMAN Large neutral amino acids transporter small subunit 2 (Fragment) OS=Homo sapiens OX=9606 GN=SLC7A8 PE=1 SV=1;tr|E9	Large neutral amino acids transporter small subunit 2	SLC7A8	0.717465	1.34038			1.00542	2.25905	2.2087e+07	2.05891e+07	5.21942e+07	2.8707e+07	5.52049e+07	4.5024e+07	6.18855e+07	3.23808e+07	6.08999e+07	7.8064e+07	7.76976e+07	7.58391e+07	2.2087e+07	2.05892e+07	5.21942e+07	2.8707e+07	5.52049e+07	4.5024e+07	6.18855e+07	3.23808e+07	6.08999e+07	7.80639e+07	7.76976e+07	7.5839e+07
5367	2	5	5	5	10.7	62.72	560	Q99741	sp|Q99741|CDC6_HUMAN Cell division control protein 6 homolog OS=Homo sapiens OX=9606 GN=CDC6 PE=1 SV=1	Cell division control protein 6 homolog	CDC6	1.12127	1.33683			0.927863	1.17261		6.29401e+07		5.84657e+07	7.95885e+07	5.00549e+07	7.55575e+07	6.14526e+07	7.87286e+07	8.07864e+07	6.64387e+07	7.95753e+07	1.21601e+07	6.29401e+07	1.84588e+07	5.84657e+07	7.95884e+07	5.00549e+07	7.55575e+07	6.14526e+07	7.87286e+07	8.07864e+07	6.64387e+07	7.95753e+07
5508	3	3	3	3	13	34.555	301	Q9BVW5;H3BU04	sp|Q9BVW5|TIPIN_HUMAN TIMELESS-interacting protein OS=Homo sapiens OX=9606 GN=TIPIN PE=1 SV=2;tr|H3BU04|H3BU04_HUMAN TIMELESS-interacting protein (Fragment) OS=Homo sapiens OX=9606 GN=TIPIN PE=1 SV=1	TIMELESS-interacting protein	TIPIN	0.754818	1.31914			0.62579	1.23314	3.74131e+07	3.64517e+07		3.34911e+07	5.31225e+07	4.19516e+07	3.69059e+07	3.44072e+07	6.45136e+07	6.95146e+07	5.9062e+07	5.10792e+07	3.74131e+07	3.64517e+07	7.64202e+06	3.34911e+07	5.31225e+07	4.19516e+07	3.69059e+07	3.44072e+07	6.45136e+07	6.95146e+07	5.90619e+07	5.10792e+07
566	3	5	5	5	15.7	50.075	433	A0A3B3ITR6;O95363	tr|A0A3B3ITR6|A0A3B3ITR6_HUMAN Phenylalanine--tRNA ligase, mitochondrial OS=Homo sapiens OX=9606 GN=FARS2 PE=1 SV=1;sp|O95363|SYFM_HUMAN Phenylalanine--tRNA ligase, mitochondrial OS=Homo sapiens OX=9606 GN=FARS2 PE=1 SV=1	Phenylalanine--tRNA ligase, mitochondrial	FARS2	-0.142754	1.28828			0.0663746	0.857808					6.61545e+07					7.49516e+07	8.32305e+07	1.11136e+08	3.06143e+07	1.6978e+07	1.33433e+07	4.2085e+07	6.61545e+07	2.29914e+07	1.84346e+07	7.00728e+06	1.49805e+07	7.49516e+07	8.32304e+07	1.11136e+08
5767	1	6	6	6	14.2	68.297	607	Q9H9F9	sp|Q9H9F9|ARP5_HUMAN Actin-related protein 5 OS=Homo sapiens OX=9606 GN=ACTR5 PE=1 SV=2	Actin-related protein 5	ACTR5	0.621462	1.27263			0.455905	1.08554		3.06633e+07	3.10878e+07				4.46789e+07	3.49641e+07	3.61333e+07	6.7925e+07		6.60126e+07	9.14545e+06	3.06633e+07	3.10878e+07	1.16259e+07	2.94006e+07	1.23616e+07	4.46789e+07	3.49641e+07	3.61333e+07	6.7925e+07	2.13146e+07	6.60126e+07
849	6	3	3	3	14.1	34.217	311	C9J7K9;O15162;H7C5I5;C9J9P4	tr|C9J7K9|C9J7K9_HUMAN Phospholipid scramblase OS=Homo sapiens OX=9606 GN=PLSCR1 PE=1 SV=1;sp|O15162|PLS1_HUMAN Phospholipid scramblase 1 OS=Homo sapiens OX=9606 GN=PLSCR1 PE=1 SV=1;tr|H7C5I5|H7C5I5_HUMAN Phospholipid scramblase (Fragment) OS=Homo sapiens	Phospholipid scramblase 1	PLSCR1	-0.515796	1.26494			0.264261	1.09529	7.27114e+07			7.65431e+07			7.80617e+07		8.81901e+07	6.31149e+07	1.36054e+08	9.4814e+07	7.27114e+07	2.12569e+07	1.81964e+07	7.65431e+07	3.0433e+07	1.26518e+07	7.80617e+07	1.71388e+07	8.81901e+07	6.31149e+07	1.36054e+08	9.4814e+07
6198	1	2	2	2	10.3	29.617	273	Q9UHF1	sp|Q9UHF1|EGFL7_HUMAN Epidermal growth factor-like protein 7 OS=Homo sapiens OX=9606 GN=EGFL7 PE=1 SV=3	Epidermal growth factor-like protein 7	EGFL7	-0.344797	1.26334			0.158909	1.02668	4.77611e+07			4.33905e+07					6.12053e+07	4.22493e+07	6.66777e+07		4.77611e+07	7.65073e+06	1.78846e+07	4.33905e+07	1.12823e+07	3.12575e+07	7.91877e+06	3.90359e+07	6.12053e+07	4.22494e+07	6.66776e+07	5.4611e+07
4681	4	9	9	9	20.9	67.722	617	Q8IZD4;F5GZK9	sp|Q8IZD4|DCP1B_HUMAN mRNA-decapping enzyme 1B OS=Homo sapiens OX=9606 GN=DCP1B PE=1 SV=2;tr|F5GZK9|F5GZK9_HUMAN mRNA-decapping enzyme 1B OS=Homo sapiens OX=9606 GN=DCP1B PE=1 SV=1	mRNA-decapping enzyme 1B	DCP1B	1.06092	1.25286			0.953604	1.23513		5.24044e+07		4.2422e+07	5.68942e+07		6.37529e+07	5.93245e+07	5.78864e+07	5.95004e+07	5.48859e+07	6.7494e+07	1.20888e+07	5.24045e+07	1.47192e+07	4.2422e+07	5.68942e+07	3.48257e+07	6.37529e+07	5.93245e+07	5.78864e+07	5.95004e+07	5.48858e+07	6.7494e+07
6344	1	5	5	5	5.4	113.93	1016	Q9UPR3	sp|Q9UPR3|SMG5_HUMAN Protein SMG5 OS=Homo sapiens OX=9606 GN=SMG5 PE=1 SV=3	Protein SMG5	SMG5	1.16824	1.25081			0.703315	0.73229			6.8742e+07	1.00667e+08	8.73792e+07	7.01274e+07	6.40171e+07	6.89512e+07	8.58589e+07	5.02683e+07	1.0999e+08	7.16366e+07	1.20889e+07	1.26747e+07	6.8742e+07	1.00667e+08	8.73792e+07	7.01274e+07	6.40171e+07	6.89513e+07	8.58588e+07	5.02684e+07	1.0999e+08	7.16366e+07
217	3	10	7	7	32.3	43.294	393	B6VEX4;A0A0A0MRT6;Q8IZP0	tr|B6VEX4|B6VEX4_HUMAN Abl interactor 1 OS=Homo sapiens OX=9606 GN=ABI1 PE=1 SV=1;tr|A0A0A0MRT6|A0A0A0MRT6_HUMAN Abl interactor 1 OS=Homo sapiens OX=9606 GN=ABI1 PE=1 SV=1;sp|Q8IZP0|ABI1_HUMAN Abl interactor 1 OS=Homo sapiens OX=9606 GN=ABI1 PE=1 SV=4	Abl interactor 1	ABI1	1.17333	1.24639			0.531847	0.5697				9.08796e+07	1.21305e+08			1.16451e+08		7.8901e+07	1.14515e+08	7.32881e+07	1.61294e+07	8.13359e+06	2.18423e+07	9.08795e+07	1.21305e+08	1.91792e+07	2.4868e+07	1.16451e+08	1.24592e+07	7.89011e+07	1.14515e+08	7.32882e+07
5812	2	9	9	9	25.2	65.536	579	Q9HCD5	sp|Q9HCD5|NCOA5_HUMAN Nuclear receptor coactivator 5 OS=Homo sapiens OX=9606 GN=NCOA5 PE=1 SV=2	Nuclear receptor coactivator 5	NCOA5	1.19359	1.23624			0.829393	0.866709		7.64662e+07		5.27305e+07	8.38832e+07	7.16903e+07	6.23383e+07	6.08855e+07	7.18857e+07	6.62485e+07	6.29025e+07	8.57568e+07	8.15719e+06	7.64663e+07	2.53575e+07	5.27305e+07	8.38832e+07	7.16903e+07	6.23382e+07	6.08855e+07	7.18857e+07	6.62485e+07	6.29025e+07	8.57567e+07
479	14	11	11	11	20.8	93.401	870	A0A2R8Y4C2;A0A2R8Y8C4;P56945;A0A2R8YFK2;A0A2R8Y6M6;A0A2R8YFS8;A0A2R8Y5C9;A0A2R8Y596;A0A2R8Y5E4	tr|A0A2R8Y4C2|A0A2R8Y4C2_HUMAN Breast cancer anti-estrogen resistance protein 1 OS=Homo sapiens OX=9606 GN=BCAR1 PE=1 SV=1;tr|A0A2R8Y8C4|A0A2R8Y8C4_HUMAN Breast cancer anti-estrogen resistance protein 1 OS=Homo sapiens OX=9606 GN=BCAR1 PE=1 SV=1;sp|P56945|	Breast cancer anti-estrogen resistance protein 1	BCAR1	1.40182	1.22826			1.13932	0.881006				7.31043e+07	9.75544e+07	8.02474e+07	3.24848e+07	6.78742e+07	1.03108e+08		6.69398e+07	6.47858e+07	1.77202e+07	1.33176e+07	2.05241e+07	7.31043e+07	9.75544e+07	8.02474e+07	3.24847e+07	6.78743e+07	1.03107e+08	2.38573e+07	6.69398e+07	6.47858e+07
5321	2	4	4	4	7.7	67.688	601	Q96SZ6;H0Y721	sp|Q96SZ6|CK5P1_HUMAN CDK5 regulatory subunit-associated protein 1 OS=Homo sapiens OX=9606 GN=CDK5RAP1 PE=1 SV=2;tr|H0Y721|H0Y721_HUMAN CDK5 regulatory subunit-associated protein 1 (Fragment) OS=Homo sapiens OX=9606 GN=CDK5RAP1 PE=1 SV=1	CDK5 regulatory subunit-associated protein 1	CDK5RAP1	0.600546	1.2282			0.538972	1.36719	3.51367e+07						3.10092e+07		4.60424e+07	2.82195e+07	2.70836e+07	3.58294e+07	3.51367e+07	1.28995e+07	8.88049e+06	1.03988e+07	2.77133e+07	1.77876e+07	3.10091e+07	1.4474e+07	4.60424e+07	2.82195e+07	2.70836e+07	3.58294e+07
6378	3	7	7	7	13.2	90.59	782	Q9Y2G8;Q5TDG9;Q5TDH4	sp|Q9Y2G8|DJC16_HUMAN DnaJ homolog subfamily C member 16 OS=Homo sapiens OX=9606 GN=DNAJC16 PE=2 SV=3;tr|Q5TDG9|Q5TDG9_HUMAN DnaJ (Hsp40) homolog, subfamily C, member 16, isoform CRA_a OS=Homo sapiens OX=9606 GN=DNAJC16 PE=1 SV=1;tr|Q5TDH4|Q5TDH4_HUMAN Dna	DnaJ homolog subfamily C member 16	DNAJC16	1.40797	1.22354			1.01528	0.852532			7.86585e+07	1.012e+08	1.05497e+08	9.92923e+07	1.05396e+08	1.06187e+08	9.31402e+07	8.42654e+07	1.0863e+08	8.24594e+07	2.3849e+07	1.24534e+07	7.86585e+07	1.012e+08	1.05497e+08	9.92923e+07	1.05396e+08	1.06187e+08	9.31402e+07	8.42654e+07	1.0863e+08	8.24594e+07
367	15	10	10	6	13.5	96.352	846	A0A0G2JPB6;A0A0G2JNC8;A0A0G2JMG8;A0A0G2JPQ2;Q9NX02;A0A0G2JP37;A0A0G2JLX3;J3KN39;A0A0G2JLQ8	tr|A0A0G2JPB6|A0A0G2JPB6_HUMAN NACHT, LRR and PYD domains-containing protein 2 OS=Homo sapiens OX=9606 GN=NLRP2 PE=1 SV=1;tr|A0A0G2JNC8|A0A0G2JNC8_HUMAN NACHT, LRR and PYD domains-containing protein 2 (Fragment) OS=Homo sapiens OX=9606 GN=NLRP2 PE=1 SV=1;t	NACHT, LRR and PYD domains-containing protein 2	NLRP2	0.552362	1.22322			1.04591	2.52845					3.45029e+07		2.64036e+07	2.98616e+07	3.83607e+07	3.77742e+07	5.5111e+07	4.44727e+07	1.74469e+07	1.41871e+07	1.67549e+07	2.88244e+07	3.45029e+07	2.03232e+07	2.64036e+07	2.98616e+07	3.83607e+07	3.77742e+07	5.5111e+07	4.44727e+07
2139	4	11	11	11	17.6	84.784	738	O60568;H7C2V1	sp|O60568|PLOD3_HUMAN Multifunctional procollagen lysine hydroxylase and glycosyltransferase LH3 OS=Homo sapiens OX=9606 GN=PLOD3 PE=1 SV=1;tr|H7C2V1|H7C2V1_HUMAN Multifunctional procollagen lysine hydroxylase and glycosyltransferase LH3 (Fragment) OS=Homo	Procollagen-lysine,2-oxoglutarate 5-dioxygenase 3	PLOD3	1.67464	1.21747			1.43934	0.830921				1.00879e+08	1.00246e+08	9.28397e+07	7.35973e+07	1.01673e+08	7.39476e+07		8.79661e+07	1.01403e+08	1.55007e+07	1.96497e+07	2.18221e+07	1.00879e+08	1.00246e+08	9.28397e+07	7.35972e+07	1.01673e+08	7.39477e+07	2.97228e+07	8.79661e+07	1.01403e+08
2035	3	8	8	8	23.9	50.714	456	O43159;E9PPY3	sp|O43159|RRP8_HUMAN Ribosomal RNA-processing protein 8 OS=Homo sapiens OX=9606 GN=RRP8 PE=1 SV=2;tr|E9PPY3|E9PPY3_HUMAN Ribosomal RNA-processing protein 8 OS=Homo sapiens OX=9606 GN=RRP8 PE=1 SV=1	Ribosomal RNA-processing protein 8	RRP8	1.32676	1.21271			0.831842	0.741649		7.04353e+07		6.54231e+07	5.77447e+07	6.81301e+07	7.20201e+07	7.71418e+07	5.84188e+07	8.0721e+07	6.15618e+07	5.48798e+07	1.60108e+07	7.04353e+07	7.48311e+06	6.54231e+07	5.77447e+07	6.81301e+07	7.20201e+07	7.71418e+07	5.84188e+07	8.0721e+07	6.15618e+07	5.48798e+07
782	2	5	5	5	16.3	76.078	679	B7Z2Y2;Q14746	tr|B7Z2Y2|B7Z2Y2_HUMAN Conserved oligomeric Golgi complex subunit 2 OS=Homo sapiens OX=9606 GN=COG2 PE=1 SV=1;sp|Q14746|COG2_HUMAN Conserved oligomeric Golgi complex subunit 2 OS=Homo sapiens OX=9606 GN=COG2 PE=1 SV=1	Conserved oligomeric Golgi complex subunit 2	COG2	1.45689	1.20603			1.40744	0.907001				6.05533e+07	7.81124e+07	6.69335e+07	6.51528e+07	5.13493e+07	5.93729e+07		7.88069e+07	7.76431e+07	2.73434e+07	1.01883e+07	1.82585e+07	6.05533e+07	7.81124e+07	6.69335e+07	6.51528e+07	5.13493e+07	5.93729e+07	2.40164e+07	7.88069e+07	7.76431e+07
4937	3	8	8	8	18.3	59.356	515	Q8WVX9;E9PNW8	sp|Q8WVX9|FACR1_HUMAN Fatty acyl-CoA reductase 1 OS=Homo sapiens OX=9606 GN=FAR1 PE=1 SV=1;tr|E9PNW8|E9PNW8_HUMAN Fatty acyl-CoA reductase (Fragment) OS=Homo sapiens OX=9606 GN=FAR1 PE=1 SV=1	Fatty acyl-CoA reductase 1	FAR1	0.376576	1.20106			0.212582	0.966426	6.69329e+07	6.69138e+07	7.36321e+07		3.31259e+07	1.07399e+08	5.73096e+07	5.78301e+07	1.08548e+08	7.7921e+07	1.01543e+08	1.35021e+08	6.69329e+07	6.69139e+07	7.36321e+07	1.25858e+07	3.31259e+07	1.07399e+08	5.73095e+07	5.78301e+07	1.08548e+08	7.7921e+07	1.01543e+08	1.35021e+08
6532	4	7	4	4	40.9	22.41	198	Q9Y6B6;D6RD69;Q9H029;D6R9R5	sp|Q9Y6B6|SAR1B_HUMAN GTP-binding protein SAR1b OS=Homo sapiens OX=9606 GN=SAR1B PE=1 SV=1;tr|D6RD69|D6RD69_HUMAN GTP-binding protein SAR1b (Fragment) OS=Homo sapiens OX=9606 GN=SAR1B PE=1 SV=1;tr|Q9H029|Q9H029_HUMAN cDNA FLJ32259 fis, clone PROST1000298,	GTP-binding protein SAR1b	SAR1B;DKFZp434B2017	1.06247	1.19412			0.614288	0.706312	6.5737e+07	9.62648e+07		6.6893e+07	1.03562e+08	7.4903e+07	9.39007e+07	8.91162e+07	1.06039e+08	7.82688e+07	1.07834e+08	1.04482e+08	6.5737e+07	9.62647e+07	8.0599e+06	6.68931e+07	1.03562e+08	7.4903e+07	9.39007e+07	8.91161e+07	1.06039e+08	7.82688e+07	1.07834e+08	1.04482e+08
1425	8	6	6	5	11.2	91.737	823	G5EA36;P30260	tr|G5EA36|G5EA36_HUMAN Cell division cycle 27, isoform CRA_c OS=Homo sapiens OX=9606 GN=CDC27 PE=1 SV=1;sp|P30260|CDC27_HUMAN Cell division cycle protein 27 homolog OS=Homo sapiens OX=9606 GN=CDC27 PE=1 SV=2	Cell division cycle protein 27 homolog	CDC27	2.12613	1.19324			2.61421	0.883815					8.7243e+07	8.15906e+07	8.64585e+07	6.5261e+07	9.04398e+07				1.61312e+07	1.22313e+07	4.22831e+07	1.32561e+07	8.7243e+07	8.15906e+07	8.64585e+07	6.5261e+07	9.04398e+07	5.35198e+07	1.50771e+07	4.1432e+07
5472	1	5	5	5	23	21.639	204	Q9BUH6	sp|Q9BUH6|PAXX_HUMAN Protein PAXX OS=Homo sapiens OX=9606 GN=PAXX PE=1 SV=2	Protein PAXX	C9orf142	1.32623	1.1794			1.18189	0.822371		6.28726e+07			5.31592e+07	5.07323e+07	4.91217e+07	6.22084e+07	6.96416e+07	6.18214e+07	6.1712e+07		1.01196e+07	6.28726e+07	2.48064e+07	1.32087e+07	5.31592e+07	5.07323e+07	4.91217e+07	6.22084e+07	6.96416e+07	6.18214e+07	6.1712e+07	2.0645e+07
3537	13	15	15	15	22.4	105.02	946	P98171;E7EQN5;E9PCM6	sp|P98171|RHG04_HUMAN Rho GTPase-activating protein 4 OS=Homo sapiens OX=9606 GN=ARHGAP4 PE=1 SV=2;tr|E7EQN5|E7EQN5_HUMAN Rho GTPase-activating protein 4 OS=Homo sapiens OX=9606 GN=ARHGAP4 PE=1 SV=1;tr|E9PCM6|E9PCM6_HUMAN Rho GTPase-activating protein 4 OS	Rho GTPase-activating protein 4	ARHGAP4	0.347047	1.16726			0.25794	1.10072	3.84193e+07		4.56396e+07	3.44661e+07	2.44631e+07	3.081e+07	4.27307e+07	4.87276e+07	4.13321e+07	8.46879e+07	7.54471e+07	5.77564e+07	3.84193e+07	9.92082e+06	4.56396e+07	3.44662e+07	2.44631e+07	3.08101e+07	4.27307e+07	4.87276e+07	4.13321e+07	8.46879e+07	7.54471e+07	5.77564e+07
4670	1	4	4	4	6.6	83.069	743	Q8IYQ7	sp|Q8IYQ7|THNS1_HUMAN Threonine synthase-like 1 OS=Homo sapiens OX=9606 GN=THNSL1 PE=1 SV=2	Threonine synthase-like 1	THNSL1	0.596188	1.15351			0.700076	1.25734			3.15053e+07		2.64808e+07		2.65336e+07	2.37442e+07		2.99322e+07			1.65414e+07	7.94673e+06	3.15053e+07	1.62516e+07	2.64808e+07	2.10688e+07	2.65336e+07	2.37442e+07	2.94829e+07	2.99322e+07	6.24744e+07	2.9895e+07
3704	4	9	9	8	21.4	55.63	487	Q13043;F5H5B4	sp|Q13043|STK4_HUMAN Serine/threonine-protein kinase 4 OS=Homo sapiens OX=9606 GN=STK4 PE=1 SV=2;tr|F5H5B4|F5H5B4_HUMAN Serine/threonine-protein kinase 4 OS=Homo sapiens OX=9606 GN=STK4 PE=1 SV=1	Serine/threonine-protein kinase 4;Serine/threonine-protein kinase 4 37kDa subunit;Serine/threonine-protein kinase 4 18kDa subunit	STK4	0.720274	1.14292			0.470388	0.806217		6.84986e+07	5.93361e+07	7.0825e+07	6.26797e+07	7.97494e+07	6.02864e+07	6.96285e+07	8.96057e+07	8.45186e+07	7.26431e+07	1.2311e+08	9.89409e+06	6.84986e+07	5.93361e+07	7.08251e+07	6.26797e+07	7.97494e+07	6.02864e+07	6.96285e+07	8.96057e+07	8.45186e+07	7.26431e+07	1.2311e+08
2838	1	4	4	3	8.4	74.071	656	P26374	sp|P26374|RAE2_HUMAN Rab proteins geranylgeranyltransferase component A 2 OS=Homo sapiens OX=9606 GN=CHML PE=1 SV=2	Rab proteins geranylgeranyltransferase component A 2	CHML	0.417187	1.12902			0.184034	1.36703		4.84148e+07		4.6827e+07	5.59158e+07		7.17633e+07	6.58657e+07	6.25532e+07	5.77201e+07	6.82259e+07	5.90376e+07	1.81226e+07	4.84148e+07	1.54697e+07	4.6827e+07	5.59158e+07	7.64582e+06	7.17633e+07	6.58657e+07	6.25532e+07	5.77201e+07	6.82259e+07	5.90376e+07
5140	3	4	4	4	8.2	47.971	417	Q96E29;E5RIY4;E5RIK9	sp|Q96E29|MTEF3_HUMAN Transcription termination factor 3, mitochondrial OS=Homo sapiens OX=9606 GN=MTERF3 PE=1 SV=2;tr|E5RIY4|E5RIY4_HUMAN Transcription termination factor 3, mitochondrial OS=Homo sapiens OX=9606 GN=MTERF3 PE=1 SV=1;tr|E5RIK9|E5RIK9_HUMAN	Transcription termination factor 3, mitochondrial	MTERF3	1.38266	1.12855			1.42704	0.749054					3.97092e+07	2.96149e+07		4.29361e+07	4.47482e+07		4.20565e+07		8.18903e+06	2.22567e+07	6.30661e+06	2.27376e+07	3.97091e+07	2.96149e+07	2.39277e+07	4.29361e+07	4.47482e+07	3.64959e+07	4.20565e+07	8.69544e+06
2337	2	11	11	11	7.5	208.44	1868	O95248	sp|O95248|MTMR5_HUMAN Myotubularin-related protein 5 OS=Homo sapiens OX=9606 GN=SBF1 PE=1 SV=4	Myotubularin-related protein 5	SBF1	0.662248	1.12284			0.800666	0.93608	1.39858e+07		1.38063e+07	1.6534e+07	1.21699e+07		1.72746e+07	1.97964e+07			1.55461e+07		1.39858e+07	6.69103e+06	1.38063e+07	1.65341e+07	1.21699e+07	3.21945e+07	1.72746e+07	1.97964e+07	7.88058e+07	2.21666e+07	1.55461e+07	1.76924e+07
6012	6	5	5	5	16.1	53.601	479	Q9NX61;K7EQ34;U3KQT6;K7EPA3	sp|Q9NX61|T161A_HUMAN Transmembrane protein 161A OS=Homo sapiens OX=9606 GN=TMEM161A PE=1 SV=1;tr|K7EQ34|K7EQ34_HUMAN Transmembrane protein 161A (Fragment) OS=Homo sapiens OX=9606 GN=TMEM161A PE=1 SV=1;tr|U3KQT6|U3KQT6_HUMAN Transmembrane protein 161A OS=H	Transmembrane protein 161A	TMEM161A	0.211246	1.1116			0.116859	0.808777	2.54584e+07	1.93289e+07	4.45836e+07			3.36854e+07	2.73897e+07		7.33124e+07	3.03092e+07	4.28532e+07	2.98271e+07	2.54584e+07	1.93289e+07	4.45836e+07	5.93788e+06	1.65952e+07	3.36855e+07	2.73897e+07	1.52827e+07	7.33124e+07	3.03092e+07	4.28532e+07	2.98271e+07
4082	4	7	7	7	12.9	79.548	729	Q3YEC7;H0Y4Z8;F2Z2T0	sp|Q3YEC7|RABL6_HUMAN Rab-like protein 6 OS=Homo sapiens OX=9606 GN=RABL6 PE=1 SV=2;tr|H0Y4Z8|H0Y4Z8_HUMAN Chromosome 9 open reading frame 86, isoform CRA_b OS=Homo sapiens OX=9606 GN=RABL6 PE=1 SV=2;tr|F2Z2T0|F2Z2T0_HUMAN Rab-like protein 6 OS=Homo sapien	Rab-like protein 6	RABL6	0.304675	1.09428			0.137956	0.649075	5.45116e+07	4.46143e+07	5.20585e+07				4.47632e+07	5.41761e+07	8.95708e+07	5.0351e+07	6.12798e+07	5.43582e+07	5.45116e+07	4.46142e+07	5.20585e+07	5.71026e+06	2.25753e+07	3.07336e+07	4.47632e+07	5.41761e+07	8.95708e+07	5.0351e+07	6.12798e+07	5.43582e+07
197	18	10	7	7	13.5	102.29	918	A0A0A0MRA8;Q9Y2J2;A8K968;A0A0A0MSA4;A0A1B0GTF8	tr|A0A0A0MRA8|A0A0A0MRA8_HUMAN Band 4.1-like protein 3 OS=Homo sapiens OX=9606 GN=EPB41L3 PE=1 SV=1;sp|Q9Y2J2|E41L3_HUMAN Band 4.1-like protein 3 OS=Homo sapiens OX=9606 GN=EPB41L3 PE=1 SV=2;tr|A8K968|A8K968_HUMAN Band 4.1-like protein 3 OS=Homo sapiens OX	Band 4.1-like protein 3;Band 4.1-like protein 3, N-terminally processed	EPB41L3	0.551241	1.0779			0.486494	1.08928	3.4677e+07	3.05129e+07			2.85224e+07	2.75442e+07	3.04435e+07	3.88824e+07	5.56988e+07	3.9051e+07	4.3545e+07	4.22866e+07	3.4677e+07	3.05129e+07	7.58293e+06	2.51387e+07	2.85224e+07	2.75443e+07	3.04435e+07	3.88824e+07	5.56988e+07	3.9051e+07	4.3545e+07	4.22866e+07
292	3	4	4	4	19.3	34.929	322	A0A0C4DFS6;Q9C004	tr|A0A0C4DFS6|A0A0C4DFS6_HUMAN Protein sprouty homolog 4 OS=Homo sapiens OX=9606 GN=SPRY4 PE=1 SV=1;sp|Q9C004|SPY4_HUMAN Protein sprouty homolog 4 OS=Homo sapiens OX=9606 GN=SPRY4 PE=1 SV=2	Protein sprouty homolog 4	SPRY4	-0.645296	1.07543			0.533632	1.51781		3.18751e+07	1.74112e+07			2.93806e+07			5.37967e+07	5.15027e+07	4.83615e+07	4.39605e+07	4.07062e+07	3.18751e+07	1.74112e+07	1.32208e+07	1.95675e+07	2.93805e+07	1.01177e+07	8.58046e+06	5.37967e+07	5.15027e+07	4.83615e+07	4.39605e+07
4765	2	2	2	2	7.6	52.817	476	Q8N9V3;B8ZZF2	sp|Q8N9V3|WSDU1_HUMAN WD repeat, SAM and U-box domain-containing protein 1 OS=Homo sapiens OX=9606 GN=WDSUB1 PE=1 SV=3;tr|B8ZZF2|B8ZZF2_HUMAN WD repeat, SAM and U-box domain-containing protein 1 OS=Homo sapiens OX=9606 GN=WDSUB1 PE=1 SV=2	WD repeat, SAM and U-box domain-containing protein 1	WDSUB1	1.64536	1.07212			1.71121	1.16592						6.10261e+07	6.113e+07	6.77161e+07	3.85762e+07		5.56533e+07		1.95292e+07	1.11018e+07	2.094e+07	1.0594e+07	1.82329e+07	6.10261e+07	6.113e+07	6.77161e+07	3.85762e+07	2.98877e+07	5.56533e+07	1.46478e+07
2541	10	24	22	21	75.1	47.268	434	P09104;F5H0C8	sp|P09104|ENOG_HUMAN Gamma-enolase OS=Homo sapiens OX=9606 GN=ENO2 PE=1 SV=3;tr|F5H0C8|F5H0C8_HUMAN Gamma-enolase OS=Homo sapiens OX=9606 GN=ENO2 PE=1 SV=1	Gamma-enolase;Enolase	ENO2	0.547787	1.06436		+	4.59605	5.889	2.69287e+09	2.66467e+09	2.87619e+09	2.50744e+09	3.8864e+09	4.12042e+09	3.8715e+09	3.81188e+09	5.7303e+09	5.81979e+09	5.71903e+09	5.18939e+09	2.69287e+09	2.66467e+09	2.87619e+09	2.50744e+09	3.88641e+09	4.12042e+09	3.8715e+09	3.81188e+09	5.73029e+09	5.81979e+09	5.71903e+09	5.18939e+09
1555	8	46	3	0	72.2	53.045	485	H3BTN5;H3BQ34	tr|H3BTN5|H3BTN5_HUMAN Pyruvate kinase (Fragment) OS=Homo sapiens OX=9606 GN=PKM PE=1 SV=1;tr|H3BQ34|H3BQ34_HUMAN Pyruvate kinase OS=Homo sapiens OX=9606 GN=PKM PE=1 SV=1	Pyruvate kinase	PKM	1.17193	1.06286			1.23062	1.1598					3.16041e+07	3.58077e+07		3.79837e+07	3.03866e+07	3.62206e+07	2.73104e+07		1.60557e+07	5.90341e+06	1.25479e+07	2.54198e+07	3.16041e+07	3.58077e+07	1.81262e+07	3.79836e+07	3.03866e+07	3.62206e+07	2.73104e+07	1.9157e+07
108	2	11	11	11	22.3	67.664	615	A0A087WXK8;Q9H4H8	tr|A0A087WXK8|A0A087WXK8_HUMAN Chromosome 20 open reading frame 129 OS=Homo sapiens OX=9606 GN=FAM83D PE=1 SV=1;sp|Q9H4H8|FA83D_HUMAN Protein FAM83D OS=Homo sapiens OX=9606 GN=FAM83D PE=1 SV=3	Protein FAM83D	FAM83D	0.568377	1.0579		+	2.16634	3.35129	7.44136e+07	7.7681e+07	1.01318e+08	9.71625e+07	1.12168e+08	1.23058e+08	1.35392e+08	1.47224e+08	1.62534e+08	1.57209e+08	2.02787e+08	2.06316e+08	7.44136e+07	7.7681e+07	1.01318e+08	9.71626e+07	1.12167e+08	1.23058e+08	1.35392e+08	1.47224e+08	1.62534e+08	1.5721e+08	2.02787e+08	2.06316e+08
4468	1	6	6	6	21.8	65.683	632	Q7L311	sp|Q7L311|ARMX2_HUMAN Armadillo repeat-containing X-linked protein 2 OS=Homo sapiens OX=9606 GN=ARMCX2 PE=2 SV=1	Armadillo repeat-containing X-linked protein 2	ARMCX2	0.782773	1.05766			0.458395	0.660633		1.55876e+08	1.59194e+08	1.37387e+08	1.52141e+08	1.37492e+08	1.57156e+08	1.63632e+08	1.67858e+08	1.94018e+08	2.01247e+08	1.75878e+08	1.80102e+07	1.55876e+08	1.59194e+08	1.37387e+08	1.52141e+08	1.37492e+08	1.57156e+08	1.63632e+08	1.67858e+08	1.94018e+08	2.01247e+08	1.75878e+08
5445	2	5	5	5	51.5	21.444	194	Q9BSY9	sp|Q9BSY9|DESI2_HUMAN Deubiquitinase DESI2 OS=Homo sapiens OX=9606 GN=DESI2 PE=1 SV=1	Desumoylating isopeptidase 2	DESI2	1.32747	1.05689			0.88124	0.510946		5.1502e+07		7.61911e+07	1.01848e+08	8.49675e+07	7.91787e+07	7.17248e+07	8.86322e+07	9.69016e+07	1.26942e+08		7.25754e+06	5.1502e+07	4.3504e+07	7.61911e+07	1.01848e+08	8.49675e+07	7.91787e+07	7.17248e+07	8.86322e+07	9.69016e+07	1.26942e+08	2.12884e+07
2373	5	22	22	22	40.6	68.856	621	O95671	sp|O95671|ASML_HUMAN Probable bifunctional dTTP/UTP pyrophosphatase/methyltransferase protein OS=Homo sapiens OX=9606 GN=ASMTL PE=1 SV=3	N-acetylserotonin O-methyltransferase-like protein	ASMTL	0.343601	1.0554		+	1.89263	5.0045	5.78739e+08	6.03945e+08	6.41803e+08	6.39842e+08	8.84871e+08	6.79585e+08	8.52895e+08	7.2556e+08	1.47029e+09	1.23201e+09	1.1834e+09	1.2492e+09	5.7874e+08	6.03945e+08	6.41803e+08	6.39842e+08	8.84871e+08	6.79586e+08	8.52894e+08	7.2556e+08	1.47029e+09	1.23201e+09	1.1834e+09	1.2492e+09
3433	6	13	1	1	61.1	24.393	216	P62491;H3BMH2;H3BSC1	sp|P62491|RB11A_HUMAN Ras-related protein Rab-11A OS=Homo sapiens OX=9606 GN=RAB11A PE=1 SV=3;tr|H3BMH2|H3BMH2_HUMAN Ras-related protein Rab-11A (Fragment) OS=Homo sapiens OX=9606 GN=RAB11A PE=4 SV=1;tr|H3BSC1|H3BSC1_HUMAN Ras-related protein Rab-11A OS=Ho	Ras-related protein Rab-11A	RAB11A	-0.0937409	1.04738			0.0414375	0.661983		4.11538e+07				5.04178e+07		7.03638e+07		1.43973e+08	1.20024e+08		1.92745e+07	4.11538e+07	3.08457e+07	2.16002e+07	7.75759e+06	5.04178e+07	1.48084e+07	7.03638e+07	2.1617e+07	1.43973e+08	1.20024e+08	2.58151e+07
1378	2	3	3	3	10.3	38.072	341	G3V0G5;Q8IV38	tr|G3V0G5|G3V0G5_HUMAN Ankyrin repeat and MYND domain containing 2, isoform CRA_c OS=Homo sapiens OX=9606 GN=ANKMY2 PE=1 SV=1;sp|Q8IV38|ANKY2_HUMAN Ankyrin repeat and MYND domain-containing protein 2 OS=Homo sapiens OX=9606 GN=ANKMY2 PE=1 SV=1	Ankyrin repeat and MYND domain-containing protein 2	ANKMY2	1.1834	1.04578			0.917926	0.754078			4.34699e+07	5.0749e+07	5.43834e+07	4.91571e+07	5.86781e+07	5.21781e+07	4.46318e+07	3.50281e+07	6.70254e+07	5.3334e+07	7.02847e+06	1.98419e+07	4.34699e+07	5.0749e+07	5.43834e+07	4.91571e+07	5.86781e+07	5.21781e+07	4.46318e+07	3.50281e+07	6.70253e+07	5.3334e+07
4675	2	6	6	6	10.1	78.21	702	Q8IZ21	sp|Q8IZ21|PHAR4_HUMAN Phosphatase and actin regulator 4 OS=Homo sapiens OX=9606 GN=PHACTR4 PE=1 SV=1	Phosphatase and actin regulator 4	PHACTR4	1.08156	1.04446			0.858906	0.780577				4.09525e+07	3.69054e+07		4.41376e+07	3.57723e+07		5.48617e+07		3.54057e+07	1.71106e+07	5.51733e+06	1.60983e+07	4.09525e+07	3.69054e+07	2.14257e+07	4.41376e+07	3.57723e+07	2.79908e+07	5.48617e+07	2.07183e+07	3.54057e+07
4244	1	5	5	5	31.9	32.214	288	Q5VST6	sp|Q5VST6|AB17B_HUMAN Alpha/beta hydrolase domain-containing protein 17B OS=Homo sapiens OX=9606 GN=ABHD17B PE=1 SV=1	Alpha/beta hydrolase domain-containing protein 17B	ABHD17B	-0.531637	1.04392			0.218388	0.566062	7.0541e+07	5.6531e+07				5.83297e+07			7.22428e+07	7.58185e+07		5.93013e+07	7.0541e+07	5.6531e+07	1.28008e+07	8.31938e+06	9.91724e+06	5.83297e+07	1.65195e+07	1.01771e+07	7.22428e+07	7.58185e+07	2.36283e+07	5.93013e+07
4577	7	8	8	7	11.5	114.02	1011	Q86W92;F5GZP6	sp|Q86W92|LIPB1_HUMAN Liprin-beta-1 OS=Homo sapiens OX=9606 GN=PPFIBP1 PE=1 SV=2;tr|F5GZP6|F5GZP6_HUMAN Liprin-beta-1 (Fragment) OS=Homo sapiens OX=9606 GN=PPFIBP1 PE=1 SV=1	Liprin-beta-1	PPFIBP1	0.543633	1.04339		+	2.95226	4.8411	1.9677e+07	1.93619e+07	2.42396e+07	1.95094e+07	3.07339e+07	2.91127e+07	2.78022e+07	3.26963e+07	4.39485e+07	4.10925e+07	4.1446e+07	4.34367e+07	1.9677e+07	1.93619e+07	2.42396e+07	1.95094e+07	3.07339e+07	2.91127e+07	2.78022e+07	3.26962e+07	4.39485e+07	4.10925e+07	4.14461e+07	4.34367e+07
3909	5	5	3	3	6.8	120.69	1099	Q15032;H7C2F9	sp|Q15032|R3HD1_HUMAN R3H domain-containing protein 1 OS=Homo sapiens OX=9606 GN=R3HDM1 PE=1 SV=3;tr|H7C2F9|H7C2F9_HUMAN R3H domain-containing protein 1 (Fragment) OS=Homo sapiens OX=9606 GN=R3HDM1 PE=1 SV=1	R3H domain-containing protein 1	R3HDM1	-0.342535	1.04099			0.226425	0.817529				4.23755e+07	4.00507e+07				6.1058e+07	6.76305e+07		5.10816e+07	1.14792e+07	1.57813e+07	2.41438e+07	4.23754e+07	4.00507e+07	1.53513e+07	1.2044e+07	9.68261e+06	6.1058e+07	6.76304e+07	1.57505e+07	5.10816e+07
2374	1	5	5	5	19.8	51.417	445	O95674	sp|O95674|CDS2_HUMAN Phosphatidate cytidylyltransferase 2 OS=Homo sapiens OX=9606 GN=CDS2 PE=1 SV=1	Phosphatidate cytidylyltransferase 2	CDS2	0.912971	1.04077			0.926892	0.989031	5.42652e+07	1.19289e+08	5.28327e+07	2.18173e+08	1.63675e+08	1.85528e+08	1.52284e+08	2.02818e+08	2.22604e+08	1.2637e+08	2.58217e+08	1.84025e+08	5.42652e+07	1.19289e+08	5.28327e+07	2.18172e+08	1.63675e+08	1.85528e+08	1.52284e+08	2.02818e+08	2.22604e+08	1.2637e+08	2.58217e+08	1.84025e+08
4391	1	9	9	9	17.5	88.118	821	Q6PJG6	sp|Q6PJG6|BRAT1_HUMAN BRCA1-associated ATM activator 1 OS=Homo sapiens OX=9606 GN=BRAT1 PE=1 SV=2	BRCA1-associated ATM activator 1	BRAT1	1.06686	1.04067			0.797161	0.779384	6.98947e+07	9.11889e+07	5.66762e+07		1.08259e+08	8.52874e+07	8.46764e+07	1.06844e+08	9.34606e+07	8.29471e+07	1.02445e+08	9.78134e+07	6.98947e+07	9.1189e+07	5.66762e+07	1.20073e+07	1.0826e+08	8.52874e+07	8.46764e+07	1.06844e+08	9.34605e+07	8.2947e+07	1.02445e+08	9.78133e+07
63	4	2	2	1	4.1	56.453	490	A0A087WUU8;A8MTY0;P17019;Q14593	tr|A0A087WUU8|A0A087WUU8_HUMAN Zinc finger protein 724 (Fragment) OS=Homo sapiens OX=9606 GN=ZNF724 PE=1 SV=2;sp|A8MTY0|ZN724_HUMAN Zinc finger protein 724 OS=Homo sapiens OX=9606 GN=ZNF724 PE=2 SV=3;sp|P17019|ZN708_HUMAN Zinc finger protein 708 OS=Homo sa	Putative zinc finger protein 724;Zinc finger protein 708;Zinc finger protein 273	ZNF708;ZNF724P;ZNF273	0.636474	1.02781			0.829842	1.76063		2.5942e+07				3.4351e+07	2.10385e+07		3.03516e+07	3.25187e+07	2.64819e+07	3.01151e+07	1.37208e+07	2.5942e+07	9.16862e+06	1.39558e+07	2.28338e+07	3.4351e+07	2.10385e+07	1.61176e+07	3.03516e+07	3.25187e+07	2.64819e+07	3.01151e+07
3548	1	4	4	4	21.1	34.91	322	Q00577	sp|Q00577|PURA_HUMAN Transcriptional activator protein Pur-alpha OS=Homo sapiens OX=9606 GN=PURA PE=1 SV=2	Transcriptional activator protein Pur-alpha	PURA	-0.200311	1.01408			0.0727975	0.598374	8.87821e+07		1.39522e+08	8.58008e+07	9.20218e+07		1.12993e+08		1.20109e+08	1.35095e+08	1.1732e+08	1.08558e+08	8.87822e+07	1.16873e+07	1.39521e+08	8.58008e+07	9.20218e+07	3.12435e+07	1.12993e+08	2.19419e+07	1.20109e+08	1.35094e+08	1.1732e+08	1.08558e+08
597	5	25	25	25	37.1	101.58	911	A1X283	sp|A1X283|SPD2B_HUMAN SH3 and PX domain-containing protein 2B OS=Homo sapiens OX=9606 GN=SH3PXD2B PE=1 SV=3	SH3 and PX domain-containing protein 2B	SH3PXD2B	0.822423	1.00901			3.05708	2.99062	1.61547e+08	1.89221e+08	1.89169e+08	2.21946e+08	3.93179e+08	3.49523e+08	3.18235e+08	2.86977e+08	4.90311e+08	3.44355e+08	3.99814e+08	3.1189e+08	1.61547e+08	1.89221e+08	1.89169e+08	2.21946e+08	3.93179e+08	3.49523e+08	3.18235e+08	2.86977e+08	4.90311e+08	3.44355e+08	3.99814e+08	3.1189e+08
6222	2	20	20	20	24.8	116.85	1024	Q9UII4;E9PBL0	sp|Q9UII4|HERC5_HUMAN E3 ISG15--protein ligase HERC5 OS=Homo sapiens OX=9606 GN=HERC5 PE=1 SV=2;tr|E9PBL0|E9PBL0_HUMAN E3 ISG15--protein ligase HERC5 OS=Homo sapiens OX=9606 GN=HERC5 PE=1 SV=1	E3 ISG15--protein ligase HERC5	HERC5	0.42616	1.00061		+	0.562994	4.94573	1.15199e+08	1.13695e+08	1.06553e+08	1.02201e+08	2.27625e+08	7.32242e+07	1.61732e+08	1.7246e+08	2.33119e+08	1.93093e+08	2.18443e+08	2.32477e+08	1.15199e+08	1.13695e+08	1.06553e+08	1.02201e+08	2.27625e+08	7.32243e+07	1.61732e+08	1.7246e+08	2.33119e+08	1.93093e+08	2.18443e+08	2.32477e+08
4953	5	7	7	7	5.1	150.56	1383	Q8WX93	sp|Q8WX93|PALLD_HUMAN Palladin OS=Homo sapiens OX=9606 GN=PALLD PE=1 SV=3	Palladin	PALLD	0.763398	0.996478			1.37103	2.0617	2.02303e+07			2.92771e+07	3.80504e+07	3.82847e+07	2.50619e+07	2.7166e+07	3.83059e+07	3.37566e+07	3.49427e+07	4.18888e+07	2.02303e+07	1.48417e+07	1.3589e+07	2.92771e+07	3.80504e+07	3.82847e+07	2.50619e+07	2.7166e+07	3.83059e+07	3.37566e+07	3.49427e+07	4.18888e+07
3650	1	5	5	5	5.6	168.09	1489	Q08AD1	sp|Q08AD1|CAMP2_HUMAN Calmodulin-regulated spectrin-associated protein 2 OS=Homo sapiens OX=9606 GN=CAMSAP2 PE=1 SV=3	Calmodulin-regulated spectrin-associated protein 2	CAMSAP2	0.559209	0.991124			0.814231	0.66753	9.21589e+06		7.16618e+06	5.74633e+06					8.13986e+06				9.21589e+06	1.03218e+07	7.16617e+06	5.74633e+06	8.03262e+06	1.9487e+07	1.28488e+07	9.18035e+06	8.13985e+06	1.7561e+07	5.82684e+07	7.34181e+06
6059	1	3	3	3	6.5	44.794	403	Q9NZH0	sp|Q9NZH0|GPC5B_HUMAN G-protein coupled receptor family C group 5 member B OS=Homo sapiens OX=9606 GN=GPRC5B PE=2 SV=2	G-protein coupled receptor family C group 5 member B	GPRC5B	1.35592	0.989558			1.06523	0.617774	3.99502e+07					2.88138e+07	3.21753e+07	4.4125e+07		3.15822e+07		4.93994e+07	3.99503e+07	1.453e+07	8.02718e+06	5.1692e+06	2.52731e+07	2.88138e+07	3.21753e+07	4.4125e+07	1.67881e+07	3.15822e+07	1.4294e+07	4.93994e+07
5274	1	2	2	2	4.1	70.195	611	Q96PZ2	sp|Q96PZ2|F111A_HUMAN Protein FAM111A OS=Homo sapiens OX=9606 GN=FAM111A PE=1 SV=2	Protein FAM111A	FAM111A	0.729812	0.988411			0.657906	0.776735					2.84749e+07	3.21186e+07			3.82302e+07		4.06946e+07	4.46896e+07	1.96281e+07	8.27207e+06	1.03485e+07	3.28289e+07	2.84749e+07	3.21186e+07	3.21171e+07	1.42054e+07	3.82302e+07	1.22926e+07	4.06946e+07	4.46896e+07
5838	2	8	8	8	12.5	93.884	842	Q9NP58;H7BXK9	sp|Q9NP58|ABCB6_HUMAN ATP-binding cassette sub-family B member 6, mitochondrial OS=Homo sapiens OX=9606 GN=ABCB6 PE=1 SV=1;tr|H7BXK9|H7BXK9_HUMAN ATP-binding cassette sub-family B member 6, mitochondrial (Fragment) OS=Homo sapiens OX=9606 GN=ABCB6 PE=1 SV=	ATP-binding cassette sub-family B member 6, mitochondrial	ABCB6	-0.0873466	0.988131			0.0456261	0.715055			8.58495e+06	1.01309e+07				9.8335e+06	2.06686e+07				3.37676e+07	3.36467e+07	8.58495e+06	1.01309e+07	2.16721e+07	3.18563e+07	1.14248e+07	9.8335e+06	2.06686e+07	2.96028e+07	3.21369e+07	7.78052e+07
6370	7	4	4	4	8.7	68.641	635	Q9Y289;E7EW78;E7ENN0;E7EMX0	sp|Q9Y289|SC5A6_HUMAN Sodium-dependent multivitamin transporter OS=Homo sapiens OX=9606 GN=SLC5A6 PE=2 SV=2;tr|E7EW78|E7EW78_HUMAN Sodium-dependent multivitamin transporter (Fragment) OS=Homo sapiens OX=9606 GN=SLC5A6 PE=1 SV=1;tr|E7ENN0|E7ENN0_HUMAN Sodiu	Sodium-dependent multivitamin transporter	SLC5A6	1.21114	0.9865			0.966115	0.549067	1.93799e+07	8.7638e+06	9.58468e+06		7.98864e+07				1.14238e+07			8.25761e+07	1.93799e+07	8.76379e+06	9.58468e+06	1.08427e+07	7.98864e+07	1.38945e+07	3.0776e+07	1.48451e+07	1.14238e+07	7.50082e+06	3.84456e+07	8.25761e+07
5423	2	4	4	4	36.5	12.403	115	Q9BRT3;J3KTI2	sp|Q9BRT3|MIEN1_HUMAN Migration and invasion enhancer 1 OS=Homo sapiens OX=9606 GN=MIEN1 PE=1 SV=1;tr|J3KTI2|J3KTI2_HUMAN Migration and invasion enhancer 1 OS=Homo sapiens OX=9606 GN=MIEN1 PE=1 SV=1	Migration and invasion enhancer 1	MIEN1	-0.996243	0.982032			0.725415	1.17959		3.6021e+07		4.34832e+07						6.64867e+07	5.54302e+07		1.71593e+07	3.6021e+07	1.41924e+07	4.34832e+07	4.92413e+06	1.1109e+07	1.4475e+07	3.04237e+07	3.74227e+07	6.64867e+07	5.54302e+07	4.21017e+07
270	3	5	5	5	10.2	74.591	685	A0A0B4J1R2;Q9H6R3	tr|A0A0B4J1R2|A0A0B4J1R2_HUMAN Acyl-CoA synthetase short-chain family member 3, mitochondrial OS=Homo sapiens OX=9606 GN=ACSS3 PE=1 SV=1;sp|Q9H6R3|ACSS3_HUMAN Acyl-CoA synthetase short-chain family member 3, mitochondrial OS=Homo sapiens OX=9606 GN=ACSS3 P	Acyl-CoA synthetase short-chain family member 3, mitochondrial	ACSS3	0.937878	0.978073			1.05227	1.10465		3.60191e+07		5.19113e+07	4.51011e+07	5.31854e+07	4.44186e+07	5.26482e+07	5.38755e+07	4.60218e+07	5.49157e+07	4.60548e+07	1.42702e+07	3.60191e+07	1.56094e+07	5.19113e+07	4.51011e+07	5.31854e+07	4.44186e+07	5.26482e+07	5.38755e+07	4.60218e+07	5.49157e+07	4.60548e+07
1494	4	4	4	4	36.1	21.556	191	H0YNN4;H0YNB7;H0YL22;Q9Y375	tr|H0YNN4|H0YNN4_HUMAN Complex I intermediate-associated protein 30, mitochondrial (Fragment) OS=Homo sapiens OX=9606 GN=NDUFAF1 PE=1 SV=1;tr|H0YNB7|H0YNB7_HUMAN Complex I intermediate-associated protein 30, mitochondrial (Fragment) OS=Homo sapiens OX=9606	Complex I intermediate-associated protein 30, mitochondrial	NDUFAF1	0.504214	0.971345			0.311571	0.691526		4.5549e+07		3.0406e+07	2.94743e+07	2.87285e+07			4.09185e+07		3.50197e+07	3.9009e+07	9.6086e+06	4.55491e+07	6.74647e+06	3.0406e+07	2.94743e+07	2.87285e+07	1.68954e+07	2.53971e+07	4.09185e+07	2.37354e+07	3.50197e+07	3.9009e+07
4935	11	5	5	5	8.6	79.374	735	Q8WVT3;A0A0G2JQW1;A0A0J9YXQ9;Q53QD4	sp|Q8WVT3|TPC12_HUMAN Trafficking protein particle complex subunit 12 OS=Homo sapiens OX=9606 GN=TRAPPC12 PE=1 SV=3;tr|A0A0G2JQW1|A0A0G2JQW1_HUMAN Trafficking protein particle complex subunit 12 (Fragment) OS=Homo sapiens OX=9606 GN=TRAPPC12 PE=1 SV=1;tr|A	Trafficking protein particle complex subunit 12	TRAPPC12;CGI-87	1.13077	0.97099			0.773081	0.652044			6.59548e+07	7.21059e+07	7.54274e+07	7.73881e+07	6.57278e+07	5.02782e+07	6.46466e+07	5.00527e+07	5.81021e+07	6.58835e+07	9.87447e+06	1.78657e+07	6.59549e+07	7.21059e+07	7.54274e+07	7.73881e+07	6.57278e+07	5.02782e+07	6.46466e+07	5.00527e+07	5.8102e+07	6.58835e+07
1322	4	17	2	2	40.5	52.82	477	F8VQZ7;F8VRR3	tr|F8VQZ7|F8VQZ7_HUMAN Methionine aminopeptidase 2 OS=Homo sapiens OX=9606 GN=METAP2 PE=1 SV=1;tr|F8VRR3|F8VRR3_HUMAN Methionine aminopeptidase 2 OS=Homo sapiens OX=9606 GN=METAP2 PE=1 SV=1	Methionine aminopeptidase 2	METAP2	0.487744	0.969937			0.313587	1.72965					5.86029e+07	5.88986e+07	5.02777e+07		4.77316e+07	5.06757e+07	4.99684e+07	6.02549e+07	3.63789e+07	1.50723e+07	3.51097e+07	2.5699e+07	5.8603e+07	5.88986e+07	5.02777e+07	1.10224e+07	4.77316e+07	5.06757e+07	4.99684e+07	6.02548e+07
3798	1	7	7	7	21.2	35.608	339	Q13825	sp|Q13825|AUHM_HUMAN Methylglutaconyl-CoA hydratase, mitochondrial OS=Homo sapiens OX=9606 GN=AUH PE=1 SV=1	Methylglutaconyl-CoA hydratase, mitochondrial	AUH	0.477554	0.968699			0.21487	0.497354	6.55031e+07		9.26956e+07	8.46083e+07	5.89849e+07	5.63196e+07	6.77575e+07	6.00741e+07	7.39183e+07	8.24611e+07	1.00274e+08	8.6348e+07	6.55031e+07	7.00291e+06	9.26956e+07	8.46083e+07	5.89849e+07	5.63196e+07	6.77575e+07	6.0074e+07	7.39183e+07	8.24611e+07	1.00274e+08	8.63481e+07
2171	4	6	6	6	9.7	84.958	754	O60934;A0A0C4DG07	sp|O60934|NBN_HUMAN Nibrin OS=Homo sapiens OX=9606 GN=NBN PE=1 SV=1;tr|A0A0C4DG07|A0A0C4DG07_HUMAN Nibrin OS=Homo sapiens OX=9606 GN=NBN PE=1 SV=1	Nibrin	NBN	0.774477	0.968434			0.698421	0.913581	4.90149e+07				4.51425e+07	3.84665e+07	4.5784e+07	4.36397e+07	4.50487e+07	4.86562e+07	5.43737e+07	4.98428e+07	4.9015e+07	9.13782e+06	2.36099e+07	3.83208e+07	4.51425e+07	3.84665e+07	4.5784e+07	4.36397e+07	4.50487e+07	4.86562e+07	5.43737e+07	4.98428e+07
1114	3	5	5	5	9.1	81.169	703	E7ETU9;O00469;C9JXZ0	tr|E7ETU9|E7ETU9_HUMAN Procollagen-lysine,2-oxoglutarate 5-dioxygenase 2 OS=Homo sapiens OX=9606 GN=PLOD2 PE=1 SV=1;sp|O00469|PLOD2_HUMAN Procollagen-lysine,2-oxoglutarate 5-dioxygenase 2 OS=Homo sapiens OX=9606 GN=PLOD2 PE=1 SV=2;tr|C9JXZ0|C9JXZ0_HUMAN Pr	Procollagen-lysine,2-oxoglutarate 5-dioxygenase 2	PLOD2	1.02584	0.96342			0.623787	0.651488					3.60816e+07		4.34182e+07	5.90422e+07	5.62578e+07		4.21475e+07		2.06979e+07	2.49241e+07	5.20579e+06	1.86185e+07	3.60816e+07	9.29162e+06	4.34182e+07	5.90423e+07	5.62578e+07	2.53345e+07	4.21475e+07	1.20333e+07
4726	5	7	7	7	14.9	57.358	531	Q8N5A5;V9GY48	sp|Q8N5A5|ZGPAT_HUMAN Zinc finger CCCH-type with G patch domain-containing protein OS=Homo sapiens OX=9606 GN=ZGPAT PE=1 SV=3;tr|V9GY48|V9GY48_HUMAN Uncharacterized protein (Fragment) OS=Homo sapiens OX=9606 PE=4 SV=1	Zinc finger CCCH-type with G patch domain-containing protein	ZGPAT	0.750434	0.938796			0.300038	0.393378		3.06889e+08	2.20043e+08	2.35231e+08	1.84376e+08	2.19846e+08	2.30282e+08	1.91286e+08	2.50779e+08	2.26358e+08	2.352e+08	2.2545e+08	1.40335e+07	3.06889e+08	2.20043e+08	2.35231e+08	1.84376e+08	2.19846e+08	2.30282e+08	1.91285e+08	2.50779e+08	2.26358e+08	2.35199e+08	2.2545e+08
1905	1	4	4	4	11	42.026	381	O00622	sp|O00622|CYR61_HUMAN Protein CYR61 OS=Homo sapiens OX=9606 GN=CYR61 PE=1 SV=1	Protein CYR61	CYR61	0.320776	0.933888		+	2.19003	5.12437	5.82726e+07	5.35796e+07	5.63966e+07	6.17682e+07	7.27207e+07	6.29769e+07	7.43558e+07	7.77283e+07	9.92744e+07	1.16122e+08	1.12093e+08	1.12115e+08	5.82726e+07	5.35796e+07	5.63966e+07	6.17681e+07	7.27208e+07	6.29769e+07	7.43558e+07	7.77283e+07	9.92744e+07	1.16122e+08	1.12093e+08	1.12115e+08
3318	2	13	2	2	62.5	24.327	224	P55327	sp|P55327|TPD52_HUMAN Tumor protein D52 OS=Homo sapiens OX=9606 GN=TPD52 PE=1 SV=2	Tumor protein D52	TPD52	0.0490503	0.922279			0.01417	0.500105	9.7283e+07	1.10414e+08		1.31333e+08		9.51477e+07	1.16758e+08	1.33162e+08	1.20212e+08	1.11966e+08	1.0683e+08	1.40405e+08	9.7283e+07	1.10414e+08	1.10954e+07	1.31333e+08	1.2122e+07	9.51477e+07	1.16758e+08	1.33162e+08	1.20212e+08	1.11966e+08	1.0683e+08	1.40405e+08
2446	1	5	5	5	9.7	59.755	527	P04040	sp|P04040|CATA_HUMAN Catalase OS=Homo sapiens OX=9606 GN=CAT PE=1 SV=3	Catalase	CAT	0.88015	0.921512			0.587699	0.560359				3.06502e+07	3.54377e+07			4.94236e+07		4.73845e+07	3.63669e+07	2.9858e+07	1.2438e+07	1.70915e+07	5.19416e+06	3.06503e+07	3.54377e+07	1.19616e+07	1.85394e+07	4.94236e+07	8.46616e+06	4.73845e+07	3.63669e+07	2.9858e+07
4036	1	2	2	2	6.1	44.853	394	Q16739	sp|Q16739|CEGT_HUMAN Ceramide glucosyltransferase OS=Homo sapiens OX=9606 GN=UGCG PE=1 SV=1	Ceramide glucosyltransferase	UGCG	0.164524	0.918252			0.27028	1.11779				1.91425e+07		2.01707e+07	1.21181e+07	1.79027e+07					1.61342e+07	1.07681e+07	1.20235e+07	1.91425e+07	1.44194e+07	2.01707e+07	1.21181e+07	1.79027e+07	4.79698e+07	1.36568e+07	2.35992e+07	3.29902e+07
2166	1	4	1	1	40.8	19.116	179	O60888	sp|O60888|CUTA_HUMAN Protein CutA OS=Homo sapiens OX=9606 GN=CUTA PE=1 SV=2	Protein CutA	CUTA	0.113969	0.916511			0.0201878	0.22273			4.74774e+08	4.77958e+08			5.93347e+08	5.42224e+08		3.77944e+08	4.94661e+08	2.60379e+08	3.03593e+07	1.40508e+07	4.74774e+08	4.77958e+08	1.92398e+07	2.14494e+07	5.93348e+08	5.42224e+08	2.52417e+07	3.77944e+08	4.94662e+08	2.60379e+08
5199	1	3	3	3	30.9	20.277	178	Q96HR3	sp|Q96HR3|MED30_HUMAN Mediator of RNA polymerase II transcription subunit 30 OS=Homo sapiens OX=9606 GN=MED30 PE=1 SV=1	Mediator of RNA polymerase II transcription subunit 30	MED30	0.496726	0.910448			0.28567	0.735821					4.25037e+07			4.18224e+07	5.22452e+07	5.1024e+07			1.09665e+07	3.48274e+07	1.34298e+07	1.20605e+07	4.25037e+07	7.02977e+06	1.9623e+07	4.18224e+07	5.22452e+07	5.1024e+07	1.51027e+07	1.91795e+07
5448	1	7	7	7	27.6	44.857	410	Q9BT25	sp|Q9BT25|HAUS8_HUMAN HAUS augmin-like complex subunit 8 OS=Homo sapiens OX=9606 GN=HAUS8 PE=1 SV=3	HAUS augmin-like complex subunit 8	HAUS8	1.81503	0.903047			0.671339	0.222847			2.4664e+08	2.12901e+08	1.64705e+08	1.18109e+08	2.42446e+08	1.89935e+08		1.20365e+08	2.21338e+08	2.20983e+08	9.23888e+06	1.20459e+07	2.4664e+08	2.12901e+08	1.64705e+08	1.18109e+08	2.42446e+08	1.89935e+08	1.21384e+07	1.20365e+08	2.21338e+08	2.20983e+08
40	4	13	13	13	19.9	91.099	806	A0A087WVR3;A0A087WTW0;Q96T88;A0A087WWG9	tr|A0A087WVR3|A0A087WVR3_HUMAN E3 ubiquitin-protein ligase UHRF1 OS=Homo sapiens OX=9606 GN=UHRF1 PE=1 SV=1;tr|A0A087WTW0|A0A087WTW0_HUMAN E3 ubiquitin-protein ligase UHRF1 OS=Homo sapiens OX=9606 GN=UHRF1 PE=1 SV=1;sp|Q96T88|UHRF1_HUMAN E3 ubiquitin-prote	E3 ubiquitin-protein ligase UHRF1	UHRF1	0.349236	0.901905			0.846154	2.76499	1.32065e+08	7.89938e+07	9.43801e+07	8.70065e+07	9.88688e+07	1.53535e+08	1.23459e+08	1.20377e+08	1.65959e+08	1.93388e+08	1.85261e+08	1.75631e+08	1.32065e+08	7.89938e+07	9.43801e+07	8.70065e+07	9.88688e+07	1.53535e+08	1.23459e+08	1.20377e+08	1.65959e+08	1.93388e+08	1.85261e+08	1.75631e+08
5215	4	3	3	3	16.2	19.196	185	Q96IK1;H7C5I4	sp|Q96IK1|BOD1_HUMAN Biorientation of chromosomes in cell division protein 1 OS=Homo sapiens OX=9606 GN=BOD1 PE=1 SV=2;tr|H7C5I4|H7C5I4_HUMAN Biorientation of chromosomes in cell division protein 1 (Fragment) OS=Homo sapiens OX=9606 GN=BOD1 PE=1 SV=1	Biorientation of chromosomes in cell division protein 1	BOD1	-0.0940166	0.901372			0.093975	1.23113		9.93888e+06		8.2343e+06			9.43628e+06	8.78257e+06					1.3752e+07	9.93888e+06	2.13164e+07	8.2343e+06	1.47186e+07	1.51548e+07	9.43629e+06	8.78257e+06	1.57989e+07	3.53525e+07	2.0824e+07	2.5107e+07
4619	6	8	8	8	11.3	101.31	894	Q8IVH8;F5H5A3	sp|Q8IVH8|M4K3_HUMAN Mitogen-activated protein kinase kinase kinase kinase 3 OS=Homo sapiens OX=9606 GN=MAP4K3 PE=1 SV=1;tr|F5H5A3|F5H5A3_HUMAN Mitogen-activated protein kinase kinase kinase kinase OS=Homo sapiens OX=9606 GN=MAP4K3 PE=1 SV=1	Mitogen-activated protein kinase kinase kinase kinase 3;Mitogen-activated protein kinase kinase kinase kinase	MAP4K3	1.58525	0.900194			1.13742	0.563745				7.47662e+07	7.10062e+07	4.20586e+07	5.98877e+07	4.95227e+07	4.28877e+07	3.56792e+07	4.02409e+07		1.70187e+07	9.70197e+06	8.85049e+06	7.47661e+07	7.10062e+07	4.20586e+07	5.98878e+07	4.95227e+07	4.28877e+07	3.56792e+07	4.0241e+07	2.1527e+07
161	2	2	2	2	5.5	49.219	457	A0A087X1X9;Q8IYB5	tr|A0A087X1X9|A0A087X1X9_HUMAN Stromal membrane-associated protein 1 OS=Homo sapiens OX=9606 GN=SMAP1 PE=1 SV=1;sp|Q8IYB5|SMAP1_HUMAN Stromal membrane-associated protein 1 OS=Homo sapiens OX=9606 GN=SMAP1 PE=1 SV=2	Stromal membrane-associated protein 1	SMAP1	1.47313	0.898534			1.74229	0.645649		3.54571e+07		6.13991e+07	6.55131e+07	9.33565e+07	7.19423e+07	9.14707e+07		6.93775e+07	7.67464e+07	8.10531e+07	1.61374e+07	3.54571e+07	1.92846e+07	6.13991e+07	6.5513e+07	9.33564e+07	7.19423e+07	9.14707e+07	1.89585e+07	6.93775e+07	7.67464e+07	8.10532e+07
3249	1	5	5	5	9.6	101.29	878	P52735	sp|P52735|VAV2_HUMAN Guanine nucleotide exchange factor VAV2 OS=Homo sapiens OX=9606 GN=VAV2 PE=1 SV=2	Guanine nucleotide exchange factor VAV2	VAV2	-0.749825	0.897143			0.504405	0.701103				4.40494e+07						5.3212e+07	5.81403e+07	6.37823e+07	3.53279e+07	2.19213e+07	9.63944e+06	4.40494e+07	9.00904e+06	3.77175e+07	9.87613e+06	1.22543e+07	2.00474e+07	5.3212e+07	5.81403e+07	6.37823e+07
3408	1	2	2	2	12.1	21.878	190	P62166	sp|P62166|NCS1_HUMAN Neuronal calcium sensor 1 OS=Homo sapiens OX=9606 GN=NCS1 PE=1 SV=2	Neuronal calcium sensor 1	NCS1	0.228894	0.896436			0.154574	1.06945				1.58797e+07	1.83088e+07	9.2833e+06				2.08296e+07			6.24406e+06	6.41312e+06	1.96217e+07	1.58797e+07	1.83088e+07	9.2833e+06	7.00363e+06	1.97718e+07	2.09197e+07	2.08296e+07	1.77204e+07	1.94009e+07
278	4	3	3	3	28.5	18.003	158	A0A0B4J202;P48645;D6RBC9	tr|A0A0B4J202|A0A0B4J202_HUMAN Neuromedin-U OS=Homo sapiens OX=9606 GN=NMU PE=1 SV=1;sp|P48645|NMU_HUMAN Neuromedin-U OS=Homo sapiens OX=9606 GN=NMU PE=1 SV=1;tr|D6RBC9|D6RBC9_HUMAN Neuromedin U, isoform CRA_a OS=Homo sapiens OX=9606 GN=NMU PE=1 SV=1	Neuromedin-U;Neuromedin-U-25	NMU	0.642114	0.892964			1.30955	1.65382	2.62083e+07	2.32617e+07			2.63674e+07	2.78134e+07	3.21659e+07	2.96994e+07	4.53254e+07	3.22319e+07	3.41275e+07		2.62083e+07	2.32617e+07	1.22029e+07	1.58759e+07	2.63674e+07	2.78134e+07	3.21659e+07	2.96994e+07	4.53254e+07	3.22319e+07	3.41275e+07	2.81699e+07
4986	2	46	43	6	54.7	96.864	858	Q92598	sp|Q92598|HS105_HUMAN Heat shock protein 105 kDa OS=Homo sapiens OX=9606 GN=HSPH1 PE=1 SV=1	Heat shock protein 105 kDa	HSPH1	0.464954	0.890934			0.626084	1.89435	2.19187e+09	3.70864e+09	4.25656e+09	2.25273e+09	2.42975e+09	5.04275e+09	4.54263e+09	5.083e+09	6.16447e+09	5.71364e+09	5.14763e+09	5.08362e+09	2.19187e+09	3.70864e+09	4.25656e+09	2.25273e+09	2.42975e+09	5.04275e+09	4.54264e+09	5.083e+09	6.16448e+09	5.71364e+09	5.14763e+09	5.08362e+09
4606	1	5	5	2	6.6	110.45	1000	Q86YS7	sp|Q86YS7|C2CD5_HUMAN C2 domain-containing protein 5 OS=Homo sapiens OX=9606 GN=C2CD5 PE=1 SV=1	C2 domain-containing protein 5	C2CD5	0.542573	0.889707			0.454465	0.814938			3.46667e+07	2.77192e+07	2.78665e+07	2.46933e+07	2.56051e+07	2.30755e+07	2.62133e+07	3.45777e+07	3.65972e+07	3.20896e+07	1.39728e+07	6.72728e+06	3.46666e+07	2.77192e+07	2.78665e+07	2.46933e+07	2.56051e+07	2.30755e+07	2.62133e+07	3.45777e+07	3.65972e+07	3.20896e+07
2471	1	3	3	3	9.5	45.059	402	P05121	sp|P05121|PAI1_HUMAN Plasminogen activator inhibitor 1 OS=Homo sapiens OX=9606 GN=SERPINE1 PE=1 SV=1	Plasminogen activator inhibitor 1	SERPINE1	-0.41488	0.889432		+	0.464073	4.1506				2.90878e+07					5.15915e+07	4.85126e+07	4.71285e+07	4.86794e+07	2.30418e+07	2.46803e+07	2.94781e+07	2.90878e+07	9.59655e+06	1.78777e+07	3.26152e+07	2.75845e+07	5.15914e+07	4.85126e+07	4.71285e+07	4.86794e+07
523	16	4	4	4	7.8	100.2	880	A0A2U3TZN6;A0A2U3TZM4;A0A2U3TZM1;A0A2R8YE77;O14936;Q5JS74;A0A2R8Y6F8;A0A2R8YFN5;A0A2R8YEK3	tr|A0A2U3TZN6|A0A2U3TZN6_HUMAN Peripheral plasma membrane protein CASK OS=Homo sapiens OX=9606 GN=CASK PE=1 SV=1;tr|A0A2U3TZM4|A0A2U3TZM4_HUMAN Peripheral plasma membrane protein CASK OS=Homo sapiens OX=9606 GN=CASK PE=1 SV=1;tr|A0A2U3TZM1|A0A2U3TZM1_HUMAN	Peripheral plasma membrane protein CASK	CASK	0.0468559	0.88875			0.017879	0.971862	6.32285e+07			5.16249e+07	4.78529e+07	7.64272e+07	6.70905e+07		6.36425e+07	8.43097e+07	4.49554e+07	7.79803e+07	6.32285e+07	1.75011e+07	2.80152e+07	5.16249e+07	4.78529e+07	7.64273e+07	6.70905e+07	7.42734e+06	6.36425e+07	8.43097e+07	4.49555e+07	7.79803e+07
1833	8	16	16	16	19.1	108.32	968	M0QZR4;Q92888;M0QYC1	tr|M0QZR4|M0QZR4_HUMAN Rho guanine nucleotide exchange factor 1 OS=Homo sapiens OX=9606 GN=ARHGEF1 PE=1 SV=1;sp|Q92888|ARHG1_HUMAN Rho guanine nucleotide exchange factor 1 OS=Homo sapiens OX=9606 GN=ARHGEF1 PE=1 SV=2;tr|M0QYC1|M0QYC1_HUMAN Rho guanine nucl	Rho guanine nucleotide exchange factor 1	ARHGEF1	-0.626593	0.888288			0.369753	0.809712	5.76226e+07	6.3236e+07	3.79764e+07				4.42773e+07	6.46902e+07	1.44559e+08	4.20081e+07	7.41618e+07	6.67338e+07	5.76226e+07	6.3236e+07	3.79764e+07	1.85024e+07	1.25977e+07	1.24881e+07	4.42773e+07	6.46902e+07	1.44559e+08	4.20081e+07	7.41618e+07	6.67337e+07
5133	1	8	8	8	37.1	28.048	245	Q96DG6	sp|Q96DG6|CMBL_HUMAN Carboxymethylenebutenolidase homolog OS=Homo sapiens OX=9606 GN=CMBL PE=1 SV=1	Carboxymethylenebutenolidase homolog	CMBL	0.226615	0.880433		+	0.846828	3.44716	9.51266e+07	8.96272e+07	7.23147e+07	7.04815e+07	8.44396e+07	9.58787e+07	1.09598e+08	9.18002e+07	1.57435e+08	1.59733e+08	1.35288e+08	1.46701e+08	9.51266e+07	8.96272e+07	7.23147e+07	7.04814e+07	8.44395e+07	9.58787e+07	1.09598e+08	9.18002e+07	1.57435e+08	1.59733e+08	1.35288e+08	1.46701e+08
6518	3	5	5	5	20.3	32.736	301	Q9Y619	sp|Q9Y619|ORNT1_HUMAN Mitochondrial ornithine transporter 1 OS=Homo sapiens OX=9606 GN=SLC25A15 PE=1 SV=1	Mitochondrial ornithine transporter 1	SLC25A15	-0.538081	0.879469			0.866255	0.705463		1.90534e+07	2.65443e+07	3.16229e+07			1.70758e+07				2.22491e+07		1.33446e+07	1.90534e+07	2.65443e+07	3.16229e+07	1.11221e+07	1.45397e+07	1.70758e+07	1.73866e+07	2.29281e+07	4.35807e+07	2.22491e+07	1.09967e+08
6294	3	28	2	2	26.7	131.69	1186	Q9ULU4;A0A087WV57	sp|Q9ULU4|PKCB1_HUMAN Protein kinase C-binding protein 1 OS=Homo sapiens OX=9606 GN=ZMYND8 PE=1 SV=2;tr|A0A087WV57|A0A087WV57_HUMAN Protein kinase C-binding protein 1 OS=Homo sapiens OX=9606 GN=ZMYND8 PE=1 SV=1	Protein kinase C-binding protein 1	ZMYND8	0.327679	0.877889			0.219314	0.766349	2.82244e+07	1.12913e+07			2.33515e+07	1.92601e+07	9.87231e+06		2.7215e+07	2.31471e+07	1.15071e+07	2.50753e+07	2.82244e+07	1.12913e+07	8.79162e+06	5.68849e+06	2.33515e+07	1.92601e+07	9.87231e+06	8.90444e+06	2.7215e+07	2.31471e+07	1.15071e+07	2.50753e+07
6087	4	13	13	13	32.8	61.053	537	Q9P0J1	sp|Q9P0J1|PDP1_HUMAN [Pyruvate dehydrogenase [acetyl-transferring]]-phosphatase 1, mitochondrial OS=Homo sapiens OX=9606 GN=PDP1 PE=1 SV=3	[Pyruvate dehydrogenase [acetyl-transferring]]-phosphatase 1, mitochondrial	PDP1	0.355175	0.873652			0.804743	2.3884	1.31949e+08	1.31454e+08	1.40633e+08	1.92773e+08	1.48289e+08	1.65941e+08	1.97079e+08	2.59587e+08	2.08223e+08	2.56808e+08	3.17826e+08	3.11866e+08	1.31949e+08	1.31454e+08	1.40633e+08	1.92773e+08	1.48289e+08	1.65941e+08	1.97079e+08	2.59587e+08	2.08223e+08	2.56808e+08	3.17826e+08	3.11866e+08
2849	2	3	3	3	36.1	15.736	155	P27449	sp|P27449|VATL_HUMAN V-type proton ATPase 16 kDa proteolipid subunit OS=Homo sapiens OX=9606 GN=ATP6V0C PE=1 SV=1	V-type proton ATPase 16 kDa proteolipid subunit	ATP6V0C	1.08022	0.870926			0.830245	0.438521	5.47567e+07		6.35341e+07		4.99606e+07	7.04836e+07	5.59026e+07	6.05498e+07	5.81684e+07	6.74145e+07	1.11545e+08		5.47567e+07	1.63721e+07	6.35341e+07	1.04711e+07	4.99607e+07	7.04837e+07	5.59025e+07	6.05498e+07	5.81685e+07	6.74145e+07	1.11544e+08	1.5253e+07
2702	1	2	2	2	6.2	42.155	368	P17028	sp|P17028|ZNF24_HUMAN Zinc finger protein 24 OS=Homo sapiens OX=9606 GN=ZNF24 PE=1 SV=4	Zinc finger protein 24	ZNF24	0.24869	0.868381			0.195391	0.877708				2.83627e+07		3.03741e+07	2.93516e+07		3.56972e+07	5.07135e+07	3.51006e+07		2.204e+07	7.86722e+06	2.34678e+07	2.83627e+07	1.3416e+07	3.03741e+07	2.93516e+07	1.92287e+07	3.56972e+07	5.07135e+07	3.51006e+07	2.01752e+07
150	10	44	44	26	69.5	77.569	730	A0A087X0X3;P52272;M0R019;M0R2T0	tr|A0A087X0X3|A0A087X0X3_HUMAN Heterogeneous nuclear ribonucleoprotein M OS=Homo sapiens OX=9606 GN=HNRNPM PE=1 SV=1;sp|P52272|HNRPM_HUMAN Heterogeneous nuclear ribonucleoprotein M OS=Homo sapiens OX=9606 GN=HNRNPM PE=1 SV=3;tr|M0R019|M0R019_HUMAN Heteroge	Heterogeneous nuclear ribonucleoprotein M	HNRNPM	0.39659	0.867735			0.319436	0.890393	7.5969e+09	2.91193e+09	1.14167e+10	1.18773e+10	1.09755e+10	6.02241e+09	1.18842e+10	1.14671e+10	1.7882e+10	1.12785e+10	1.31366e+10	1.25541e+10	7.59691e+09	2.91194e+09	1.14167e+10	1.18773e+10	1.09755e+10	6.02241e+09	1.18842e+10	1.14671e+10	1.7882e+10	1.12785e+10	1.31366e+10	1.25541e+10
1544	4	3	3	3	39.6	6.0239	53	H3BUD2;H3BS05;H3BR94;Q9BTE1	tr|H3BUD2|H3BUD2_HUMAN Dynactin subunit 5 OS=Homo sapiens OX=9606 GN=DCTN5 PE=1 SV=1;tr|H3BS05|H3BS05_HUMAN Dynactin subunit 5 OS=Homo sapiens OX=9606 GN=DCTN5 PE=1 SV=1;tr|H3BR94|H3BR94_HUMAN Dynactin subunit 5 OS=Homo sapiens OX=9606 GN=DCTN5 PE=1 SV=1;s	Dynactin subunit 5	DCTN5	1.3667	0.866612			2.27741	0.769454					5.00305e+07	4.64173e+07	4.16816e+07	4.289e+07	3.54452e+07		4.54912e+07		2.4485e+07	9.21542e+06	2.0272e+07	2.05224e+07	5.00305e+07	4.64173e+07	4.16816e+07	4.289e+07	3.54452e+07	5.08763e+07	4.54912e+07	1.26487e+07
4488	7	5	5	5	10.6	75.935	669	Q7RTS9	sp|Q7RTS9|DYM_HUMAN Dymeclin OS=Homo sapiens OX=9606 GN=DYM PE=1 SV=1	Dymeclin	DYM	0.421506	0.866065			0.268983	0.906358	6.93013e+07	5.44489e+07		3.62525e+07	7.53641e+07	6.79263e+07		6.6048e+07	6.32708e+07	6.36281e+07	6.6028e+07	8.92947e+07	6.93013e+07	5.44489e+07	1.57214e+07	3.62525e+07	7.53641e+07	6.79262e+07	2.04665e+07	6.60481e+07	6.32708e+07	6.36281e+07	6.6028e+07	8.92947e+07
443	14	5	5	5	8.8	76.077	679	A0A1W2PNW1;P42226	tr|A0A1W2PNW1|A0A1W2PNW1_HUMAN Signal transducer and activator of transcription OS=Homo sapiens OX=9606 GN=STAT6 PE=1 SV=1;sp|P42226|STAT6_HUMAN Signal transducer and activator of transcription 6 OS=Homo sapiens OX=9606 GN=STAT6 PE=1 SV=1	Signal transducer and activator of transcription 6	STAT6	0.918598	0.86075			0.433228	0.405703	7.17395e+07		6.81197e+07	6.7916e+07	5.85952e+07	5.62254e+07	8.02847e+07	8.33456e+07	6.10563e+07	6.24638e+07	7.06936e+07	6.96492e+07	7.17395e+07	5.20242e+06	6.81197e+07	6.7916e+07	5.85952e+07	5.62255e+07	8.02847e+07	8.33456e+07	6.10563e+07	6.24638e+07	7.06935e+07	6.96492e+07
4053	3	5	5	5	6	90.873	799	Q1RLN5;Q8IWW6	tr|Q1RLN5|Q1RLN5_HUMAN ARHGAP12 protein OS=Homo sapiens OX=9606 GN=ARHGAP12 PE=1 SV=1;sp|Q8IWW6|RHG12_HUMAN Rho GTPase-activating protein 12 OS=Homo sapiens OX=9606 GN=ARHGAP12 PE=1 SV=1	Rho GTPase-activating protein 12	ARHGAP12	1.66714	0.853601			0.553012	0.26305	5.0554e+08	1.2834e+08	1.04735e+08		3.95321e+08		1.08223e+09	1.034e+09	3.69464e+08	4.35636e+08		4.64293e+08	5.0554e+08	1.2834e+08	1.04735e+08	2.65476e+07	3.95321e+08	4.14843e+07	1.08223e+09	1.034e+09	3.69464e+08	4.35636e+08	2.57385e+07	4.64292e+08
4433	2	9	9	9	16.8	77.528	698	Q6ZRP7	sp|Q6ZRP7|QSOX2_HUMAN Sulfhydryl oxidase 2 OS=Homo sapiens OX=9606 GN=QSOX2 PE=1 SV=3	Sulfhydryl oxidase 2	QSOX2	2.22411	0.847845			3.32422	0.432488					9.0174e+07	1.15157e+08	7.93854e+07	9.95695e+07			8.01309e+07	1.16935e+08	1.90554e+07	3.7081e+07	1.75675e+07	1.38758e+07	9.0174e+07	1.15157e+08	7.93854e+07	9.95695e+07	1.23108e+07	1.5668e+07	8.01309e+07	1.16935e+08
1433	2	26	2	0	38.1	64.243	572	H0Y2W2	tr|H0Y2W2|H0Y2W2_HUMAN ATPase family AAA domain-containing protein 3A (Fragment) OS=Homo sapiens OX=9606 GN=ATAD3A PE=1 SV=1		ATAD3A	0.430177	0.845266			0.245489	0.593998	9.61205e+07		9.10042e+07	1.24258e+08	9.02232e+07	5.1235e+07	1.12529e+08	1.16608e+08	1.43755e+08	9.4657e+07	1.09084e+08	1.2917e+08	9.61205e+07	1.69315e+07	9.10042e+07	1.24258e+08	9.02233e+07	5.12351e+07	1.12529e+08	1.16609e+08	1.43755e+08	9.4657e+07	1.09084e+08	1.2917e+08
5211	2	6	6	6	21.3	49.996	464	Q96I51;A0A087WT38	sp|Q96I51|RCC1L_HUMAN RCC1-like G exchanging factor-like protein OS=Homo sapiens OX=9606 GN=RCC1L PE=1 SV=2;tr|A0A087WT38|A0A087WT38_HUMAN RCC1-like G exchanging factor-like protein (Fragment) OS=Homo sapiens OX=9606 GN=RCC1L PE=1 SV=1	Williams-Beuren syndrome chromosomal region 16 protein	WBSCR16	1.52115	0.839827			0.959238	0.373205	8.36805e+07	7.87478e+07			9.13425e+07	9.12903e+07	8.86595e+07	8.63862e+07	8.7546e+07	8.20134e+07	7.49055e+07		8.36805e+07	7.87478e+07	9.3718e+06	1.52382e+07	9.13425e+07	9.12903e+07	8.86595e+07	8.63862e+07	8.7546e+07	8.20134e+07	7.49055e+07	1.79571e+07
3509	1	6	6	6	50.7	22.693	227	P80723	sp|P80723|BASP1_HUMAN Brain acid soluble protein 1 OS=Homo sapiens OX=9606 GN=BASP1 PE=1 SV=2	Brain acid soluble protein 1	BASP1	0.287206	0.836839			0.336881	1.2194	1.83252e+08	1.96925e+08	8.79449e+07	1.24994e+08	1.13735e+08	2.52275e+08	1.97389e+08	1.55306e+08	3.09819e+08	1.98428e+08	3.62152e+08	1.81342e+08	1.83252e+08	1.96925e+08	8.79449e+07	1.24994e+08	1.13735e+08	2.52275e+08	1.97389e+08	1.55306e+08	3.09819e+08	1.98428e+08	3.62152e+08	1.81342e+08
396	4	8	8	8	18.1	77.053	681	F8VSC5;A0A0U1RQQ9;Q6P3W7	tr|F8VSC5|F8VSC5_HUMAN SCY1-like protein 2 (Fragment) OS=Homo sapiens OX=9606 GN=SCYL2 PE=1 SV=1;tr|A0A0U1RQQ9|A0A0U1RQQ9_HUMAN SCY1-like protein 2 OS=Homo sapiens OX=9606 GN=SCYL2 PE=1 SV=1;sp|Q6P3W7|SCYL2_HUMAN SCY1-like protein 2 OS=Homo sapiens OX=9606	SCY1-like protein 2	SCYL2	0.981706	0.836754			0.950971	0.778049		6.22576e+07	9.7769e+07	9.31173e+07	1.24538e+08	1.47497e+08	1.03883e+08	9.66595e+07	1.23089e+08	1.29746e+08	9.1162e+07	8.47637e+07	2.13974e+07	6.22576e+07	9.7769e+07	9.31173e+07	1.24538e+08	1.47497e+08	1.03883e+08	9.66596e+07	1.23089e+08	1.29746e+08	9.11621e+07	8.47637e+07
4645	1	11	11	11	39.1	46.359	412	Q8IX90	sp|Q8IX90|SKA3_HUMAN Spindle and kinetochore-associated protein 3 OS=Homo sapiens OX=9606 GN=SKA3 PE=1 SV=2	Spindle and kinetochore-associated protein 3	SKA3	0.280412	0.836358			0.721813	2.2196	1.60414e+08	1.3203e+08	1.90659e+08	2.31649e+08	1.91363e+08	2.12687e+08	2.03254e+08	2.46043e+08	3.09355e+08	2.59704e+08	3.21993e+08	3.6753e+08	1.60414e+08	1.3203e+08	1.90659e+08	2.31648e+08	1.91363e+08	2.12687e+08	2.03254e+08	2.46043e+08	3.09355e+08	2.59704e+08	3.21994e+08	3.6753e+08
362	2	4	1	1	20.2	35.759	322	A0A140T9L0;A0A0G2JJL1	tr|A0A140T9L0|A0A140T9L0_HUMAN WD repeat-containing protein 46 (Fragment) OS=Homo sapiens OX=9606 GN=WDR46 PE=1 SV=1;tr|A0A0G2JJL1|A0A0G2JJL1_HUMAN WD repeat-containing protein 46 (Fragment) OS=Homo sapiens OX=9606 GN=WDR46 PE=1 SV=1			1.22112	0.830647			0.765091	0.613924					5.83977e+07	6.23937e+07	5.06469e+07					6.19405e+07	1.93375e+07	1.8657e+07	1.43181e+07	8.84661e+06	5.83977e+07	6.23937e+07	5.06469e+07	7.31453e+06	3.26106e+07	8.77179e+06	2.58037e+07	6.19405e+07
4373	1	2	2	2	2.6	86.606	775	Q6P4Q7	sp|Q6P4Q7|CNNM4_HUMAN Metal transporter CNNM4 OS=Homo sapiens OX=9606 GN=CNNM4 PE=1 SV=3	Metal transporter CNNM4	CNNM4	0.602702	0.827861			1.04461	1.41625					2.65426e+07	2.01665e+07			2.27981e+07	3.21489e+07			1.11949e+07	2.72227e+07	1.52476e+07	1.88346e+07	2.65426e+07	2.01666e+07	2.96575e+07	2.93171e+07	2.27981e+07	3.21489e+07	3.89544e+07	3.0432e+07
2665	4	16	16	15	47.6	48.337	433	P14635;E9PC90	sp|P14635|CCNB1_HUMAN G2/mitotic-specific cyclin-B1 OS=Homo sapiens OX=9606 GN=CCNB1 PE=1 SV=1;tr|E9PC90|E9PC90_HUMAN G2/mitotic-specific cyclin-B1 (Fragment) OS=Homo sapiens OX=9606 GN=CCNB1 PE=1 SV=1	G2/mitotic-specific cyclin-B1	CCNB1	0.251283	0.824653			0.680383	2.43052	1.33599e+09	1.28414e+09	1.7599e+09	1.77536e+09	1.43084e+09	1.89909e+09	2.18453e+09	1.81247e+09	2.35567e+09	2.27088e+09	3.20633e+09	3.07506e+09	1.33599e+09	1.28414e+09	1.7599e+09	1.77536e+09	1.43084e+09	1.89909e+09	2.18453e+09	1.81247e+09	2.35567e+09	2.27088e+09	3.20633e+09	3.07506e+09
5253	1	3	3	2	10.3	34.801	310	Q96MM3	sp|Q96MM3|ZFP42_HUMAN Zinc finger protein 42 homolog OS=Homo sapiens OX=9606 GN=ZFP42 PE=1 SV=2	Zinc finger protein 42 homolog	ZFP42	-0.0196576	0.820839			0.0114741	1.2383		2.34214e+07	2.65115e+07			2.79938e+07			3.15364e+07	2.9695e+07	2.89672e+07	3.29306e+07	1.63513e+07	2.34214e+07	2.65115e+07	9.03678e+06	2.13914e+07	2.79938e+07	6.71782e+06	2.1598e+07	3.15364e+07	2.9695e+07	2.89671e+07	3.29306e+07
186	4	3	3	3	12.6	29.892	286	A0A0A0MQS1;Q53H96	tr|A0A0A0MQS1|A0A0A0MQS1_HUMAN Pyrroline-5-carboxylate reductase OS=Homo sapiens OX=9606 GN=PYCR3 PE=1 SV=1;sp|Q53H96|P5CR3_HUMAN Pyrroline-5-carboxylate reductase 3 OS=Homo sapiens OX=9606 GN=PYCR3 PE=1 SV=3	Pyrroline-5-carboxylate reductase;Pyrroline-5-carboxylate reductase 3	PYCRL	0.886552	0.813839			1.24031	0.684024		2.38134e+07			1.87038e+07	2.54415e+07	2.77324e+07	2.49334e+07	3.3577e+07	2.96724e+07	3.01681e+07		1.574e+07	2.38134e+07	9.12543e+06	8.23469e+06	1.87038e+07	2.54415e+07	2.77324e+07	2.49334e+07	3.3577e+07	2.96724e+07	3.0168e+07	8.94836e+06
5166	2	7	7	7	38.4	31.381	289	Q96FX7	sp|Q96FX7|TRM61_HUMAN tRNA (adenine(58)-N(1))-methyltransferase catalytic subunit TRMT61A OS=Homo sapiens OX=9606 GN=TRMT61A PE=1 SV=1	tRNA (adenine(58)-N(1))-methyltransferase catalytic subunit TRMT61A	TRMT61A	0.631446	0.813501			0.482481	0.629845	7.57896e+07	8.85577e+07	5.29031e+07		1.07909e+08	6.74623e+07	5.56923e+07	8.05697e+07	5.42995e+07	9.36999e+07	1.28643e+08	8.2676e+07	7.57896e+07	8.85577e+07	5.29031e+07	1.59746e+07	1.07909e+08	6.74623e+07	5.56924e+07	8.05697e+07	5.42995e+07	9.36999e+07	1.28643e+08	8.26761e+07
4331	2	5	5	5	20.5	27.248	244	Q6IQ22;A0A3B3ITT1	sp|Q6IQ22|RAB12_HUMAN Ras-related protein Rab-12 OS=Homo sapiens OX=9606 GN=RAB12 PE=1 SV=3;tr|A0A3B3ITT1|A0A3B3ITT1_HUMAN Ras-related protein Rab-12 OS=Homo sapiens OX=9606 GN=RAB12 PE=1 SV=1	Ras-related protein Rab-12	RAB12	0.347153	0.813199			0.369557	1.06323		2.9761e+07		3.48367e+07	2.50539e+07	2.33057e+07	4.21868e+07	2.33772e+07	4.57051e+07		2.68019e+07	3.68878e+07	1.7569e+07	2.9761e+07	1.20743e+07	3.48366e+07	2.50539e+07	2.33057e+07	4.21868e+07	2.33772e+07	4.57052e+07	4.63945e+07	2.68019e+07	3.68878e+07
606	2	5	5	5	3.9	179.34	1609	A2VDJ0;H0Y2M0	sp|A2VDJ0|T131L_HUMAN Transmembrane protein 131-like OS=Homo sapiens OX=9606 GN=TMEM131L PE=1 SV=2;tr|H0Y2M0|H0Y2M0_HUMAN Transmembrane protein 131-like (Fragment) OS=Homo sapiens OX=9606 GN=TMEM131L PE=1 SV=1	Transmembrane protein 131-like	KIAA0922	1.00368	0.809935			0.690156	1.14872		8.97437e+06	8.76079e+06	7.24201e+06						7.21647e+06			9.26807e+06	8.97436e+06	8.76079e+06	7.24202e+06	1.8099e+07	3.57032e+07	3.09404e+07	4.26641e+06	2.08055e+07	7.21647e+06	1.6023e+07	2.07208e+07
6114	1	7	7	7	18.5	49.18	453	Q9P291	sp|Q9P291|ARMX1_HUMAN Armadillo repeat-containing X-linked protein 1 OS=Homo sapiens OX=9606 GN=ARMCX1 PE=1 SV=1	Armadillo repeat-containing X-linked protein 1	ARMCX1	-0.0280089	0.806349			0.0125123	0.692905		6.3631e+07		5.15312e+07			5.22697e+07	6.982e+07	5.72254e+07	6.69917e+07	6.03894e+07	5.31446e+07	1.11775e+07	6.3631e+07	3.58925e+07	5.15312e+07	1.73788e+07	1.91916e+07	5.22697e+07	6.98201e+07	5.72254e+07	6.69917e+07	6.03894e+07	5.31446e+07
2428	3	7	3	1	38.1	21.229	189	P01111	sp|P01111|RASN_HUMAN GTPase NRas OS=Homo sapiens OX=9606 GN=NRAS PE=1 SV=1	GTPase NRas	NRAS	1.06922	0.804235			0.461587	0.372085		3.69725e+07		7.22494e+07		6.8992e+07	4.86895e+07	8.15603e+07		6.14496e+07		4.06509e+07	1.66544e+07	3.69725e+07	4.38627e+06	7.22494e+07	1.38067e+07	6.8992e+07	4.86895e+07	8.15603e+07	3.87054e+07	6.14496e+07	1.8766e+07	4.06509e+07
1222	8	22	22	2	23.3	145.42	1275	E9PMS6;F8WD26;J3KP06;Q8WWI1;E9PMP7	tr|E9PMS6|E9PMS6_HUMAN LIM domain only protein 7 OS=Homo sapiens OX=9606 GN=LMO7 PE=1 SV=1;tr|F8WD26|F8WD26_HUMAN LIM domain only protein 7 OS=Homo sapiens OX=9606 GN=LMO7 PE=1 SV=2;tr|J3KP06|J3KP06_HUMAN LIM domain only protein 7 OS=Homo sapiens OX=9606 G	LIM domain only protein 7	LMO7	0.325812	0.801382			1.45977	3.33462	1.17039e+08	9.41255e+07	8.81822e+07	9.98374e+07	1.29687e+08	1.43327e+08	1.14267e+08	1.12689e+08	1.96359e+08	1.61375e+08	1.81269e+08	1.55761e+08	1.17039e+08	9.41255e+07	8.81822e+07	9.98373e+07	1.29687e+08	1.43327e+08	1.14267e+08	1.12689e+08	1.96359e+08	1.61375e+08	1.81269e+08	1.55762e+08
3345	2	7	7	7	13.3	65.304	596	P57772;C9J8T0	sp|P57772|SELB_HUMAN Selenocysteine-specific elongation factor OS=Homo sapiens OX=9606 GN=EEFSEC PE=1 SV=4;tr|C9J8T0|C9J8T0_HUMAN Selenocysteine-specific elongation factor OS=Homo sapiens OX=9606 GN=EEFSEC PE=1 SV=1	Selenocysteine-specific elongation factor	EEFSEC	0.101678	0.79524			0.03698	0.49434				7.97847e+07	5.92995e+07			9.27504e+07		7.23338e+07	6.36797e+07	6.54421e+07	1.90929e+07	1.76619e+07	1.98516e+07	7.97847e+07	5.92995e+07	1.26977e+07	1.01383e+07	9.27504e+07	1.6069e+07	7.23339e+07	6.36797e+07	6.54421e+07
4567	1	6	6	6	10.8	82.339	743	Q86V87	sp|Q86V87|F16B2_HUMAN Protein FAM160B2 OS=Homo sapiens OX=9606 GN=FAM160B2 PE=2 SV=2	Protein FAM160B2	FAM160B2	0.820929	0.792549			1.5367	0.746594						4.13578e+07	2.58634e+07	4.25335e+07			6.4864e+07	5.18137e+07	3.16058e+07	1.57587e+07	1.60415e+07	1.9224e+07	3.28773e+07	4.13578e+07	2.58634e+07	4.25335e+07	2.59782e+07	1.58358e+07	6.4864e+07	5.18137e+07
1119	9	9	9	9	25.1	51.388	458	E7EUN9;Q9NX74	tr|E7EUN9|E7EUN9_HUMAN tRNA-dihydrouridine(20) synthase [NAD(P)+]-like OS=Homo sapiens OX=9606 GN=DUS2 PE=1 SV=1;sp|Q9NX74|DUS2L_HUMAN tRNA-dihydrouridine(20) synthase [NAD(P)+]-like OS=Homo sapiens OX=9606 GN=DUS2 PE=1 SV=1	tRNA-dihydrouridine(20) synthase [NAD(P)+]-like	DUS2	0.710336	0.790052			0.475084	0.540901	1.07271e+08	9.00873e+07		9.51908e+07	9.36463e+07	1.16766e+08	9.31693e+07	9.78691e+07	1.05175e+08	1.22162e+08	9.58527e+07	1.00985e+08	1.07271e+08	9.00873e+07	1.51236e+07	9.51908e+07	9.36463e+07	1.16766e+08	9.31692e+07	9.78691e+07	1.05175e+08	1.22162e+08	9.58526e+07	1.00985e+08
883	3	4	4	1	39.1	15.928	138	C9JKI3;E9PCT5	tr|C9JKI3|C9JKI3_HUMAN Caveolin (Fragment) OS=Homo sapiens OX=9606 GN=CAV1 PE=1 SV=1;tr|E9PCT5|E9PCT5_HUMAN Caveolin OS=Homo sapiens OX=9606 GN=CAV1 PE=1 SV=1	Caveolin	CAV1	0.0966845	0.784165			0.665342	2.42249	1.30889e+08	1.26829e+08	1.21443e+08	1.2602e+08	1.18345e+08	1.36006e+08	1.42055e+08	1.45275e+08	2.00279e+08	1.8875e+08	1.91354e+08	3.0889e+08	1.30889e+08	1.26829e+08	1.21443e+08	1.2602e+08	1.18345e+08	1.36006e+08	1.42055e+08	1.45275e+08	2.00279e+08	1.8875e+08	1.91354e+08	3.0889e+08
2142	4	10	10	10	16.6	85.566	745	O60645;D6RB59	sp|O60645|EXOC3_HUMAN Exocyst complex component 3 OS=Homo sapiens OX=9606 GN=EXOC3 PE=1 SV=3;tr|D6RB59|D6RB59_HUMAN Exocyst complex component 3 OS=Homo sapiens OX=9606 GN=EXOC3 PE=1 SV=1	Exocyst complex component 3	EXOC3	1.07639	0.774748			1.1016	0.745763	5.67379e+07			6.99346e+07	9.77512e+07	6.41226e+07	8.56457e+07	8.05356e+07	6.62729e+07	5.1084e+07	7.25118e+07	7.63108e+07	5.67379e+07	3.68761e+07	1.49422e+07	6.99346e+07	9.77513e+07	6.41226e+07	8.56457e+07	8.05356e+07	6.62729e+07	5.1084e+07	7.25118e+07	7.63107e+07
5085	8	3	3	3	26.8	24.927	228	Q96AT9;C9J6A7;C9J9T0;C9IZU8	sp|Q96AT9|RPE_HUMAN Ribulose-phosphate 3-epimerase OS=Homo sapiens OX=9606 GN=RPE PE=1 SV=1;tr|C9J6A7|C9J6A7_HUMAN Ribulose-phosphate 3-epimerase (Fragment) OS=Homo sapiens OX=9606 GN=RPE PE=1 SV=1;tr|C9J9T0|C9J9T0_HUMAN Ribulose-5-phosphate-3-epimerase, i	Ribulose-phosphate 3-epimerase	RPE	0.141229	0.772882			0.0494987	0.443874		8.14157e+07					5.40361e+07	5.92034e+07		6.48391e+07			1.07955e+07	8.14157e+07	3.24696e+07	9.53476e+06	1.36379e+07	9.22606e+06	5.40361e+07	5.92034e+07	3.41996e+07	6.48391e+07	2.59946e+07	4.02382e+07
6207	1	8	8	7	19.4	56.882	511	Q9UHR4	sp|Q9UHR4|BI2L1_HUMAN Brain-specific angiogenesis inhibitor 1-associated protein 2-like protein 1 OS=Homo sapiens OX=9606 GN=BAIAP2L1 PE=1 SV=2	Brain-specific angiogenesis inhibitor 1-associated protein 2-like protein 1	BAIAP2L1	0.523868	0.770115			0.449142	0.714317	1.20937e+08	8.82188e+07		1.06528e+08	9.98037e+07	1.07249e+08	1.1847e+08	9.69488e+07	1.30102e+08	1.42299e+08	1.18862e+08	1.10579e+08	1.20937e+08	8.82188e+07	2.53106e+07	1.06528e+08	9.98037e+07	1.07249e+08	1.1847e+08	9.69488e+07	1.30102e+08	1.42299e+08	1.18862e+08	1.10579e+08
6369	4	4	4	4	18.8	30.338	266	Q9Y287;A0A3B3IU60;A0A3B3ITP9;A0A3B3IUC0	sp|Q9Y287|ITM2B_HUMAN Integral membrane protein 2B OS=Homo sapiens OX=9606 GN=ITM2B PE=1 SV=1;tr|A0A3B3IU60|A0A3B3IU60_HUMAN Integral membrane protein 2B OS=Homo sapiens OX=9606 GN=ITM2B PE=1 SV=1;tr|A0A3B3ITP9|A0A3B3ITP9_HUMAN Integral membrane protein 2B	Integral membrane protein 2B;BRI2, membrane form;BRI2 intracellular domain;BRI2C, soluble form;Bri23 peptide	ITM2B	-0.785028	0.767608			0.469414	2.52491	1.01186e+08	1.08352e+08	8.35403e+07	8.68541e+07	9.39059e+07	9.89917e+07		8.4157e+07	1.68553e+08	1.31556e+08	2.02429e+08	1.48873e+08	1.01186e+08	1.08352e+08	8.35402e+07	8.68541e+07	9.39059e+07	9.89917e+07	1.15344e+07	8.4157e+07	1.68553e+08	1.31556e+08	2.02429e+08	1.48873e+08
1912	1	5	5	5	27.9	41.522	359	O00767	sp|O00767|ACOD_HUMAN Acyl-CoA desaturase OS=Homo sapiens OX=9606 GN=SCD PE=1 SV=2	Acyl-CoA desaturase	SCD	0.254575	0.76369			0.772017	2.62367	2.4289e+08	2.45214e+08	1.80721e+08	2.89746e+08	3.22901e+08	2.95386e+08	2.5901e+08	2.55708e+08	4.08112e+08	3.69318e+08	3.89346e+08	4.41609e+08	2.4289e+08	2.45213e+08	1.80721e+08	2.89746e+08	3.229e+08	2.95386e+08	2.5901e+08	2.55708e+08	4.08112e+08	3.69318e+08	3.89346e+08	4.41609e+08
4520	1	7	7	7	19.6	61.024	587	Q7Z5L9	sp|Q7Z5L9|I2BP2_HUMAN Interferon regulatory factor 2-binding protein 2 OS=Homo sapiens OX=9606 GN=IRF2BP2 PE=1 SV=2	Interferon regulatory factor 2-binding protein 2	IRF2BP2	-0.0934906	0.762568			0.038004	0.653325		4.58264e+07			3.7105e+07		5.79223e+07			5.46132e+07	4.58484e+07	4.4118e+07	1.42484e+07	4.58264e+07	3.90015e+07	1.2161e+07	3.7105e+07	1.74498e+07	5.79223e+07	6.37224e+06	2.32231e+07	5.46132e+07	4.58484e+07	4.4118e+07
3131	4	11	4	4	37.8	47.33	415	P48730;H7BYT1	sp|P48730|KC1D_HUMAN Casein kinase I isoform delta OS=Homo sapiens OX=9606 GN=CSNK1D PE=1 SV=2;tr|H7BYT1|H7BYT1_HUMAN Casein kinase I isoform delta OS=Homo sapiens OX=9606 GN=CSNK1D PE=1 SV=2	Casein kinase I isoform delta	CSNK1D	-1.16927	0.760794			0.599673	0.35416	7.01375e+07	7.69791e+07	9.61543e+07						7.33538e+07	5.08241e+07	8.8626e+07	8.53622e+07	7.01375e+07	7.69791e+07	9.61543e+07	6.59083e+06	1.67271e+07	1.50232e+07	2.39782e+07	2.21972e+07	7.33538e+07	5.08241e+07	8.86261e+07	8.53622e+07
3206	2	11	8	8	25.1	74.222	673	P51116	sp|P51116|FXR2_HUMAN Fragile X mental retardation syndrome-related protein 2 OS=Homo sapiens OX=9606 GN=FXR2 PE=1 SV=2	Fragile X mental retardation syndrome-related protein 2	FXR2	0.612749	0.759255			0.529327	0.687529	9.87343e+07	7.86376e+07		8.46436e+07	7.93776e+07	8.80024e+07	1.14587e+08	9.26715e+07	1.28401e+08	9.2095e+07	9.99798e+07	9.41826e+07	9.87344e+07	7.86376e+07	2.06424e+07	8.46436e+07	7.93776e+07	8.80025e+07	1.14587e+08	9.26715e+07	1.28401e+08	9.2095e+07	9.99797e+07	9.41827e+07
4406	1	3	3	3	8.4	74.396	657	Q6UVJ0	sp|Q6UVJ0|SAS6_HUMAN Spindle assembly abnormal protein 6 homolog OS=Homo sapiens OX=9606 GN=SASS6 PE=1 SV=1	Spindle assembly abnormal protein 6 homolog	SASS6	0.648685	0.759112			0.547126	0.561078	2.14848e+07			3.49004e+07		2.80626e+07		2.92766e+07		3.07034e+07			2.14848e+07	8.42235e+06	7.9041e+06	3.49004e+07	1.85848e+07	2.80626e+07	1.97486e+07	2.92766e+07	4.57481e+07	3.07034e+07	1.87399e+07	1.55591e+07
84	8	4	4	4	13.3	37.772	361	A0A087WVT6;Q9BWW4;A0A087X159;P81877;D6RAC5	tr|A0A087WVT6|A0A087WVT6_HUMAN Single-stranded DNA-binding protein 3 OS=Homo sapiens OX=9606 GN=SSBP3 PE=1 SV=1;sp|Q9BWW4|SSBP3_HUMAN Single-stranded DNA-binding protein 3 OS=Homo sapiens OX=9606 GN=SSBP3 PE=1 SV=1;tr|A0A087X159|A0A087X159_HUMAN Single-str	Single-stranded DNA-binding protein 3;Single-stranded DNA-binding protein 2	SSBP3;SSBP2	0.614933	0.756634			0.61771	0.831797	8.24068e+07	5.66939e+07	6.31957e+07		9.16867e+07	7.65805e+07	5.74801e+07	7.98407e+07	9.31437e+07	7.74498e+07	8.25122e+07	8.01863e+07	8.24068e+07	5.66939e+07	6.31958e+07	1.98392e+07	9.16867e+07	7.65805e+07	5.748e+07	7.98406e+07	9.31438e+07	7.74497e+07	8.25122e+07	8.01862e+07
5656	5	3	3	3	13	35.407	315	Q9H2D1;A0A3B3IRK5	sp|Q9H2D1|MFTC_HUMAN Mitochondrial folate transporter/carrier OS=Homo sapiens OX=9606 GN=SLC25A32 PE=1 SV=2;tr|A0A3B3IRK5|A0A3B3IRK5_HUMAN Uncharacterized protein OS=Homo sapiens OX=9606 PE=3 SV=1	Mitochondrial folate transporter/carrier	SLC25A32	-0.348979	0.753043			0.17148	0.489509	3.62318e+07		4.20119e+07			4.02469e+07			6.20769e+07			5.60996e+07	3.62318e+07	1.11554e+07	4.20119e+07	1.0573e+07	1.85146e+07	4.02469e+07	5.68737e+06	1.60981e+07	6.20769e+07	1.73919e+07	2.39146e+07	5.60996e+07
4603	1	3	3	3	15.5	27.03	238	Q86YN1	sp|Q86YN1|DOPP1_HUMAN Dolichyldiphosphatase 1 OS=Homo sapiens OX=9606 GN=DOLPP1 PE=2 SV=1	Dolichyldiphosphatase 1	DOLPP1	0.293627	0.749861			0.105257	0.325989		7.67296e+07			8.81096e+07						8.3328e+07	5.10718e+07	6.16486e+07	7.67296e+07	5.55697e+06	1.63516e+07	8.81096e+07	2.16241e+07	1.70152e+07	2.99261e+07	2.09464e+07	3.85591e+07	8.3328e+07	5.10718e+07
1994	1	6	6	6	12.3	77.672	690	O15226	sp|O15226|NKRF_HUMAN NF-kappa-B-repressing factor OS=Homo sapiens OX=9606 GN=NKRF PE=1 SV=2	NF-kappa-B-repressing factor	NKRF	0.650691	0.748528			2.25548	0.675606					3.38562e+07	3.02729e+07		3.69809e+07	4.91167e+07		7.06422e+07		2.11182e+07	2.17778e+07	1.91422e+07	1.71225e+07	3.38562e+07	3.0273e+07	2.41585e+07	3.69809e+07	4.91167e+07	2.58943e+07	7.06423e+07	1.33675e+07
3936	2	21	21	21	65.4	32.66	289	Q15181;Q5SQT6	sp|Q15181|IPYR_HUMAN Inorganic pyrophosphatase OS=Homo sapiens OX=9606 GN=PPA1 PE=1 SV=2;tr|Q5SQT6|Q5SQT6_HUMAN Inorganic pyrophosphatase OS=Homo sapiens OX=9606 GN=PPA1 PE=1 SV=1	Inorganic pyrophosphatase	PPA1	0.622145	0.747618			0.627514	0.828731	3.38288e+09	3.80445e+09	1.1227e+09	1.36565e+09	3.43061e+09	3.939e+09	2.42158e+09	3.38425e+09	3.73824e+09	3.2008e+09	3.59267e+09	3.64804e+09	3.38289e+09	3.80446e+09	1.1227e+09	1.36565e+09	3.43061e+09	3.939e+09	2.42158e+09	3.38425e+09	3.73824e+09	3.2008e+09	3.59267e+09	3.64804e+09
6477	3	2	2	2	8.8	25.694	228	Q9Y508;A0A096LNV3;A0A096LP02	sp|Q9Y508|RN114_HUMAN E3 ubiquitin-protein ligase RNF114 OS=Homo sapiens OX=9606 GN=RNF114 PE=1 SV=1;tr|A0A096LNV3|A0A096LNV3_HUMAN E3 ubiquitin-protein ligase RNF114 (Fragment) OS=Homo sapiens OX=9606 GN=RNF114 PE=1 SV=1;tr|A0A096LP02|A0A096LP02_HUMAN E3	E3 ubiquitin-protein ligase RNF114	RNF114	-0.378058	0.747567			0.257838	0.62588		2.51322e+07		3.60295e+07					7.0029e+07	3.92953e+07	4.57568e+07		1.22724e+07	2.51322e+07	2.14923e+07	3.60294e+07	2.24997e+07	8.4829e+06	3.98741e+07	1.10017e+07	7.0029e+07	3.92953e+07	4.57568e+07	1.50725e+07
4089	4	4	4	4	12.9	49.967	442	Q49AR2	sp|Q49AR2|CE022_HUMAN UPF0489 protein C5orf22 OS=Homo sapiens OX=9606 GN=C5orf22 PE=1 SV=2	UPF0489 protein C5orf22	C5orf22	0.319892	0.744332			0.123593	0.35282			7.10797e+07	7.9415e+07			8.19166e+07	7.6488e+07			1.08105e+08	1.0249e+08	8.76789e+06	2.5862e+07	7.10798e+07	7.94149e+07	3.88468e+07	1.27665e+07	8.19166e+07	7.6488e+07	2.74753e+07	3.31131e+07	1.08105e+08	1.0249e+08
1893	2	6	6	6	47	15.199	134	O00488;A9J4F5	sp|O00488|ZN593_HUMAN Zinc finger protein 593 OS=Homo sapiens OX=9606 GN=ZNF593 PE=1 SV=2;tr|A9J4F5|A9J4F5_HUMAN Zinc finger protein 593 OS=Homo sapiens OX=9606 GN=ZNF593 PE=1 SV=1	Zinc finger protein 593	ZNF593	0.333849	0.743093			0.302584	0.813785	5.61062e+07	5.47652e+07		5.75624e+07	5.82148e+07	3.76738e+07	6.22602e+07	5.51481e+07	8.02876e+07	5.79656e+07	6.01966e+07	8.35991e+07	5.61061e+07	5.47652e+07	1.6872e+07	5.75624e+07	5.82148e+07	3.76738e+07	6.22601e+07	5.51481e+07	8.02876e+07	5.79656e+07	6.01966e+07	8.35991e+07
1960	8	29	29	29	30.4	143.19	1311	O14976	sp|O14976|GAK_HUMAN Cyclin-G-associated kinase OS=Homo sapiens OX=9606 GN=GAK PE=1 SV=2	Cyclin-G-associated kinase	GAK	0.431973	0.74111			1.51938	2.19237	6.06236e+08	4.67915e+08	4.12309e+08	5.61015e+08	7.29344e+08	5.70956e+08	7.38149e+08	7.07089e+08	9.9178e+08	8.45689e+08	6.57199e+08	9.29115e+08	6.06236e+08	4.67915e+08	4.12309e+08	5.61015e+08	7.29344e+08	5.70956e+08	7.38149e+08	7.07089e+08	9.9178e+08	8.45689e+08	6.57198e+08	9.29114e+08
2753	1	9	9	9	27.3	48.55	432	P20248	sp|P20248|CCNA2_HUMAN Cyclin-A2 OS=Homo sapiens OX=9606 GN=CCNA2 PE=1 SV=2	Cyclin-A2	CCNA2	0.168589	0.741093			0.245344	1.42086	3.04909e+08	1.28796e+08	2.63551e+08	2.28027e+08	2.58873e+08	2.6725e+08	2.48837e+08	2.18779e+08	3.4775e+08	3.359e+08	3.93771e+08	4.0047e+08	3.04909e+08	1.28796e+08	2.63551e+08	2.28028e+08	2.58873e+08	2.6725e+08	2.48837e+08	2.18779e+08	3.4775e+08	3.35899e+08	3.93771e+08	4.0047e+08
3331	3	2	2	2	2.2	119.04	1084	P56524;F5H0B1;H7C397	sp|P56524|HDAC4_HUMAN Histone deacetylase 4 OS=Homo sapiens OX=9606 GN=HDAC4 PE=1 SV=3;tr|F5H0B1|F5H0B1_HUMAN Histone deacetylase 4 (Fragment) OS=Homo sapiens OX=9606 GN=HDAC4 PE=1 SV=1;tr|H7C397|H7C397_HUMAN Histone deacetylase 4 (Fragment) OS=Homo sapien	Histone deacetylase 4	HDAC4	0.422621	0.740121			0.576578	1.0821	1.04216e+07	8.05769e+06	1.00541e+07	1.08107e+07							1.06242e+07		1.04216e+07	8.05769e+06	1.00541e+07	1.08107e+07	2.36662e+07	1.01171e+07	8.37765e+06	1.46866e+07	1.12608e+07	2.13714e+07	1.06242e+07	2.77867e+07
5466	1	3	3	3	14.9	32.904	302	Q9BU89	sp|Q9BU89|DOHH_HUMAN Deoxyhypusine hydroxylase OS=Homo sapiens OX=9606 GN=DOHH PE=1 SV=1	Deoxyhypusine hydroxylase	DOHH	0.0152473	0.737674			0.00615614	0.645369	6.36588e+07	6.17804e+07		6.0755e+07	6.91554e+07	6.18353e+07		7.77573e+07	8.44523e+07	4.85225e+07	7.52339e+07	9.09122e+07	6.36588e+07	6.17804e+07	1.51723e+07	6.0755e+07	6.91554e+07	6.18353e+07	1.13736e+07	7.77573e+07	8.44523e+07	4.85225e+07	7.5234e+07	9.09122e+07
6314	1	15	15	10	45	40.055	338	Q9UN81	sp|Q9UN81|LORF1_HUMAN LINE-1 retrotransposable element ORF1 protein OS=Homo sapiens OX=9606 GN=L1RE1 PE=1 SV=1	LINE-1 retrotransposable element ORF1 protein	L1RE1	0.356843	0.737448		+	2.4879	4.14581	8.80213e+08	8.44236e+08	8.86415e+08	7.21497e+08	1.05799e+09	1.12805e+09	1.04655e+09	1.02337e+09	1.3971e+09	1.39224e+09	1.45026e+09	1.3017e+09	8.80213e+08	8.44236e+08	8.86415e+08	7.21497e+08	1.05799e+09	1.12805e+09	1.04655e+09	1.02337e+09	1.3971e+09	1.39224e+09	1.45026e+09	1.3017e+09
5412	1	4	4	4	6.5	70.52	619	Q9BRD0	sp|Q9BRD0|BUD13_HUMAN BUD13 homolog OS=Homo sapiens OX=9606 GN=BUD13 PE=1 SV=1	BUD13 homolog	BUD13	0.818674	0.736721			0.774927	0.684347			4.77478e+07	4.45243e+07	4.53401e+07	3.96345e+07	4.64766e+07	4.33057e+07	4.07314e+07	4.20388e+07	3.88644e+07	4.33033e+07	1.29697e+07	1.35541e+07	4.77478e+07	4.45243e+07	4.534e+07	3.96345e+07	4.64765e+07	4.33057e+07	4.07314e+07	4.20388e+07	3.88645e+07	4.33033e+07
3523	2	3	3	3	6.2	60.693	547	P83111;H0YNN5	sp|P83111|LACTB_HUMAN Serine beta-lactamase-like protein LACTB, mitochondrial OS=Homo sapiens OX=9606 GN=LACTB PE=1 SV=2;tr|H0YNN5|H0YNN5_HUMAN Serine beta-lactamase-like protein LACTB, mitochondrial (Fragment) OS=Homo sapiens OX=9606 GN=LACTB PE=1 SV=1	Serine beta-lactamase-like protein LACTB, mitochondrial	LACTB	0.214789	0.736595			0.106916	0.680103	3.71349e+07		4.47337e+07	3.533e+07			4.40399e+07	7.26209e+07	4.48832e+07	4.4105e+07	4.8568e+07	4.36156e+07	3.71349e+07	9.26946e+06	4.47337e+07	3.533e+07	2.20887e+07	1.39691e+07	4.40399e+07	7.26208e+07	4.48833e+07	4.4105e+07	4.8568e+07	4.36156e+07
1525	8	5	5	5	12.5	63.775	567	H3BNC0;Q9NVM4	tr|H3BNC0|H3BNC0_HUMAN Protein arginine N-methyltransferase 7 OS=Homo sapiens OX=9606 GN=PRMT7 PE=1 SV=1;sp|Q9NVM4|ANM7_HUMAN Protein arginine N-methyltransferase 7 OS=Homo sapiens OX=9606 GN=PRMT7 PE=1 SV=1	Protein arginine N-methyltransferase 7	PRMT7	0.501122	0.730976			0.58237	0.935573			3.85932e+07		2.65806e+07	2.90675e+07	3.86443e+07	3.092e+07	3.74835e+07	3.57247e+07	3.10436e+07	4.20039e+07	2.77983e+07	1.95157e+07	3.85932e+07	1.09894e+07	2.65806e+07	2.90675e+07	3.86443e+07	3.092e+07	3.74835e+07	3.57247e+07	3.10436e+07	4.20039e+07
4751	1	9	9	9	19	58.814	522	Q8N884	sp|Q8N884|CGAS_HUMAN Cyclic GMP-AMP synthase OS=Homo sapiens OX=9606 GN=CGAS PE=1 SV=2	Cyclic GMP-AMP synthase	MB21D1	0.339213	0.728226			0.811549	1.91233	6.13382e+07	8.35551e+07	9.80055e+07	5.3538e+07	8.54436e+07	1.01167e+08	9.29185e+07	8.57533e+07	1.31721e+08	1.16831e+08	1.13778e+08	1.15669e+08	6.13382e+07	8.35551e+07	9.80055e+07	5.3538e+07	8.54436e+07	1.01167e+08	9.29186e+07	8.57533e+07	1.31721e+08	1.16831e+08	1.13778e+08	1.15669e+08
5187	2	7	7	7	23.1	35.092	325	Q96GY0	sp|Q96GY0|ZC21A_HUMAN Zinc finger C2HC domain-containing protein 1A OS=Homo sapiens OX=9606 GN=ZC2HC1A PE=1 SV=2	Zinc finger C2HC domain-containing protein 1A	ZC2HC1A	-0.0343871	0.725359			0.0663525	2.01794	4.58383e+07	4.51291e+07	6.13914e+07	3.31245e+07	4.29556e+07	4.42638e+07	4.27563e+07	4.70402e+07	7.96319e+07	8.24526e+07	7.02796e+07	6.81149e+07	4.58383e+07	4.51292e+07	6.13914e+07	3.31245e+07	4.29556e+07	4.42638e+07	4.27563e+07	4.70402e+07	7.96318e+07	8.24526e+07	7.02796e+07	6.81149e+07
3795	1	207	1	1	73.4	284.54	2472	Q13813	sp|Q13813|SPTN1_HUMAN Spectrin alpha chain, non-erythrocytic 1 OS=Homo sapiens OX=9606 GN=SPTAN1 PE=1 SV=3	Spectrin alpha chain, non-erythrocytic 1	SPTAN1	0.497817	0.725265			0.402849	0.649386	1.14829e+08	1.13346e+08	2.57548e+07	1.09327e+08	1.25961e+08	8.7571e+07	1.18168e+08	1.11784e+08	1.27783e+08	1.43105e+08	1.16932e+08	1.28024e+08	1.14829e+08	1.13346e+08	2.57548e+07	1.09327e+08	1.25961e+08	8.7571e+07	1.18168e+08	1.11784e+08	1.27783e+08	1.43105e+08	1.16931e+08	1.28024e+08
2476	1	4	4	3	51.1	9.3926	90	P05204	sp|P05204|HMGN2_HUMAN Non-histone chromosomal protein HMG-17 OS=Homo sapiens OX=9606 GN=HMGN2 PE=1 SV=3	Non-histone chromosomal protein HMG-17	HMGN2	-0.638829	0.725247			0.76882	0.805585	1.47309e+08	8.01676e+07	6.73927e+07	9.20558e+07	6.76473e+07	3.28007e+07	9.89683e+07	5.67594e+07	3.20185e+08	1.08933e+08	1.52633e+08	1.02794e+08	1.47309e+08	8.01677e+07	6.73927e+07	9.20558e+07	6.76473e+07	3.28007e+07	9.89683e+07	5.67594e+07	3.20184e+08	1.08933e+08	1.52633e+08	1.02794e+08
4412	8	5	5	5	14.7	48.92	414	Q6UWP7;C9K0C3	sp|Q6UWP7|LCLT1_HUMAN Lysocardiolipin acyltransferase 1 OS=Homo sapiens OX=9606 GN=LCLAT1 PE=1 SV=1;tr|C9K0C3|C9K0C3_HUMAN Lysocardiolipin acyltransferase 1 (Fragment) OS=Homo sapiens OX=9606 GN=LCLAT1 PE=1 SV=1	Lysocardiolipin acyltransferase 1	LCLAT1	0.492824	0.722702			0.414941	0.658346	2.86597e+07				3.31954e+07	3.47751e+07	3.25395e+07	3.36407e+07	3.86655e+07	4.27156e+07	3.64869e+07	3.96624e+07	2.86597e+07	4.48675e+07	8.33974e+06	3.00503e+07	3.31954e+07	3.47752e+07	3.25395e+07	3.36407e+07	3.86655e+07	4.27156e+07	3.64869e+07	3.96624e+07
391	2	5	5	5	5.3	114.8	1047	A0A0U1RQE4;Q5HYK7	tr|A0A0U1RQE4|A0A0U1RQE4_HUMAN SH3 domain-containing protein 19 OS=Homo sapiens OX=9606 GN=SH3D19 PE=1 SV=1;sp|Q5HYK7|SH319_HUMAN SH3 domain-containing protein 19 OS=Homo sapiens OX=9606 GN=SH3D19 PE=1 SV=2	SH3 domain-containing protein 19	SH3D19	-0.197839	0.72055			0.407408	1.7372	1.67712e+07	2.30761e+07	1.42097e+07	1.2533e+07	1.18241e+07	1.57332e+07	1.36586e+07	1.5673e+07					1.67712e+07	2.3076e+07	1.42097e+07	1.2533e+07	1.18241e+07	1.57332e+07	1.36586e+07	1.5673e+07	2.24248e+07	3.2424e+07	2.85934e+07	2.44417e+07
1431	3	8	8	8	17.9	66.432	593	X6RLT1;H0UI80;Q8IXH7	tr|X6RLT1|X6RLT1_HUMAN Negative elongation factor C/D (Fragment) OS=Homo sapiens OX=9606 GN=NELFCD PE=1 SV=1;tr|H0UI80|H0UI80_HUMAN Negative elongation factor C/D OS=Homo sapiens OX=9606 GN=NELFCD PE=1 SV=1;sp|Q8IXH7|NELFD_HUMAN Negative elongation factor	Negative elongation factor C/D	NELFCD;TH1L	-0.428299	0.719943			0.189189	0.567127	5.4507e+07		8.52527e+07	6.17801e+07		7.72118e+07		6.82752e+07	6.93134e+07	7.4218e+07	7.10983e+07	7.69388e+07	5.4507e+07	1.33176e+07	8.52527e+07	6.17801e+07	1.55039e+07	7.72118e+07	1.42666e+07	6.82752e+07	6.93135e+07	7.4218e+07	7.10983e+07	7.69388e+07
3769	1	9	9	9	19.1	75.93	671	Q13546	sp|Q13546|RIPK1_HUMAN Receptor-interacting serine/threonine-protein kinase 1 OS=Homo sapiens OX=9606 GN=RIPK1 PE=1 SV=3	Receptor-interacting serine/threonine-protein kinase 1	RIPK1	0.161893	0.719126			0.588048	2.23736	6.52129e+07	6.51915e+07	9.0809e+07	7.86971e+07	7.41832e+07	8.6613e+07	8.33033e+07	8.89201e+07	9.70032e+07	1.18907e+08	1.3223e+08	1.46285e+08	6.52129e+07	6.51915e+07	9.0809e+07	7.86971e+07	7.41833e+07	8.6613e+07	8.33033e+07	8.89201e+07	9.70032e+07	1.18907e+08	1.3223e+08	1.46285e+08
5953	1	5	5	5	40.2	18.609	164	Q9NV35	sp|Q9NV35|NUD15_HUMAN Nucleotide triphosphate diphosphatase NUDT15 OS=Homo sapiens OX=9606 GN=NUDT15 PE=1 SV=1	Probable 8-oxo-dGTP diphosphatase NUDT15	NUDT15	-0.00396299	0.719117			0.00816349	2.79787	1.60926e+08	1.50542e+08	1.28042e+08	1.92965e+08	1.51794e+08	1.35808e+08	1.49077e+08	1.92642e+08	2.49253e+08	2.80749e+08	2.3956e+08	2.62206e+08	1.60926e+08	1.50542e+08	1.28042e+08	1.92965e+08	1.51794e+08	1.35808e+08	1.49077e+08	1.92642e+08	2.49253e+08	2.80749e+08	2.3956e+08	2.62206e+08
808	4	3	3	3	5.4	69.8	630	B8ZZW5;Q8NBF6;H7C0I1	tr|B8ZZW5|B8ZZW5_HUMAN Late secretory pathway protein AVL9 homolog OS=Homo sapiens OX=9606 GN=AVL9 PE=1 SV=1;sp|Q8NBF6|AVL9_HUMAN Late secretory pathway protein AVL9 homolog OS=Homo sapiens OX=9606 GN=AVL9 PE=1 SV=1;tr|H7C0I1|H7C0I1_HUMAN Late secretory pa	Late secretory pathway protein AVL9 homolog	AVL9	0.871076	0.718301			1.08025	0.61481		2.98336e+07			3.3161e+07	3.32623e+07	3.21747e+07	2.7925e+07	3.07803e+07	3.76218e+07	4.143e+07		7.92182e+06	2.98336e+07	1.62392e+07	2.30736e+07	3.31611e+07	3.32623e+07	3.21748e+07	2.7925e+07	3.07803e+07	3.76218e+07	4.143e+07	1.35239e+07
6116	4	15	9	9	5.9	335.92	2997	Q9P2D1	sp|Q9P2D1|CHD7_HUMAN Chromodomain-helicase-DNA-binding protein 7 OS=Homo sapiens OX=9606 GN=CHD7 PE=1 SV=3	Chromodomain-helicase-DNA-binding protein 7	CHD7	0.206176	0.711784			0.219353	1.42646	2.30556e+07		1.63871e+07			2.84216e+07	2.01008e+07	1.88986e+07			2.61959e+07		2.30556e+07	1.10439e+07	1.63871e+07	1.49602e+07	1.02402e+07	2.84216e+07	2.01008e+07	1.88986e+07	1.95348e+07	2.67276e+07	2.61959e+07	3.28405e+07
1857	6	43	43	43	44.4	121.68	1063	O00159;F5H6E2	sp|O00159|MYO1C_HUMAN Unconventional myosin-Ic OS=Homo sapiens OX=9606 GN=MYO1C PE=1 SV=4;tr|F5H6E2|F5H6E2_HUMAN Unconventional myosin-Ic OS=Homo sapiens OX=9606 GN=MYO1C PE=1 SV=1	Unconventional myosin-Ic	MYO1C	0.38495	0.709741			1.66964	3.37058	8.49579e+08	6.2168e+08	6.50118e+08	6.98681e+08	8.24044e+08	8.79025e+08	1.05356e+09	9.14022e+08	1.13691e+09	1.17266e+09	1.16688e+09	1.10339e+09	8.49579e+08	6.2168e+08	6.50117e+08	6.98681e+08	8.24044e+08	8.79025e+08	1.05356e+09	9.14022e+08	1.13691e+09	1.17266e+09	1.16688e+09	1.10339e+09
399	15	15	1	0	56.2	18.481	169	A0A0U1RR32;A0A0U1RRH7;Q99878;Q96KK5;P20671;P0C0S8;Q9BTM1;H0YFX9;A0A3B3IS11	tr|A0A0U1RR32|A0A0U1RR32_HUMAN Histone H2A OS=Homo sapiens OX=9606 GN=hCG_2039566 PE=3 SV=1;tr|A0A0U1RRH7|A0A0U1RRH7_HUMAN Histone H2A OS=Homo sapiens OX=9606 PE=3 SV=1;sp|Q99878|H2A1J_HUMAN Histone H2A type 1-J OS=Homo sapiens OX=9606 GN=HIST1H2AJ PE=1 SV	Histone H2A type 1-J;Histone H2A type 1-H;Histone H2A type 1-D;Histone H2A type 1;Histone H2A.J;Histone H2A	HIST1H2AJ;HIST1H2AH;HIST1H2AD;HIST1H2AG;H2AFJ	0.496131	0.709733			0.121648	0.221325	1.70734e+08		2.02534e+07	6.47643e+08	2.35145e+07	6.05882e+08	1.09995e+08	1.48097e+08	1.24922e+08	3.99866e+08	9.00038e+07	9.33322e+07	1.70735e+08	2.61872e+07	2.02534e+07	6.47643e+08	2.35145e+07	6.05882e+08	1.09995e+08	1.48097e+08	1.24922e+08	3.99866e+08	9.00038e+07	9.33322e+07
5005	3	6	6	6	25.3	52.417	491	Q92733	sp|Q92733|PRCC_HUMAN Proline-rich protein PRCC OS=Homo sapiens OX=9606 GN=PRCC PE=1 SV=1	Proline-rich protein PRCC	PRCC	0.821561	0.703144			0.517213	0.426796		9.10556e+07		7.99021e+07	6.16296e+07	6.51418e+07	6.33975e+07	6.20793e+07	5.31451e+07	6.24241e+07	5.6026e+07	6.12174e+07	1.32011e+07	9.10556e+07	1.6863e+07	7.99021e+07	6.16296e+07	6.51418e+07	6.33975e+07	6.20793e+07	5.31451e+07	6.24241e+07	5.60259e+07	6.12174e+07
3813	1	15	15	15	18.1	97.44	895	Q14118	sp|Q14118|DAG1_HUMAN Dystroglycan OS=Homo sapiens OX=9606 GN=DAG1 PE=1 SV=2	Dystroglycan;Alpha-dystroglycan;Beta-dystroglycan	DAG1	0.50242	0.699718			0.726149	0.977919	2.78512e+08	1.23959e+08	1.08638e+08	2.28024e+08	2.79297e+08	2.23883e+08	2.30452e+08	2.38996e+08	3.61622e+08	2.63162e+08	2.93824e+08	2.12845e+08	2.78512e+08	1.23959e+08	1.08638e+08	2.28024e+08	2.79297e+08	2.23883e+08	2.30452e+08	2.38996e+08	3.61622e+08	2.63162e+08	2.93824e+08	2.12845e+08
1633	14	5	5	5	12.7	61.381	553	I3L4C2;Q9UQB8;I3L3C6;B4DWA1	tr|I3L4C2|I3L4C2_HUMAN Brain-specific angiogenesis inhibitor 1-associated protein 2 OS=Homo sapiens OX=9606 GN=BAIAP2 PE=1 SV=1;sp|Q9UQB8|BAIP2_HUMAN Brain-specific angiogenesis inhibitor 1-associated protein 2 OS=Homo sapiens OX=9606 GN=BAIAP2 PE=1 SV=1;t	Brain-specific angiogenesis inhibitor 1-associated protein 2	BAIAP2	-0.379372	0.698899			0.40778	2.21889	3.69222e+07			3.02692e+07			3.18834e+07		4.89151e+07	4.8942e+07	4.17691e+07	4.31131e+07	3.69223e+07	2.41624e+07	2.29934e+07	3.02692e+07	1.75228e+07	3.43218e+07	3.18834e+07	1.13105e+07	4.89151e+07	4.8942e+07	4.17691e+07	4.31131e+07
5155	2	4	4	4	13.3	33.238	293	Q96ES7;H3BPL5	sp|Q96ES7|SGF29_HUMAN SAGA-associated factor 29 OS=Homo sapiens OX=9606 GN=SGF29 PE=1 SV=1;tr|H3BPL5|H3BPL5_HUMAN SAGA-associated factor 29 OS=Homo sapiens OX=9606 GN=SGF29 PE=1 SV=1	SAGA-associated factor 29 homolog	CCDC101	1.09208	0.697722			0.912671	0.36567		6.92703e+07	6.33981e+07		6.71952e+07	7.12577e+07	7.59209e+07	6.15678e+07		7.91009e+07	9.87062e+07	5.62808e+07	1.76336e+07	6.92703e+07	6.33981e+07	1.39933e+07	6.71952e+07	7.12577e+07	7.59209e+07	6.15678e+07	1.70664e+07	7.91009e+07	9.87063e+07	5.62808e+07
1974	2	11	11	11	24.6	82.223	740	O15075	sp|O15075|DCLK1_HUMAN Serine/threonine-protein kinase DCLK1 OS=Homo sapiens OX=9606 GN=DCLK1 PE=1 SV=2	Serine/threonine-protein kinase DCLK1	DCLK1	0.470993	0.695991			1.27996	1.84927	1.08665e+08	1.08539e+08	1.74668e+08	1.69645e+08	1.82033e+08	1.83652e+08	2.03077e+08	1.9e+08	1.96606e+08	2.39393e+08	2.37885e+08	2.14986e+08	1.08665e+08	1.08539e+08	1.74668e+08	1.69645e+08	1.82033e+08	1.83652e+08	2.03077e+08	1.9e+08	1.96606e+08	2.39393e+08	2.37885e+08	2.14986e+08
5509	4	17	17	17	35.4	73.747	673	Q9BW19	sp|Q9BW19|KIFC1_HUMAN Kinesin-like protein KIFC1 OS=Homo sapiens OX=9606 GN=KIFC1 PE=1 SV=2	Kinesin-like protein KIFC1	KIFC1	0.198078	0.687894			1.2095	3.64607	3.86031e+08	3.23067e+08	3.54111e+08	4.03438e+08	4.03045e+08	4.06581e+08	4.64394e+08	4.05465e+08	5.67867e+08	5.48034e+08	5.966e+08	6.46251e+08	3.86031e+08	3.23067e+08	3.54111e+08	4.03438e+08	4.03045e+08	4.06581e+08	4.64394e+08	4.05465e+08	5.67867e+08	5.48034e+08	5.966e+08	6.46251e+08
3397	2	3	3	3	68.2	9.1175	85	P61960;H0Y614	sp|P61960|UFM1_HUMAN Ubiquitin-fold modifier 1 OS=Homo sapiens OX=9606 GN=UFM1 PE=1 SV=1;tr|H0Y614|H0Y614_HUMAN Ubiquitin-fold modifier 1 (Fragment) OS=Homo sapiens OX=9606 GN=UFM1 PE=1 SV=1	Ubiquitin-fold modifier 1	UFM1	-0.873753	0.687117			0.260201	0.326146	1.60081e+08	1.53825e+08		1.54211e+08	1.60061e+08	1.67102e+08			1.92901e+08	1.87033e+08	1.17157e+08	8.8557e+07	1.60081e+08	1.53825e+08	1.46686e+07	1.54211e+08	1.60061e+08	1.67103e+08	8.0169e+06	2.30406e+07	1.92901e+08	1.87033e+08	1.17157e+08	8.8557e+07
1648	4	7	7	7	46.7	27.086	255	J3KNF4;O14618;E9PP76	tr|J3KNF4|J3KNF4_HUMAN Copper chaperone for superoxide dismutase OS=Homo sapiens OX=9606 GN=CCS PE=1 SV=1;sp|O14618|CCS_HUMAN Copper chaperone for superoxide dismutase OS=Homo sapiens OX=9606 GN=CCS PE=1 SV=1;tr|E9PP76|E9PP76_HUMAN Copper chaperone for sup	Copper chaperone for superoxide dismutase;Superoxide dismutase [Cu-Zn]	CCS	0.156246	0.684977		+	2.26334	4.68528	2.17082e+08	2.37442e+08	2.24517e+08	2.2722e+08	2.61019e+08	2.529e+08	2.55675e+08	2.40276e+08	3.67183e+08	3.5933e+08	3.35076e+08	3.97332e+08	2.17083e+08	2.37442e+08	2.24517e+08	2.2722e+08	2.61019e+08	2.529e+08	2.55675e+08	2.40276e+08	3.67183e+08	3.59331e+08	3.35076e+08	3.97332e+08
4332	3	7	7	7	8	122.83	1131	Q6IQ32	sp|Q6IQ32|ADNP2_HUMAN Activity-dependent neuroprotector homeobox protein 2 OS=Homo sapiens OX=9606 GN=ADNP2 PE=1 SV=1	ADNP homeobox protein 2	ADNP2	0.58488	0.684723			0.682583	0.766465			3.09627e+07				2.55044e+07	2.80135e+07	3.53787e+07				2.09649e+07	8.38063e+06	3.09627e+07	1.7137e+07	2.0969e+07	3.14954e+07	2.55045e+07	2.80135e+07	3.53788e+07	2.2329e+07	2.21322e+07	3.55956e+07
5753	1	2	2	2	9.6	27.797	249	Q9H8W4	sp|Q9H8W4|PKHF2_HUMAN Pleckstrin homology domain-containing family F member 2 OS=Homo sapiens OX=9606 GN=PLEKHF2 PE=1 SV=1	Pleckstrin homology domain-containing family F member 2	PLEKHF2	0.413683	0.681781			0.306671	0.726794		1.26782e+07			1.58207e+07	1.41937e+07				1.87318e+07	1.80495e+07		1.86703e+07	1.26782e+07	4.91069e+06	1.87671e+07	1.58207e+07	1.41937e+07	9.97103e+06	3.06766e+07	2.12706e+07	1.87318e+07	1.80495e+07	2.00849e+07
5901	1	5	5	5	4.5	159.31	1374	Q9NRR4	sp|Q9NRR4|RNC_HUMAN Ribonuclease 3 OS=Homo sapiens OX=9606 GN=DROSHA PE=1 SV=2	Ribonuclease 3	DROSHA	0.463319	0.680333			1.39799	2.26245	1.96749e+07	1.70481e+07	1.50783e+07	1.29618e+07	1.99204e+07	2.84509e+07	2.04541e+07	2.04327e+07	2.96877e+07	2.19413e+07	2.41559e+07	2.74755e+07	1.96749e+07	1.70481e+07	1.50783e+07	1.29618e+07	1.99204e+07	2.84509e+07	2.04541e+07	2.04327e+07	2.96877e+07	2.19413e+07	2.41559e+07	2.74755e+07
302	2	4	4	4	16.3	45.112	423	A0A0C4DG44;O43464	tr|A0A0C4DG44|A0A0C4DG44_HUMAN Serine protease HTRA2, mitochondrial (Fragment) OS=Homo sapiens OX=9606 GN=HTRA2 PE=1 SV=1;sp|O43464|HTRA2_HUMAN Serine protease HTRA2, mitochondrial OS=Homo sapiens OX=9606 GN=HTRA2 PE=1 SV=2	Serine protease HTRA2, mitochondrial	HTRA2	0.500988	0.679869			0.292416	0.429503	6.76466e+07	8.56962e+07		6.4178e+07	6.15792e+07	4.91489e+07	7.48151e+07	6.85265e+07	6.96315e+07	6.67655e+07	7.10555e+07	7.71319e+07	6.76465e+07	8.56962e+07	1.0398e+07	6.41781e+07	6.15791e+07	4.9149e+07	7.48151e+07	6.85264e+07	6.96315e+07	6.67655e+07	7.10555e+07	7.71319e+07
4292	1	5	5	5	10.5	75.598	685	Q68D10	sp|Q68D10|SPT2_HUMAN Protein SPT2 homolog OS=Homo sapiens OX=9606 GN=SPTY2D1 PE=1 SV=3	Protein SPT2 homolog	SPTY2D1	0.727337	0.678349			0.967623	0.743603			1.62942e+07	1.4263e+07	1.85887e+07		1.62681e+07	2.19588e+07			1.621e+07		7.32358e+06	1.84034e+07	1.62942e+07	1.4263e+07	1.85887e+07	3.54382e+07	1.62681e+07	2.19587e+07	3.89783e+07	1.36805e+07	1.621e+07	2.37666e+07
4915	1	3	3	3	17	25.492	223	Q8WUJ0	sp|Q8WUJ0|STYX_HUMAN Serine/threonine/tyrosine-interacting protein OS=Homo sapiens OX=9606 GN=STYX PE=1 SV=1	Serine/threonine/tyrosine-interacting protein	STYX	-0.472079	0.676542			0.769264	0.556164				1.44814e+07	1.4908e+07	9.24142e+06	9.88953e+06		1.43239e+07				1.74879e+07	9.66488e+06	2.29181e+07	1.44814e+07	1.4908e+07	9.24142e+06	9.88953e+06	1.11212e+07	1.43239e+07	1.7742e+07	2.11528e+07	6.80975e+07
423	2	5	5	5	2.6	280.41	2495	A0A1B0GUI1;Q6GYQ0	tr|A0A1B0GUI1|A0A1B0GUI1_HUMAN Ral GTPase-activating protein subunit alpha-1 OS=Homo sapiens OX=9606 GN=RALGAPA1 PE=1 SV=1;sp|Q6GYQ0|RGPA1_HUMAN Ral GTPase-activating protein subunit alpha-1 OS=Homo sapiens OX=9606 GN=RALGAPA1 PE=1 SV=1	Ral GTPase-activating protein subunit alpha-1	RALGAPA1	0.737617	0.676446			0.856744	0.69057	3.40933e+07		2.1244e+07		3.26692e+07	3.12162e+07	2.65681e+07						3.40933e+07	1.17211e+07	2.1244e+07	9.55136e+06	3.26692e+07	3.12163e+07	2.65682e+07	2.31333e+07	2.84481e+07	1.83731e+07	3.92965e+07	2.57556e+07
5156	3	7	7	7	34.4	29.823	259	Q96EU6	sp|Q96EU6|RRP36_HUMAN Ribosomal RNA processing protein 36 homolog OS=Homo sapiens OX=9606 GN=RRP36 PE=1 SV=1	Ribosomal RNA processing protein 36 homolog	RRP36	1.46909	0.674769			1.07236	0.37832		8.51499e+07		2.92648e+07	5.55885e+07	5.65359e+07	9.3718e+07	6.86498e+07		4.9069e+07	4.86998e+07	5.07869e+07	9.58215e+06	8.51498e+07	1.44151e+07	2.92649e+07	5.55885e+07	5.65359e+07	9.3718e+07	6.86498e+07	1.84174e+07	4.9069e+07	4.86998e+07	5.07869e+07
293	12	8	8	8	17.3	99.813	892	A0A0C4DFT3;Q12959;E7EQD7;B4E2H8	tr|A0A0C4DFT3|A0A0C4DFT3_HUMAN Disks large homolog 1 OS=Homo sapiens OX=9606 GN=DLG1 PE=1 SV=1;sp|Q12959|DLG1_HUMAN Disks large homolog 1 OS=Homo sapiens OX=9606 GN=DLG1 PE=1 SV=2;tr|E7EQD7|E7EQD7_HUMAN Disks large homolog 1 OS=Homo sapiens OX=9606 GN=DLG1	Disks large homolog 1	DLG1	0.403969	0.671026			0.274238	0.536456	6.85777e+07	5.31378e+07		1.11933e+08	9.81528e+07	8.44047e+07	6.18684e+07	4.43806e+07	1.06581e+08	9.69885e+07	6.6877e+07	6.89958e+07	6.85777e+07	5.31379e+07	1.81952e+07	1.11933e+08	9.81528e+07	8.44047e+07	6.18684e+07	4.43806e+07	1.06581e+08	9.69885e+07	6.6877e+07	6.89959e+07
5004	5	4	4	4	8.5	65.071	567	Q92696;H0YLH3	sp|Q92696|PGTA_HUMAN Geranylgeranyl transferase type-2 subunit alpha OS=Homo sapiens OX=9606 GN=RABGGTA PE=1 SV=2;tr|H0YLH3|H0YLH3_HUMAN Geranylgeranyl transferase type-2 subunit alpha OS=Homo sapiens OX=9606 GN=RABGGTA PE=1 SV=1	Geranylgeranyl transferase type-2 subunit alpha	RABGGTA	1.02717	0.670635			0.966817	0.486719		5.06309e+07			3.49007e+07	4.29886e+07	3.89979e+07	3.22312e+07	4.29471e+07		4.17392e+07		1.11173e+07	5.06309e+07	1.95088e+07	9.95467e+06	3.49007e+07	4.29886e+07	3.89979e+07	3.22312e+07	4.29471e+07	1.75068e+07	4.17393e+07	2.23621e+07
4540	7	7	7	7	7.5	133.08	1168	Q86TI0;H0Y8P0;C9JIE2	sp|Q86TI0|TBCD1_HUMAN TBC1 domain family member 1 OS=Homo sapiens OX=9606 GN=TBC1D1 PE=1 SV=2;tr|H0Y8P0|H0Y8P0_HUMAN TBC1 domain family member 1 (Fragment) OS=Homo sapiens OX=9606 GN=TBC1D1 PE=1 SV=3;tr|C9JIE2|C9JIE2_HUMAN TBC1 domain family member 1 (Frag	TBC1 domain family member 1	TBC1D1	0.58399	0.669944			0.802515	0.755936	2.52593e+07	1.49442e+07	2.07214e+07		2.29244e+07	1.9363e+07	2.42859e+07	3.31606e+07		2.93789e+07		4.23208e+07	2.52593e+07	1.49442e+07	2.07214e+07	9.05183e+06	2.29244e+07	1.9363e+07	2.42859e+07	3.31606e+07	2.24182e+07	2.93789e+07	1.62762e+07	4.23208e+07
3560	3	20	20	20	55.8	57.293	520	Q01581	sp|Q01581|HMCS1_HUMAN Hydroxymethylglutaryl-CoA synthase, cytoplasmic OS=Homo sapiens OX=9606 GN=HMGCS1 PE=1 SV=2	Hydroxymethylglutaryl-CoA synthase, cytoplasmic	HMGCS1	0.504053	0.668476			2.01034	2.57138	7.9583e+08	8.33866e+08	8.57232e+08	5.90674e+08	1.16378e+09	1.09577e+09	9.73803e+08	1.09456e+09	1.26875e+09	1.25826e+09	1.2466e+09	1.07749e+09	7.9583e+08	8.33866e+08	8.57232e+08	5.90674e+08	1.16378e+09	1.09577e+09	9.73803e+08	1.09456e+09	1.26875e+09	1.25826e+09	1.2466e+09	1.07749e+09
124	2	2	2	2	22.5	13.654	120	A0A087WYR0;P09132	tr|A0A087WYR0|A0A087WYR0_HUMAN Signal recognition particle 19 kDa protein OS=Homo sapiens OX=9606 GN=SRP19 PE=1 SV=1;sp|P09132|SRP19_HUMAN Signal recognition particle 19 kDa protein OS=Homo sapiens OX=9606 GN=SRP19 PE=1 SV=3	Signal recognition particle 19 kDa protein	SRP19	0.725855	0.665401			0.397765	0.266832			1.26053e+08		9.35815e+07	2.6608e+07	5.61734e+07	6.88669e+07	9.41706e+07		1.3552e+08		3.40174e+07	1.24337e+07	1.26053e+08	2.41476e+07	9.35814e+07	2.6608e+07	5.61734e+07	6.88669e+07	9.41706e+07	4.98527e+07	1.3552e+08	1.28039e+07
4436	1	3	3	3	50	11.471	110	Q6ZSJ8	sp|Q6ZSJ8|CA122_HUMAN Uncharacterized protein C1orf122 OS=Homo sapiens OX=9606 GN=C1orf122 PE=4 SV=2	Uncharacterized protein C1orf122	C1orf122	-0.425223	0.662205			0.199074	0.516715	4.62647e+07		5.82809e+07	5.42459e+07	4.26464e+07		6.82116e+07		5.73146e+07	4.60198e+07	5.63058e+07	6.59723e+07	4.62647e+07	1.06809e+07	5.82809e+07	5.42459e+07	4.26463e+07	1.26839e+07	6.82116e+07	1.30238e+07	5.73146e+07	4.60198e+07	5.63058e+07	6.59723e+07
2014	4	11	11	11	14.6	119.94	1037	O15397	sp|O15397|IPO8_HUMAN Importin-8 OS=Homo sapiens OX=9606 GN=IPO8 PE=1 SV=2	Importin-8	IPO8	0.686017	0.661287			3.38298	4.01668	6.36035e+07	6.71818e+07	7.4583e+07	6.75635e+07	1.17098e+08	1.25003e+08	1.00814e+08	9.77557e+07	1.01562e+08	1.01105e+08	1.18184e+08	1.10991e+08	6.36035e+07	6.71817e+07	7.4583e+07	6.75635e+07	1.17097e+08	1.25003e+08	1.00814e+08	9.77558e+07	1.01562e+08	1.01105e+08	1.18184e+08	1.10991e+08
2905	1	12	1	0	34.7	40.837	366	P30510	sp|P30510|1C14_HUMAN HLA class I histocompatibility antigen, Cw-14 alpha chain OS=Homo sapiens OX=9606 GN=HLA-C PE=1 SV=2	HLA class I histocompatibility antigen, Cw-14 alpha chain	HLA-C	-0.143861	0.661107			0.416977	2.5879	2.5443e+07	2.18496e+07	2.27388e+07	2.11528e+07	2.50675e+07	1.89238e+07	2.32218e+07	1.62895e+07	3.39395e+07	4.30078e+07	3.90351e+07	2.9342e+07	2.5443e+07	2.18496e+07	2.27388e+07	2.11528e+07	2.50675e+07	1.89237e+07	2.32217e+07	1.62895e+07	3.39395e+07	4.30078e+07	3.90351e+07	2.93421e+07
4123	1	5	5	5	7.3	144.74	1265	Q562F6	sp|Q562F6|SGO2_HUMAN Shugoshin 2 OS=Homo sapiens OX=9606 GN=SGO2 PE=1 SV=2	Shugoshin-like 2	SGOL2	0.0811038	0.660539			0.10119	1.87895	2.50658e+07	2.1186e+07	3.73461e+07	2.61371e+07	3.24414e+07		4.03594e+07	2.68251e+07	4.50245e+07	4.34953e+07	4.59438e+07	3.59652e+07	2.50658e+07	2.1186e+07	3.73461e+07	2.61371e+07	3.24414e+07	1.84801e+07	4.03594e+07	2.68251e+07	4.50245e+07	4.34953e+07	4.59438e+07	3.59652e+07
1050	2	2	2	2	12.7	28.214	251	E5RGS2;Q9H6H4	tr|E5RGS2|E5RGS2_HUMAN Receptor expression-enhancing protein OS=Homo sapiens OX=9606 GN=REEP4 PE=1 SV=1;sp|Q9H6H4|REEP4_HUMAN Receptor expression-enhancing protein 4 OS=Homo sapiens OX=9606 GN=REEP4 PE=1 SV=1	Receptor expression-enhancing protein;Receptor expression-enhancing protein 4	REEP4	0.698366	0.66036			0.783769	0.80107		2.33524e+07				2.6972e+07	3.70705e+07		2.31425e+07	3.81446e+07	2.09673e+07		2.12904e+07	2.33523e+07	9.49026e+06	1.09184e+07	1.40269e+07	2.6972e+07	3.70706e+07	2.54663e+07	2.31425e+07	3.81446e+07	2.09673e+07	1.73667e+07
3076	15	12	12	11	34.7	34.899	317	P43358	sp|P43358|MAGA4_HUMAN Melanoma-associated antigen 4 OS=Homo sapiens OX=9606 GN=MAGEA4 PE=1 SV=2	Melanoma-associated antigen 4	MAGEA4	-0.0540709	0.659296			0.305177	3.79238	1.52313e+09	1.43111e+09	1.58351e+09	1.28431e+09	1.39939e+09	1.39133e+09	1.48458e+09	1.32013e+09	2.46504e+09	2.12794e+09	2.31181e+09	2.27424e+09	1.52313e+09	1.43111e+09	1.58352e+09	1.28431e+09	1.3994e+09	1.39133e+09	1.48458e+09	1.32013e+09	2.46505e+09	2.12794e+09	2.31181e+09	2.27424e+09
2216	3	5	5	5	13.3	73.449	683	O75427	sp|O75427|LRCH4_HUMAN Leucine-rich repeat and calponin homology domain-containing protein 4 OS=Homo sapiens OX=9606 GN=LRCH4 PE=1 SV=2	Leucine-rich repeat and calponin homology domain-containing protein 4	LRCH4	0.28121	0.658572			0.372334	1.19439				1.78731e+07	2.20835e+07	2.3795e+07		1.89559e+07	2.82291e+07	2.38795e+07	2.58551e+07	2.30168e+07	2.59429e+07	1.3372e+07	1.04208e+07	1.78731e+07	2.20835e+07	2.3795e+07	1.41459e+07	1.89559e+07	2.82291e+07	2.38795e+07	2.58551e+07	2.30168e+07
5777	1	15	15	15	66.5	22.743	209	Q9H9Z2	sp|Q9H9Z2|LN28A_HUMAN Protein lin-28 homolog A OS=Homo sapiens OX=9606 GN=LIN28A PE=1 SV=1	Protein lin-28 homolog A	LIN28A	0.174304	0.656551			0.318035	1.8824	4.5578e+09	2.95775e+09	2.92039e+09	2.86398e+09	4.33364e+09	4.61381e+09	2.88323e+09	3.17117e+09	4.70028e+09	4.82291e+09	4.89322e+09	6.2758e+09	4.55781e+09	2.95775e+09	2.92039e+09	2.86398e+09	4.33364e+09	4.61382e+09	2.88323e+09	3.17117e+09	4.70027e+09	4.82291e+09	4.89322e+09	6.27579e+09
5050	1	3	3	3	19.6	18.819	163	Q969H6	sp|Q969H6|POP5_HUMAN Ribonuclease P/MRP protein subunit POP5 OS=Homo sapiens OX=9606 GN=POP5 PE=1 SV=1	Ribonuclease P/MRP protein subunit POP5	POP5	-0.0267639	0.655663			0.0167835	0.653643		2.68731e+07			2.6994e+07			2.61619e+07	3.75887e+07	3.36805e+07	2.6689e+07		4.14235e+07	2.68731e+07	2.13196e+07	8.9387e+06	2.69941e+07	2.31949e+07	1.20243e+07	2.61619e+07	3.75887e+07	3.36806e+07	2.6689e+07	3.86675e+07
3215	10	26	6	6	17.1	181.28	1590	P51531;F6VDE0;A0A0U1RQZ9	sp|P51531|SMCA2_HUMAN Probable global transcription activator SNF2L2 OS=Homo sapiens OX=9606 GN=SMARCA2 PE=1 SV=2;tr|F6VDE0|F6VDE0_HUMAN Probable global transcription activator SNF2L2 OS=Homo sapiens OX=9606 GN=SMARCA2 PE=1 SV=2;tr|A0A0U1RQZ9|A0A0U1RQZ9_HU	Probable global transcription activator SNF2L2	SMARCA2	-0.49069	0.65553			0.63884	0.594089	2.65124e+07	1.944e+07	1.75365e+07		1.81279e+07								2.65124e+07	1.944e+07	1.75365e+07	1.77364e+07	1.81279e+07	9.33984e+06	2.45402e+07	9.89782e+06	2.61149e+07	7.36091e+07	1.39026e+07	3.69297e+07
5536	1	4	4	4	4	133.28	1154	Q9BXL7	sp|Q9BXL7|CAR11_HUMAN Caspase recruitment domain-containing protein 11 OS=Homo sapiens OX=9606 GN=CARD11 PE=1 SV=3	Caspase recruitment domain-containing protein 11	CARD11	-0.142349	0.654396			0.108991	0.619742			8.71328e+06		7.08105e+06			1.2612e+07			1.26358e+07		1.81653e+07	1.60676e+07	8.71328e+06	2.33417e+07	7.08105e+06	2.05839e+07	2.17616e+07	1.2612e+07	4.61906e+07	3.0707e+07	1.26358e+07	2.03276e+07
1275	4	3	3	3	16	24.377	219	F5H170;Q8WW22;F8WF76;C9JDE6	tr|F5H170|F5H170_HUMAN DnaJ homolog subfamily A member 4 OS=Homo sapiens OX=9606 GN=DNAJA4 PE=1 SV=1;sp|Q8WW22|DNJA4_HUMAN DnaJ homolog subfamily A member 4 OS=Homo sapiens OX=9606 GN=DNAJA4 PE=1 SV=1;tr|F8WF76|F8WF76_HUMAN DnaJ homolog subfamily A member	DnaJ homolog subfamily A member 4	DNAJA4	-1.14254	0.652636			0.846694	0.398444		7.52712e+07	5.75554e+07						8.7352e+07	9.58942e+07	2.97921e+07		1.43619e+07	7.52712e+07	5.75554e+07	2.19524e+07	9.65919e+06	1.16166e+07	1.64441e+07	3.11619e+07	8.7352e+07	9.58942e+07	2.97921e+07	3.34269e+07
6195	3	9	9	7	15.9	83.641	729	Q9UHD2	sp|Q9UHD2|TBK1_HUMAN Serine/threonine-protein kinase TBK1 OS=Homo sapiens OX=9606 GN=TBK1 PE=1 SV=1	Serine/threonine-protein kinase TBK1	TBK1	0.497055	0.646715			0.261015	0.407814	3.7869e+07	4.30131e+07			4.96959e+07			5.38525e+07			6.62083e+07	5.04697e+07	3.7869e+07	4.3013e+07	1.25897e+07	1.04046e+07	4.96959e+07	3.29946e+07	9.58672e+06	5.38525e+07	1.97271e+07	1.94465e+07	6.62083e+07	5.04697e+07
3290	3	7	7	7	9.3	124.57	1103	P54289	sp|P54289|CA2D1_HUMAN Voltage-dependent calcium channel subunit alpha-2/delta-1 OS=Homo sapiens OX=9606 GN=CACNA2D1 PE=1 SV=3	Voltage-dependent calcium channel subunit alpha-2/delta-1;Voltage-dependent calcium channel subunit alpha-2-1;Voltage-dependent calcium channel subunit delta-1	CACNA2D1	0.768917	0.646667			0.400892	0.299801			1.68629e+07	2.17428e+07	2.17771e+07		2.08257e+07						1.93206e+07	2.41057e+06	1.68629e+07	2.17428e+07	2.17771e+07	3.3661e+07	2.08257e+07	9.43034e+06	2.77674e+07	1.6907e+07	6.85041e+06	3.18959e+07
546	2	6	6	6	9.4	105.45	923	A0A3B3IS71;P06400	tr|A0A3B3IS71|A0A3B3IS71_HUMAN Retinoblastoma-associated protein OS=Homo sapiens OX=9606 GN=RB1 PE=1 SV=1;sp|P06400|RB_HUMAN Retinoblastoma-associated protein OS=Homo sapiens OX=9606 GN=RB1 PE=1 SV=2	Retinoblastoma-associated protein	RB1	-1.27783	0.645068			0.746268	1.8961	4.16551e+07	3.74327e+07	3.37485e+07	2.95963e+07			4.001e+07	3.90941e+07	4.10224e+07	5.5605e+07	6.37196e+07	6.40828e+07	4.16551e+07	3.74327e+07	3.37485e+07	2.95963e+07	4.8298e+06	5.96409e+06	4.001e+07	3.90942e+07	4.10224e+07	5.5605e+07	6.37196e+07	6.40829e+07
5354	1	4	4	4	12.9	47.305	448	Q99611	sp|Q99611|SPS2_HUMAN Selenide, water dikinase 2 OS=Homo sapiens OX=9606 GN=SEPHS2 PE=1 SV=3	Selenide, water dikinase 2	SEPHS2	0.781326	0.644306			1.29952	1.06552	3.8774e+07		3.37691e+07	7.18982e+07	7.92679e+07	6.66559e+07	5.41068e+07	8.36803e+07	4.89245e+07	6.73434e+07	6.81641e+07	7.28525e+07	3.8774e+07	2.91221e+07	3.37691e+07	7.18981e+07	7.9268e+07	6.66559e+07	5.41068e+07	8.36803e+07	4.89245e+07	6.73434e+07	6.81641e+07	7.28525e+07
3745	3	7	7	7	25.9	34.281	301	Q13371	sp|Q13371|PHLP_HUMAN Phosducin-like protein OS=Homo sapiens OX=9606 GN=PDCL PE=1 SV=3	Phosducin-like protein	PDCL	0.432882	0.643349			0.23227	0.37691	9.31332e+07	1.19863e+08		9.51192e+07	6.65512e+07	9.57495e+07	9.27724e+07	7.87247e+07	9.9145e+07	1.00098e+08	9.0722e+07	9.26492e+07	9.31332e+07	1.19863e+08	1.31985e+07	9.51192e+07	6.65512e+07	9.57495e+07	9.27725e+07	7.87247e+07	9.9145e+07	1.00098e+08	9.0722e+07	9.26492e+07
5320	1	4	4	4	12.2	29.751	270	Q96SZ5	sp|Q96SZ5|AEDO_HUMAN 2-aminoethanethiol dioxygenase OS=Homo sapiens OX=9606 GN=ADO PE=1 SV=2	2-aminoethanethiol dioxygenase	ADO	0.499791	0.642483			0.732671	1.05485	2.47002e+07					1.82608e+07			2.58559e+07	2.95745e+07	2.0169e+07	2.00433e+07	2.47002e+07	1.21322e+07	1.01413e+07	1.71306e+07	3.01585e+07	1.82608e+07	1.77285e+07	2.13163e+07	2.58559e+07	2.95745e+07	2.0169e+07	2.00434e+07
128	5	3	2	2	9.3	39.911	365	B7Z385;A0A087X0J3;A0A087WZ15;E9PDI2;P40123	tr|B7Z385|B7Z385_HUMAN Adenylyl cyclase-associated protein OS=Homo sapiens OX=9606 GN=CAP2 PE=1 SV=1;tr|A0A087X0J3|A0A087X0J3_HUMAN Adenylyl cyclase-associated protein OS=Homo sapiens OX=9606 GN=CAP2 PE=1 SV=1;tr|A0A087WZ15|A0A087WZ15_HUMAN Adenylyl cyclas	Adenylyl cyclase-associated protein;Adenylyl cyclase-associated protein 2	CAP2	0.703057	0.642228			0.83532	0.751831							3.49945e+07		2.87289e+07		2.60067e+07	2.80022e+07	9.88093e+06	3.20744e+07	1.14699e+07	1.62131e+07	2.13075e+07	2.7761e+07	3.49945e+07	1.99977e+07	2.87289e+07	1.6715e+07	2.60067e+07	2.80022e+07
5730	7	5	5	5	48.4	13.332	122	Q9H7C9;E9PNP3;E9PR47;E9PIQ4;E9PJP1;E9PLK9;K4DI89	sp|Q9H7C9|AAMDC_HUMAN Mth938 domain-containing protein OS=Homo sapiens OX=9606 GN=AAMDC PE=1 SV=1;tr|E9PNP3|E9PNP3_HUMAN Mth938 domain-containing protein OS=Homo sapiens OX=9606 GN=AAMDC PE=1 SV=1;tr|E9PR47|E9PR47_HUMAN Mth938 domain-containing protein OS=	Mth938 domain-containing protein	AAMDC	0.848713	0.642154			0.772523	0.516782	6.38549e+07	3.87722e+07		5.77228e+07	6.77186e+07	6.20623e+07	6.98851e+07	6.35651e+07	4.60811e+07	6.68505e+07	4.5593e+07	7.49705e+07	6.38549e+07	3.87722e+07	1.24201e+07	5.77228e+07	6.77187e+07	6.20623e+07	6.98851e+07	6.3565e+07	4.60811e+07	6.68506e+07	4.5593e+07	7.49704e+07
2572	8	5	5	5	22.1	27.872	240	P0DN76;Q01081	sp|P0DN76|U2AF5_HUMAN Splicing factor U2AF 35 kDa subunit-like protein OS=Homo sapiens OX=9606 GN=U2AF1L5 PE=1 SV=1;sp|Q01081|U2AF1_HUMAN Splicing factor U2AF 35 kDa subunit OS=Homo sapiens OX=9606 GN=U2AF1 PE=1 SV=3	Splicing factor U2AF 35 kDa subunit	U2AF1	-0.27531	0.638433			0.465151	0.664076	9.82225e+08	5.30811e+08	4.23495e+08	7.12363e+08	5.64405e+08	4.86748e+08	5.29274e+08	5.04219e+08	1.14944e+09	1.87641e+09	5.49902e+08	7.78671e+08	9.82224e+08	5.30811e+08	4.23495e+08	7.12363e+08	5.64405e+08	4.86748e+08	5.29274e+08	5.04218e+08	1.14944e+09	1.87641e+09	5.49901e+08	7.78672e+08
3651	5	11	11	11	21	87.972	782	Q08AM6	sp|Q08AM6|VAC14_HUMAN Protein VAC14 homolog OS=Homo sapiens OX=9606 GN=VAC14 PE=1 SV=1	Protein VAC14 homolog	VAC14	0.770921	0.638235			0.346261	0.27479	1.56067e+08		1.51956e+08	1.16379e+08	1.15598e+08	1.24325e+08	1.17069e+08	1.40642e+08	1.11968e+08	9.01081e+07	1.24303e+08	1.30603e+08	1.56067e+08	1.0113e+07	1.51956e+08	1.16379e+08	1.15598e+08	1.24325e+08	1.17069e+08	1.40642e+08	1.11968e+08	9.01081e+07	1.24303e+08	1.30603e+08
4913	2	11	4	4	63.4	24.214	216	Q8WUD1;A0A3B3ITL1	sp|Q8WUD1|RAB2B_HUMAN Ras-related protein Rab-2B OS=Homo sapiens OX=9606 GN=RAB2B PE=1 SV=1;tr|A0A3B3ITL1|A0A3B3ITL1_HUMAN Ras-related protein Rab-2B OS=Homo sapiens OX=9606 GN=RAB2B PE=1 SV=1	Ras-related protein Rab-2B	RAB2B	0.661594	0.637225			0.6191	0.595946	4.28042e+07		4.63753e+07		3.41237e+07	3.61045e+07	4.87447e+07	4.26853e+07	3.62646e+07	4.09975e+07	4.71338e+07		4.28042e+07	1.8397e+07	4.63753e+07	1.12115e+07	3.41237e+07	3.61045e+07	4.87447e+07	4.26853e+07	3.62646e+07	4.09975e+07	4.71339e+07	3.41906e+07
1485	3	4	4	4	28	18.606	168	H0YIV9;O43716;F8VRU3	tr|H0YIV9|H0YIV9_HUMAN Uncharacterized protein (Fragment) OS=Homo sapiens OX=9606 PE=3 SV=1;sp|O43716|GATC_HUMAN Glutamyl-tRNA(Gln) amidotransferase subunit C, mitochondrial OS=Homo sapiens OX=9606 GN=GATC PE=1 SV=1;tr|F8VRU3|F8VRU3_HUMAN Glutamyl-tRNA(Gln	Glutamyl-tRNA(Gln) amidotransferase subunit C, mitochondrial	GATC	0.763794	0.633695			0.887801	0.73482	1.75351e+07	1.07004e+07	1.63609e+07						1.29425e+07	1.85078e+07		4.69227e+07	1.75351e+07	1.07004e+07	1.63609e+07	1.3995e+07	3.64452e+07	2.80841e+07	3.26276e+07	1.06931e+07	1.29425e+07	1.85078e+07	2.21503e+07	4.69227e+07
5458	2	7	5	5	20.6	59.241	524	Q9BTT6	sp|Q9BTT6|LRRC1_HUMAN Leucine-rich repeat-containing protein 1 OS=Homo sapiens OX=9606 GN=LRRC1 PE=1 SV=1	Leucine-rich repeat-containing protein 1	LRRC1	-0.047915	0.632493			0.0192	0.409729		5.95903e+07	6.42423e+07	5.56811e+07	5.6476e+07		5.57036e+07	4.50114e+07	6.35726e+07	5.32272e+07	4.70375e+07	7.29101e+07	9.42614e+06	5.95903e+07	6.42423e+07	5.56811e+07	5.6476e+07	1.24244e+07	5.57036e+07	4.50114e+07	6.35726e+07	5.32272e+07	4.70375e+07	7.29101e+07
2096	2	6	6	6	14.3	76.107	692	O43823	sp|O43823|AKAP8_HUMAN A-kinase anchor protein 8 OS=Homo sapiens OX=9606 GN=AKAP8 PE=1 SV=1	A-kinase anchor protein 8	AKAP8	1.37762	0.631697			1.62432	0.492612			4.6781e+07		3.8806e+07	4.75636e+07	5.79163e+07	6.73961e+07		3.49104e+07	4.55428e+07	4.21447e+07	1.851e+07	1.37795e+07	4.6781e+07	1.3246e+07	3.8806e+07	4.75636e+07	5.79163e+07	6.73961e+07	1.3593e+07	3.49104e+07	4.55428e+07	4.21447e+07
3173	17	17	17	17	33.9	64.969	561	P49902	sp|P49902|5NTC_HUMAN Cytosolic purine 5-nucleotidase OS=Homo sapiens OX=9606 GN=NT5C2 PE=1 SV=1	Cytosolic purine 5-nucleotidase	NT5C2	0.0964007	0.631328			0.74359	3.81537	5.44054e+08	6.26479e+08	5.63117e+08	6.25618e+08	6.41544e+08	6.24565e+08	6.64048e+08	5.89564e+08	1.01458e+09	9.07661e+08	8.67556e+08	8.65256e+08	5.44054e+08	6.2648e+08	5.63117e+08	6.25618e+08	6.41544e+08	6.24565e+08	6.64048e+08	5.89564e+08	1.01458e+09	9.07661e+08	8.67556e+08	8.65257e+08
1556	3	3	3	3	31.7	13.812	123	H3BU49;Q9Y2Y0;H3BM52	tr|H3BU49|H3BU49_HUMAN ADP-ribosylation factor-like protein 2-binding protein OS=Homo sapiens OX=9606 GN=ARL2BP PE=1 SV=1;sp|Q9Y2Y0|AR2BP_HUMAN ADP-ribosylation factor-like protein 2-binding protein OS=Homo sapiens OX=9606 GN=ARL2BP PE=1 SV=1;tr|H3BM52|H3B	ADP-ribosylation factor-like protein 2-binding protein	ARL2BP	-0.161372	0.624783			0.193151	0.749098	5.35041e+07	3.11028e+07		3.63703e+07	3.41436e+07	3.17705e+07	2.48199e+07	2.70919e+07	4.6406e+07	4.25484e+07	3.78113e+07		5.35041e+07	3.11028e+07	1.88517e+07	3.63702e+07	3.41436e+07	3.17705e+07	2.48199e+07	2.70919e+07	4.64061e+07	4.25484e+07	3.78113e+07	8.64005e+07
1566	3	2	2	2	17.1	16.301	140	K7ERG2;H7BXP1;Q9NYR9	tr|K7ERG2|K7ERG2_HUMAN NF-kappa-B inhibitor-interacting Ras-like protein 2 (Fragment) OS=Homo sapiens OX=9606 GN=NKIRAS2 PE=1 SV=8;tr|H7BXP1|H7BXP1_HUMAN NF-kappa-B inhibitor-interacting Ras-like protein 2 OS=Homo sapiens OX=9606 GN=NKIRAS2 PE=1 SV=1;sp|Q9	NF-kappa-B inhibitor-interacting Ras-like protein 2	NKIRAS2	0.529785	0.623306			0.387919	0.470181	3.20223e+07		4.16112e+07	4.12905e+07	3.3197e+07	3.03162e+07		3.66435e+07	4.09326e+07	3.71224e+07		3.00576e+07	3.20223e+07	7.88232e+06	4.16112e+07	4.12905e+07	3.3197e+07	3.03162e+07	5.10883e+07	3.66435e+07	4.09327e+07	3.71224e+07	5.34617e+07	3.00576e+07
5137	1	3	3	3	8.1	54.858	483	Q96DZ1	sp|Q96DZ1|ERLEC_HUMAN Endoplasmic reticulum lectin 1 OS=Homo sapiens OX=9606 GN=ERLEC1 PE=1 SV=1	Endoplasmic reticulum lectin 1	ERLEC1	-0.870789	0.621565			0.73292	0.494128	2.93205e+07		3.46075e+07						3.07823e+07	3.33918e+07			2.93205e+07	2.94953e+07	3.46075e+07	8.24427e+06	1.61407e+07	6.32753e+06	1.28819e+07	1.67716e+07	3.07823e+07	3.33918e+07	2.17871e+07	6.17368e+07
5687	1	2	2	2	6.4	50.051	435	Q9H490	sp|Q9H490|PIGU_HUMAN Phosphatidylinositol glycan anchor biosynthesis class U protein OS=Homo sapiens OX=9606 GN=PIGU PE=1 SV=3	Phosphatidylinositol glycan anchor biosynthesis class U protein	PIGU	1.09094	0.619752			1.18418	0.450831		6.05507e+07		4.11015e+07	6.7448e+07	5.1106e+07	6.20775e+07	6.70011e+07	7.12223e+07	6.41865e+07			1.91303e+07	6.05507e+07	1.46263e+07	4.11015e+07	6.74479e+07	5.11061e+07	6.20774e+07	6.70011e+07	7.12224e+07	6.41865e+07	3.9271e+07	2.16251e+07
1405	3	43	43	43	22	200.48	1810	G3XAI2;P07942	tr|G3XAI2|G3XAI2_HUMAN Laminin subunit beta-1 OS=Homo sapiens OX=9606 GN=LAMB1 PE=1 SV=1;sp|P07942|LAMB1_HUMAN Laminin subunit beta-1 OS=Homo sapiens OX=9606 GN=LAMB1 PE=1 SV=2	Laminin subunit beta-1	LAMB1	0.1109	0.619425			0.364073	4.14017	1.93307e+09	1.76348e+09	1.86488e+09	1.58073e+09	2.31836e+09	1.58509e+09	2.0244e+09	1.83709e+09	2.71564e+09	2.78186e+09	2.76e+09	2.68454e+09	1.93307e+09	1.76348e+09	1.86488e+09	1.58073e+09	2.31836e+09	1.58509e+09	2.0244e+09	1.83709e+09	2.71564e+09	2.78186e+09	2.76e+09	2.68454e+09
5727	2	9	9	9	56.5	18.681	170	Q9H773	sp|Q9H773|DCTP1_HUMAN dCTP pyrophosphatase 1 OS=Homo sapiens OX=9606 GN=DCTPP1 PE=1 SV=1	dCTP pyrophosphatase 1	DCTPP1	0.447091	0.618968			1.7865	2.1869	4.02621e+08	4.17325e+08	3.14219e+08	2.92222e+08	4.46152e+08	4.92726e+08	5.14196e+08	4.71467e+08	4.83558e+08	5.05816e+08	5.64741e+08	6.21353e+08	4.02621e+08	4.17325e+08	3.14219e+08	2.92222e+08	4.46152e+08	4.92726e+08	5.14196e+08	4.71467e+08	4.83559e+08	5.05817e+08	5.64741e+08	6.21352e+08
6336	2	8	8	8	10.8	92.742	839	Q9UP83	sp|Q9UP83|COG5_HUMAN Conserved oligomeric Golgi complex subunit 5 OS=Homo sapiens OX=9606 GN=COG5 PE=1 SV=3	Conserved oligomeric Golgi complex subunit 5	COG5	0.572012	0.613048			0.469543	0.347589	3.31216e+07			3.91216e+07	2.75709e+07	3.30904e+07			3.67053e+07		3.56709e+07		3.31216e+07	1.05197e+07	9.19467e+06	3.91217e+07	2.7571e+07	3.30905e+07	2.70158e+07	2.4835e+07	3.67053e+07	9.94177e+06	3.56709e+07	5.26917e+07
5801	6	9	9	9	35.1	33.344	299	Q9HBL8;I3L1Y8;I3L3Z0	sp|Q9HBL8|NMRL1_HUMAN NmrA-like family domain-containing protein 1 OS=Homo sapiens OX=9606 GN=NMRAL1 PE=1 SV=1;tr|I3L1Y8|I3L1Y8_HUMAN NmrA-like family domain-containing protein 1 (Fragment) OS=Homo sapiens OX=9606 GN=NMRAL1 PE=1 SV=1;tr|I3L3Z0|I3L3Z0_HUMAN	NmrA-like family domain-containing protein 1	NMRAL1	0.549814	0.611026			2.10475	1.50008	9.60738e+07	1.17245e+08	7.33253e+07	9.27022e+07	1.34006e+08	1.33321e+08	1.42077e+08	1.38528e+08	1.70609e+08	1.10515e+08	1.78034e+08	1.24127e+08	9.60738e+07	1.17245e+08	7.33253e+07	9.27022e+07	1.34006e+08	1.33321e+08	1.42077e+08	1.38528e+08	1.70609e+08	1.10515e+08	1.78034e+08	1.24127e+08
5123	2	2	2	2	24	13.238	121	Q96D05;Q5VVH9	sp|Q96D05|F241B_HUMAN Uncharacterized protein FAM241B OS=Homo sapiens OX=9606 GN=FAM241B PE=1 SV=1;tr|Q5VVH9|Q5VVH9_HUMAN Uncharacterized protein FAM241B (Fragment) OS=Homo sapiens OX=9606 GN=FAM241B PE=1 SV=1	Uncharacterized protein C10orf35	C10orf35	0.655313	0.608705			0.88301	0.713169				2.49873e+07	1.90664e+07	1.82993e+07	2.68364e+07	2.44035e+07	2.34675e+07				1.55145e+07	7.80045e+06	1.22808e+07	2.49873e+07	1.90664e+07	1.82993e+07	2.68364e+07	2.44035e+07	2.34674e+07	1.34881e+07	2.76637e+07	2.29315e+07
829	3	3	3	3	6.2	81.531	721	C9JS59;C9J266;Q5XPI4	tr|C9JS59|C9JS59_HUMAN E3 ubiquitin-protein ligase RNF123 OS=Homo sapiens OX=9606 GN=RNF123 PE=1 SV=1;tr|C9J266|C9J266_HUMAN E3 ubiquitin-protein ligase RNF123 OS=Homo sapiens OX=9606 GN=RNF123 PE=1 SV=1;sp|Q5XPI4|RN123_HUMAN E3 ubiquitin-protein ligase RN	E3 ubiquitin-protein ligase RNF123	RNF123	-0.37653	0.606119			0.265856	0.485144				3.19859e+07			2.95966e+07		2.72877e+07			2.82696e+07	1.00459e+07	1.45698e+07	2.5335e+07	3.19859e+07	1.90285e+07	9.04666e+06	2.95966e+07	8.1959e+06	2.72877e+07	1.40075e+07	5.89267e+07	2.82696e+07
1897	1	8	8	8	8.4	149.29	1426	O00512	sp|O00512|BCL9_HUMAN B-cell CLL/lymphoma 9 protein OS=Homo sapiens OX=9606 GN=BCL9 PE=1 SV=4	B-cell CLL/lymphoma 9 protein	BCL9	0.367304	0.604417			1.57583	2.37179	4.32867e+07	4.67623e+07	3.65449e+07	3.45233e+07	4.49946e+07	5.55553e+07	5.0703e+07	5.57889e+07	5.93327e+07	5.26334e+07	6.16616e+07	7.08615e+07	4.32867e+07	4.67623e+07	3.65449e+07	3.45233e+07	4.49946e+07	5.55554e+07	5.07031e+07	5.57889e+07	5.93327e+07	5.26334e+07	6.16617e+07	7.08615e+07
2427	1	2	2	2	19.2	15.799	146	P01034	sp|P01034|CYTC_HUMAN Cystatin-C OS=Homo sapiens OX=9606 GN=CST3 PE=1 SV=1	Cystatin-C	CST3	0.670173	0.604053			0.48818	0.413557					1.75837e+07	1.94209e+07	2.19196e+07	2.1014e+07	2.34139e+07		2.3438e+07		4.87825e+06	1.25931e+07	3.90788e+07	1.02191e+07	1.75837e+07	1.94209e+07	2.19196e+07	2.1014e+07	2.34139e+07	1.45201e+07	2.3438e+07	1.6434e+07
847	3	2	2	2	15.9	23.415	208	H7C5Q0;C9J713;Q96IZ7	tr|H7C5Q0|H7C5Q0_HUMAN Serine/Arginine-related protein 53 (Fragment) OS=Homo sapiens OX=9606 GN=RSRC1 PE=1 SV=1;tr|C9J713|C9J713_HUMAN Serine/Arginine-related protein 53 OS=Homo sapiens OX=9606 GN=RSRC1 PE=1 SV=1;sp|Q96IZ7|RSRC1_HUMAN Serine/Arginine-relat	Serine/Arginine-related protein 53	RSRC1	-1.02405	0.602005			1.17245	0.413024	4.39218e+07		3.7444e+07						4.08306e+07		4.87084e+07		4.39218e+07	1.33872e+07	3.7444e+07	2.63349e+07	9.53543e+06	1.25665e+07	1.26965e+07	2.22826e+07	4.08306e+07	9.43085e+07	4.87084e+07	1.6407e+07
4039	3	11	11	11	65.8	23.845	222	Q16763;K7EPJ1	sp|Q16763|UBE2S_HUMAN Ubiquitin-conjugating enzyme E2 S OS=Homo sapiens OX=9606 GN=UBE2S PE=1 SV=2;tr|K7EPJ1|K7EPJ1_HUMAN Ubiquitin-conjugating enzyme E2 S (Fragment) OS=Homo sapiens OX=9606 GN=UBE2S PE=1 SV=1	Ubiquitin-conjugating enzyme E2 S	UBE2S	0.428405	0.601325			2.90859	3.76848	5.27657e+08	5.4979e+08	5.94907e+08	4.82055e+08	6.7954e+08	7.01791e+08	7.44613e+08	7.68409e+08	8.23292e+08	8.05395e+08	7.67407e+08	8.66108e+08	5.27657e+08	5.4979e+08	5.94907e+08	4.82055e+08	6.7954e+08	7.0179e+08	7.44613e+08	7.68408e+08	8.23292e+08	8.05395e+08	7.67407e+08	8.66108e+08
1042	12	38	2	2	41.8	138.86	1273	E3W994;J3KR49;O75122;A0A0U1RQI6	tr|E3W994|E3W994_HUMAN CLIP-associating protein 2 OS=Homo sapiens OX=9606 GN=CLASP2 PE=1 SV=2;tr|J3KR49|J3KR49_HUMAN CLIP-associating protein 2 OS=Homo sapiens OX=9606 GN=CLASP2 PE=1 SV=1;sp|O75122|CLAP2_HUMAN CLIP-associating protein 2 OS=Homo sapiens OX=	CLIP-associating protein 2	CLASP2	-0.891523	0.598311			1.22447	0.733894	2.61116e+07	2.45244e+07	2.94347e+07		1.69619e+07							3.01264e+07	2.61116e+07	2.45244e+07	2.94347e+07	1.23478e+07	1.69619e+07	7.18228e+06	1.33286e+07	1.21022e+07	3.78478e+07	5.2124e+07	2.05729e+07	3.01264e+07
1524	5	13	6	6	47.7	27.168	237	H3BN98	tr|H3BN98|H3BN98_HUMAN Uncharacterized protein (Fragment) OS=Homo sapiens OX=9606 PE=4 SV=2			0.225307	0.597572			0.567377	1.84286	1.54473e+08	1.9803e+08	1.12296e+08	1.48899e+08	1.52927e+08	1.8291e+08	1.99112e+08	1.71522e+08	2.49763e+08	2.11366e+08	2.20089e+08	2.30795e+08	1.54473e+08	1.9803e+08	1.12296e+08	1.48899e+08	1.52927e+08	1.8291e+08	1.99112e+08	1.71522e+08	2.49763e+08	2.11366e+08	2.20089e+08	2.30795e+08
3894	2	3	3	3	8.5	55.756	494	Q14CB8	sp|Q14CB8|RHG19_HUMAN Rho GTPase-activating protein 19 OS=Homo sapiens OX=9606 GN=ARHGAP19 PE=1 SV=1	Rho GTPase-activating protein 19	ARHGAP19	0.883286	0.596954			1.12012	0.497143				3.78917e+07	3.45718e+07		3.58349e+07	3.59099e+07	4.53434e+07		4.30262e+07		2.45623e+07	1.24318e+07	1.14585e+07	3.78917e+07	3.45718e+07	3.44995e+07	3.58349e+07	3.59099e+07	4.53434e+07	1.66314e+07	4.30262e+07	2.13846e+07
2412	4	8	8	8	43.9	21.452	187	P00374;B4DM58	sp|P00374|DYR_HUMAN Dihydrofolate reductase OS=Homo sapiens OX=9606 GN=DHFR PE=1 SV=2;tr|B4DM58|B4DM58_HUMAN Dihydrofolate reductase OS=Homo sapiens OX=9606 GN=DHFR PE=1 SV=1	Dihydrofolate reductase	DHFR	0.187519	0.596875			1.40234	2.16727	1.50248e+08	1.55486e+08	1.55138e+08	1.42572e+08	1.67805e+08	1.85171e+08	1.83399e+08	1.52501e+08	2.18885e+08	2.02702e+08	1.99014e+08	3.06201e+08	1.50248e+08	1.55486e+08	1.55138e+08	1.42572e+08	1.67805e+08	1.85171e+08	1.83399e+08	1.52501e+08	2.18885e+08	2.02702e+08	1.99013e+08	3.06201e+08
2396	4	5	5	5	10.7	72.757	644	O95905	sp|O95905|ECD_HUMAN Protein ecdysoneless homolog OS=Homo sapiens OX=9606 GN=ECD PE=1 SV=1	Protein SGT1	ECD	-0.0502834	0.595339			0.0213417	0.422479	9.19052e+07	9.44566e+07		6.73941e+07	6.98942e+07	7.15966e+07	8.53292e+07		7.47165e+07	1.00859e+08	7.91531e+07	7.91632e+07	9.19052e+07	9.44566e+07	1.54906e+07	6.73941e+07	6.98942e+07	7.15966e+07	8.53292e+07	1.84622e+07	7.47164e+07	1.00859e+08	7.91532e+07	7.91632e+07
5782	2	3	3	1	12.7	46.398	394	Q9HA82;H0YKC9	sp|Q9HA82|CERS4_HUMAN Ceramide synthase 4 OS=Homo sapiens OX=9606 GN=CERS4 PE=1 SV=2;tr|H0YKC9|H0YKC9_HUMAN Ceramide synthase 4 OS=Homo sapiens OX=9606 GN=CERS4 PE=1 SV=1	Ceramide synthase 4	CERS4	0.598676	0.591865			0.467975	0.374124	7.45459e+07	8.80389e+07	2.07307e+07	1.28318e+08	1.1031e+08	1.0807e+08	8.93345e+07	8.62058e+07	1.70299e+08	5.85678e+07	1.37806e+08	6.55444e+07	7.45458e+07	8.80389e+07	2.07306e+07	1.28318e+08	1.1031e+08	1.0807e+08	8.93345e+07	8.62058e+07	1.70299e+08	5.85678e+07	1.37806e+08	6.55445e+07
4209	4	17	17	17	11.8	214.11	1943	Q5T5P2;Q5T5P0;Q5T5P1	sp|Q5T5P2|SKT_HUMAN Sickle tail protein homolog OS=Homo sapiens OX=9606 GN=KIAA1217 PE=1 SV=2;tr|Q5T5P0|Q5T5P0_HUMAN Sickle tail protein homolog (Fragment) OS=Homo sapiens OX=9606 GN=KIAA1217 PE=1 SV=1;tr|Q5T5P1|Q5T5P1_HUMAN Sickle tail protein homolog (Fr	Sickle tail protein homolog	KIAA1217	0.0808811	0.588862			0.494641	3.49091	6.49972e+07	7.51789e+07	6.95602e+07	8.23355e+07	7.88183e+07	7.66319e+07	7.6914e+07	7.53853e+07	1.10438e+08	1.10685e+08	1.02772e+08	1.14003e+08	6.49972e+07	7.51789e+07	6.95602e+07	8.23355e+07	7.88183e+07	7.66319e+07	7.6914e+07	7.53853e+07	1.10439e+08	1.10685e+08	1.02772e+08	1.14003e+08
2684	3	22	22	19	78.3	30.375	277	P16152;E9PQ63;A8MTM1	sp|P16152|CBR1_HUMAN Carbonyl reductase [NADPH] 1 OS=Homo sapiens OX=9606 GN=CBR1 PE=1 SV=3;tr|E9PQ63|E9PQ63_HUMAN Carbonyl reductase [NADPH] 1 OS=Homo sapiens OX=9606 GN=CBR1 PE=1 SV=1;tr|A8MTM1|A8MTM1_HUMAN Carbonyl reductase [NADPH] 1 OS=Homo sapiens OX	Carbonyl reductase [NADPH] 1	CBR1	0.306478	0.586599		+	2.56684	4.99342	3.18451e+09	3.27608e+09	2.90715e+09	3.22973e+09	3.94413e+09	3.92161e+09	4.17657e+09	3.54677e+09	4.60725e+09	4.62614e+09	4.8422e+09	4.82685e+09	3.18451e+09	3.27608e+09	2.90715e+09	3.22973e+09	3.94413e+09	3.92161e+09	4.17657e+09	3.54677e+09	4.60726e+09	4.62614e+09	4.8422e+09	4.82685e+09
4945	2	5	5	5	10.4	76.986	683	Q8WWK9	sp|Q8WWK9|CKAP2_HUMAN Cytoskeleton-associated protein 2 OS=Homo sapiens OX=9606 GN=CKAP2 PE=1 SV=1	Cytoskeleton-associated protein 2	CKAP2	0.149214	0.583969			0.626145	2.72121	1.41258e+08	1.08098e+08	1.27916e+08	1.31942e+08	1.2056e+08	1.45624e+08	1.42612e+08	1.55674e+08	1.80346e+08	1.83425e+08	1.77489e+08	2.21599e+08	1.41258e+08	1.08098e+08	1.27916e+08	1.31942e+08	1.2056e+08	1.45624e+08	1.42612e+08	1.55674e+08	1.80346e+08	1.83425e+08	1.77489e+08	2.21599e+08
820	9	4	4	4	16.7	34.476	311	C9JWL4;C9IZL5;C9JC87;O00189;C9JMG3;H7C0A0;H7BZV3	tr|C9JWL4|C9JWL4_HUMAN AP-4 complex subunit mu-1 (Fragment) OS=Homo sapiens OX=9606 GN=AP4M1 PE=1 SV=1;tr|C9IZL5|C9IZL5_HUMAN AP-4 complex subunit mu-1 OS=Homo sapiens OX=9606 GN=AP4M1 PE=1 SV=1;tr|C9JC87|C9JC87_HUMAN AP-4 complex subunit mu-1 OS=Homo sapi	AP-4 complex subunit mu-1	AP4M1	0.104092	0.580186			0.0783827	0.743491	2.10834e+07		2.60098e+07		2.061e+07				3.07655e+07				2.10834e+07	1.04839e+07	2.60098e+07	2.51095e+07	2.061e+07	1.03953e+07	3.39783e+07	2.64644e+07	3.07655e+07	1.96018e+07	2.80213e+07	4.26778e+07
4282	6	3	3	3	5.6	110.01	982	Q659A1	sp|Q659A1|ICE2_HUMAN Little elongation complex subunit 2 OS=Homo sapiens OX=9606 GN=ICE2 PE=1 SV=2	Little elongation complex subunit 2	ICE2	0.119851	0.577081			0.0981317	0.544368		1.34987e+07	1.14501e+07		1.94566e+07	1.28065e+07	1.3375e+07	1.34384e+07	1.57484e+07			1.65071e+07	2.92832e+07	1.34987e+07	1.14501e+07	7.09742e+06	1.94566e+07	1.28065e+07	1.3375e+07	1.34384e+07	1.57484e+07	1.84375e+07	3.31963e+07	1.65071e+07
3917	5	4	4	4	11.6	51.4	466	Q15054	sp|Q15054|DPOD3_HUMAN DNA polymerase delta subunit 3 OS=Homo sapiens OX=9606 GN=POLD3 PE=1 SV=2	DNA polymerase delta subunit 3	POLD3	0.462588	0.575713			0.363293	0.485577	1.3507e+08	1.55076e+08	1.55355e+08		1.1694e+08	1.7846e+08	1.39058e+08	1.36277e+08	1.38082e+08	1.65819e+08	1.59904e+08	1.47811e+08	1.35069e+08	1.55076e+08	1.55355e+08	3.37041e+07	1.1694e+08	1.7846e+08	1.39058e+08	1.36277e+08	1.38082e+08	1.6582e+08	1.59904e+08	1.47811e+08
919	3	5	3	3	47.1	14.478	121	C9JYQ9;H0Y8C2;Q6P5R6	tr|C9JYQ9|C9JYQ9_HUMAN 60S ribosomal protein L22-like 1 OS=Homo sapiens OX=9606 GN=RPL22L1 PE=1 SV=1;tr|H0Y8C2|H0Y8C2_HUMAN 60S ribosomal protein L22-like 1 (Fragment) OS=Homo sapiens OX=9606 GN=RPL22L1 PE=1 SV=1;sp|Q6P5R6|RL22L_HUMAN 60S ribosomal protein	60S ribosomal protein L22-like 1	RPL22L1	0.332224	0.56973			1.511	2.18749	3.36669e+08	3.62499e+08	3.17869e+08	3.38393e+08	3.71686e+08	5.04345e+08	3.75538e+08	4.68447e+08	5.84501e+08	4.72342e+08	5.81466e+08	3.9686e+08	3.36669e+08	3.62499e+08	3.17869e+08	3.38393e+08	3.71686e+08	5.04346e+08	3.75538e+08	4.68447e+08	5.84501e+08	4.72342e+08	5.81466e+08	3.9686e+08
5803	3	6	6	6	9.1	119.76	1119	Q9HBR0;I3L0Q8;H0YF92	sp|Q9HBR0|S38AA_HUMAN Putative sodium-coupled neutral amino acid transporter 10 OS=Homo sapiens OX=9606 GN=SLC38A10 PE=1 SV=2;tr|I3L0Q8|I3L0Q8_HUMAN Putative sodium-coupled neutral amino acid transporter 10 (Fragment) OS=Homo sapiens OX=9606 GN=SLC38A10 PE	Putative sodium-coupled neutral amino acid transporter 10	SLC38A10	0.195828	0.568902			0.830994	3.39014		1.37737e+07	1.45436e+07		1.62783e+07	1.94106e+07	1.7624e+07		2.3363e+07	2.23084e+07	2.10011e+07	2.0156e+07	1.6638e+07	1.37737e+07	1.45437e+07	1.36708e+07	1.62783e+07	1.94106e+07	1.7624e+07	1.4082e+07	2.33631e+07	2.23084e+07	2.10011e+07	2.0156e+07
1049	11	2	2	2	19.6	10.859	97	E5RK75;E5RJ74;E5RGE5;E5RI74;Q8TCF1;E5RIH7;E5RHR9;E5RG60;E5RFE5;E5RFU1;E5RIS3	tr|E5RK75|E5RK75_HUMAN AN1-type zinc finger protein 1 (Fragment) OS=Homo sapiens OX=9606 GN=ZFAND1 PE=1 SV=1;tr|E5RJ74|E5RJ74_HUMAN AN1-type zinc finger protein 1 (Fragment) OS=Homo sapiens OX=9606 GN=ZFAND1 PE=1 SV=8;tr|E5RGE5|E5RGE5_HUMAN AN1-type zinc f	AN1-type zinc finger protein 1	ZFAND1	0.361086	0.568304			0.754217	1.0418	1.87531e+07		1.58217e+07	2.66655e+07			2.71568e+07			2.64688e+07		2.4712e+07	1.87531e+07	2.45676e+07	1.58217e+07	2.66655e+07	1.97211e+07	3.10483e+07	2.71568e+07	3.18115e+07	4.88097e+07	2.64688e+07	2.94305e+07	2.4712e+07
3533	3	8	8	8	17.6	55.866	482	P86791;P86790	sp|P86791|CCZ1_HUMAN Vacuolar fusion protein CCZ1 homolog OS=Homo sapiens OX=9606 GN=CCZ1 PE=1 SV=1;sp|P86790|CCZ1B_HUMAN Vacuolar fusion protein CCZ1 homolog B OS=Homo sapiens OX=9606 GN=CCZ1B PE=1 SV=1	Vacuolar fusion protein CCZ1 homolog;Vacuolar fusion protein CCZ1 homolog B	CCZ1;CCZ1B	-0.471634	0.563283			0.35953	0.462653	7.24736e+07			3.65948e+07			3.53865e+07	3.66046e+07		7.29452e+07	6.78515e+07	4.37372e+07	7.24736e+07	1.40692e+07	4.87316e+07	3.65948e+07	2.09528e+07	1.81201e+07	3.53865e+07	3.66046e+07	4.00435e+07	7.29452e+07	6.78515e+07	4.37372e+07
4193	2	2	2	2	18.5	15.512	151	Q9Y6H1;Q5T1J5	sp|Q9Y6H1|CHCH2_HUMAN Coiled-coil-helix-coiled-coil-helix domain-containing protein 2 OS=Homo sapiens OX=9606 GN=CHCHD2 PE=1 SV=1;sp|Q5T1J5|CHCH9_HUMAN Putative coiled-coil-helix-coiled-coil-helix domain-containing protein CHCHD2P9, mitochondrial OS=Homo s	Coiled-coil-helix-coiled-coil-helix domain-containing protein 2;Putative coiled-coil-helix-coiled-coil-helix domain-containing protein CHCHD2P9, mitochondrial	CHCHD2;CHCHD2P9	0.513146	0.562846			0.28281	0.253703			7.86735e+07	6.35339e+07	6.92204e+07	6.72735e+07		8.17307e+07	6.43479e+07	8.56562e+07		1.18366e+08	1.18133e+07	3.38704e+07	7.86736e+07	6.35339e+07	6.92204e+07	6.72735e+07	2.17998e+07	8.17307e+07	6.43478e+07	8.56562e+07	1.45962e+07	1.18366e+08
1204	2	50	4	4	62.4	96.543	852	E9PKU7	tr|E9PKU7|E9PKU7_HUMAN Neutral alpha-glucosidase AB OS=Homo sapiens OX=9606 GN=GANAB PE=1 SV=1		GANAB	0.444358	0.561519			0.225705	0.447608			5.81806e+07			7.66013e+07	5.49176e+07		5.92436e+07				1.53545e+07	1.29939e+07	5.81806e+07	2.29015e+07	1.5379e+07	7.66013e+07	5.49176e+07	1.40865e+07	5.92436e+07	2.37298e+07	2.83754e+07	3.16137e+07
1280	4	3	3	3	32.3	10.767	99	F5H2U8;F5H2A4;P52926;F5H6H0	tr|F5H2U8|F5H2U8_HUMAN High mobility group protein HMGI-C OS=Homo sapiens OX=9606 GN=HMGA2 PE=1 SV=1;tr|F5H2A4|F5H2A4_HUMAN High mobility group protein HMGI-C OS=Homo sapiens OX=9606 GN=HMGA2 PE=1 SV=1;sp|P52926|HMGA2_HUMAN High mobility group protein HMGI	High mobility group protein HMGI-C	HMGA2	0.0776081	0.558381			0.200955	1.94812	1.4742e+08	2.09016e+08	1.7821e+08	1.72379e+08	2.03292e+08	1.5109e+08	1.78234e+08	2.14416e+08	3.25881e+08	2.31401e+08	2.3366e+08	2.52639e+08	1.4742e+08	2.09016e+08	1.7821e+08	1.72379e+08	2.03292e+08	1.5109e+08	1.78234e+08	2.14416e+08	3.25881e+08	2.31401e+08	2.3366e+08	2.52639e+08
3792	8	8	8	8	14.5	78.507	683	Q13769;H7C072;F8WCP5	sp|Q13769|THOC5_HUMAN THO complex subunit 5 homolog OS=Homo sapiens OX=9606 GN=THOC5 PE=1 SV=2;tr|H7C072|H7C072_HUMAN THO complex subunit 5 homolog (Fragment) OS=Homo sapiens OX=9606 GN=THOC5 PE=1 SV=8;tr|F8WCP5|F8WCP5_HUMAN THO complex subunit 5 homolog O	THO complex subunit 5 homolog	THOC5	0.513124	0.55754			0.450197	0.473472	1.06424e+08		1.53365e+08	1.27756e+08	1.287e+08	1.34594e+08	1.17916e+08	1.35996e+08	1.4118e+08	1.59601e+08	9.68889e+07	1.43914e+08	1.06424e+08	3.21141e+07	1.53365e+08	1.27756e+08	1.287e+08	1.34594e+08	1.17917e+08	1.35996e+08	1.41181e+08	1.59601e+08	9.6889e+07	1.43914e+08
5902	2	7	4	4	14.3	63.852	601	Q9NRR5	sp|Q9NRR5|UBQL4_HUMAN Ubiquilin-4 OS=Homo sapiens OX=9606 GN=UBQLN4 PE=1 SV=2	Ubiquilin-4	UBQLN4	0.355525	0.554695			0.162089	0.273955	5.26082e+07				4.11825e+07			9.0901e+07	5.68974e+07			7.96539e+07	5.26083e+07	4.28097e+07	1.04432e+07	1.49622e+07	4.11825e+07	1.24964e+07	2.01584e+07	9.09009e+07	5.68974e+07	3.16385e+07	1.14243e+07	7.96539e+07
5557	2	6	6	6	21.1	39.047	350	Q9BYE7	sp|Q9BYE7|PCGF6_HUMAN Polycomb group RING finger protein 6 OS=Homo sapiens OX=9606 GN=PCGF6 PE=1 SV=2	Polycomb group RING finger protein 6	PCGF6	0.647413	0.552384			0.695096	0.564079	5.72929e+07	3.0985e+07	3.70593e+07		3.98948e+07	4.97374e+07	5.13511e+07	5.14687e+07	5.49387e+07	3.73792e+07	4.32368e+07	4.53842e+07	5.7293e+07	3.0985e+07	3.70593e+07	1.32428e+07	3.98948e+07	4.97374e+07	5.13511e+07	5.14687e+07	5.49388e+07	3.73792e+07	4.32368e+07	4.53842e+07
2266	1	5	3	3	9.7	58.164	525	O75886	sp|O75886|STAM2_HUMAN Signal transducing adapter molecule 2 OS=Homo sapiens OX=9606 GN=STAM2 PE=1 SV=1	Signal transducing adapter molecule 2	STAM2	0.419733	0.551203			0.25698	0.355961	5.16383e+07	8.2045e+07		4.82433e+07	5.22249e+07	5.00604e+07	4.5247e+07	5.463e+07	5.8943e+07	5.52794e+07	5.58923e+07	5.10918e+07	5.16383e+07	8.2045e+07	9.8747e+06	4.82433e+07	5.22249e+07	5.00604e+07	4.5247e+07	5.463e+07	5.89431e+07	5.52794e+07	5.58923e+07	5.10918e+07
4094	10	6	6	6	11.6	64.129	576	Q4G176;A0A3B3ISK9;F5H362;F5H755;F5H5A1;H0YGC7;F5H2G6	sp|Q4G176|ACSF3_HUMAN Acyl-CoA synthetase family member 3, mitochondrial OS=Homo sapiens OX=9606 GN=ACSF3 PE=1 SV=3;tr|A0A3B3ISK9|A0A3B3ISK9_HUMAN Acyl-CoA synthetase family member 3, mitochondrial OS=Homo sapiens OX=9606 GN=ACSF3 PE=1 SV=1;tr|F5H362|F5H36	Acyl-CoA synthetase family member 3, mitochondrial	ACSF3	0.600504	0.550957			0.401921	0.363311	5.61762e+07	4.89928e+07		4.19548e+07	4.73777e+07	4.76958e+07	4.05552e+07	5.40235e+07	4.50137e+07	5.02732e+07		4.78027e+07	5.61762e+07	4.89928e+07	8.11217e+06	4.19549e+07	4.73777e+07	4.76958e+07	4.05552e+07	5.40234e+07	4.50138e+07	5.02732e+07	3.98923e+07	4.78027e+07
6058	9	3	3	3	14.9	34.96	308	Q9NZD8;H0YML6;H0YLD7;H0YLW1;H0YLT5;H0YKM6;H0YMB7;H0YKB0	sp|Q9NZD8|SPG21_HUMAN Maspardin OS=Homo sapiens OX=9606 GN=SPG21 PE=1 SV=1;tr|H0YML6|H0YML6_HUMAN Maspardin (Fragment) OS=Homo sapiens OX=9606 GN=SPG21 PE=1 SV=1;tr|H0YLD7|H0YLD7_HUMAN Maspardin (Fragment) OS=Homo sapiens OX=9606 GN=SPG21 PE=1 SV=1;tr|H0YL	Maspardin	SPG21	-0.0588465	0.548984			0.0252689	0.345041	6.60677e+07	6.39382e+07			6.21199e+07	5.2748e+07			4.95893e+07	6.92735e+07		5.6635e+07	6.60677e+07	6.39382e+07	1.57633e+07	1.53279e+07	6.212e+07	5.27481e+07	1.51678e+07	1.74447e+07	4.95893e+07	6.92735e+07	2.40372e+07	5.6635e+07
1298	5	3	3	3	18.8	14.307	128	F5H6U7;Q9Y3E0;G3V1U5	tr|F5H6U7|F5H6U7_HUMAN Vesicle transport protein GOT1B OS=Homo sapiens OX=9606 GN=GOLT1B PE=1 SV=1;sp|Q9Y3E0|GOT1B_HUMAN Vesicle transport protein GOT1B OS=Homo sapiens OX=9606 GN=GOLT1B PE=1 SV=1;tr|G3V1U5|G3V1U5_HUMAN Golgi transport 1 homolog B (S. cere	Vesicle transport protein GOT1B	GOLT1B	0.918516	0.548854			2.45087	0.725098	1.45539e+08	1.60473e+08	1.59635e+08	9.36922e+07	2.31846e+08	2.89033e+08	2.71476e+08	2.45095e+08	3.86082e+08	1.68607e+08	1.69288e+08	1.45183e+08	1.45539e+08	1.60473e+08	1.59635e+08	9.36922e+07	2.31847e+08	2.89033e+08	2.71476e+08	2.45095e+08	3.86082e+08	1.68607e+08	1.69288e+08	1.45183e+08
2016	10	3	3	3	8.4	49.469	465	O15427	sp|O15427|MOT4_HUMAN Monocarboxylate transporter 4 OS=Homo sapiens OX=9606 GN=SLC16A3 PE=1 SV=1	Monocarboxylate transporter 4	SLC16A3	0.842574	0.546063			1.0524	0.638603	2.9017e+07		2.99321e+07	3.52329e+07	3.62073e+07	4.74116e+07	4.51374e+07	4.19528e+07	3.75532e+07	3.32812e+07	3.28821e+07	3.47646e+07	2.9017e+07	1.02726e+07	2.99321e+07	3.52329e+07	3.62073e+07	4.74116e+07	4.51374e+07	4.19528e+07	3.75532e+07	3.32812e+07	3.2882e+07	3.47646e+07
3946	2	4	4	4	5.5	103.05	905	Q15361;A0A087WY09	sp|Q15361|TTF1_HUMAN Transcription termination factor 1 OS=Homo sapiens OX=9606 GN=TTF1 PE=1 SV=3;tr|A0A087WY09|A0A087WY09_HUMAN Transcription termination factor 1 OS=Homo sapiens OX=9606 GN=TTF1 PE=1 SV=1	Transcription termination factor 1	TTF1	0.144406	0.545892			0.0966291	0.83719					2.08863e+07				2.42968e+07	2.66381e+07		2.40127e+07	1.05178e+07	2.30954e+07	1.14317e+07	1.96525e+07	2.08863e+07	7.33505e+06	3.46361e+07	1.53487e+07	2.42968e+07	2.66381e+07	1.59518e+07	2.40127e+07
3337	5	3	3	3	18.2	33.403	302	P56962	sp|P56962|STX17_HUMAN Syntaxin-17 OS=Homo sapiens OX=9606 GN=STX17 PE=1 SV=2	Syntaxin-17	STX17	0.81224	0.543799			0.413131	0.25652	5.15981e+07	4.90232e+07		4.26177e+07	5.44794e+07	5.39505e+07	3.81943e+07	4.03835e+07	4.25068e+07	4.30607e+07	3.95119e+07		5.15981e+07	4.90232e+07	4.42354e+06	4.26177e+07	5.44794e+07	5.39505e+07	3.81943e+07	4.03835e+07	4.25068e+07	4.30607e+07	3.95119e+07	2.97802e+07
3627	5	6	6	6	25.1	36.966	339	Q06609;E9PNT5	sp|Q06609|RAD51_HUMAN DNA repair protein RAD51 homolog 1 OS=Homo sapiens OX=9606 GN=RAD51 PE=1 SV=1;tr|E9PNT5|E9PNT5_HUMAN DNA repair protein RAD51 homolog 1 (Fragment) OS=Homo sapiens OX=9606 GN=RAD51 PE=1 SV=1	DNA repair protein RAD51 homolog 1	RAD51	0.821647	0.540726			0.515292	0.311602		6.82474e+07	6.32897e+07	6.46802e+07	7.27977e+07	6.31621e+07	7.8248e+07	6.55495e+07	6.37764e+07	5.27691e+07	5.61301e+07	5.72954e+07	8.65099e+06	6.82473e+07	6.32897e+07	6.46801e+07	7.27977e+07	6.31622e+07	7.8248e+07	6.55495e+07	6.37763e+07	5.27691e+07	5.613e+07	5.72955e+07
131	5	8	8	8	10.4	126.1	1122	A0A087WZG4;A0A3B3IPE9;Q6ZSZ5;M0QZS0	tr|A0A087WZG4|A0A087WZG4_HUMAN Rho guanine nucleotide exchange factor 18 (Fragment) OS=Homo sapiens OX=9606 GN=ARHGEF18 PE=4 SV=2;tr|A0A3B3IPE9|A0A3B3IPE9_HUMAN Rho guanine nucleotide exchange factor 18 OS=Homo sapiens OX=9606 GN=ARHGEF18 PE=1 SV=1;sp|Q6ZS	Rho guanine nucleotide exchange factor 18	ARHGEF18	0.407528	0.537627			0.731357	1.11073	3.33298e+07		2.20431e+07		3.16211e+07	4.15011e+07	3.26019e+07	4.14835e+07	3.98216e+07	3.77263e+07	4.19676e+07		3.33298e+07	4.05048e+07	2.20431e+07	1.92677e+07	3.16211e+07	4.1501e+07	3.26018e+07	4.14835e+07	3.98216e+07	3.77263e+07	4.19676e+07	4.03767e+07
1024	3	4	4	4	18.3	36.764	317	D6RFG8;P27707;D6RCP9	tr|D6RFG8|D6RFG8_HUMAN Deoxycytidine kinase OS=Homo sapiens OX=9606 GN=DCK PE=1 SV=1;sp|P27707|DCK_HUMAN Deoxycytidine kinase OS=Homo sapiens OX=9606 GN=DCK PE=1 SV=1;tr|D6RCP9|D6RCP9_HUMAN Deoxycytidine kinase OS=Homo sapiens OX=9606 GN=DCK PE=1 SV=1	Deoxycytidine kinase	DCK	0.690376	0.537605			0.348796	0.245575		7.06421e+07	8.93589e+07	6.74819e+07	8.62562e+07	7.97593e+07	5.29366e+07	5.98951e+07	8.2347e+07	7.35023e+07	7.30624e+07		7.55154e+06	7.06421e+07	8.93588e+07	6.74819e+07	8.62562e+07	7.97593e+07	5.29366e+07	5.98951e+07	8.23471e+07	7.35023e+07	7.30624e+07	3.2294e+07
4509	6	4	4	4	11.2	53.42	463	Q7Z4G4;K7ENP1;Q5JY02	sp|Q7Z4G4|TRM11_HUMAN tRNA (guanine(10)-N2)-methyltransferase homolog OS=Homo sapiens OX=9606 GN=TRMT11 PE=1 SV=1;tr|K7ENP1|K7ENP1_HUMAN tRNA (guanine(10)-N2)-methyltransferase homolog OS=Homo sapiens OX=9606 GN=TRMT11 PE=1 SV=1;tr|Q5JY02|Q5JY02_HUMAN tRNA	tRNA (guanine(10)-N2)-methyltransferase homolog	TRMT11	0.515848	0.537107			0.177654	0.206683			7.22184e+07	7.90769e+07		5.85722e+07		9.2541e+07			8.91935e+07	7.74054e+07	1.36285e+07	8.10846e+06	7.22183e+07	7.90769e+07	8.57938e+06	5.85722e+07	5.67209e+07	9.2541e+07	2.48391e+07	1.63149e+07	8.91936e+07	7.74054e+07
5519	2	4	4	4	32.3	20.675	189	Q9BWH2	sp|Q9BWH2|FUND2_HUMAN FUN14 domain-containing protein 2 OS=Homo sapiens OX=9606 GN=FUNDC2 PE=1 SV=2	FUN14 domain-containing protein 2	FUNDC2	0.657258	0.535048			1.08385	0.513381		3.99924e+07			4.11967e+07	3.42497e+07	3.55243e+07	3.40068e+07	3.97475e+07	4.78641e+07	4.07502e+07		2.23625e+07	3.99924e+07	2.18863e+07	1.40774e+07	4.11967e+07	3.42497e+07	3.55243e+07	3.40068e+07	3.97475e+07	4.78641e+07	4.07502e+07	1.56678e+07
1889	3	31	31	31	20.9	217.32	2068	O00468;A0A087X208	sp|O00468|AGRIN_HUMAN Agrin OS=Homo sapiens OX=9606 GN=AGRN PE=1 SV=6;tr|A0A087X208|A0A087X208_HUMAN Agrin OS=Homo sapiens OX=9606 GN=AGRN PE=1 SV=1	Agrin;Agrin N-terminal 110 kDa subunit;Agrin C-terminal 110 kDa subunit;Agrin C-terminal 90 kDa fragment;Agrin C-terminal 22 kDa fragment	AGRN	0.144078	0.534638			1.80493	4.33736	4.9457e+08	5.61692e+08	5.4728e+08	5.24784e+08	5.91696e+08	6.03983e+08	5.75178e+08	5.78733e+08	8.00967e+08	7.23316e+08	7.87019e+08	7.70473e+08	4.94569e+08	5.61692e+08	5.4728e+08	5.24784e+08	5.91696e+08	6.03982e+08	5.75178e+08	5.78733e+08	8.00967e+08	7.23316e+08	7.87019e+08	7.70473e+08
3507	3	6	6	6	35.3	34.389	312	P78549;H3BRL9;H3BPD5	sp|P78549|NTH_HUMAN Endonuclease III-like protein 1 OS=Homo sapiens OX=9606 GN=NTHL1 PE=1 SV=2;tr|H3BRL9|H3BRL9_HUMAN Endonuclease III-like protein 1 (Fragment) OS=Homo sapiens OX=9606 GN=NTHL1 PE=1 SV=1;tr|H3BPD5|H3BPD5_HUMAN Endonuclease III-like protein	Endonuclease III-like protein 1	NTHL1	0.920461	0.53235			0.738786	0.384527	1.39405e+08	9.22053e+07		9.3059e+07	1.19423e+08	1.6132e+08	1.38844e+08	1.20087e+08	1.01059e+08	1.11855e+08	1.048e+08	9.24423e+07	1.39405e+08	9.22054e+07	2.09248e+07	9.30589e+07	1.19423e+08	1.6132e+08	1.38844e+08	1.20087e+08	1.01059e+08	1.11855e+08	1.048e+08	9.24423e+07
4597	1	8	8	8	29.8	41.063	369	Q86Y37	sp|Q86Y37|CACL1_HUMAN CDK2-associated and cullin domain-containing protein 1 OS=Homo sapiens OX=9606 GN=CACUL1 PE=1 SV=1	CDK2-associated and cullin domain-containing protein 1	CACUL1	0.559387	0.528204			0.451176	0.370945	5.64313e+07	6.26704e+07		4.88172e+07	5.34123e+07	6.25945e+07	5.78108e+07	5.13032e+07	5.3137e+07	8.1807e+07	6.33568e+07		5.64312e+07	6.26704e+07	1.21789e+07	4.88172e+07	5.34123e+07	6.25946e+07	5.78108e+07	5.13033e+07	5.31371e+07	8.1807e+07	6.33568e+07	3.30219e+07
1239	5	7	7	7	38.3	24.037	214	E9PRU3;P30291;E9PQ51	tr|E9PRU3|E9PRU3_HUMAN Wee1-like protein kinase (Fragment) OS=Homo sapiens OX=9606 GN=WEE1 PE=1 SV=1;sp|P30291|WEE1_HUMAN Wee1-like protein kinase OS=Homo sapiens OX=9606 GN=WEE1 PE=1 SV=2;tr|E9PQ51|E9PQ51_HUMAN Wee1-like protein kinase (Fragment) OS=Homo	Wee1-like protein kinase	WEE1	0.447069	0.526926			0.847656	1.07338	1.08001e+08	1.01807e+08	5.3233e+07	1.09478e+08	1.03529e+08	1.34682e+08	1.30333e+08	1.21789e+08	1.31022e+08	1.17309e+08	1.36564e+08	1.31577e+08	1.08001e+08	1.01807e+08	5.3233e+07	1.09478e+08	1.03529e+08	1.34682e+08	1.30333e+08	1.21789e+08	1.31022e+08	1.17309e+08	1.36564e+08	1.31577e+08
2316	2	16	16	16	23.4	101.4	919	O95049	sp|O95049|ZO3_HUMAN Tight junction protein ZO-3 OS=Homo sapiens OX=9606 GN=TJP3 PE=1 SV=3	Tight junction protein ZO-3	TJP3	0.462987	0.526741			2.73045	2.6728	6.32207e+07	5.82749e+07	6.56889e+07	7.6311e+07	8.82692e+07	8.84083e+07	8.83979e+07	9.66425e+07	9.73342e+07	9.66539e+07	1.0145e+08	8.33573e+07	6.32207e+07	5.82749e+07	6.56889e+07	7.63109e+07	8.82692e+07	8.84083e+07	8.83979e+07	9.66426e+07	9.73342e+07	9.66539e+07	1.0145e+08	8.33573e+07
2579	4	10	10	10	20.3	105.32	952	P10253	sp|P10253|LYAG_HUMAN Lysosomal alpha-glucosidase OS=Homo sapiens OX=9606 GN=GAA PE=1 SV=4	Lysosomal alpha-glucosidase;76 kDa lysosomal alpha-glucosidase;70 kDa lysosomal alpha-glucosidase	GAA	0.268738	0.526685			1.10182	2.4816	1.65543e+08	1.27584e+08	1.40991e+08	1.30871e+08	1.65486e+08	1.46199e+08	2.01311e+08	1.68562e+08	1.81365e+08	2.2274e+08	1.90203e+08	2.18455e+08	1.65543e+08	1.27584e+08	1.40991e+08	1.30871e+08	1.65486e+08	1.46199e+08	2.01311e+08	1.68562e+08	1.81364e+08	2.2274e+08	1.90203e+08	2.18456e+08
1829	6	6	6	6	12	75.292	692	M0QZ22;Q5PRF9;A0A087WZT0	tr|M0QZ22|M0QZ22_HUMAN Protein Smaug homolog 2 OS=Homo sapiens OX=9606 GN=SAMD4B PE=1 SV=1;sp|Q5PRF9|SMAG2_HUMAN Protein Smaug homolog 2 OS=Homo sapiens OX=9606 GN=SAMD4B PE=1 SV=1;tr|A0A087WZT0|A0A087WZT0_HUMAN Protein Smaug homolog 2 OS=Homo sapiens OX=9	Protein Smaug homolog 2	SAMD4B	0.964087	0.52566			1.19545	0.505271	3.12683e+07			2.99375e+07	4.26656e+07		4.08691e+07	3.09726e+07	3.52281e+07	3.51834e+07		3.01292e+07	3.12683e+07	9.23178e+06	1.75447e+07	2.99374e+07	4.26656e+07	4.06609e+07	4.08691e+07	3.09726e+07	3.52281e+07	3.51834e+07	1.74379e+07	3.01292e+07
1572	4	31	22	1	86.3	28.747	248	H7BYY1;F5H7S3;B7Z596	tr|H7BYY1|H7BYY1_HUMAN Tropomyosin 1 (Alpha), isoform CRA_m OS=Homo sapiens OX=9606 GN=TPM1 PE=1 SV=1;tr|F5H7S3|F5H7S3_HUMAN Tropomyosin alpha-1 chain OS=Homo sapiens OX=9606 GN=TPM1 PE=1 SV=2;tr|B7Z596|B7Z596_HUMAN Tropomyosin alpha-1 chain OS=Homo sapien		TPM1	-0.218264	0.525141			0.339713	0.586752	1.5514e+09	8.46458e+08	9.65002e+08	1.31668e+09	8.89476e+08	1.43988e+09	8.24586e+08	8.62631e+08	2.5497e+09	2.35632e+09	1.41261e+09	8.43191e+08	1.5514e+09	8.46457e+08	9.65002e+08	1.31668e+09	8.89476e+08	1.43988e+09	8.24586e+08	8.62631e+08	2.5497e+09	2.35632e+09	1.41261e+09	8.4319e+08
1720	2	1	1	1	7.3	27.977	248	K7EID0;Q9UH92	tr|K7EID0|K7EID0_HUMAN Max-like protein X (Fragment) OS=Homo sapiens OX=9606 GN=MLX PE=1 SV=1;sp|Q9UH92|MLX_HUMAN Max-like protein X OS=Homo sapiens OX=9606 GN=MLX PE=1 SV=2	Max-like protein X	MLX	0.108701	0.522151			0.212435	2.79343	1.14888e+07	1.15332e+07	1.4498e+07	1.33167e+07	1.17747e+07	1.4916e+07	1.04878e+07	1.87729e+07		1.88589e+07	1.72224e+07		1.14889e+07	1.15332e+07	1.4498e+07	1.33167e+07	1.17747e+07	1.4916e+07	1.04878e+07	1.87729e+07	1.70657e+07	1.88589e+07	1.72224e+07	1.96304e+07
2459	2	9	9	8	23.1	51.657	464	P04424;F8W943	sp|P04424|ARLY_HUMAN Argininosuccinate lyase OS=Homo sapiens OX=9606 GN=ASL PE=1 SV=4;tr|F8W943|F8W943_HUMAN Argininosuccinate lyase (Fragment) OS=Homo sapiens OX=9606 GN=ASL PE=1 SV=1	Argininosuccinate lyase	ASL	0.235764	0.520088			0.360324	0.875246	7.84406e+07	7.55213e+07	1.45795e+08	1.52075e+08	1.21832e+08	1.23721e+08	1.43288e+08	1.16918e+08	1.24299e+08	1.74181e+08	1.46325e+08	1.75337e+08	7.84406e+07	7.55214e+07	1.45795e+08	1.52075e+08	1.21832e+08	1.23721e+08	1.43288e+08	1.16918e+08	1.24299e+08	1.74181e+08	1.46325e+08	1.75337e+08
3096	6	4	4	4	15.3	39.318	347	P46734;E9PRZ0;J3QR49	sp|P46734|MP2K3_HUMAN Dual specificity mitogen-activated protein kinase kinase 3 OS=Homo sapiens OX=9606 GN=MAP2K3 PE=1 SV=2;tr|E9PRZ0|E9PRZ0_HUMAN Dual-specificity mitogen-activated protein kinase kinase 3 (Fragment) OS=Homo sapiens OX=9606 GN=MAP2K3 PE=1	Dual specificity mitogen-activated protein kinase kinase 3	MAP2K3	0.0845237	0.518114			0.048382	0.409049	2.17331e+07		2.90055e+07		2.51355e+07					3.51684e+07	2.62743e+07		2.17331e+07	6.13451e+06	2.90055e+07	2.86442e+07	2.51355e+07	1.38959e+07	1.32719e+07	3.02056e+07	2.54554e+07	3.51684e+07	2.62743e+07	1.98073e+07
5471	11	24	11	11	63.5	49.857	446	Q9BUF5;K7ESM5	sp|Q9BUF5|TBB6_HUMAN Tubulin beta-6 chain OS=Homo sapiens OX=9606 GN=TUBB6 PE=1 SV=1;tr|K7ESM5|K7ESM5_HUMAN Tubulin beta chain (Fragment) OS=Homo sapiens OX=9606 GN=TUBB6 PE=1 SV=1	Tubulin beta-6 chain	TUBB6	0.207998	0.517729			0.907043	1.41122	1.68014e+09	1.67837e+09	1.62944e+09	1.54001e+09	2.1276e+09	1.57406e+09	2.16486e+09	1.73745e+09	2.19931e+09	1.92995e+09	3.46855e+09	2.01941e+09	1.68014e+09	1.67837e+09	1.62944e+09	1.54001e+09	2.1276e+09	1.57406e+09	2.16486e+09	1.73745e+09	2.19931e+09	1.92995e+09	3.46855e+09	2.01941e+09
1101	2	5	5	5	4.7	145.31	1286	E7ESG2;Q9HAW4	tr|E7ESG2|E7ESG2_HUMAN Claspin OS=Homo sapiens OX=9606 GN=CLSPN PE=1 SV=1;sp|Q9HAW4|CLSPN_HUMAN Claspin OS=Homo sapiens OX=9606 GN=CLSPN PE=1 SV=3	Claspin	CLSPN	0.0922441	0.517543			0.141813	1.11547		1.43839e+07		1.6062e+07	1.4661e+07		1.49537e+07						1.62562e+07	1.43839e+07	1.37349e+07	1.6062e+07	1.4661e+07	1.18059e+07	1.49536e+07	2.57383e+07	1.91403e+07	1.46037e+07	2.50934e+07	3.0884e+07
801	13	7	7	7	7.2	120.74	1070	B7ZM87;O75044;Q5VZB4;A0A075B7B5	tr|B7ZM87|B7ZM87_HUMAN SLIT-ROBO Rho GTPase-activating protein 2 OS=Homo sapiens OX=9606 GN=SRGAP2 PE=1 SV=1;sp|O75044|SRGP2_HUMAN SLIT-ROBO Rho GTPase-activating protein 2 OS=Homo sapiens OX=9606 GN=SRGAP2 PE=1 SV=3;tr|Q5VZB4|Q5VZB4_HUMAN SLIT-ROBO Rho GT	SLIT-ROBO Rho GTPase-activating protein 2	SRGAP2	-0.56846	0.516739			0.272151	0.447211			1.89652e+07					2.80117e+07	2.96434e+07	2.86999e+07		2.30299e+07	1.06935e+07	1.34527e+07	1.89652e+07	5.29164e+07	5.02242e+06	3.23708e+07	6.55506e+06	2.80117e+07	2.96434e+07	2.86999e+07	3.08739e+07	2.30299e+07
2598	2	49	49	49	30.6	177.6	1609	P11047	sp|P11047|LAMC1_HUMAN Laminin subunit gamma-1 OS=Homo sapiens OX=9606 GN=LAMC1 PE=1 SV=3	Laminin subunit gamma-1	LAMC1	0.182049	0.514538			1.40091	3.96158	2.48063e+09	2.28406e+09	2.72356e+09	2.59653e+09	3.06494e+09	2.84506e+09	2.64322e+09	2.8798e+09	3.56029e+09	3.48959e+09	3.6049e+09	3.72576e+09	2.48063e+09	2.28406e+09	2.72356e+09	2.59653e+09	3.06495e+09	2.84506e+09	2.64322e+09	2.8798e+09	3.56029e+09	3.48959e+09	3.6049e+09	3.72576e+09
4713	3	8	8	8	15.4	93.44	863	Q8N3F8	sp|Q8N3F8|MILK1_HUMAN MICAL-like protein 1 OS=Homo sapiens OX=9606 GN=MICALL1 PE=1 SV=2	MICAL-like protein 1	MICALL1	0.0237112	0.51315			0.0574516	2.91494	2.23503e+07	2.20628e+07	2.42666e+07	2.17839e+07	2.55532e+07	2.49349e+07	1.71256e+07	2.55119e+07	3.30404e+07		3.33885e+07	3.57664e+07	2.23503e+07	2.20627e+07	2.42666e+07	2.17839e+07	2.55532e+07	2.49349e+07	1.71256e+07	2.55119e+07	3.30404e+07	2.74072e+07	3.33885e+07	3.57664e+07
2616	3	14	14	14	19	129.63	1178	P11498	sp|P11498|PYC_HUMAN Pyruvate carboxylase, mitochondrial OS=Homo sapiens OX=9606 GN=PC PE=1 SV=2	Pyruvate carboxylase, mitochondrial	PC	0.333221	0.512002			1.23898	4.21763	7.21498e+07	6.46796e+07	7.54551e+07	6.76674e+07	8.843e+07	8.69384e+07	7.04525e+07	1.10816e+08	1.01093e+08	1.01848e+08	9.72913e+07	9.83635e+07	7.21498e+07	6.46796e+07	7.54551e+07	6.76675e+07	8.843e+07	8.69384e+07	7.04525e+07	1.10816e+08	1.01093e+08	1.01848e+08	9.72914e+07	9.83636e+07
4687	3	4	4	4	33	11.456	100	Q8N0T1	sp|Q8N0T1|CH059_HUMAN Uncharacterized protein C8orf59 OS=Homo sapiens OX=9606 GN=C8orf59 PE=1 SV=4	Uncharacterized protein C8orf59	C8orf59	0.564371	0.509769			0.905539	0.549517			3.357e+07				2.95745e+07		3.69311e+07	3.75897e+07			1.43732e+07	1.66995e+07	3.357e+07	1.48598e+07	3.17304e+07	2.11015e+07	2.95745e+07	2.89125e+07	3.69311e+07	3.75897e+07	2.43021e+07	1.45861e+07
2743	1	5	5	5	11.6	54.169	475	P19474	sp|P19474|RO52_HUMAN E3 ubiquitin-protein ligase TRIM21 OS=Homo sapiens OX=9606 GN=TRIM21 PE=1 SV=1	E3 ubiquitin-protein ligase TRIM21	TRIM21	0.949918	0.506123			0.560357	0.234433			8.23642e+07	3.64744e+07	8.04519e+07		7.28448e+07	8.03463e+07			6.36731e+07	1.0687e+08	2.03981e+07	1.09785e+07	8.23643e+07	3.64744e+07	8.04518e+07	1.98963e+07	7.28448e+07	8.03464e+07	2.3244e+07	1.73048e+07	6.3673e+07	1.0687e+08
6457	2	7	7	7	4.6	209.52	1905	Q9Y4B5	sp|Q9Y4B5|MTCL1_HUMAN Microtubule cross-linking factor 1 OS=Homo sapiens OX=9606 GN=MTCL1 PE=1 SV=5	Microtubule cross-linking factor 1	MTCL1	0.125496	0.504495			0.083788	1.46733	8.67627e+06		1.15005e+07	1.17458e+07		7.73338e+06		8.02591e+06	1.51763e+07		1.36547e+07		8.67628e+06	1.35726e+07	1.15005e+07	1.17458e+07	3.5962e+07	7.73338e+06	1.00925e+07	8.02591e+06	1.51763e+07	1.51805e+07	1.36547e+07	2.04801e+07
803	2	4	3	3	25.4	18.634	169	B8ZZA8;B8ZZC5	tr|B8ZZA8|B8ZZA8_HUMAN Glutaminase kidney isoform, mitochondrial OS=Homo sapiens OX=9606 GN=GLS PE=1 SV=1;tr|B8ZZC5|B8ZZC5_HUMAN Glutaminase kidney isoform, mitochondrial OS=Homo sapiens OX=9606 GN=GLS PE=1 SV=1		GLS	0.630905	0.500171			0.423138	0.322986	9.77241e+07	1.00013e+08		9.92281e+07	7.40708e+07	1.17438e+08	1.12063e+08	9.47575e+07	7.99192e+07	8.0224e+07	8.66863e+07	1.15665e+08	9.77241e+07	1.00013e+08	1.65635e+07	9.92281e+07	7.40708e+07	1.17438e+08	1.12063e+08	9.47576e+07	7.99192e+07	8.02241e+07	8.66863e+07	1.15665e+08
5961	1	7	7	7	23	46.553	400	Q9NVG8	sp|Q9NVG8|TBC13_HUMAN TBC1 domain family member 13 OS=Homo sapiens OX=9606 GN=TBC1D13 PE=1 SV=3	TBC1 domain family member 13	TBC1D13	0.231342	0.499595			1.11316	2.30626	8.62347e+07	8.13758e+07	8.53245e+07	6.50325e+07	1.02475e+08	9.32611e+07	8.79375e+07	8.79938e+07	1.19769e+08	1.20603e+08	9.98842e+07	1.07833e+08	8.62347e+07	8.13757e+07	8.53245e+07	6.50325e+07	1.02475e+08	9.32611e+07	8.79375e+07	8.79939e+07	1.19769e+08	1.20603e+08	9.98842e+07	1.07833e+08
636	13	6	6	6	23.9	35.483	322	A6NND8;A6NHJ8;O95825;A6NMA8;C9JQD0;C9K0F7;C9JAL0;H7C3I5;F8WF64;C9JZK8	tr|A6NND8|A6NND8_HUMAN Quinone oxidoreductase-like protein 1 OS=Homo sapiens OX=9606 GN=CRYZL1 PE=1 SV=1;tr|A6NHJ8|A6NHJ8_HUMAN Quinone oxidoreductase-like protein 1 OS=Homo sapiens OX=9606 GN=CRYZL1 PE=1 SV=2;sp|O95825|QORL1_HUMAN Quinone oxidoreductase-l	Quinone oxidoreductase-like protein 1	CRYZL1	-0.799794	0.499238			0.520917	0.376931		6.16045e+07		3.64262e+07					4.52397e+07	4.04949e+07		3.68663e+07	1.62353e+07	6.16045e+07	1.16664e+07	3.64262e+07	7.42253e+06	1.75915e+07	3.16959e+07	1.1182e+07	4.52397e+07	4.04948e+07	2.51197e+07	3.68664e+07
5142	3	5	5	5	11.9	70.171	605	Q96EA4;H0YBG5	sp|Q96EA4|SPDLY_HUMAN Protein Spindly OS=Homo sapiens OX=9606 GN=SPDL1 PE=1 SV=2;tr|H0YBG5|H0YBG5_HUMAN Protein Spindly (Fragment) OS=Homo sapiens OX=9606 GN=SPDL1 PE=1 SV=1	Protein Spindly	SPDL1	-0.7376	0.496716			0.290709	0.340994	3.9132e+07	4.17962e+07	4.77633e+07		4.78916e+07			5.17358e+07	4.42588e+07	5.24082e+07		4.65502e+07	3.9132e+07	4.17962e+07	4.77633e+07	8.72125e+06	4.78915e+07	5.17317e+06	6.87664e+06	5.17358e+07	4.42588e+07	5.24082e+07	2.50107e+07	4.65502e+07
5293	1	4	4	4	8.1	68.894	628	Q96RF0	sp|Q96RF0|SNX18_HUMAN Sorting nexin-18 OS=Homo sapiens OX=9606 GN=SNX18 PE=1 SV=2	Sorting nexin-18	SNX18	0.110147	0.496665			0.429799	1.84722	4.17966e+07	3.52982e+07	3.47959e+07	4.1271e+07	4.10201e+07	3.62132e+07	3.97338e+07	4.87163e+07	4.39723e+07	6.16004e+07	6.3121e+07	4.91103e+07	4.17966e+07	3.52982e+07	3.47959e+07	4.1271e+07	4.10201e+07	3.62131e+07	3.97338e+07	4.87163e+07	4.39723e+07	6.16004e+07	6.3121e+07	4.91104e+07
6339	4	223	2	1	37.7	838.3	7388	Q9UPN3;H0Y390	sp|Q9UPN3|MACF1_HUMAN Microtubule-actin cross-linking factor 1, isoforms 1/2/3/5 OS=Homo sapiens OX=9606 GN=MACF1 PE=1 SV=4;tr|H0Y390|H0Y390_HUMAN Microtubule-actin cross-linking factor 1, isoforms 1/2/3/5 (Fragment) OS=Homo sapiens OX=9606 GN=MACF1 PE=1 S	Microtubule-actin cross-linking factor 1, isoforms 1/2/3/5	MACF1	1.33008	0.494047			0.766109	0.196831	6.48471e+07		7.98298e+07		6.16384e+07	7.59343e+07	4.62982e+07	9.77557e+07	6.51739e+07		7.50985e+07		6.48471e+07	1.19897e+07	7.98298e+07	8.54183e+06	6.16384e+07	7.59344e+07	4.62983e+07	9.77558e+07	6.51739e+07	1.47431e+07	7.50985e+07	2.89077e+07
5287	4	13	13	13	15.8	128.88	1125	Q96QU8	sp|Q96QU8|XPO6_HUMAN Exportin-6 OS=Homo sapiens OX=9606 GN=XPO6 PE=1 SV=1	Exportin-6	XPO6	0.168613	0.492115			0.564223	1.85188	7.16053e+07	6.78956e+07	9.63361e+07	6.76563e+07	7.60242e+07	8.32848e+07	9.57372e+07	8.34286e+07	1.19351e+08	1.0993e+08	1.01335e+08	9.32707e+07	7.16053e+07	6.78956e+07	9.6336e+07	6.76563e+07	7.60243e+07	8.32848e+07	9.57373e+07	8.34286e+07	1.19351e+08	1.0993e+08	1.01336e+08	9.32707e+07
332	2	3	3	3	13.1	28.457	245	A0A0D9SEI0;Q9P0P8	tr|A0A0D9SEI0|A0A0D9SEI0_HUMAN Uncharacterized protein C6orf203 OS=Homo sapiens OX=9606 GN=C6orf203 PE=1 SV=1;sp|Q9P0P8|CF203_HUMAN Uncharacterized protein C6orf203 OS=Homo sapiens OX=9606 GN=C6orf203 PE=1 SV=1	Uncharacterized protein C6orf203	C6orf203	0.299699	0.491932			0.474454	0.941923	1.62579e+07	2.35829e+07	2.03821e+07		1.64032e+07	2.08935e+07	2.4884e+07	2.19293e+07	2.31807e+07	2.29479e+07	2.19082e+07		1.62579e+07	2.35829e+07	2.03821e+07	1.04256e+07	1.64032e+07	2.08935e+07	2.4884e+07	2.19293e+07	2.31807e+07	2.29479e+07	2.19082e+07	2.73452e+07
5781	6	7	7	7	19.1	62.223	564	Q9HA77	sp|Q9HA77|SYCM_HUMAN Probable cysteine--tRNA ligase, mitochondrial OS=Homo sapiens OX=9606 GN=CARS2 PE=1 SV=1	Probable cysteine--tRNA ligase, mitochondrial	CARS2	-0.00625944	0.490407			0.01527	1.91976	5.01764e+07	7.33841e+07	6.10085e+07	5.12509e+07	5.94464e+07	5.79135e+07	5.24558e+07	6.26551e+07	8.34571e+07	7.46637e+07	8.09785e+07	8.8871e+07	5.01764e+07	7.33842e+07	6.10085e+07	5.12509e+07	5.94464e+07	5.79135e+07	5.24558e+07	6.26552e+07	8.34571e+07	7.46637e+07	8.09785e+07	8.8871e+07
4668	8	10	10	10	21.3	56.947	498	Q8IYM9;C9JIU5;C9JWC5;C9J060	sp|Q8IYM9|TRI22_HUMAN E3 ubiquitin-protein ligase TRIM22 OS=Homo sapiens OX=9606 GN=TRIM22 PE=1 SV=1;tr|C9JIU5|C9JIU5_HUMAN E3 ubiquitin-protein ligase TRIM22 (Fragment) OS=Homo sapiens OX=9606 GN=TRIM22 PE=1 SV=1;tr|C9JWC5|C9JWC5_HUMAN E3 ubiquitin-protei	E3 ubiquitin-protein ligase TRIM22	TRIM22	0.172087	0.490164			0.399572	1.31129	1.50926e+08	1.0335e+08	1.37183e+08	1.16888e+08	1.73811e+08	1.44511e+08	1.0735e+08	1.49477e+08	2.12848e+08	1.72365e+08	1.31013e+08	2.02548e+08	1.50926e+08	1.0335e+08	1.37183e+08	1.16888e+08	1.73811e+08	1.44511e+08	1.0735e+08	1.49477e+08	2.12848e+08	1.72365e+08	1.31013e+08	2.02548e+08
2569	4	8	8	8	44.3	25.948	230	Q6ICJ4;P0CG30;A0A087WY67;P0CG29	tr|Q6ICJ4|Q6ICJ4_HUMAN Em:AP000351.3 protein OS=Homo sapiens OX=9606 GN=GSTT2B PE=1 SV=1;sp|P0CG30|GSTT2_HUMAN Glutathione S-transferase theta-2B OS=Homo sapiens OX=9606 GN=GSTT2B PE=1 SV=1;tr|A0A087WY67|A0A087WY67_HUMAN Glutathione S-transferase theta-2 O	Glutathione S-transferase theta-2B;Glutathione S-transferase theta-2	Em:AP000351.3;GSTT2B;GSTT2	-0.0212026	0.490064			0.0612087	0.881893	1.34146e+08	1.45597e+08	1.12919e+08	1.04055e+08	1.23478e+08	1.09554e+08	1.23139e+08	1.29902e+08	2.12182e+08	2.00189e+08	2.07526e+08	1.01306e+08	1.34146e+08	1.45598e+08	1.12919e+08	1.04055e+08	1.23478e+08	1.09554e+08	1.23139e+08	1.29902e+08	2.12182e+08	2.00189e+08	2.07526e+08	1.01306e+08
5974	5	5	4	4	42.1	22.433	202	Q9NVP2;K7ES22;K7ELW9	sp|Q9NVP2|ASF1B_HUMAN Histone chaperone ASF1B OS=Homo sapiens OX=9606 GN=ASF1B PE=1 SV=1;tr|K7ES22|K7ES22_HUMAN Histone chaperone ASF1B OS=Homo sapiens OX=9606 GN=ASF1B PE=1 SV=1;tr|K7ELW9|K7ELW9_HUMAN Histone chaperone ASF1B OS=Homo sapiens OX=9606 GN=ASF	Histone chaperone ASF1B	ASF1B	0.142082	0.489836			0.256835	1.32371	9.66989e+07	7.66112e+07	7.51929e+07	6.41955e+07	1.02304e+08	9.20868e+07	5.76693e+07	9.75985e+07	1.08997e+08	1.364e+08	1.14943e+08	8.13778e+07	9.66989e+07	7.66112e+07	7.51929e+07	6.41955e+07	1.02304e+08	9.20868e+07	5.76694e+07	9.75985e+07	1.08997e+08	1.364e+08	1.14943e+08	8.13778e+07
4218	1	22	7	4	29.9	72.572	648	Q5T9A4	sp|Q5T9A4|ATD3B_HUMAN ATPase family AAA domain-containing protein 3B OS=Homo sapiens OX=9606 GN=ATAD3B PE=1 SV=1	ATPase family AAA domain-containing protein 3B	ATAD3B	0.197579	0.488379			0.218139	0.689305	1.01496e+08			9.40406e+07	5.93206e+07	7.92866e+07	7.49159e+07	9.98763e+07	9.58627e+07	1.08925e+08	9.71528e+07	7.76901e+07	1.01496e+08	3.91359e+07	5.44743e+07	9.40406e+07	5.93206e+07	7.92866e+07	7.49159e+07	9.98763e+07	9.58626e+07	1.08925e+08	9.71528e+07	7.76901e+07
5982	1	1	1	1	7.2	26.933	235	Q9NVX0	sp|Q9NVX0|HAUS2_HUMAN HAUS augmin-like complex subunit 2 OS=Homo sapiens OX=9606 GN=HAUS2 PE=1 SV=1	HAUS augmin-like complex subunit 2	HAUS2	0.102972	0.4878			0.105191	0.61824	3.86164e+07	1.94318e+07		2.1013e+07	2.36035e+07	2.16839e+07	1.80796e+07	2.83659e+07	2.26353e+07	2.97134e+07	2.83427e+07		3.86164e+07	1.94318e+07	1.25123e+07	2.1013e+07	2.36035e+07	2.16839e+07	1.80796e+07	2.83659e+07	2.26353e+07	2.97134e+07	2.83427e+07	4.00219e+07
141	4	8	8	8	16.2	82.89	742	A0A087X0M4;Q9BWU0	tr|A0A087X0M4|A0A087X0M4_HUMAN Kanadaptin OS=Homo sapiens OX=9606 GN=SLC4A1AP PE=1 SV=1;sp|Q9BWU0|NADAP_HUMAN Kanadaptin OS=Homo sapiens OX=9606 GN=SLC4A1AP PE=1 SV=1	Kanadaptin	SLC4A1AP	1.03244	0.486844			1.81091	0.334804	5.50338e+07				5.49345e+07	6.04038e+07	6.84559e+07	5.97908e+07		7.56343e+07	7.31418e+07	3.52256e+07	5.50338e+07	2.25325e+07	2.34942e+07	2.66299e+07	5.49345e+07	6.04038e+07	6.84559e+07	5.97908e+07	1.53548e+07	7.56344e+07	7.31418e+07	3.52256e+07
4506	1	6	6	6	18	56.527	540	Q7Z434	sp|Q7Z434|MAVS_HUMAN Mitochondrial antiviral-signaling protein OS=Homo sapiens OX=9606 GN=MAVS PE=1 SV=2	Mitochondrial antiviral-signaling protein	MAVS	0.576077	0.484486			0.265875	0.192698		1.06426e+08	1.1024e+08	1.09822e+08	8.75171e+07	7.95103e+07	9.42156e+07	8.95249e+07	1.11325e+08		1.12773e+08	1.08163e+08	9.22232e+06	1.06426e+08	1.1024e+08	1.09822e+08	8.75171e+07	7.95103e+07	9.42156e+07	8.95248e+07	1.11325e+08	3.35288e+07	1.12773e+08	1.08163e+08
2571	3	2	2	2	18.6	16.445	140	P0DI82;P0DI81;F5H785	sp|P0DI82|TPC2B_HUMAN Trafficking protein particle complex subunit 2B OS=Homo sapiens OX=9606 GN=TRAPPC2B PE=1 SV=1;sp|P0DI81|TPC2A_HUMAN Trafficking protein particle complex subunit 2 OS=Homo sapiens OX=9606 GN=TRAPPC2 PE=1 SV=1;tr|F5H785|F5H785_HUMAN Tra	Trafficking protein particle complex subunit 2B;Trafficking protein particle complex subunit 2	TRAPPC2B;TRAPPC2	0.290947	0.48009			0.202711	0.454851	2.65402e+07			2.71023e+07			1.97239e+07	2.55864e+07	2.63654e+07	3.00318e+07	2.68716e+07		2.65402e+07	8.3643e+06	1.35063e+07	2.71023e+07	9.97708e+06	3.61579e+07	1.97239e+07	2.55864e+07	2.63653e+07	3.00317e+07	2.68716e+07	1.44561e+07
3237	4	32	32	32	73	57.861	529	P52292	sp|P52292|IMA1_HUMAN Importin subunit alpha-1 OS=Homo sapiens OX=9606 GN=KPNA2 PE=1 SV=1	Importin subunit alpha-1	KPNA2	0.235671	0.474357			1.96402	2.68711	1.05841e+10	9.35456e+09	1.1209e+10	1.00837e+10	1.21116e+10	1.28802e+10	1.19929e+10	1.14972e+10	1.33646e+10	1.31349e+10	1.44805e+10	1.64014e+10	1.05841e+10	9.35457e+09	1.1209e+10	1.00837e+10	1.21116e+10	1.28802e+10	1.1993e+10	1.14972e+10	1.33646e+10	1.31349e+10	1.44805e+10	1.64014e+10
309	3	37	37	37	44.8	113.86	1008	A0A0C4DGA6;Q14527	tr|A0A0C4DGA6|A0A0C4DGA6_HUMAN Helicase-like transcription factor OS=Homo sapiens OX=9606 GN=HLTF PE=1 SV=1;sp|Q14527|HLTF_HUMAN Helicase-like transcription factor OS=Homo sapiens OX=9606 GN=HLTF PE=1 SV=2	Helicase-like transcription factor	HLTF	0.420509	0.473893			3.09777	3.62129	3.35793e+08	3.50341e+08	4.0536e+08	3.61313e+08	4.53172e+08	5.01178e+08	5.01775e+08	4.8514e+08	4.92651e+08	4.98505e+08	5.22048e+08	5.00025e+08	3.35793e+08	3.50341e+08	4.0536e+08	3.61313e+08	4.53171e+08	5.01178e+08	5.01775e+08	4.8514e+08	4.92651e+08	4.98505e+08	5.22048e+08	5.00025e+08
2899	3	4	4	4	28.5	22.04	207	P30405;R4GN99;H0Y548	sp|P30405|PPIF_HUMAN Peptidyl-prolyl cis-trans isomerase F, mitochondrial OS=Homo sapiens OX=9606 GN=PPIF PE=1 SV=1;tr|R4GN99|R4GN99_HUMAN Peptidyl-prolyl cis-trans isomerase OS=Homo sapiens OX=9606 GN=PPIF PE=1 SV=1;tr|H0Y548|H0Y548_HUMAN Peptidyl-prolyl	Peptidyl-prolyl cis-trans isomerase F, mitochondrial;Peptidyl-prolyl cis-trans isomerase	PPIF	0.223576	0.47167			0.744915	1.79061	1.83776e+08	1.71822e+08	1.36161e+08	1.32435e+08	1.51081e+08	1.86039e+08	1.98399e+08	1.89794e+08	2.1663e+08	2.01588e+08	1.93922e+08	2.48636e+08	1.83775e+08	1.71822e+08	1.36161e+08	1.32435e+08	1.51081e+08	1.86039e+08	1.98399e+08	1.89794e+08	2.1663e+08	2.01587e+08	1.93922e+08	2.48636e+08
5864	2	7	7	7	39.3	30.062	270	Q9NQ88	sp|Q9NQ88|TIGAR_HUMAN Fructose-2,6-bisphosphatase TIGAR OS=Homo sapiens OX=9606 GN=TIGAR PE=1 SV=1	Fructose-2,6-bisphosphatase TIGAR	TIGAR	0.052845	0.471648			0.546655	2.27026	1.96192e+08	2.0125e+08	1.89863e+08	1.75536e+08	1.98122e+08	1.92625e+08	2.01537e+08	1.98088e+08	2.38115e+08	2.89118e+08	2.30251e+08	3.0696e+08	1.96192e+08	2.0125e+08	1.89863e+08	1.75536e+08	1.98121e+08	1.92625e+08	2.01536e+08	1.98088e+08	2.38115e+08	2.89117e+08	2.30251e+08	3.0696e+08
2381	3	13	9	9	17.2	94.511	839	O95757;E9PDE8;D6RJ96	sp|O95757|HS74L_HUMAN Heat shock 70 kDa protein 4L OS=Homo sapiens OX=9606 GN=HSPA4L PE=1 SV=3;tr|E9PDE8|E9PDE8_HUMAN Heat shock 70 kDa protein 4L OS=Homo sapiens OX=9606 GN=HSPA4L PE=1 SV=1;tr|D6RJ96|D6RJ96_HUMAN Heat shock 70 kDa protein 4L (Fragment) OS	Heat shock 70 kDa protein 4L	HSPA4L	0.13807	0.470701			0.460907	2.03722	4.48113e+07	5.69423e+07	5.51808e+07	4.42685e+07	5.94703e+07	5.62188e+07	6.02267e+07	4.53926e+07	6.4762e+07	7.82745e+07	6.17743e+07	7.34067e+07	4.48113e+07	5.69423e+07	5.51808e+07	4.42685e+07	5.94703e+07	5.62189e+07	6.02267e+07	4.53926e+07	6.4762e+07	7.82746e+07	6.17744e+07	7.34067e+07
4410	1	5	5	5	11.1	83.593	723	Q6UWE0	sp|Q6UWE0|LRSM1_HUMAN E3 ubiquitin-protein ligase LRSAM1 OS=Homo sapiens OX=9606 GN=LRSAM1 PE=1 SV=1	E3 ubiquitin-protein ligase LRSAM1	LRSAM1	0.87337	0.468118			0.300895	0.148746		1.20437e+08				8.67551e+07	9.43625e+07					1.00539e+08	1.56754e+07	1.20437e+08	3.43481e+07	4.01357e+06	1.89997e+07	8.67551e+07	9.43625e+07	1.88457e+07	2.01132e+07	3.36663e+07	1.39982e+07	1.00539e+08
5780	5	8	8	8	15.7	72.727	648	Q9HA65;M0R2L2;M0QYC9	sp|Q9HA65|TBC17_HUMAN TBC1 domain family member 17 OS=Homo sapiens OX=9606 GN=TBC1D17 PE=1 SV=2;tr|M0R2L2|M0R2L2_HUMAN TBC1 domain family member 17 (Fragment) OS=Homo sapiens OX=9606 GN=TBC1D17 PE=1 SV=2;tr|M0QYC9|M0QYC9_HUMAN TBC1 domain family member 17	TBC1 domain family member 17	TBC1D17	0.775598	0.467253			0.448489	0.229135	9.00827e+07		9.67893e+07			9.59778e+07	1.07627e+08	9.26627e+07		7.54582e+07	8.50663e+07	9.41521e+07	9.00826e+07	3.65994e+07	9.67894e+07	1.26964e+07	3.63529e+07	9.59778e+07	1.07627e+08	9.26628e+07	2.44882e+07	7.54582e+07	8.50662e+07	9.41522e+07
1910	4	11	11	11	62.6	19.652	179	O00762	sp|O00762|UBE2C_HUMAN Ubiquitin-conjugating enzyme E2 C OS=Homo sapiens OX=9606 GN=UBE2C PE=1 SV=1	Ubiquitin-conjugating enzyme E2 C	UBE2C	0.169604	0.466361			0.970518	1.54596	5.47335e+08	6.52875e+08	5.46119e+08	5.20357e+08	7.02508e+08	6.39697e+08	5.95366e+08	6.07416e+08	6.88349e+08	7.2247e+08	7.05596e+08	1.05449e+09	5.47334e+08	6.52875e+08	5.46119e+08	5.20357e+08	7.02508e+08	6.39696e+08	5.95366e+08	6.07416e+08	6.88349e+08	7.2247e+08	7.05596e+08	1.05449e+09
5619	8	12	7	7	26.8	68.934	622	Q9H0B6;A8MZ87	sp|Q9H0B6|KLC2_HUMAN Kinesin light chain 2 OS=Homo sapiens OX=9606 GN=KLC2 PE=1 SV=1;tr|A8MZ87|A8MZ87_HUMAN Kinesin light chain 2 OS=Homo sapiens OX=9606 GN=KLC2 PE=1 SV=1	Kinesin light chain 2	KLC2	0.47106	0.466096			0.392816	0.501158			4.66337e+07	3.17347e+07			4.74536e+07	4.86628e+07	3.76978e+07	3.23286e+07	3.11474e+07		1.53083e+07	1.39469e+07	4.66337e+07	3.17347e+07	2.23305e+07	2.26197e+07	4.74536e+07	4.86628e+07	3.76978e+07	3.23286e+07	3.11474e+07	3.03074e+07
1929	3	12	12	12	2.8	593.38	5537	O14686	sp|O14686|KMT2D_HUMAN Histone-lysine N-methyltransferase 2D OS=Homo sapiens OX=9606 GN=KMT2D PE=1 SV=2	Histone-lysine N-methyltransferase 2D	KMT2D	0.605935	0.465059			0.603797	0.561475	3.81507e+07	3.09074e+07	1.21641e+07	1.66805e+07	3.70449e+07	4.99553e+07	3.51842e+07	1.97159e+07	3.40373e+07	2.93789e+07	2.90612e+07	2.98908e+07	3.81507e+07	3.09074e+07	1.21641e+07	1.66805e+07	3.70449e+07	4.99553e+07	3.51841e+07	1.97159e+07	3.40373e+07	2.93789e+07	2.90612e+07	2.98908e+07
5916	1	7	7	7	23.1	50.854	450	Q9NS86	sp|Q9NS86|LANC2_HUMAN LanC-like protein 2 OS=Homo sapiens OX=9606 GN=LANCL2 PE=1 SV=1	LanC-like protein 2	LANCL2	0.177422	0.463078			0.0878336	0.218616	4.21087e+07		7.15757e+07	4.02596e+07	3.56873e+07	3.70592e+07		4.91825e+07	5.52866e+07		6.26851e+07	6.10324e+07	4.21087e+07	7.65617e+06	7.15757e+07	4.02595e+07	3.56873e+07	3.70592e+07	2.33579e+07	4.91825e+07	5.52867e+07	1.58589e+07	6.26852e+07	6.10325e+07
5756	1	8	8	8	29.6	47.145	452	Q9H8Y8	sp|Q9H8Y8|GORS2_HUMAN Golgi reassembly-stacking protein 2 OS=Homo sapiens OX=9606 GN=GORASP2 PE=1 SV=3	Golgi reassembly-stacking protein 2	GORASP2	0.018362	0.462379			0.0560758	1.30757	3.29301e+08	3.53803e+08	3.13747e+08	2.76676e+08	2.78662e+08	3.61746e+08	3.0256e+08	3.48918e+08	4.1894e+08	3.40716e+08	4.21395e+08	6.05947e+08	3.29301e+08	3.53803e+08	3.13748e+08	2.76676e+08	2.78662e+08	3.61746e+08	3.0256e+08	3.48919e+08	4.1894e+08	3.40715e+08	4.21395e+08	6.05947e+08
4143	6	5	5	5	36	26.422	236	Q5HYI8;C9JXM3	sp|Q5HYI8|RABL3_HUMAN Rab-like protein 3 OS=Homo sapiens OX=9606 GN=RABL3 PE=1 SV=1;tr|C9JXM3|C9JXM3_HUMAN Rab-like protein 3 OS=Homo sapiens OX=9606 GN=RABL3 PE=1 SV=1	Rab-like protein 3	RABL3	-0.0721812	0.461066			0.14732	1.08195	7.67013e+07	5.0634e+07	7.06276e+07	7.76746e+07	5.80928e+07	6.13701e+07	5.93672e+07	8.2406e+07	8.51289e+07	7.81221e+07	8.73671e+07	1.31667e+08	7.67013e+07	5.0634e+07	7.06277e+07	7.76746e+07	5.80928e+07	6.13701e+07	5.93672e+07	8.2406e+07	8.5129e+07	7.81221e+07	8.73671e+07	1.31667e+08
5580	1	7	7	2	14.6	84.88	782	Q9BZL4	sp|Q9BZL4|PP12C_HUMAN Protein phosphatase 1 regulatory subunit 12C OS=Homo sapiens OX=9606 GN=PPP1R12C PE=1 SV=1	Protein phosphatase 1 regulatory subunit 12C	PPP1R12C	0.600425	0.458596			0.571619	0.410908		2.1755e+07	2.81914e+07	2.41521e+07	2.67429e+07	2.5763e+07	2.31622e+07		2.69395e+07		2.08935e+07	2.79458e+07	6.56542e+06	2.1755e+07	2.81914e+07	2.41521e+07	2.67429e+07	2.5763e+07	2.31622e+07	3.22027e+07	2.69395e+07	2.20486e+07	2.08935e+07	2.79458e+07
4517	6	14	14	14	13.8	141.47	1322	Q7Z589;E9PMC9	sp|Q7Z589|EMSY_HUMAN BRCA2-interacting transcriptional repressor EMSY OS=Homo sapiens OX=9606 GN=EMSY PE=1 SV=2;tr|E9PMC9|E9PMC9_HUMAN BRCA2-interacting transcriptional repressor EMSY OS=Homo sapiens OX=9606 GN=EMSY PE=1 SV=1	Protein EMSY	EMSY;C11orf30	0.439838	0.457944			0.75422	0.781886	6.70011e+07	3.16571e+07	3.68951e+07	3.24119e+07	5.99478e+07	5.49856e+07	6.27502e+07	4.15152e+07	6.15826e+07	6.29961e+07	4.13602e+07	5.6272e+07	6.70012e+07	3.1657e+07	3.68951e+07	3.24119e+07	5.99478e+07	5.49856e+07	6.27502e+07	4.15152e+07	6.15826e+07	6.29961e+07	4.13602e+07	5.62719e+07
1991	3	7	7	7	33.6	23.818	223	O15173	sp|O15173|PGRC2_HUMAN Membrane-associated progesterone receptor component 2 OS=Homo sapiens OX=9606 GN=PGRMC2 PE=1 SV=1	Membrane-associated progesterone receptor component 2	PGRMC2	0.179956	0.457834			1.54072	1.79751	3.53298e+08	3.2637e+08	3.11341e+08	3.29209e+08	3.61823e+08	3.43685e+08	3.92914e+08	3.98377e+08	4.47698e+08	4.19946e+08	3.81822e+08	5.85877e+08	3.53298e+08	3.2637e+08	3.11341e+08	3.29209e+08	3.61823e+08	3.43685e+08	3.92914e+08	3.98378e+08	4.47698e+08	4.19946e+08	3.81822e+08	5.85878e+08
2801	1	1	1	1	5.5	36.876	347	P23511	sp|P23511|NFYA_HUMAN Nuclear transcription factor Y subunit alpha OS=Homo sapiens OX=9606 GN=NFYA PE=1 SV=2	Nuclear transcription factor Y subunit alpha	NFYA	0.101358	0.455812			0.0311545	0.164129	1.05554e+08						9.90187e+07	1.32882e+08		1.27083e+08	1.49009e+08		1.05554e+08	2.28388e+07	3.33524e+07	1.69374e+07	1.01505e+07	1.3505e+07	9.90187e+07	1.32882e+08	1.80893e+07	1.27084e+08	1.49009e+08	1.40685e+07
2423	4	10	10	10	38.3	40.764	363	P00813;F5GWI4;F5GXW0	sp|P00813|ADA_HUMAN Adenosine deaminase OS=Homo sapiens OX=9606 GN=ADA PE=1 SV=3;tr|F5GWI4|F5GWI4_HUMAN Adenosine deaminase isoform 2 OS=Homo sapiens OX=9606 GN=ADA PE=1 SV=1;tr|F5GXW0|F5GXW0_HUMAN Adenosine deaminase OS=Homo sapiens OX=9606 GN=ADA PE=1 SV	Adenosine deaminase	ADA	0.505057	0.454525			2.44382	1.52148	1.60946e+08	1.65581e+08	1.87685e+08	1.41158e+08	2.09289e+08	2.23576e+08	2.631e+08	2.3264e+08	2.95187e+08	1.92848e+08	2.10699e+08	2.07564e+08	1.60946e+08	1.6558e+08	1.87685e+08	1.41158e+08	2.09289e+08	2.23576e+08	2.631e+08	2.3264e+08	2.95187e+08	1.92848e+08	2.10699e+08	2.07564e+08
4599	4	24	24	24	31.9	93.52	855	Q86Y56;H0Y650	sp|Q86Y56|DAAF5_HUMAN Dynein assembly factor 5, axonemal OS=Homo sapiens OX=9606 GN=DNAAF5 PE=1 SV=4;tr|H0Y650|H0Y650_HUMAN Dynein assembly factor 5, axonemal (Fragment) OS=Homo sapiens OX=9606 GN=DNAAF5 PE=1 SV=1	Dynein assembly factor 5, axonemal	DNAAF5	0.123889	0.454147			0.342047	1.91795	1.84506e+09	1.36072e+09	1.94814e+09	1.5097e+09	1.80306e+09	2.12144e+09	1.52962e+09	1.77928e+09	2.24474e+09	2.23792e+09	2.43353e+09	2.1276e+09	1.84506e+09	1.36072e+09	1.94814e+09	1.5097e+09	1.80306e+09	2.12144e+09	1.52962e+09	1.77928e+09	2.24474e+09	2.23791e+09	2.43354e+09	2.1276e+09
6063	4	7	7	7	8.7	125.21	1116	Q9NZJ5;C9J185;E7ER02	sp|Q9NZJ5|E2AK3_HUMAN Eukaryotic translation initiation factor 2-alpha kinase 3 OS=Homo sapiens OX=9606 GN=EIF2AK3 PE=1 SV=3;tr|C9J185|C9J185_HUMAN Eukaryotic translation initiation factor 2-alpha kinase 3 (Fragment) OS=Homo sapiens OX=9606 GN=EIF2AK3 PE=1	Eukaryotic translation initiation factor 2-alpha kinase 3	EIF2AK3	-0.115621	0.453541			0.204373	0.884622	2.32755e+07		1.98344e+07			2.02793e+07	1.62322e+07		2.7482e+07				2.32755e+07	1.4479e+07	1.98344e+07	2.15176e+07	2.30896e+07	2.02793e+07	1.62322e+07	1.37335e+07	2.7482e+07	3.53016e+07	2.94318e+07	1.77137e+07
187	4	4	4	4	7.5	74.824	655	F5H0Q6;A0A0A0MQS2;Q8N2M8	tr|F5H0Q6|F5H0Q6_HUMAN CLK4-associating serine/arginine-rich protein OS=Homo sapiens OX=9606 GN=CLASRP PE=1 SV=2;tr|A0A0A0MQS2|A0A0A0MQS2_HUMAN CLK4-associating serine/arginine-rich protein OS=Homo sapiens OX=9606 GN=CLASRP PE=1 SV=1;sp|Q8N2M8|CLASR_HUMAN	CLK4-associating serine/arginine rich protein	CLASRP	-0.180357	0.450214			0.342289	0.470946		1.89854e+07		2.61606e+07	1.59226e+07	2.03318e+07							1.4961e+07	1.89854e+07	2.59618e+07	2.61606e+07	1.59226e+07	2.03318e+07	1.64355e+07	2.19896e+07	2.48882e+07	3.03951e+07	5.68589e+07	1.56271e+07
625	3	3	3	3	43.3	9.5355	90	A6NL93;A6NEL0;P05114	tr|A6NL93|A6NL93_HUMAN Non-histone chromosomal protein HMG-14 OS=Homo sapiens OX=9606 GN=HMGN1 PE=1 SV=1;tr|A6NEL0|A6NEL0_HUMAN Non-histone chromosomal protein HMG-14 OS=Homo sapiens OX=9606 GN=HMGN1 PE=1 SV=1;sp|P05114|HMGN1_HUMAN Non-histone chromosomal	Non-histone chromosomal protein HMG-14	HMGN1	0.296061	0.448535			0.238197	0.348744	2.71488e+07		1.86084e+07		2.77935e+07			1.95988e+07	3.74817e+07				2.71488e+07	2.02637e+07	1.86084e+07	6.2659e+06	2.77935e+07	1.42974e+07	1.87165e+07	1.95989e+07	3.74817e+07	2.42031e+07	1.58345e+07	1.54867e+07
2290	5	6	6	6	6.2	108.86	991	O94762;J3KRM6;J3QLU0;J3KTQ2	sp|O94762|RECQ5_HUMAN ATP-dependent DNA helicase Q5 OS=Homo sapiens OX=9606 GN=RECQL5 PE=1 SV=2;tr|J3KRM6|J3KRM6_HUMAN ATP-dependent DNA helicase Q5 (Fragment) OS=Homo sapiens OX=9606 GN=RECQL5 PE=1 SV=1;tr|J3QLU0|J3QLU0_HUMAN ATP-dependent DNA helicase Q5	ATP-dependent DNA helicase Q5	RECQL5	0.366673	0.447945			0.519854	0.679584	2.23926e+07	1.84578e+07	1.30894e+07		1.84648e+07	2.44301e+07	1.81796e+07	1.59499e+07	2.21038e+07	1.74231e+07		2.3843e+07	2.23926e+07	1.84578e+07	1.30894e+07	8.74759e+06	1.84648e+07	2.44301e+07	1.81796e+07	1.59499e+07	2.21038e+07	1.74231e+07	1.78452e+07	2.3843e+07
3876	3	11	11	11	22.8	70.702	615	Q14739;C9JXK0	sp|Q14739|LBR_HUMAN Delta(14)-sterol reductase OS=Homo sapiens OX=9606 GN=LBR PE=1 SV=2;tr|C9JXK0|C9JXK0_HUMAN Delta(14)-sterol reductase (Fragment) OS=Homo sapiens OX=9606 GN=LBR PE=1 SV=1	Lamin-B receptor	LBR	0.0922532	0.447696			0.417728	2.24684	5.90692e+08	4.88328e+08	6.33621e+08	5.48603e+08	6.23353e+08	5.73703e+08	6.55289e+08	5.52576e+08	8.16107e+08	7.19138e+08	6.95331e+08	8.50138e+08	5.90693e+08	4.88328e+08	6.33622e+08	5.48603e+08	6.23353e+08	5.73703e+08	6.55289e+08	5.52576e+08	8.16107e+08	7.19138e+08	6.95331e+08	8.50138e+08
786	5	6	6	6	19.8	57.668	516	B7Z4W5;Q16773;Q5T278	tr|B7Z4W5|B7Z4W5_HUMAN Cysteine conjugate-beta lyase cytoplasmic (Glutamine transaminase K, kyneurenine aminotransferase), isoform CRA_b OS=Homo sapiens OX=9606 GN=KYAT1 PE=1 SV=1;sp|Q16773|KAT1_HUMAN Kynurenine--oxoglutarate transaminase 1 OS=Homo sapiens	Kynurenine--oxoglutarate transaminase 1	CCBL1	0.853737	0.44763			0.745527	0.345433	1.0658e+08	1.22368e+08	1.05795e+08		1.13725e+08	1.34928e+08	1.49958e+08	1.54464e+08	9.78529e+07	1.12087e+08	9.6549e+07	1.08863e+08	1.0658e+08	1.22368e+08	1.05795e+08	2.41519e+07	1.13725e+08	1.34928e+08	1.49958e+08	1.54464e+08	9.78529e+07	1.12087e+08	9.6549e+07	1.08863e+08
2201	3	19	19	19	32.3	84.099	724	O75330	sp|O75330|HMMR_HUMAN Hyaluronan mediated motility receptor OS=Homo sapiens OX=9606 GN=HMMR PE=1 SV=2	Hyaluronan mediated motility receptor	HMMR	0.129	0.447005			0.345137	1.73303	1.8998e+08	2.50078e+08	2.33226e+08	2.82349e+08	2.71042e+08	2.91017e+08	2.72236e+08	2.08342e+08	2.83631e+08	3.15889e+08	3.57306e+08	3.37494e+08	1.89979e+08	2.50078e+08	2.33227e+08	2.82349e+08	2.71042e+08	2.91016e+08	2.72236e+08	2.08342e+08	2.83631e+08	3.15889e+08	3.57306e+08	3.37493e+08
5161	1	6	6	6	38.7	32.377	287	Q96F24	sp|Q96F24|NRBF2_HUMAN Nuclear receptor-binding factor 2 OS=Homo sapiens OX=9606 GN=NRBF2 PE=1 SV=1	Nuclear receptor-binding factor 2	NRBF2	0.180862	0.447002			0.503628	0.948692	4.93439e+07	5.64078e+07	3.79322e+07	4.13066e+07	5.2175e+07	4.70683e+07	6.3187e+07	4.64046e+07	6.62428e+07	8.73184e+07	5.88989e+07	4.42071e+07	4.93439e+07	5.64078e+07	3.79322e+07	4.13066e+07	5.2175e+07	4.70682e+07	6.3187e+07	4.64046e+07	6.62428e+07	8.73184e+07	5.8899e+07	4.42071e+07
857	3	3	3	3	30.1	12.828	113	C9JA07;Q9GZY4	tr|C9JA07|C9JA07_HUMAN Cytochrome c oxidase assembly factor 1 homolog (Fragment) OS=Homo sapiens OX=9606 GN=COA1 PE=1 SV=1;sp|Q9GZY4|COA1_HUMAN Cytochrome c oxidase assembly factor 1 homolog OS=Homo sapiens OX=9606 GN=COA1 PE=1 SV=1	Cytochrome c oxidase assembly factor 1 homolog	COA1	0.641667	0.446923			0.675611	0.27163	3.5004e+07	2.49279e+07			2.37256e+07	3.3189e+07	3.03375e+07	3.01527e+07	3.63449e+07				3.5004e+07	2.49279e+07	1.68132e+07	8.28744e+06	2.37256e+07	3.3189e+07	3.03375e+07	3.01527e+07	3.63449e+07	1.45072e+07	5.81783e+07	1.36847e+07
5406	1	7	7	7	5.4	166.98	1478	Q9BQS8	sp|Q9BQS8|FYCO1_HUMAN FYVE and coiled-coil domain-containing protein 1 OS=Homo sapiens OX=9606 GN=FYCO1 PE=1 SV=3	FYVE and coiled-coil domain-containing protein 1	FYCO1	0.401498	0.44551			0.35914	0.310212	2.634e+07		3.26885e+07	2.30732e+07	4.49928e+07			4.146e+07		4.0058e+07			2.634e+07	1.54803e+07	3.26885e+07	2.30732e+07	4.49928e+07	3.89619e+07	1.28806e+07	4.146e+07	3.37545e+07	4.0058e+07	1.10435e+07	7.08302e+07
5157	1	4	4	4	17.3	36.382	318	Q96EU7	sp|Q96EU7|C1GLC_HUMAN C1GALT1-specific chaperone 1 OS=Homo sapiens OX=9606 GN=C1GALT1C1 PE=1 SV=1	C1GALT1-specific chaperone 1	C1GALT1C1	0.404076	0.444725			0.356942	0.390982	5.36326e+07	7.41631e+07		6.94125e+07	6.40765e+07	6.41448e+07	5.63687e+07	6.36419e+07	6.71521e+07	5.44598e+07	5.878e+07	7.67754e+07	5.36325e+07	7.41631e+07	1.74193e+07	6.94125e+07	6.40765e+07	6.41448e+07	5.63687e+07	6.36419e+07	6.71521e+07	5.44599e+07	5.878e+07	7.67753e+07
6381	4	3	3	3	3.2	131.85	1198	Q9Y2H6;G5E9X3	sp|Q9Y2H6|FND3A_HUMAN Fibronectin type-III domain-containing protein 3A OS=Homo sapiens OX=9606 GN=FNDC3A PE=1 SV=4;tr|G5E9X3|G5E9X3_HUMAN Fibronectin type III domain containing 3A, isoform CRA_f OS=Homo sapiens OX=9606 GN=FNDC3A PE=1 SV=1	Fibronectin type-III domain-containing protein 3A	FNDC3A	0.0208673	0.444655			0.0354932	1.55391	1.83394e+07	2.03629e+07	1.29554e+07	1.64183e+07	1.43715e+07	2.27512e+07	1.52363e+07		2.35558e+07		2.35972e+07	2.00142e+07	1.83394e+07	2.03629e+07	1.29554e+07	1.64183e+07	1.43715e+07	2.27512e+07	1.52363e+07	1.68945e+07	2.35558e+07	2.44977e+07	2.35972e+07	2.00142e+07
1632	6	4	4	4	15.7	38.861	351	I3L448;Q5TC12;H0YEW4;H0YD21;A8MRA7	tr|I3L448|I3L448_HUMAN ATP synthase mitochondrial F1 complex assembly factor 1 OS=Homo sapiens OX=9606 GN=ATPAF1 PE=1 SV=1;sp|Q5TC12|ATPF1_HUMAN ATP synthase mitochondrial F1 complex assembly factor 1 OS=Homo sapiens OX=9606 GN=ATPAF1 PE=1 SV=1;tr|H0YEW4|H	ATP synthase mitochondrial F1 complex assembly factor 1	ATPAF1	-0.322508	0.443431			0.347501	0.880251		4.35055e+07		3.42777e+07			5.06571e+07		3.67836e+07		4.47334e+07	3.54964e+07	2.73531e+07	4.35055e+07	2.67346e+07	3.42777e+07	1.60328e+07	2.78636e+07	5.06571e+07	1.97066e+07	3.67836e+07	6.38425e+07	4.47334e+07	3.54964e+07
456	11	4	4	3	20.4	25.948	240	F5GYH1;A0A1W2PRM0;A0A1W2PRL5;A0A1W2PR09;Q8NC96;A0A1W2PR27;A0A1W2PPF5;F5H2U7;A0A1W2PRQ7;A0A1W2PNT6	tr|F5GYH1|F5GYH1_HUMAN Adaptin ear-binding coat-associated protein 1 (Fragment) OS=Homo sapiens OX=9606 GN=NECAP1 PE=1 SV=2;tr|A0A1W2PRM0|A0A1W2PRM0_HUMAN Adaptin ear-binding coat-associated protein 1 OS=Homo sapiens OX=9606 GN=NECAP1 PE=1 SV=1;tr|A0A1W2PR	Adaptin ear-binding coat-associated protein 1	NECAP1	-0.209894	0.441873			0.112204	0.411558	3.43426e+07	4.30054e+07		4.43149e+07	4.63216e+07		4.21032e+07		4.33061e+07	3.41464e+07	4.25529e+07	3.97758e+07	3.43426e+07	4.30054e+07	1.12323e+07	4.43149e+07	4.63216e+07	1.00797e+07	4.21032e+07	2.08972e+07	4.33061e+07	3.41464e+07	4.25529e+07	3.97758e+07
3364	2	11	9	9	55.8	18.506	165	P60981;F6RFD5	sp|P60981|DEST_HUMAN Destrin OS=Homo sapiens OX=9606 GN=DSTN PE=1 SV=3;tr|F6RFD5|F6RFD5_HUMAN Destrin OS=Homo sapiens OX=9606 GN=DSTN PE=1 SV=1	Destrin	DSTN	0.298066	0.44034			1.31706	1.55971	6.03026e+08	6.83035e+08	6.15241e+08	7.91054e+08	8.55354e+08	8.51198e+08	6.98916e+08	9.00195e+08	9.43095e+08	9.0085e+08	1.09946e+09	7.27553e+08	6.03026e+08	6.83035e+08	6.15241e+08	7.91055e+08	8.55355e+08	8.51198e+08	6.98915e+08	9.00194e+08	9.43095e+08	9.0085e+08	1.09946e+09	7.27553e+08
2920	3	22	22	19	55	44.877	389	P31350;A0A286YFD6;C9JXC1	sp|P31350|RIR2_HUMAN Ribonucleoside-diphosphate reductase subunit M2 OS=Homo sapiens OX=9606 GN=RRM2 PE=1 SV=1;tr|A0A286YFD6|A0A286YFD6_HUMAN Uncharacterized protein OS=Homo sapiens OX=9606 PE=4 SV=1;tr|C9JXC1|C9JXC1_HUMAN Ribonucleoside-diphosphate reduct	Ribonucleoside-diphosphate reductase subunit M2	RRM2	0.0913205	0.439518			0.887912	4.0501	1.19633e+09	1.17091e+09	1.15867e+09	1.06134e+09	1.2407e+09	1.28444e+09	1.21889e+09	1.14236e+09	1.60198e+09	1.61273e+09	1.50358e+09	1.49995e+09	1.19633e+09	1.17091e+09	1.15867e+09	1.06134e+09	1.2407e+09	1.28444e+09	1.21889e+09	1.14236e+09	1.60197e+09	1.61273e+09	1.50358e+09	1.49995e+09
4653	6	21	21	21	27.8	118.1	1001	Q8IXT5;B9ZVT1	sp|Q8IXT5|RB12B_HUMAN RNA-binding protein 12B OS=Homo sapiens OX=9606 GN=RBM12B PE=1 SV=2;tr|B9ZVT1|B9ZVT1_HUMAN RNA-binding protein 12B OS=Homo sapiens OX=9606 GN=RBM12B PE=1 SV=2	RNA-binding protein 12B	RBM12B	0.126538	0.439289			0.597829	2.692	1.96358e+08	1.85614e+08	2.18814e+08	1.995e+08	2.15555e+08	1.86611e+08	2.25098e+08	2.49562e+08	3.00969e+08	2.74172e+08	2.38702e+08	2.73045e+08	1.96358e+08	1.85614e+08	2.18814e+08	1.99501e+08	2.15555e+08	1.86611e+08	2.25099e+08	2.49562e+08	3.00969e+08	2.74172e+08	2.38702e+08	2.73045e+08
2194	3	10	10	10	11.1	133.06	1162	O75182;M0QYC5	sp|O75182|SIN3B_HUMAN Paired amphipathic helix protein Sin3b OS=Homo sapiens OX=9606 GN=SIN3B PE=1 SV=2;tr|M0QYC5|M0QYC5_HUMAN Paired amphipathic helix protein Sin3b OS=Homo sapiens OX=9606 GN=SIN3B PE=1 SV=1	Paired amphipathic helix protein Sin3b	SIN3B	0.239095	0.439115			0.717117	1.78596	2.34934e+07		3.01799e+07	2.14778e+07	2.79612e+07	2.37455e+07	3.60823e+07	2.9572e+07		3.51973e+07	3.15253e+07	3.79056e+07	2.34934e+07	2.39751e+07	3.01799e+07	2.14778e+07	2.79612e+07	2.37455e+07	3.60823e+07	2.9572e+07	2.93285e+07	3.51973e+07	3.15254e+07	3.79056e+07
6330	1	6	6	6	16.6	55.051	487	Q9UNW1	sp|Q9UNW1|MINP1_HUMAN Multiple inositol polyphosphate phosphatase 1 OS=Homo sapiens OX=9606 GN=MINPP1 PE=1 SV=1	Multiple inositol polyphosphate phosphatase 1	MINPP1	0.333117	0.437244			1.03916	1.38201	7.9727e+07	6.03076e+07	9.74493e+07	6.91476e+07	8.96477e+07	1.09227e+08	9.65593e+07	8.62946e+07	9.74002e+07	8.90405e+07	1.13648e+08	1.10489e+08	7.97269e+07	6.03075e+07	9.74493e+07	6.91476e+07	8.96477e+07	1.09227e+08	9.65593e+07	8.62946e+07	9.74003e+07	8.90404e+07	1.13648e+08	1.10489e+08
6514	2	2	2	2	26.8	14.649	127	Q9Y605;A0A087WTY9	sp|Q9Y605|MOFA1_HUMAN MORF4 family-associated protein 1 OS=Homo sapiens OX=9606 GN=MRFAP1 PE=1 SV=1;tr|A0A087WTY9|A0A087WTY9_HUMAN MORF4 family-associated protein 1 OS=Homo sapiens OX=9606 GN=MRFAP1 PE=1 SV=1	MORF4 family-associated protein 1	MRFAP1	0.781707	0.436562			1.14244	0.306006			4.6669e+07		5.3168e+07	5.01993e+07	6.31529e+07	7.31597e+07	6.33092e+07	7.82688e+07	5.64043e+07		3.82182e+07	4.5646e+07	4.6669e+07	1.73398e+07	5.3168e+07	5.01993e+07	6.31529e+07	7.31597e+07	6.33092e+07	7.82688e+07	5.64043e+07	1.69453e+07
6224	1	2	2	2	6.3	38.176	349	Q9UIM3	sp|Q9UIM3|FKBPL_HUMAN FK506-binding protein-like OS=Homo sapiens OX=9606 GN=FKBPL PE=1 SV=1	FK506-binding protein-like	FKBPL	0.347583	0.436419			0.178738	0.418916	1.06921e+07		1.95014e+07						1.20043e+07		1.24164e+07		1.06921e+07	1.5192e+07	1.95014e+07	5.21569e+06	3.57951e+07	8.27855e+06	5.7048e+06	2.56194e+07	1.20043e+07	1.69183e+07	1.24164e+07	2.19717e+07
6111	1	5	5	5	3	300.95	2699	Q9P273	sp|Q9P273|TEN3_HUMAN Teneurin-3 OS=Homo sapiens OX=9606 GN=TENM3 PE=2 SV=3	Teneurin-3	TENM3	0.0829978	0.435371			0.261215	1.60499	2.40697e+07	2.32804e+07	2.12674e+07	2.02624e+07	2.3851e+07	2.81259e+07	1.8951e+07	2.3909e+07	2.98378e+07	2.69994e+07		2.56782e+07	2.40697e+07	2.32804e+07	2.12674e+07	2.02624e+07	2.3851e+07	2.81259e+07	1.8951e+07	2.3909e+07	2.98378e+07	2.69994e+07	3.9032e+07	2.56782e+07
3677	2	13	13	13	44.1	54.722	499	Q12834	sp|Q12834|CDC20_HUMAN Cell division cycle protein 20 homolog OS=Homo sapiens OX=9606 GN=CDC20 PE=1 SV=2	Cell division cycle protein 20 homolog	CDC20	0.0346246	0.435152			0.153392	2.73173	1.80057e+08	1.90419e+08	1.62528e+08	1.9269e+08	1.67689e+08	2.0875e+08	1.8058e+08	1.86982e+08	2.22937e+08	2.3351e+08	2.5996e+08	2.65149e+08	1.80057e+08	1.90419e+08	1.62528e+08	1.9269e+08	1.67689e+08	2.0875e+08	1.8058e+08	1.86982e+08	2.22937e+08	2.3351e+08	2.5996e+08	2.65149e+08
2911	1	15	14	14	48	42.741	379	P30740	sp|P30740|ILEU_HUMAN Leukocyte elastase inhibitor OS=Homo sapiens OX=9606 GN=SERPINB1 PE=1 SV=1	Leukocyte elastase inhibitor	SERPINB1	0.202097	0.433661			1.76613	3.4785	2.8764e+08	2.60007e+08	3.1018e+08	2.89237e+08	3.4209e+08	3.12932e+08	3.20653e+08	3.42315e+08	3.86538e+08	3.80892e+08	3.72223e+08	4.0746e+08	2.8764e+08	2.60007e+08	3.1018e+08	2.89237e+08	3.4209e+08	3.12932e+08	3.20653e+08	3.42315e+08	3.86538e+08	3.80892e+08	3.72223e+08	4.07459e+08
4141	1	33	3	0	79.3	27.175	232	Q5HYB6	tr|Q5HYB6|Q5HYB6_HUMAN Epididymis luminal protein 189 OS=Homo sapiens OX=9606 GN=TPM3 PE=1 SV=1		DKFZp686J1372	0.414027	0.433334			0.546675	0.647608	1.98984e+08	2.68047e+08	2.16389e+08	2.19176e+08	2.93696e+08	1.54684e+08	4.00273e+08	4.38427e+08	1.90403e+08	4.96651e+08	2.43025e+08	3.65988e+08	1.98984e+08	2.68047e+08	2.16389e+08	2.19176e+08	2.93696e+08	1.54684e+08	4.00272e+08	4.38427e+08	1.90403e+08	4.96651e+08	2.43025e+08	3.65988e+08
1064	4	3	3	3	23.5	21.862	196	E5RJ36;Q14CS0;H0YAX6	tr|E5RJ36|E5RJ36_HUMAN UBX domain-containing protein 2B OS=Homo sapiens OX=9606 GN=UBXN2B PE=1 SV=1;sp|Q14CS0|UBX2B_HUMAN UBX domain-containing protein 2B OS=Homo sapiens OX=9606 GN=UBXN2B PE=1 SV=1;tr|H0YAX6|H0YAX6_HUMAN UBX domain-containing protein 2B (	UBX domain-containing protein 2B	UBXN2B	0.508225	0.432555			0.976254	0.631432	2.2752e+07				2.28266e+07	2.74479e+07			3.12829e+07				2.2752e+07	1.39161e+07	1.75477e+07	1.54117e+07	2.28266e+07	2.7448e+07	1.65454e+07	3.38022e+07	3.12829e+07	1.29758e+07	2.40379e+07	2.91153e+07
2724	11	36	36	36	74.1	60.343	556	P17987;E7EQR6;E7ERF2;F5H282	sp|P17987|TCPA_HUMAN T-complex protein 1 subunit alpha OS=Homo sapiens OX=9606 GN=TCP1 PE=1 SV=1;tr|E7EQR6|E7EQR6_HUMAN T-complex protein 1 subunit alpha OS=Homo sapiens OX=9606 GN=TCP1 PE=1 SV=1;tr|E7ERF2|E7ERF2_HUMAN T-complex protein 1 subunit alpha OS=	T-complex protein 1 subunit alpha	TCP1	0.383797	0.431477			0.978706	1.07586	9.85361e+09	1.11844e+10	1.2337e+10	6.62671e+09	1.31162e+10	1.2055e+10	1.35648e+10	1.21749e+10	1.24835e+10	1.277e+10	1.2353e+10	1.51344e+10	9.85361e+09	1.11844e+10	1.2337e+10	6.62671e+09	1.31162e+10	1.2055e+10	1.35648e+10	1.21749e+10	1.24835e+10	1.277e+10	1.2353e+10	1.51344e+10
6183	1	8	8	8	12.8	109.86	977	Q9UGR2	sp|Q9UGR2|Z3H7B_HUMAN Zinc finger CCCH domain-containing protein 7B OS=Homo sapiens OX=9606 GN=ZC3H7B PE=1 SV=2	Zinc finger CCCH domain-containing protein 7B	ZC3H7B	0.0871568	0.429762			0.130903	1.26449	7.20864e+07	6.18045e+07	8.28361e+07	5.03092e+07	5.1411e+07	6.04459e+07	8.09975e+07	9.39273e+07	7.35319e+07	9.93455e+07	9.17287e+07	9.12214e+07	7.20864e+07	6.18045e+07	8.28361e+07	5.03092e+07	5.14111e+07	6.04459e+07	8.09975e+07	9.39274e+07	7.35319e+07	9.93454e+07	9.17287e+07	9.12214e+07
3758	1	6	6	6	20.4	20.63	181	Q13442	sp|Q13442|HAP28_HUMAN 28 kDa heat- and acid-stable phosphoprotein OS=Homo sapiens OX=9606 GN=PDAP1 PE=1 SV=1	28 kDa heat- and acid-stable phosphoprotein	PDAP1	0.260078	0.429009			0.399847	0.852966	1.96829e+08	2.30662e+08	1.14875e+08	1.63283e+08	1.76565e+08	1.87608e+08	1.75599e+08	3.01106e+08	2.25397e+08	2.23533e+08	1.89372e+08	2.93226e+08	1.96829e+08	2.30662e+08	1.14875e+08	1.63283e+08	1.76565e+08	1.87608e+08	1.75598e+08	3.01106e+08	2.25397e+08	2.23533e+08	1.89372e+08	2.93226e+08
838	2	3	3	3	26.3	21.356	190	C9J4K0;Q9BVC5	tr|C9J4K0|C9J4K0_HUMAN Ashwin OS=Homo sapiens OX=9606 GN=C2orf49 PE=1 SV=1;sp|Q9BVC5|ASHWN_HUMAN Ashwin OS=Homo sapiens OX=9606 GN=C2orf49 PE=1 SV=1	Ashwin	C2orf49	0.492984	0.428061			0.504967	0.434398	3.2746e+07		2.57745e+07		2.25952e+07	2.85946e+07	3.55243e+07	2.56242e+07	3.12436e+07	2.15755e+07	2.76321e+07		3.2746e+07	8.48792e+06	2.57744e+07	2.09274e+07	2.25952e+07	2.85946e+07	3.55243e+07	2.56242e+07	3.12436e+07	2.15755e+07	2.76321e+07	2.63733e+07
4167	5	5	5	5	28.1	28.956	263	Q5QPM7;Q92530;Q5QPM9	tr|Q5QPM7|Q5QPM7_HUMAN Proteasome inhibitor PI31 subunit OS=Homo sapiens OX=9606 GN=PSMF1 PE=1 SV=2;sp|Q92530|PSMF1_HUMAN Proteasome inhibitor PI31 subunit OS=Homo sapiens OX=9606 GN=PSMF1 PE=1 SV=2;tr|Q5QPM9|Q5QPM9_HUMAN Proteasome inhibitor PI31 subunit	Proteasome inhibitor PI31 subunit	PSMF1	0.260441	0.427419			0.846132	1.45031	1.55912e+08	1.39625e+08	1.90743e+08	2.0464e+08	1.81898e+08	1.93195e+08	2.40636e+08	2.06871e+08	2.21996e+08	2.78e+08	2.09688e+08	2.14776e+08	1.55912e+08	1.39625e+08	1.90744e+08	2.0464e+08	1.81898e+08	1.93195e+08	2.40636e+08	2.06871e+08	2.21996e+08	2.77999e+08	2.09688e+08	2.14776e+08
6142	1	3	3	3	34.7	8.0061	72	Q9UBI6	sp|Q9UBI6|GBG12_HUMAN Guanine nucleotide-binding protein G(I)/G(S)/G(O) subunit gamma-12 OS=Homo sapiens OX=9606 GN=GNG12 PE=1 SV=3	Guanine nucleotide-binding protein G(I)/G(S)/G(O) subunit gamma-12	GNG12	0.0566449	0.427035			0.0320591	0.289764	8.03369e+07	5.19909e+07		5.91223e+07	5.17978e+07	5.41008e+07	3.15124e+07	4.26517e+07	6.9128e+07	7.38582e+07	4.98702e+07		8.03369e+07	5.19909e+07	1.30356e+07	5.91223e+07	5.17978e+07	5.41008e+07	3.15124e+07	4.26517e+07	6.9128e+07	7.38582e+07	4.98702e+07	4.13079e+07
1166	6	4	4	4	5.8	86.647	744	E9PGF6;Q86SQ0;A0A1W2PQ63;E9PFQ4	tr|E9PGF6|E9PGF6_HUMAN Pleckstrin homology-like domain family B member 2 OS=Homo sapiens OX=9606 GN=PHLDB2 PE=1 SV=1;sp|Q86SQ0|PHLB2_HUMAN Pleckstrin homology-like domain family B member 2 OS=Homo sapiens OX=9606 GN=PHLDB2 PE=1 SV=2;tr|A0A1W2PQ63|A0A1W2PQ6	Pleckstrin homology-like domain family B member 2	PHLDB2	0.0960102	0.426899			0.158514	0.658656			1.1426e+07	1.49826e+07	1.94352e+07	1.73623e+07	1.3617e+07	1.56766e+07	1.79485e+07		1.79116e+07	1.67692e+07	1.42564e+07	2.26167e+07	1.1426e+07	1.49826e+07	1.94352e+07	1.73623e+07	1.3617e+07	1.56766e+07	1.79485e+07	3.34414e+07	1.79116e+07	1.67693e+07
1995	3	42	41	40	14.9	399.73	3695	O15230	sp|O15230|LAMA5_HUMAN Laminin subunit alpha-5 OS=Homo sapiens OX=9606 GN=LAMA5 PE=1 SV=8	Laminin subunit alpha-5	LAMA5	-0.0788579	0.425716			0.429725	3.01635	3.0352e+08	2.66009e+08	2.86023e+08	3.1624e+08	3.0724e+08	2.77999e+08	2.49741e+08	2.7513e+08	4.29326e+08	3.87289e+08	3.86846e+08	3.6962e+08	3.0352e+08	2.66009e+08	2.86023e+08	3.1624e+08	3.0724e+08	2.77999e+08	2.49741e+08	2.7513e+08	4.29326e+08	3.87289e+08	3.86846e+08	3.6962e+08
458	19	8	8	6	8.9	93.444	838	A0A1W2PRB8;Q9NVC6;A0A1W2PS69;E9PM72;A0A1W2PRX4;A0A1W2PNW7;A0A1W2PS27;A0A1W2PNF3;A0A1W2PPP8;A0A1W2PR99;A0A1W2PQ48	tr|A0A1W2PRB8|A0A1W2PRB8_HUMAN Uncharacterized protein OS=Homo sapiens OX=9606 PE=4 SV=1;sp|Q9NVC6|MED17_HUMAN Mediator of RNA polymerase II transcription subunit 17 OS=Homo sapiens OX=9606 GN=MED17 PE=1 SV=2;tr|A0A1W2PS69|A0A1W2PS69_HUMAN Mediator of RNA	Mediator of RNA polymerase II transcription subunit 17	MED17	0.261612	0.42487			1.20533	1.21288	1.70478e+08	1.8852e+08	2.06141e+08	1.49631e+08	1.90946e+08	2.30914e+08	2.15244e+08	2.15741e+08	2.07833e+08	2.91006e+08	1.89016e+08	2.81638e+08	1.70478e+08	1.8852e+08	2.06141e+08	1.49631e+08	1.90946e+08	2.30914e+08	2.15244e+08	2.15741e+08	2.07832e+08	2.91006e+08	1.89016e+08	2.81638e+08
223	4	11	10	10	4	315.61	2971	A0A0A0MS59;A0A0C4DFX4;Q6ZRS2;A0A087X0E3	tr|A0A0A0MS59|A0A0A0MS59_HUMAN Helicase SRCAP OS=Homo sapiens OX=9606 GN=SRCAP PE=1 SV=1;tr|A0A0C4DFX4|A0A0C4DFX4_HUMAN Uncharacterized protein (Fragment) OS=Homo sapiens OX=9606 PE=4 SV=1;sp|Q6ZRS2|SRCAP_HUMAN Helicase SRCAP OS=Homo sapiens OX=9606 GN=SRC	Helicase SRCAP	SRCAP	0.158196	0.424182			0.182899	0.706569	1.33926e+07	1.33198e+07	1.36985e+07	1.36145e+07		1.85441e+07						1.87147e+07	1.33926e+07	1.33198e+07	1.36985e+07	1.36145e+07	2.62338e+07	1.85441e+07	1.13181e+07	9.36875e+06	1.60064e+07	3.08165e+07	1.16827e+07	1.87147e+07
4	7	17	17	11	33.9	61.927	548	A0A024R571;Q9H4M9;C9J2Z4;C9JC03	tr|A0A024R571|A0A024R571_HUMAN EH domain-containing protein 1 OS=Homo sapiens OX=9606 GN=EHD1 PE=1 SV=1;sp|Q9H4M9|EHD1_HUMAN EH domain-containing protein 1 OS=Homo sapiens OX=9606 GN=EHD1 PE=1 SV=2;tr|C9J2Z4|C9J2Z4_HUMAN EH domain-containing protein 1 (Fra	EH domain-containing protein 1	EHD1	0.0692935	0.423745			0.303657	2.20739	2.39886e+08	2.39456e+08	1.97399e+08	2.50973e+08	2.31041e+08	2.36969e+08	2.31215e+08	2.72422e+08	3.06837e+08	2.94224e+08	2.87669e+08	3.54784e+08	2.39886e+08	2.39455e+08	1.97399e+08	2.50973e+08	2.31041e+08	2.36969e+08	2.31215e+08	2.72423e+08	3.06837e+08	2.94224e+08	2.87669e+08	3.54784e+08
2530	2	8	8	8	12.4	85.513	750	P08473	sp|P08473|NEP_HUMAN Neprilysin OS=Homo sapiens OX=9606 GN=MME PE=1 SV=2	Neprilysin	MME	-0.171634	0.422275			0.0763802	0.402568	3.78954e+07	3.52971e+07	4.93957e+07		4.14172e+07	4.54017e+07	3.88112e+07		3.59003e+07	4.48761e+07	4.0315e+07	3.86349e+07	3.78954e+07	3.52971e+07	4.93957e+07	1.17781e+07	4.14172e+07	4.54017e+07	3.88112e+07	6.62541e+06	3.59003e+07	4.48761e+07	4.0315e+07	3.86349e+07
4674	1	5	5	5	22.1	38.687	353	Q8IYX4	sp|Q8IYX4|DND1_HUMAN Dead end protein homolog 1 OS=Homo sapiens OX=9606 GN=DND1 PE=1 SV=1	Dead end protein homolog 1	DND1	0.228719	0.421315			2.31112	2.72226	4.57913e+08	4.4325e+08	4.06641e+08	4.01356e+08	5.01541e+08	4.97238e+08	5.21774e+08	4.79982e+08	6.10991e+08	5.14235e+08	6.20637e+08	5.46326e+08	4.57912e+08	4.4325e+08	4.06641e+08	4.01356e+08	5.01541e+08	4.97238e+08	5.21774e+08	4.79982e+08	6.10991e+08	5.14235e+08	6.20637e+08	5.46327e+08
1146	10	29	29	29	31.2	128.48	1107	E9PDF6;O43795	tr|E9PDF6|E9PDF6_HUMAN Unconventional myosin-Ib OS=Homo sapiens OX=9606 GN=MYO1B PE=1 SV=1;sp|O43795|MYO1B_HUMAN Unconventional myosin-Ib OS=Homo sapiens OX=9606 GN=MYO1B PE=1 SV=3	Unconventional myosin-Ib	MYO1B	0.0858974	0.421164			1.01394	3.20205	5.38919e+08	5.66439e+08	5.9309e+08	5.60988e+08	5.66695e+08	5.94266e+08	6.03992e+08	6.33607e+08	7.87743e+08	8.26696e+08	6.90567e+08	7.26017e+08	5.38919e+08	5.66439e+08	5.9309e+08	5.60987e+08	5.66695e+08	5.94266e+08	6.03992e+08	6.33606e+08	7.87742e+08	8.26696e+08	6.90566e+08	7.26017e+08
5506	3	10	10	10	24.3	63.282	552	Q9BVS4	sp|Q9BVS4|RIOK2_HUMAN Serine/threonine-protein kinase RIO2 OS=Homo sapiens OX=9606 GN=RIOK2 PE=1 SV=2	Serine/threonine-protein kinase RIO2	RIOK2	0.433258	0.420331			2.96965	1.13282	1.68803e+08	1.51727e+08	1.5732e+08	1.48819e+08	1.94392e+08	2.36639e+08	2.01963e+08	2.14556e+08	1.5933e+08	1.99945e+08	3.00216e+08	2.0108e+08	1.68802e+08	1.51727e+08	1.5732e+08	1.48819e+08	1.94392e+08	2.36639e+08	2.01963e+08	2.14557e+08	1.5933e+08	1.99945e+08	3.00216e+08	2.0108e+08
4691	2	6	6	6	17	48.927	440	Q8N0Z6	sp|Q8N0Z6|TTC5_HUMAN Tetratricopeptide repeat protein 5 OS=Homo sapiens OX=9606 GN=TTC5 PE=1 SV=2	Tetratricopeptide repeat protein 5	TTC5	0.490827	0.418314			0.489711	0.417187	5.11724e+07	3.58519e+07		2.95784e+07	3.08965e+07	4.0414e+07	4.1303e+07	5.13976e+07	3.12105e+07	4.34949e+07	4.16974e+07	3.83006e+07	5.11724e+07	3.58519e+07	1.25265e+07	2.95784e+07	3.08965e+07	4.0414e+07	4.1303e+07	5.13976e+07	3.12104e+07	4.34949e+07	4.16973e+07	3.83006e+07
6409	5	6	6	6	28.6	35.23	318	Q9Y315;G3V158;E9PPM8	sp|Q9Y315|DEOC_HUMAN Deoxyribose-phosphate aldolase OS=Homo sapiens OX=9606 GN=DERA PE=1 SV=2;tr|G3V158|G3V158_HUMAN 2-deoxyribose-5-phosphate aldolase homolog (C. elegans), isoform CRA_a OS=Homo sapiens OX=9606 GN=DERA PE=1 SV=1;tr|E9PPM8|E9PPM8_HUMAN Deo	Deoxyribose-phosphate aldolase	DERA	0.29043	0.414896			0.261953	0.40681		4.06425e+07		3.65119e+07	3.12751e+07		4.19756e+07		3.05263e+07		5.21269e+07	4.08979e+07	2.86702e+07	4.06425e+07	1.23853e+07	3.65119e+07	3.12751e+07	2.10966e+07	4.19756e+07	4.25652e+07	3.05262e+07	2.55799e+07	5.21269e+07	4.08979e+07
4342	5	5	5	5	10.7	66.819	610	Q6NUM9;H7BZ81;H7C3J0	sp|Q6NUM9|RETST_HUMAN All-trans-retinol 13,14-reductase OS=Homo sapiens OX=9606 GN=RETSAT PE=1 SV=2;tr|H7BZ81|H7BZ81_HUMAN All-trans-retinol 13,14-reductase (Fragment) OS=Homo sapiens OX=9606 GN=RETSAT PE=1 SV=1;tr|H7C3J0|H7C3J0_HUMAN All-trans-retinol 13,	All-trans-retinol 13,14-reductase	RETSAT	-1.53459	0.414024			0.938896	0.432048	6.20998e+07		8.60489e+07	8.61772e+07			7.09729e+07		6.83535e+07	7.67835e+07	8.82586e+07	7.86291e+07	6.20998e+07	2.50961e+07	8.60489e+07	8.61771e+07	2.68463e+07	1.17818e+07	7.0973e+07	7.30831e+06	6.83535e+07	7.67836e+07	8.82586e+07	7.86292e+07
6135	3	10	10	10	20.7	78.863	729	Q9UBB6	sp|Q9UBB6|NCDN_HUMAN Neurochondrin OS=Homo sapiens OX=9606 GN=NCDN PE=1 SV=1	Neurochondrin	NCDN	0.313272	0.413183			0.920108	1.33214	1.06361e+08	9.93133e+07	9.39381e+07	1.4486e+08	1.62635e+08	1.15124e+08	1.37666e+08	1.3292e+08	1.45351e+08	1.28323e+08	1.72224e+08	1.40698e+08	1.06361e+08	9.93134e+07	9.39381e+07	1.4486e+08	1.62635e+08	1.15124e+08	1.37666e+08	1.3292e+08	1.45351e+08	1.28323e+08	1.72224e+08	1.40698e+08
5858	3	11	11	11	44.8	29.745	270	Q9NPJ6;Q5T911	sp|Q9NPJ6|MED4_HUMAN Mediator of RNA polymerase II transcription subunit 4 OS=Homo sapiens OX=9606 GN=MED4 PE=1 SV=1;tr|Q5T911|Q5T911_HUMAN Mediator of RNA polymerase II transcription subunit 4 (Fragment) OS=Homo sapiens OX=9606 GN=MED4 PE=1 SV=1	Mediator of RNA polymerase II transcription subunit 4	MED4	0.0785508	0.412351			0.173049	1.36538	1.54245e+08	1.37031e+08	9.62982e+07	1.2242e+08	1.55755e+08	1.38071e+08	1.11614e+08	1.29069e+08	1.9173e+08	1.68214e+08	1.55346e+08	1.56015e+08	1.54245e+08	1.37031e+08	9.62982e+07	1.2242e+08	1.55755e+08	1.38071e+08	1.11614e+08	1.29069e+08	1.9173e+08	1.68214e+08	1.55346e+08	1.56015e+08
3241	12	4	4	4	53.8	13.293	117	P52435;A0A0B4J2F8;F6S314;E2QRJ6;A6NFM0;Q9H1A7;Q9GZM3;F8WF84	sp|P52435|RPB11_HUMAN DNA-directed RNA polymerase II subunit RPB11-a OS=Homo sapiens OX=9606 GN=POLR2J PE=1 SV=1;tr|A0A0B4J2F8|A0A0B4J2F8_HUMAN DNA-directed RNA polymerase II subunit RPB11-b2 OS=Homo sapiens OX=9606 GN=POLR2J3 PE=4 SV=1;tr|F6S314|F6S314_HU	DNA-directed RNA polymerase II subunit RPB11-a;DNA-directed RNA polymerase II subunit RPB11-b2;DNA-directed RNA polymerase II subunit RPB11-b1	POLR2J;POLR2J3;POLR2J2	0.139093	0.412285			0.264686	0.810315	8.75101e+07	1.57784e+08	1.58239e+08	1.58171e+08	1.48374e+08	1.50739e+08	1.42128e+08	1.59874e+08	1.50312e+08	2.33925e+08	1.85199e+08	1.66453e+08	8.75101e+07	1.57784e+08	1.58239e+08	1.58171e+08	1.48374e+08	1.5074e+08	1.42128e+08	1.59874e+08	1.50311e+08	2.33925e+08	1.85199e+08	1.66453e+08
3039	2	4	4	4	33.7	19.738	172	P41208	sp|P41208|CETN2_HUMAN Centrin-2 OS=Homo sapiens OX=9606 GN=CETN2 PE=1 SV=1	Centrin-2	CETN2	0.328309	0.411128			0.786627	0.681915	3.33412e+07	6.47836e+07	4.42518e+07	3.85854e+07	5.7069e+07	5.31087e+07	5.53893e+07	5.45924e+07	4.67743e+07	4.80801e+07	5.89458e+07	8.69803e+07	3.33412e+07	6.47836e+07	4.42518e+07	3.85854e+07	5.7069e+07	5.31087e+07	5.53893e+07	5.45924e+07	4.67743e+07	4.80802e+07	5.89458e+07	8.69803e+07
1219	4	5	5	5	38.2	17.634	157	E9PM92;O00193;E9PRZ9	tr|E9PM92|E9PM92_HUMAN Chromosome 11 open reading frame 58 OS=Homo sapiens OX=9606 GN=C11orf58 PE=1 SV=2;sp|O00193|SMAP_HUMAN Small acidic protein OS=Homo sapiens OX=9606 GN=SMAP PE=1 SV=1;tr|E9PRZ9|E9PRZ9_HUMAN Chromosome 11 open reading frame 58 (Fragmen	Small acidic protein	C11orf58;SMAP	-0.328876	0.409149			0.408314	0.640897	6.00552e+07	3.35766e+07		5.21272e+07	4.99599e+07	3.97594e+07			4.48551e+07	4.53376e+07	7.2002e+07	6.50833e+07	6.00552e+07	3.35766e+07	2.91587e+07	5.21272e+07	4.99599e+07	3.97594e+07	2.36045e+07	2.6264e+07	4.48551e+07	4.53376e+07	7.20019e+07	6.50834e+07
385	7	5	5	5	20.8	41.527	375	A0A0J9YXF2;J3QT77;A0A0J9YYG4;Q15165	tr|A0A0J9YXF2|A0A0J9YXF2_HUMAN Paraoxonase 2, isoform CRA_a OS=Homo sapiens OX=9606 GN=PON2 PE=1 SV=1;tr|J3QT77|J3QT77_HUMAN Serum paraoxonase/arylesterase 2 OS=Homo sapiens OX=9606 GN=PON2 PE=1 SV=1;tr|A0A0J9YYG4|A0A0J9YYG4_HUMAN Serum paraoxonase/arylest	Serum paraoxonase/arylesterase 2	PON2	0.321556	0.408948			0.202947	0.268233	8.86966e+07	6.68402e+07		6.62445e+07	6.13047e+07	6.41357e+07	6.46244e+07	5.03003e+07	6.92874e+07	5.3877e+07	7.06044e+07	6.17876e+07	8.86966e+07	6.68401e+07	1.33436e+07	6.62446e+07	6.13047e+07	6.41357e+07	6.46244e+07	5.03003e+07	6.92875e+07	5.3877e+07	7.06044e+07	6.17876e+07
3020	3	19	19	19	15.2	178.19	1754	P39060;H7BXV5;H7C457	sp|P39060|COIA1_HUMAN Collagen alpha-1(XVIII) chain OS=Homo sapiens OX=9606 GN=COL18A1 PE=1 SV=5;tr|H7BXV5|H7BXV5_HUMAN Collagen alpha-1(XVIII) chain (Fragment) OS=Homo sapiens OX=9606 GN=COL18A1 PE=1 SV=1;tr|H7C457|H7C457_HUMAN Collagen alpha-1(XVIII) cha	Collagen alpha-1(XVIII) chain;Endostatin	COL18A1	-0.0693822	0.407029			0.191508	1.9466	2.22188e+09	1.7359e+09	2.13832e+09	2.10983e+09	1.99838e+09	2.06876e+09	1.54133e+09	2.2529e+09	2.33329e+09	2.86216e+09	3.01336e+09	2.67279e+09	2.22188e+09	1.7359e+09	2.13832e+09	2.10983e+09	1.99838e+09	2.06875e+09	1.54133e+09	2.2529e+09	2.33329e+09	2.86216e+09	3.01336e+09	2.6728e+09
1743	6	4	4	4	24.1	19.27	170	K7ELQ9;Q6UW68;K7EM09;K7EPR0	tr|K7ELQ9|K7ELQ9_HUMAN Transmembrane protein 205 (Fragment) OS=Homo sapiens OX=9606 GN=TMEM205 PE=1 SV=1;sp|Q6UW68|TM205_HUMAN Transmembrane protein 205 OS=Homo sapiens OX=9606 GN=TMEM205 PE=1 SV=1;tr|K7EM09|K7EM09_HUMAN Transmembrane protein 205 (Fragment	Transmembrane protein 205	TMEM205	0.172224	0.405585			0.418105	1.03099	1.53126e+08	2.44271e+08	1.7188e+08	1.52658e+08	2.19053e+08	2.23227e+08	1.85328e+08	1.74585e+08	2.70675e+08	2.57951e+08	1.83129e+08	2.36318e+08	1.53126e+08	2.44271e+08	1.7188e+08	1.52658e+08	2.19053e+08	2.23227e+08	1.85328e+08	1.74585e+08	2.70675e+08	2.57951e+08	1.83129e+08	2.36318e+08
2267	3	2	2	2	35.5	12.074	110	O75896;G3V0I0;F2Z2A9	sp|O75896|TUSC2_HUMAN Tumor suppressor candidate 2 OS=Homo sapiens OX=9606 GN=TUSC2 PE=1 SV=3;tr|G3V0I0|G3V0I0_HUMAN Tumor suppressor candidate 2 OS=Homo sapiens OX=9606 GN=TUSC2 PE=1 SV=1;tr|F2Z2A9|F2Z2A9_HUMAN Tumor suppressor candidate 2 OS=Homo sapiens	Tumor suppressor candidate 2	TUSC2	-0.373363	0.405035			0.196561	0.321597	4.86758e+07			4.02832e+07	5.44433e+07		4.8066e+07		6.13786e+07	6.45264e+07	4.03717e+07		4.86758e+07	3.9218e+07	1.46552e+07	4.02832e+07	5.44433e+07	1.86062e+07	4.8066e+07	8.22052e+06	6.13785e+07	6.45264e+07	4.03717e+07	2.16668e+07
2324	4	31	31	31	36.1	146.18	1302	O95155	sp|O95155|UBE4B_HUMAN Ubiquitin conjugation factor E4 B OS=Homo sapiens OX=9606 GN=UBE4B PE=1 SV=1	Ubiquitin conjugation factor E4 B	UBE4B	0.306182	0.405002			3.51062	4.42456	4.09445e+08	3.91673e+08	4.24667e+08	4.08742e+08	4.90021e+08	5.34984e+08	5.13902e+08	4.82905e+08	5.71745e+08	5.38406e+08	5.35106e+08	5.19441e+08	4.09445e+08	3.91673e+08	4.24667e+08	4.08742e+08	4.90021e+08	5.34984e+08	5.13902e+08	4.82905e+08	5.71745e+08	5.38406e+08	5.35106e+08	5.19441e+08
4120	1	3	3	3	17.7	33.76	311	Q53S58	sp|Q53S58|TM177_HUMAN Transmembrane protein 177 OS=Homo sapiens OX=9606 GN=TMEM177 PE=1 SV=1	Transmembrane protein 177	TMEM177	-0.383467	0.40472			0.167445	0.229047		5.08144e+07	6.3843e+07	6.15969e+07	5.72462e+07	5.55414e+07			5.52247e+07	3.01068e+07	6.19511e+07	5.47076e+07	9.18129e+06	5.08145e+07	6.3843e+07	6.15969e+07	5.72462e+07	5.55414e+07	1.43812e+07	1.38568e+07	5.52247e+07	3.01068e+07	6.19511e+07	5.47076e+07
1985	1	10	2	2	29.8	40.949	372	O15143	sp|O15143|ARC1B_HUMAN Actin-related protein 2/3 complex subunit 1B OS=Homo sapiens OX=9606 GN=ARPC1B PE=1 SV=3	Actin-related protein 2/3 complex subunit 1B	ARPC1B	0.647719	0.404475			0.38045	0.227031	1.10401e+08	1.59217e+08		1.90033e+08	2.16907e+08	1.36908e+08	1.20166e+08	1.22358e+08	1.12674e+08	1.30699e+08	1.19342e+08	1.2657e+08	1.10401e+08	1.59217e+08	2.16967e+07	1.90033e+08	2.16907e+08	1.36908e+08	1.20166e+08	1.22358e+08	1.12674e+08	1.30699e+08	1.19342e+08	1.2657e+08
4800	7	8	8	8	24.4	50.529	463	Q8ND56;A0A140TA76	sp|Q8ND56|LS14A_HUMAN Protein LSM14 homolog A OS=Homo sapiens OX=9606 GN=LSM14A PE=1 SV=3;tr|A0A140TA76|A0A140TA76_HUMAN Protein LSM14 homolog A (Fragment) OS=Homo sapiens OX=9606 GN=LSM14A PE=1 SV=1	Protein LSM14 homolog A	LSM14A	0.258995	0.403804			0.936056	1.40875	2.01213e+08	2.89175e+08	2.73112e+08	2.92888e+08	3.34499e+08	2.76813e+08	3.17234e+08	3.24907e+08	3.00837e+08	3.50072e+08	3.37405e+08	4.0128e+08	2.01213e+08	2.89175e+08	2.73112e+08	2.92888e+08	3.34499e+08	2.76813e+08	3.17234e+08	3.24907e+08	3.00837e+08	3.50072e+08	3.37405e+08	4.01281e+08
4608	1	9	9	9	8.7	149.62	1406	Q86YV5	sp|Q86YV5|PRAG1_HUMAN Inactive tyrosine-protein kinase PRAG1 OS=Homo sapiens OX=9606 GN=PRAG1 PE=1 SV=4	Tyrosine-protein kinase SgK223	SGK223	0.00704908	0.402359			0.0206865	2.06627	2.58959e+07	2.62845e+07	3.09435e+07	3.41349e+07	2.7376e+07	2.77241e+07	2.89946e+07	3.33153e+07	3.63141e+07	3.69776e+07	3.98468e+07	4.09998e+07	2.58959e+07	2.62845e+07	3.09435e+07	3.41349e+07	2.7376e+07	2.7724e+07	2.89946e+07	3.33153e+07	3.63141e+07	3.69776e+07	3.98468e+07	4.09998e+07
5890	2	10	10	10	25.7	50.24	452	Q9NR50;H0Y580	sp|Q9NR50|EI2BG_HUMAN Translation initiation factor eIF-2B subunit gamma OS=Homo sapiens OX=9606 GN=EIF2B3 PE=1 SV=1;tr|H0Y580|H0Y580_HUMAN Translation initiation factor eIF-2B subunit gamma (Fragment) OS=Homo sapiens OX=9606 GN=EIF2B3 PE=1 SV=1	Translation initiation factor eIF-2B subunit gamma	EIF2B3	-0.0432286	0.40198			0.0711368	1.40214	1.91111e+08	1.69218e+08	1.94362e+08	1.25784e+08	1.86421e+08	2.02293e+08	1.51596e+08	1.22674e+08	2.17112e+08	2.3855e+08	2.03471e+08	2.28684e+08	1.91111e+08	1.69218e+08	1.94362e+08	1.25784e+08	1.86421e+08	2.02294e+08	1.51596e+08	1.22674e+08	2.17112e+08	2.3855e+08	2.03471e+08	2.28684e+08
633	11	5	5	5	9.5	60.851	559	B5MCK8;A6NGU5;P36268;P19440;E7ET76	tr|B5MCK8|B5MCK8_HUMAN Inactive glutathione hydrolase 2 OS=Homo sapiens OX=9606 GN=GGT2 PE=4 SV=2;sp|A6NGU5|GGT3_HUMAN Putative glutathione hydrolase 3 proenzyme OS=Homo sapiens OX=9606 GN=GGT3P PE=5 SV=2;sp|P36268|GGT2_HUMAN Inactive glutathione hydrolase	Putative gamma-glutamyltranspeptidase 3;Putative gamma-glutamyltranspeptidase 3 heavy chain;Putative gamma-glutamyltranspeptidase 3 light chain;Inactive gamma-glutamyltranspeptidase 2;Gamma-glutamyltranspeptidase 1;Gamma-glutamyltranspeptidase 1 heavy chain;Gamma-glutamyltranspeptidase 1 light chain	GGT2;GGT3P;GGT1	0.663858	0.401688			1.01157	0.526483	3.85893e+07			3.53816e+07	3.8056e+07	4.10052e+07	3.82016e+07	3.92335e+07	2.94372e+07	3.77198e+07	2.84565e+07	3.57825e+07	3.85893e+07	1.60564e+07	1.69333e+07	3.53816e+07	3.8056e+07	4.10052e+07	3.82016e+07	3.92335e+07	2.94371e+07	3.77198e+07	2.84565e+07	3.57824e+07
2631	6	23	23	23	65.9	36.375	323	P12429;D6RA82	sp|P12429|ANXA3_HUMAN Annexin A3 OS=Homo sapiens OX=9606 GN=ANXA3 PE=1 SV=3;tr|D6RA82|D6RA82_HUMAN Annexin OS=Homo sapiens OX=9606 GN=ANXA3 PE=1 SV=1	Annexin A3;Annexin	ANXA3	0.0619774	0.400768			0.0787452	0.654355	4.12427e+09	2.56351e+09	1.90582e+09	2.53152e+09	3.92399e+09	2.54054e+09	2.43946e+09	2.49072e+09	4.57519e+09	2.87572e+09	4.19128e+09	2.81007e+09	4.12427e+09	2.56351e+09	1.90582e+09	2.53152e+09	3.924e+09	2.54054e+09	2.43946e+09	2.49072e+09	4.57518e+09	2.87572e+09	4.19128e+09	2.81007e+09
861	4	4	4	4	61.4	8.8131	83	C9JAW5;C9JNU6;Q9Y241	tr|C9JAW5|C9JAW5_HUMAN Uncharacterized protein OS=Homo sapiens OX=9606 PE=4 SV=1;tr|C9JNU6|C9JNU6_HUMAN HIG1 domain family member 1A, mitochondrial OS=Homo sapiens OX=9606 GN=HIGD1A PE=4 SV=1;sp|Q9Y241|HIG1A_HUMAN HIG1 domain family member 1A, mitochondria	HIG1 domain family member 1A, mitochondrial	HIGD1A	-0.0922179	0.400445			0.17879	0.748978	4.44451e+08	2.57784e+08	3.11154e+08	2.91997e+08	3.64471e+08	2.59486e+08	2.73318e+08	3.11851e+08	4.38357e+08	5.73153e+08	4.3222e+08	2.90947e+08	4.44451e+08	2.57784e+08	3.11154e+08	2.91997e+08	3.64471e+08	2.59486e+08	2.73318e+08	3.11851e+08	4.38356e+08	5.73152e+08	4.3222e+08	2.90947e+08
1270	7	3	3	3	9.7	41.356	380	G3V582;F5H039;Q9NQX3;H0YJ30	tr|G3V582|G3V582_HUMAN Gephyrin OS=Homo sapiens OX=9606 GN=GPHN PE=1 SV=1;tr|F5H039|F5H039_HUMAN Molybdopterin molybdenumtransferase OS=Homo sapiens OX=9606 GN=GPHN PE=1 SV=1;sp|Q9NQX3|GEPH_HUMAN Gephyrin OS=Homo sapiens OX=9606 GN=GPHN PE=1 SV=1;tr|H0YJ30	Gephyrin;Molybdopterin adenylyltransferase;Molybdopterin molybdenumtransferase	GPHN	0.615038	0.398782			0.658443	0.416814	4.24122e+07	3.41251e+07		3.3672e+07		5.26333e+07		5.70272e+07		4.48248e+07	4.31241e+07	3.40639e+07	4.24122e+07	3.41251e+07	1.25372e+07	3.3672e+07	3.00195e+07	5.26333e+07	3.73134e+07	5.70272e+07	2.80337e+07	4.48248e+07	4.31241e+07	3.40639e+07
1755	3	3	3	3	90.2	3.9694	41	K7ENI6;K7ERE1;Q8N2U0	tr|K7ENI6|K7ENI6_HUMAN TMEM256-PLSCR3 readthrough (NMD candidate) OS=Homo sapiens OX=9606 GN=TMEM256-PLSCR3 PE=4 SV=1;tr|K7ERE1|K7ERE1_HUMAN TMEM256-PLSCR3 readthrough (NMD candidate) OS=Homo sapiens OX=9606 GN=TMEM256-PLSCR3 PE=4 SV=1;sp|Q8N2U0|TM256_HUMA	Transmembrane protein 256	TMEM256	0.128448	0.39875			0.0645143	0.231996	6.95832e+07	6.8088e+07	6.89733e+07			4.55591e+07	5.5549e+07	6.23409e+07	5.03056e+07	7.97049e+07	5.31267e+07		6.95831e+07	6.80881e+07	6.89733e+07	1.0635e+07	3.14512e+07	4.55591e+07	5.5549e+07	6.23409e+07	5.03056e+07	7.97049e+07	5.31268e+07	4.9286e+07
805	7	5	5	5	34.2	16.645	146	B8ZZN6;P63165;B8ZZJ0;B9A032;CACC_6His_SUMO1T95K_mCherry	tr|B8ZZN6|B8ZZN6_HUMAN Small ubiquitin-related modifier 1 OS=Homo sapiens OX=9606 GN=SUMO1 PE=1 SV=1;sp|P63165|SUMO1_HUMAN Small ubiquitin-related modifier 1 OS=Homo sapiens OX=9606 GN=SUMO1 PE=1 SV=1;tr|B8ZZJ0|B8ZZJ0_HUMAN Small ubiquitin-related modifier	Small ubiquitin-related modifier 1	SUMO1	0.296625	0.398149			0.601598	0.882008	3.76318e+08	6.87112e+08	6.03076e+08	7.34022e+08	6.77092e+08	6.32127e+08	8.28013e+08	7.35101e+08	6.95351e+08	7.35095e+08	8.66741e+08	7.79194e+08	3.76318e+08	6.87112e+08	6.03076e+08	7.34022e+08	6.77092e+08	6.32127e+08	8.28013e+08	7.35101e+08	6.95351e+08	7.35095e+08	8.66742e+08	7.79194e+08
5281	2	3	3	3	7.5	56.025	506	Q96QD8;F8VUY8	sp|Q96QD8|S38A2_HUMAN Sodium-coupled neutral amino acid transporter 2 OS=Homo sapiens OX=9606 GN=SLC38A2 PE=1 SV=2;tr|F8VUY8|F8VUY8_HUMAN Sodium-coupled neutral amino acid transporter 2 OS=Homo sapiens OX=9606 GN=SLC38A2 PE=1 SV=1	Sodium-coupled neutral amino acid transporter 2	SLC38A2	-1.29112	0.398114			1.57262	0.248401				8.76873e+07					9.55715e+07	8.91293e+07		5.85669e+07	2.24042e+07	3.51506e+07	5.04474e+07	8.76873e+07	1.50424e+07	1.52625e+07	1.79366e+07	2.35883e+07	9.55715e+07	8.91292e+07	2.10578e+07	5.85669e+07
5234	2	2	2	2	12	44.772	410	Q96K37;H7C1I0	sp|Q96K37|S35E1_HUMAN Solute carrier family 35 member E1 OS=Homo sapiens OX=9606 GN=SLC35E1 PE=1 SV=2;tr|H7C1I0|H7C1I0_HUMAN Solute carrier family 35 member E1 (Fragment) OS=Homo sapiens OX=9606 GN=SLC35E1 PE=1 SV=2	Solute carrier family 35 member E1	SLC35E1	0.28866	0.397458			0.200693	0.441797		3.13336e+07		2.71756e+07					3.73915e+07	3.942e+07			1.62938e+07	3.13336e+07	1.36957e+07	2.71756e+07	5.70884e+07	2.92283e+07	1.09496e+07	2.31542e+07	3.73915e+07	3.942e+07	2.14169e+07	1.81192e+07
1186	4	6	6	6	10.1	78.7	690	E9PIZ2;Q8N3Y3	tr|E9PIZ2|E9PIZ2_HUMAN LARGE xylosyl- and glucuronyltransferase 2 OS=Homo sapiens OX=9606 GN=LARGE2 PE=1 SV=1;sp|Q8N3Y3|LARG2_HUMAN LARGE xylosyl- and glucuronyltransferase 2 OS=Homo sapiens OX=9606 GN=LARGE2 PE=1 SV=2	Glycosyltransferase-like protein LARGE2;Xylosyltransferase LARGE2;Beta-1,3-glucuronyltransferase LARGE2	GYLTL1B	-0.0422111	0.396733			0.0209989	0.41667	3.1628e+07		2.92176e+07		3.80321e+07	4.37632e+07		3.03967e+07		4.52681e+07	3.26123e+07	4.57203e+07	3.1628e+07	2.52274e+07	2.92176e+07	1.55169e+07	3.80321e+07	4.37632e+07	6.36032e+06	3.03967e+07	1.60999e+07	4.52682e+07	3.26123e+07	4.57203e+07
1325	2	2	2	2	2.7	101.35	892	F8VU11;Q6NWY9	tr|F8VU11|F8VU11_HUMAN PRP40 pre-mRNA processing factor 40 homolog B (Yeast), isoform CRA_a OS=Homo sapiens OX=9606 GN=PRPF40B PE=1 SV=2;sp|Q6NWY9|PR40B_HUMAN Pre-mRNA-processing factor 40 homolog B OS=Homo sapiens OX=9606 GN=PRPF40B PE=1 SV=1	Pre-mRNA-processing factor 40 homolog B	PRPF40B	0.455507	0.394107			0.867431	0.864573	2.12177e+07	2.30497e+07	1.34574e+07	1.41458e+07	1.9781e+07	2.93867e+07	2.96692e+07	1.90869e+07	2.77301e+07	2.24767e+07		2.36492e+07	2.12177e+07	2.30497e+07	1.34574e+07	1.41458e+07	1.9781e+07	2.93867e+07	2.96692e+07	1.90868e+07	2.77301e+07	2.24768e+07	1.88367e+07	2.36492e+07
357	2	8	8	8	19.7	68.041	613	A0A0G2JHC2;Q6NYC8	tr|A0A0G2JHC2|A0A0G2JHC2_HUMAN PPP1R18 OS=Homo sapiens OX=9606 GN=PPP1R18 PE=1 SV=1;sp|Q6NYC8|PPR18_HUMAN Phostensin OS=Homo sapiens OX=9606 GN=PPP1R18 PE=1 SV=1	Phostensin	PPP1R18	0.104084	0.392335			0.184667	0.942058	5.0115e+07	7.52451e+07	8.94054e+07	5.90369e+07	5.83358e+07	8.67463e+07	6.91372e+07	7.59217e+07	1.07068e+08	8.72906e+07	8.31621e+07	7.59974e+07	5.0115e+07	7.52451e+07	8.94054e+07	5.9037e+07	5.83358e+07	8.67463e+07	6.91372e+07	7.59217e+07	1.07068e+08	8.72905e+07	8.31621e+07	7.59973e+07
4679	4	5	5	5	19.5	34.96	293	Q8IZ81;V9GY58;D6RBS5	sp|Q8IZ81|ELMD2_HUMAN ELMO domain-containing protein 2 OS=Homo sapiens OX=9606 GN=ELMOD2 PE=1 SV=1;tr|V9GY58|V9GY58_HUMAN ELMO domain-containing protein 2 OS=Homo sapiens OX=9606 GN=ELMOD2 PE=1 SV=1;tr|D6RBS5|D6RBS5_HUMAN ELMO domain-containing protein 2 (	ELMO domain-containing protein 2	ELMOD2	0.858152	0.392074			1.31469	0.358026	2.68099e+07	3.06786e+07		2.45223e+07	4.77256e+07	2.62491e+07	5.93432e+07	4.17649e+07		4.45648e+07	4.76445e+07		2.68099e+07	3.06786e+07	1.42574e+07	2.45223e+07	4.77256e+07	2.62491e+07	5.93432e+07	4.17649e+07	2.86038e+07	4.45648e+07	4.76445e+07	1.40413e+07
552	1	5	5	5	6.7	99.465	867	A0A3B3ISJ8	tr|A0A3B3ISJ8|A0A3B3ISJ8_HUMAN CAP-Gly domain-containing linker protein 1 (Fragment) OS=Homo sapiens OX=9606 GN=CLIP1 PE=1 SV=1			-1.10778	0.390993			1.23069	0.321644				1.08547e+07	1.14095e+07		1.28737e+07	1.28872e+07					2.14563e+07	4.57124e+07	2.74686e+07	1.08547e+07	1.14095e+07	7.16164e+06	1.28737e+07	1.28872e+07	1.81906e+07	2.93662e+07	4.61897e+07	3.50432e+07
5722	5	13	13	13	26.4	80.62	715	Q9H6S3;A0A3B3ISQ4	sp|Q9H6S3|ES8L2_HUMAN Epidermal growth factor receptor kinase substrate 8-like protein 2 OS=Homo sapiens OX=9606 GN=EPS8L2 PE=1 SV=2;tr|A0A3B3ISQ4|A0A3B3ISQ4_HUMAN Epidermal growth factor receptor kinase substrate 8-like protein 2 OS=Homo sapiens OX=9606 G	Epidermal growth factor receptor kinase substrate 8-like protein 2	EPS8L2	-0.265845	0.389391			1.29993	2.0199	9.37966e+07	9.14236e+07	1.17818e+08	1.10386e+08	7.75501e+07	9.13907e+07	8.14745e+07	9.24173e+07	1.29811e+08	1.28754e+08	1.50377e+08	1.30614e+08	9.37966e+07	9.14235e+07	1.17818e+08	1.10386e+08	7.75501e+07	9.13907e+07	8.14744e+07	9.24173e+07	1.2981e+08	1.28754e+08	1.50377e+08	1.30614e+08
2624	1	12	12	12	62.1	28.768	261	P12004	sp|P12004|PCNA_HUMAN Proliferating cell nuclear antigen OS=Homo sapiens OX=9606 GN=PCNA PE=1 SV=1	Proliferating cell nuclear antigen	PCNA	0.00216722	0.388009			0.00572056	1.71618	2.54994e+09	3.44288e+09	2.53516e+09	2.81075e+09	2.86375e+09	3.217e+09	2.70269e+09	2.5276e+09	4.19353e+09	3.65935e+09	3.45726e+09	3.45758e+09	2.54994e+09	3.44289e+09	2.53516e+09	2.81075e+09	2.86375e+09	3.217e+09	2.70269e+09	2.5276e+09	4.19353e+09	3.65935e+09	3.45726e+09	3.45758e+09
6046	1	10	10	10	18	81.462	710	Q9NYY8	sp|Q9NYY8|FAKD2_HUMAN FAST kinase domain-containing protein 2, mitochondrial OS=Homo sapiens OX=9606 GN=FASTKD2 PE=1 SV=1	FAST kinase domain-containing protein 2	FASTKD2	0.254922	0.387925			1.00792	1.62335	1.83104e+08	1.31486e+08	1.80339e+08	1.55344e+08	1.78324e+08	1.77303e+08	2.02102e+08	2.14004e+08	1.97343e+08	1.93411e+08	2.23249e+08	2.32047e+08	1.83104e+08	1.31486e+08	1.80339e+08	1.55344e+08	1.78324e+08	1.77303e+08	2.02102e+08	2.14004e+08	1.97343e+08	1.93411e+08	2.23249e+08	2.32047e+08
1135	5	19	18	18	25.9	107.43	975	E7EXA6;Q8WVB6;A0A0D9SF58	tr|E7EXA6|E7EXA6_HUMAN Chromosome transmission fidelity protein 18 homolog OS=Homo sapiens OX=9606 GN=CHTF18 PE=1 SV=2;sp|Q8WVB6|CTF18_HUMAN Chromosome transmission fidelity protein 18 homolog OS=Homo sapiens OX=9606 GN=CHTF18 PE=1 SV=1;tr|A0A0D9SF58|A0A0D	Chromosome transmission fidelity protein 18 homolog	CHTF18	0.229912	0.387886			1.6492	3.93959	1.35301e+08	1.30787e+08	1.36623e+08	1.50384e+08	1.43948e+08	1.63409e+08	1.65574e+08	1.76587e+08	1.79374e+08	1.8208e+08	1.78937e+08	1.82359e+08	1.35301e+08	1.30787e+08	1.36623e+08	1.50384e+08	1.43948e+08	1.63409e+08	1.65574e+08	1.76587e+08	1.79374e+08	1.8208e+08	1.78937e+08	1.82359e+08
4160	3	4	4	4	11.1	87.323	811	X6R3N0;Q5K4L6	tr|X6R3N0|X6R3N0_HUMAN Solute carrier family 27 (Fatty acid transporter), member 3, isoform CRA_d OS=Homo sapiens OX=9606 GN=SLC27A3 PE=1 SV=1;sp|Q5K4L6|S27A3_HUMAN Solute carrier family 27 member 3 OS=Homo sapiens OX=9606 GN=SLC27A3 PE=2 SV=4	Long-chain fatty acid transport protein 3	SLC27A3	-0.876021	0.387503			0.426975	0.208144			5.26682e+07			5.20383e+07			4.47004e+07			5.28103e+07	1.13859e+07	2.5635e+07	5.26682e+07	1.52234e+07	7.92567e+06	5.20383e+07	4.16115e+06	1.20186e+07	4.47003e+07	3.06458e+07	9.4724e+06	5.28103e+07
4764	5	6	6	6	9.7	82.597	703	Q8N9T8;H0YFD2;F8WFC1	sp|Q8N9T8|KRI1_HUMAN Protein KRI1 homolog OS=Homo sapiens OX=9606 GN=KRI1 PE=1 SV=3;tr|H0YFD2|H0YFD2_HUMAN Protein KRI1 homolog (Fragment) OS=Homo sapiens OX=9606 GN=KRI1 PE=1 SV=3;tr|F8WFC1|F8WFC1_HUMAN Protein KRI1 homolog (Fragment) OS=Homo sapiens OX=9	Protein KRI1 homolog	KRI1	0.231029	0.386333			0.617603	1.38293		3.66537e+07		3.6934e+07	4.40334e+07	3.1193e+07	3.58825e+07	3.57188e+07	3.82582e+07	4.04824e+07	4.05155e+07	4.31531e+07	2.48437e+07	3.66537e+07	2.7585e+07	3.6934e+07	4.40334e+07	3.1193e+07	3.58825e+07	3.57188e+07	3.82582e+07	4.04824e+07	4.05156e+07	4.3153e+07
4904	3	19	19	19	27.3	85.097	744	Q8TF39;Q6P088	sp|Q8TF39|ZN483_HUMAN Zinc finger protein 483 OS=Homo sapiens OX=9606 GN=ZNF483 PE=1 SV=3;tr|Q6P088|Q6P088_HUMAN ZNF483 protein OS=Homo sapiens OX=9606 GN=ZNF483 PE=1 SV=1	Zinc finger protein 483	ZNF483	0.171317	0.385627			1.05355	2.64397	3.21537e+08	3.35694e+08	3.54874e+08	3.9498e+08	3.90562e+08	4.15628e+08	3.56361e+08	4.20558e+08	4.24939e+08	4.67265e+08	4.56789e+08	4.85915e+08	3.21537e+08	3.35694e+08	3.54874e+08	3.9498e+08	3.90562e+08	4.15628e+08	3.5636e+08	4.20558e+08	4.24939e+08	4.67265e+08	4.56789e+08	4.85915e+08
1094	3	10	10	10	15	93.159	841	E7ER77;Q7Z2K6	tr|E7ER77|E7ER77_HUMAN Endoplasmic reticulum metallopeptidase 1 OS=Homo sapiens OX=9606 GN=ERMP1 PE=1 SV=1;sp|Q7Z2K6|ERMP1_HUMAN Endoplasmic reticulum metallopeptidase 1 OS=Homo sapiens OX=9606 GN=ERMP1 PE=1 SV=2	Endoplasmic reticulum metallopeptidase 1	ERMP1	-0.361377	0.385272			0.278917	0.300954	3.78969e+07	4.13983e+07	3.72816e+07	1.16849e+08	8.37811e+07	2.89459e+07	3.2207e+07	3.21279e+07		8.20633e+07	8.64012e+07	8.8593e+07	3.78969e+07	4.13983e+07	3.72815e+07	1.16849e+08	8.37811e+07	2.89459e+07	3.2207e+07	3.21279e+07	3.16631e+07	8.20633e+07	8.64012e+07	8.85929e+07
4709	1	6	6	6	15.9	56.503	510	Q8N2W9	sp|Q8N2W9|PIAS4_HUMAN E3 SUMO-protein ligase PIAS4 OS=Homo sapiens OX=9606 GN=PIAS4 PE=1 SV=1	E3 SUMO-protein ligase PIAS4	PIAS4	-0.425585	0.385185			0.556791	0.83622								1.83248e+07	1.7006e+07	1.94823e+07	1.50413e+07		1.50293e+07	1.42965e+07	1.01446e+07	1.86701e+07	7.44959e+06	1.19167e+07	7.6871e+06	1.83248e+07	1.7006e+07	1.94823e+07	1.50413e+07	2.37592e+07
6115	2	14	14	14	29.6	70.157	639	Q9P2B4;B1AMN7	sp|Q9P2B4|CT2NL_HUMAN CTTNBP2 N-terminal-like protein OS=Homo sapiens OX=9606 GN=CTTNBP2NL PE=1 SV=2;tr|B1AMN7|B1AMN7_HUMAN CTTNBP2 N-terminal-like protein (Fragment) OS=Homo sapiens OX=9606 GN=CTTNBP2NL PE=1 SV=1	CTTNBP2 N-terminal-like protein	CTTNBP2NL	0.264644	0.385042			1.51881	2.3311	1.48429e+08	1.34536e+08	1.53429e+08	1.47567e+08	1.99207e+08	1.58108e+08	1.87895e+08	1.59127e+08	1.65155e+08	1.99676e+08	2.12707e+08	1.87452e+08	1.4843e+08	1.34536e+08	1.53429e+08	1.47567e+08	1.99207e+08	1.58108e+08	1.87895e+08	1.59127e+08	1.65155e+08	1.99676e+08	2.12707e+08	1.87452e+08
1333	6	3	3	3	32.2	17.021	152	H0Y3S8;Q5JRU8;Q5JRU2;F8VVS7;P55211	tr|H0Y3S8|H0Y3S8_HUMAN Caspase-9 (Fragment) OS=Homo sapiens OX=9606 GN=CASP9 PE=1 SV=1;tr|Q5JRU8|Q5JRU8_HUMAN Caspase-9 (Fragment) OS=Homo sapiens OX=9606 GN=CASP9 PE=1 SV=1;tr|Q5JRU2|Q5JRU2_HUMAN Caspase-9 (Fragment) OS=Homo sapiens OX=9606 GN=CASP9 PE=1	Caspase;Caspase-9;Caspase-9 subunit p35;Caspase-9 subunit p10	CASP9	-0.39619	0.384805			0.17971	0.1813	5.42421e+07		6.63401e+07					6.13042e+07	6.12801e+07				5.42421e+07	1.93121e+07	6.63402e+07	8.70435e+06	1.34428e+07	1.32173e+07	1.85138e+07	6.13043e+07	6.12801e+07	1.64912e+07	2.76414e+07	6.2936e+07
5732	4	7	7	7	13.3	72.123	661	Q9H7D7;H0Y9R3	sp|Q9H7D7|WDR26_HUMAN WD repeat-containing protein 26 OS=Homo sapiens OX=9606 GN=WDR26 PE=1 SV=3;tr|H0Y9R3|H0Y9R3_HUMAN WD repeat-containing protein 26 (Fragment) OS=Homo sapiens OX=9606 GN=WDR26 PE=1 SV=1	WD repeat-containing protein 26	WDR26	0.205596	0.383827			0.567031	2.19993	1.60689e+08	1.3589e+08	1.70529e+08	1.696e+08	2.3478e+08	2.01324e+08	1.53273e+08	1.54149e+08	1.96725e+08	2.11891e+08	2.27237e+08	1.93251e+08	1.60689e+08	1.3589e+08	1.70529e+08	1.696e+08	2.3478e+08	2.01324e+08	1.53273e+08	1.54149e+08	1.96725e+08	2.11892e+08	2.27236e+08	1.93251e+08
4016	2	9	9	9	17.3	112.03	984	Q16513	sp|Q16513|PKN2_HUMAN Serine/threonine-protein kinase N2 OS=Homo sapiens OX=9606 GN=PKN2 PE=1 SV=1	Serine/threonine-protein kinase N2	PKN2	0.239608	0.383546			0.761577	1.38622	4.58775e+07	5.10199e+07	4.993e+07	6.04505e+07	4.651e+07	6.67587e+07	6.44623e+07	6.85892e+07	7.88864e+07	7.58356e+07	5.50739e+07	6.21032e+07	4.58775e+07	5.10199e+07	4.993e+07	6.04505e+07	4.651e+07	6.67587e+07	6.44624e+07	6.85892e+07	7.88865e+07	7.58356e+07	5.50739e+07	6.21032e+07
5939	1	5	5	5	10.6	59.58	540	Q9NUL7	sp|Q9NUL7|DDX28_HUMAN Probable ATP-dependent RNA helicase DDX28 OS=Homo sapiens OX=9606 GN=DDX28 PE=1 SV=2	Probable ATP-dependent RNA helicase DDX28	DDX28	0.191807	0.382752			0.859285	1.71271	4.53e+07	3.60309e+07	3.74171e+07	4.87902e+07	5.10518e+07	4.64242e+07	4.72617e+07	4.52761e+07	5.318e+07	5.68929e+07	5.84065e+07	4.87288e+07	4.53e+07	3.60309e+07	3.7417e+07	4.87902e+07	5.10518e+07	4.64242e+07	4.72617e+07	4.52761e+07	5.318e+07	5.68929e+07	5.84065e+07	4.87289e+07
1410	3	18	18	1	30.8	105.03	920	G5E9A6	tr|G5E9A6|G5E9A6_HUMAN Ubiquitin carboxyl-terminal hydrolase 11 OS=Homo sapiens OX=9606 GN=USP11 PE=1 SV=1	Ubiquitin carboxyl-terminal hydrolase	USP11	0.470068	0.381089			0.612746	0.515025	7.91322e+07	1.73073e+08	1.67345e+08	2.09019e+08	1.41007e+08	2.28408e+08	2.6217e+08	2.08864e+08	2.19729e+08	1.45216e+08	1.95159e+08	2.21293e+08	7.91321e+07	1.73073e+08	1.67345e+08	2.09019e+08	1.41007e+08	2.28408e+08	2.6217e+08	2.08864e+08	2.19729e+08	1.45216e+08	1.95159e+08	2.21293e+08
5408	2	7	7	7	24.8	31.15	282	Q9BR61;A0A2R8Y544	sp|Q9BR61|ACBD6_HUMAN Acyl-CoA-binding domain-containing protein 6 OS=Homo sapiens OX=9606 GN=ACBD6 PE=1 SV=1;tr|A0A2R8Y544|A0A2R8Y544_HUMAN Acyl-CoA-binding domain-containing protein 6 OS=Homo sapiens OX=9606 GN=ACBD6 PE=1 SV=1	Acyl-CoA-binding domain-containing protein 6	ACBD6	0.177465	0.381053			0.936697	1.97631	9.30733e+07	9.16785e+07	7.42951e+07	9.50746e+07	9.32266e+07	1.09781e+08	9.84411e+07	9.78509e+07	1.01547e+08	1.21749e+08	1.14248e+08	1.22736e+08	9.30733e+07	9.16784e+07	7.42952e+07	9.50747e+07	9.32265e+07	1.09781e+08	9.84411e+07	9.78508e+07	1.01547e+08	1.21749e+08	1.14248e+08	1.22736e+08
1093	3	3	3	3	3.4	88.986	789	E7ER68;Q658Y4	tr|E7ER68|E7ER68_HUMAN Protein FAM91A1 OS=Homo sapiens OX=9606 GN=FAM91A1 PE=1 SV=1;sp|Q658Y4|F91A1_HUMAN Protein FAM91A1 OS=Homo sapiens OX=9606 GN=FAM91A1 PE=1 SV=3	Protein FAM91A1	FAM91A1	0.531047	0.380519			0.74132	0.742472					2.25797e+07		2.15876e+07	2.24373e+07	1.57175e+07	1.76471e+07	1.82181e+07	1.57789e+07	8.31546e+06	1.77723e+07	1.18108e+07	1.59051e+07	2.25797e+07	1.10661e+07	2.15876e+07	2.24373e+07	1.57175e+07	1.76471e+07	1.82181e+07	1.57789e+07
4418	5	7	7	7	10.5	104.9	963	Q6VY07;B4DF77	sp|Q6VY07|PACS1_HUMAN Phosphofurin acidic cluster sorting protein 1 OS=Homo sapiens OX=9606 GN=PACS1 PE=1 SV=2;tr|B4DF77|B4DF77_HUMAN cDNA FLJ58767, highly similar to Phosphofurin acidic cluster sorting protein 1 OS=Homo sapiens OX=9606 GN=PACS1 PE=1 SV=1	Phosphofurin acidic cluster sorting protein 1	PACS1	0.0833755	0.380486			0.121453	0.700637	3.3481e+07	2.78864e+07	2.31988e+07	1.66644e+07	2.51645e+07	1.99869e+07	3.05577e+07	2.95928e+07	2.79118e+07	4.29555e+07	2.69174e+07	3.21187e+07	3.3481e+07	2.78864e+07	2.31988e+07	1.66644e+07	2.51645e+07	1.99869e+07	3.05577e+07	2.95928e+07	2.79118e+07	4.29555e+07	2.69174e+07	3.21187e+07
1619	5	5	5	5	22.7	27.203	247	I3L419;I3L156;Q9BSJ6	tr|I3L419|I3L419_HUMAN Protein PIMREG OS=Homo sapiens OX=9606 GN=PIMREG PE=1 SV=1;tr|I3L156|I3L156_HUMAN Protein PIMREG OS=Homo sapiens OX=9606 GN=PIMREG PE=1 SV=2;sp|Q9BSJ6|PIMRE_HUMAN Protein PIMREG OS=Homo sapiens OX=9606 GN=PIMREG PE=1 SV=1	Protein FAM64A	FAM64A	0.00511169	0.380135			0.0112981	1.36733	9.67234e+07	9.23594e+07	6.46145e+07	9.47357e+07	9.0799e+07	8.41774e+07	7.70295e+07	9.42057e+07	1.15827e+08	1.16112e+08	9.99295e+07	1.16736e+08	9.67235e+07	9.23593e+07	6.46145e+07	9.47357e+07	9.0799e+07	8.41775e+07	7.70295e+07	9.42057e+07	1.15827e+08	1.16112e+08	9.99295e+07	1.16736e+08
2001	3	5	5	5	32.8	21.127	186	Q5T8U5;O15260;B7Z1G8	tr|Q5T8U5|Q5T8U5_HUMAN Surfeit 4 OS=Homo sapiens OX=9606 GN=SURF4 PE=1 SV=1;sp|O15260|SURF4_HUMAN Surfeit locus protein 4 OS=Homo sapiens OX=9606 GN=SURF4 PE=1 SV=3;tr|B7Z1G8|B7Z1G8_HUMAN Surfeit 4, isoform CRA_b OS=Homo sapiens OX=9606 GN=SURF4 PE=1 SV=1	Surfeit locus protein 4	SURF4	0.2249	0.37989			0.533588	1.13427	3.85593e+08	3.43652e+08	2.89149e+08	2.45014e+08	2.79624e+08	3.93496e+08	4.25817e+08	3.73789e+08	4.70684e+08	4.11785e+08	4.14006e+08	3.35416e+08	3.85593e+08	3.43651e+08	2.89149e+08	2.45014e+08	2.79624e+08	3.93496e+08	4.25817e+08	3.73789e+08	4.70684e+08	4.11785e+08	4.14007e+08	3.35416e+08
2872	1	7	6	6	9.4	108.27	976	P29317	sp|P29317|EPHA2_HUMAN Ephrin type-A receptor 2 OS=Homo sapiens OX=9606 GN=EPHA2 PE=1 SV=2	Ephrin type-A receptor 2	EPHA2	-0.374423	0.379319			0.758236	0.623555	3.36407e+07	3.25216e+07	3.87478e+07	2.38304e+07			2.64113e+07	3.16953e+07	2.57757e+07	4.29076e+07	5.91193e+07	4.4227e+07	3.36406e+07	3.25216e+07	3.87479e+07	2.38304e+07	2.54127e+07	1.68163e+07	2.64113e+07	3.16953e+07	2.57757e+07	4.29076e+07	5.91193e+07	4.4227e+07
2370	4	7	7	7	34.8	26.499	227	O95619;F8W1B9;F8W0J4	sp|O95619|YETS4_HUMAN YEATS domain-containing protein 4 OS=Homo sapiens OX=9606 GN=YEATS4 PE=1 SV=1;tr|F8W1B9|F8W1B9_HUMAN YEATS domain-containing protein 4 (Fragment) OS=Homo sapiens OX=9606 GN=YEATS4 PE=1 SV=1;tr|F8W0J4|F8W0J4_HUMAN YEATS domain-containi	YEATS domain-containing protein 4	YEATS4	0.0743098	0.379209			0.3626	1.07955	8.89232e+07	1.09755e+08	9.57457e+07	1.0301e+08	1.06474e+08	9.36554e+07	1.14309e+08	1.03767e+08	1.1802e+08	1.07078e+08	1.19614e+08	1.82226e+08	8.89233e+07	1.09755e+08	9.57457e+07	1.0301e+08	1.06474e+08	9.36553e+07	1.14309e+08	1.03767e+08	1.1802e+08	1.07078e+08	1.19614e+08	1.82226e+08
1866	1	15	15	15	61	21.671	195	O00264	sp|O00264|PGRC1_HUMAN Membrane-associated progesterone receptor component 1 OS=Homo sapiens OX=9606 GN=PGRMC1 PE=1 SV=3	Membrane-associated progesterone receptor component 1	PGRMC1	0.119327	0.379204			0.899381	3.28003	9.57193e+08	1.09103e+09	1.14597e+09	1.05557e+09	1.11645e+09	1.11526e+09	1.13214e+09	1.24757e+09	1.39696e+09	1.39527e+09	1.38022e+09	1.34373e+09	9.57193e+08	1.09103e+09	1.14597e+09	1.05557e+09	1.11645e+09	1.11526e+09	1.13214e+09	1.24757e+09	1.39696e+09	1.39527e+09	1.38022e+09	1.34373e+09
1541	5	4	4	4	11.4	60.438	534	H3BQV3;Q96MW5;B4DYU2;A0A087X1T3;H3BSH5	tr|H3BQV3|H3BQV3_HUMAN Conserved oligomeric Golgi complex subunit 8 OS=Homo sapiens OX=9606 GN=COG8 PE=1 SV=1;sp|Q96MW5|COG8_HUMAN Conserved oligomeric Golgi complex subunit 8 OS=Homo sapiens OX=9606 GN=COG8 PE=1 SV=2;tr|B4DYU2|B4DYU2_HUMAN Conserved oligo	Conserved oligomeric Golgi complex subunit 8	COG8	0.860709	0.37889			0.488108	0.144986		8.39166e+07				8.15939e+07	7.44118e+07	9.31536e+07	1.00391e+08			1.10985e+08	2.51193e+07	8.39167e+07	1.894e+07	1.94152e+07	1.49031e+07	8.15939e+07	7.44117e+07	9.31536e+07	1.00391e+08	1.07407e+07	1.85189e+07	1.10985e+08
3585	5	23	23	23	52.5	53.879	461	Q02818;H7BZI1;C9JKZ2	sp|Q02818|NUCB1_HUMAN Nucleobindin-1 OS=Homo sapiens OX=9606 GN=NUCB1 PE=1 SV=4;tr|H7BZI1|H7BZI1_HUMAN Nucleobindin-1 (Fragment) OS=Homo sapiens OX=9606 GN=NUCB1 PE=1 SV=1;tr|C9JKZ2|C9JKZ2_HUMAN Nucleobindin-1 (Fragment) OS=Homo sapiens OX=9606 GN=NUCB1 PE	Nucleobindin-1	NUCB1	0.283357	0.377792			0.726889	1.12808	5.67559e+08	4.31656e+08	5.30043e+08	6.31361e+08	5.63755e+08	5.6448e+08	6.42077e+08	8.8025e+08	5.64186e+08	6.33434e+08	8.34283e+08	7.83803e+08	5.67559e+08	4.31656e+08	5.30043e+08	6.3136e+08	5.63754e+08	5.6448e+08	6.42077e+08	8.8025e+08	5.64186e+08	6.33434e+08	8.34283e+08	7.83803e+08
4168	4	5	5	5	11.1	52.787	469	Q5R3I4	sp|Q5R3I4|TTC38_HUMAN Tetratricopeptide repeat protein 38 OS=Homo sapiens OX=9606 GN=TTC38 PE=1 SV=1	Tetratricopeptide repeat protein 38	TTC38	0.981449	0.376858			1.01888	0.303998	3.78713e+07			2.52866e+07	4.05941e+07	4.13967e+07	3.24967e+07	3.06059e+07	2.7232e+07			2.41532e+07	3.78713e+07	8.16798e+06	1.40597e+07	2.52866e+07	4.05942e+07	4.13967e+07	3.24967e+07	3.06058e+07	2.7232e+07	1.6192e+07	2.93574e+07	2.41532e+07
1252	8	2	2	2	48.8	4.3871	41	F5GWN1;J3KRP6;J3QS72;X6R3J2;J3QQM2;J3KT74;J3QQW2;Q15532	tr|F5GWN1|F5GWN1_HUMAN Protein SSXT OS=Homo sapiens OX=9606 GN=SS18 PE=1 SV=2;tr|J3KRP6|J3KRP6_HUMAN Protein SSXT OS=Homo sapiens OX=9606 GN=SS18 PE=1 SV=1;tr|J3QS72|J3QS72_HUMAN Protein SSXT OS=Homo sapiens OX=9606 GN=SS18 PE=1 SV=1;tr|X6R3J2|X6R3J2_HUMAN	Protein SSXT	SS18	-0.40497	0.376287			0.544022	0.912711	3.11814e+07	2.57608e+07	4.49999e+07	2.81496e+07	2.8333e+07	3.0306e+07	2.97643e+07		3.93717e+07	3.37716e+07	4.60192e+07	4.72019e+07	3.11814e+07	2.57608e+07	4.49999e+07	2.81496e+07	2.8333e+07	3.0306e+07	2.97643e+07	1.29536e+07	3.93716e+07	3.37716e+07	4.60192e+07	4.72019e+07
5098	9	13	13	12	23.5	73.574	646	Q96BP3;F5H7P7	sp|Q96BP3|PPWD1_HUMAN Peptidylprolyl isomerase domain and WD repeat-containing protein 1 OS=Homo sapiens OX=9606 GN=PPWD1 PE=1 SV=1;tr|F5H7P7|F5H7P7_HUMAN Peptidylprolyl isomerase domain and WD repeat-containing protein 1 OS=Homo sapiens OX=9606 GN=PPWD1 P	Peptidylprolyl isomerase domain and WD repeat-containing protein 1	PPWD1	0.131233	0.373697			0.282926	1.39472	8.17039e+07	8.14648e+07	9.14902e+07	7.85328e+07	6.31879e+07	9.10789e+07	1.11068e+08	1.07651e+08	8.94438e+07	1.08334e+08	1.39071e+08	1.00014e+08	8.17039e+07	8.14649e+07	9.14901e+07	7.85328e+07	6.31879e+07	9.10789e+07	1.11068e+08	1.07651e+08	8.94438e+07	1.08334e+08	1.39071e+08	1.00014e+08
607	5	7	5	5	24.2	39.513	347	A3KFJ0;O14965;Q5QPD4	tr|A3KFJ0|A3KFJ0_HUMAN Aurora kinase A OS=Homo sapiens OX=9606 GN=AURKA PE=1 SV=1;sp|O14965|AURKA_HUMAN Aurora kinase A OS=Homo sapiens OX=9606 GN=AURKA PE=1 SV=2;tr|Q5QPD4|Q5QPD4_HUMAN Aurora kinase A (Fragment) OS=Homo sapiens OX=9606 GN=AURKA PE=1 SV=1	Aurora kinase A	AURKA	-0.0947895	0.372526			0.467882	2.34433	1.65477e+08	1.41725e+08	1.48414e+08	1.49087e+08	1.57467e+08	1.52792e+08	1.26957e+08	1.30621e+08	2.14869e+08	2.02474e+08	1.70864e+08	1.96097e+08	1.65477e+08	1.41725e+08	1.48414e+08	1.49087e+08	1.57467e+08	1.52792e+08	1.26957e+08	1.3062e+08	2.14869e+08	2.02474e+08	1.70864e+08	1.96097e+08
6325	2	4	4	4	31.1	26.671	238	Q9UNN8;A0A0U1RQQ4	sp|Q9UNN8|EPCR_HUMAN Endothelial protein C receptor OS=Homo sapiens OX=9606 GN=PROCR PE=1 SV=1;tr|A0A0U1RQQ4|A0A0U1RQQ4_HUMAN Endothelial protein C receptor (Fragment) OS=Homo sapiens OX=9606 GN=PROCR PE=1 SV=1	Endothelial protein C receptor	PROCR	-0.0982594	0.371716			0.595234	1.11899	1.87771e+08	2.14143e+08	1.92855e+08	1.82773e+08	1.78509e+08	1.64544e+08	2.01224e+08	1.82616e+08	3.2822e+08	2.63317e+08	2.44909e+08	1.87681e+08	1.87771e+08	2.14143e+08	1.92855e+08	1.82773e+08	1.78509e+08	1.64544e+08	2.01223e+08	1.82616e+08	3.2822e+08	2.63317e+08	2.44909e+08	1.87681e+08
6220	10	7	7	7	15	86.041	782	Q9UID3	sp|Q9UID3|VPS51_HUMAN Vacuolar protein sorting-associated protein 51 homolog OS=Homo sapiens OX=9606 GN=VPS51 PE=1 SV=2	Vacuolar protein sorting-associated protein 51 homolog	VPS51	0.416392	0.371713			0.835313	0.641554		2.71588e+07	2.85946e+07	3.01612e+07	3.75274e+07	3.07434e+07	2.65993e+07	3.83272e+07	3.71305e+07	3.07162e+07		3.94625e+07	1.58288e+07	2.71589e+07	2.85946e+07	3.01612e+07	3.75274e+07	3.07434e+07	2.65993e+07	3.83272e+07	3.71305e+07	3.07162e+07	2.30886e+07	3.94625e+07
43	1	1	1	1	31.6	6.7215	57	A0A087WU03	tr|A0A087WU03|A0A087WU03_HUMAN Heterogeneous nuclear ribonucleoprotein D-like OS=Homo sapiens OX=9606 GN=HNRNPDL PE=1 SV=1		HNRNPDL	0.0728798	0.371656			0.213897	1.51485	1.87241e+08	2.13876e+08	1.89527e+08	2.16094e+08	2.26508e+08	2.3788e+08	1.63848e+08	2.27378e+08	2.30738e+08	2.20702e+08	2.98705e+08	3.02152e+08	1.87241e+08	2.13876e+08	1.89527e+08	2.16094e+08	2.26508e+08	2.3788e+08	1.63848e+08	2.27378e+08	2.30738e+08	2.20702e+08	2.98705e+08	3.02152e+08
1445	2	7	7	7	13.3	74.789	685	H0Y6I6;Q96ME1	tr|H0Y6I6|H0Y6I6_HUMAN F-box/LRR-repeat protein 18 (Fragment) OS=Homo sapiens OX=9606 GN=FBXL18 PE=1 SV=1;sp|Q96ME1|FXL18_HUMAN F-box/LRR-repeat protein 18 OS=Homo sapiens OX=9606 GN=FBXL18 PE=1 SV=2	F-box/LRR-repeat protein 18	FBXL18	0.144521	0.371311			0.940489	1.50545	7.4421e+07	7.60631e+07	7.42564e+07	6.291e+07	7.80632e+07	7.68757e+07	8.70387e+07	7.55781e+07	1.13774e+08	8.28817e+07	9.78559e+07	8.02303e+07	7.4421e+07	7.60632e+07	7.42564e+07	6.291e+07	7.80632e+07	7.68757e+07	8.70387e+07	7.55781e+07	1.13774e+08	8.28817e+07	9.78559e+07	8.02302e+07
5946	7	11	11	11	31.8	53.261	469	Q9NUQ7;D6RGX2;H0YA18	sp|Q9NUQ7|UFSP2_HUMAN Ufm1-specific protease 2 OS=Homo sapiens OX=9606 GN=UFSP2 PE=1 SV=3;tr|D6RGX2|D6RGX2_HUMAN Ufm1-specific protease 2 OS=Homo sapiens OX=9606 GN=UFSP2 PE=1 SV=1;tr|H0YA18|H0YA18_HUMAN Ufm1-specific protease 2 (Fragment) OS=Homo sapiens	Ufm1-specific protease 2	UFSP2	0.308998	0.369913			0.579165	0.665185	9.20732e+07	1.45656e+08	2.04721e+08	1.7208e+08	1.887e+08	1.88329e+08	1.85424e+08	1.68877e+08	2.01586e+08	1.58048e+08	1.87656e+08	2.20375e+08	9.20732e+07	1.45656e+08	2.04721e+08	1.7208e+08	1.887e+08	1.88329e+08	1.85424e+08	1.68877e+08	2.01586e+08	1.58048e+08	1.87656e+08	2.20375e+08
4400	4	4	4	4	35.2	17.419	159	Q6RW13	sp|Q6RW13|ATRAP_HUMAN Type-1 angiotensin II receptor-associated protein OS=Homo sapiens OX=9606 GN=AGTRAP PE=1 SV=1	Type-1 angiotensin II receptor-associated protein	AGTRAP	-0.147774	0.369568			0.797242	1.29749	5.64343e+07	5.45744e+07	6.385e+07	5.02791e+07	5.20405e+07	5.60006e+07	4.73606e+07	4.75544e+07	6.74051e+07	7.30259e+07	6.01391e+07	9.30592e+07	5.64343e+07	5.45744e+07	6.385e+07	5.02791e+07	5.20406e+07	5.60005e+07	4.73606e+07	4.75544e+07	6.74051e+07	7.30259e+07	6.01391e+07	9.30592e+07
5194	3	4	4	4	15	40.085	360	Q96HE9;J3QKY4;J3QR53	sp|Q96HE9|PRR11_HUMAN Proline-rich protein 11 OS=Homo sapiens OX=9606 GN=PRR11 PE=1 SV=1;tr|J3QKY4|J3QKY4_HUMAN Proline-rich protein 11 (Fragment) OS=Homo sapiens OX=9606 GN=PRR11 PE=1 SV=1;tr|J3QR53|J3QR53_HUMAN Proline-rich protein 11 (Fragment) OS=Homo	Proline-rich protein 11	PRR11	-0.319717	0.368628			0.251547	0.775167	2.88854e+07	2.69653e+07							3.5789e+07	3.32581e+07			2.88854e+07	2.69653e+07	2.42611e+07	1.61938e+07	2.4392e+07	2.65225e+07	2.81889e+07	6.9155e+06	3.5789e+07	3.32581e+07	2.28395e+07	3.1281e+07
3743	1	5	5	5	11.7	58.823	520	Q13356	sp|Q13356|PPIL2_HUMAN RING-type E3 ubiquitin-protein ligase PPIL2 OS=Homo sapiens OX=9606 GN=PPIL2 PE=1 SV=1	Peptidyl-prolyl cis-trans isomerase-like 2	PPIL2	0.374789	0.367839			0.305258	0.337037				3.3528e+07		3.47631e+07				3.44531e+07	3.90614e+07		1.32325e+07	3.24051e+07	1.50375e+07	3.3528e+07	1.28634e+07	3.47631e+07	3.78291e+07	3.61267e+07	2.92031e+07	3.44531e+07	3.90614e+07	1.5253e+07
2072	4	5	5	5	7.3	71.606	620	O43663;H0YL53	sp|O43663|PRC1_HUMAN Protein regulator of cytokinesis 1 OS=Homo sapiens OX=9606 GN=PRC1 PE=1 SV=2;tr|H0YL53|H0YL53_HUMAN Protein regulator of cytokinesis 1 (Fragment) OS=Homo sapiens OX=9606 GN=PRC1 PE=1 SV=1	Protein regulator of cytokinesis 1	PRC1	0.0391774	0.366317			0.208434	1.98348	4.74071e+07	5.27926e+07	5.63996e+07	5.954e+07	5.26986e+07	5.6048e+07	5.58281e+07	5.68151e+07	6.94264e+07	6.60116e+07	7.95137e+07	6.36802e+07	4.74071e+07	5.27926e+07	5.63996e+07	5.954e+07	5.26986e+07	5.6048e+07	5.58281e+07	5.68151e+07	6.94265e+07	6.60116e+07	7.95137e+07	6.36802e+07
4349	1	7	7	7	18.5	43.476	390	Q6NZI2	sp|Q6NZI2|CAVN1_HUMAN Caveolae-associated protein 1 OS=Homo sapiens OX=9606 GN=CAVIN1 PE=1 SV=1	Polymerase I and transcript release factor	PTRF	-0.090085	0.365713			0.243902	1.01761	1.03773e+08	1.37607e+08	1.55407e+08	1.21537e+08	1.40809e+08	1.06666e+08	1.16523e+08	1.20049e+08	2.14981e+08	1.39161e+08	1.49634e+08	1.66079e+08	1.03773e+08	1.37607e+08	1.55406e+08	1.21537e+08	1.40809e+08	1.06666e+08	1.16523e+08	1.20049e+08	2.14981e+08	1.39161e+08	1.49634e+08	1.66079e+08
6341	2	6	6	6	12	96.723	881	Q9UPN7	sp|Q9UPN7|PP6R1_HUMAN Serine/threonine-protein phosphatase 6 regulatory subunit 1 OS=Homo sapiens OX=9606 GN=PPP6R1 PE=1 SV=5	Serine/threonine-protein phosphatase 6 regulatory subunit 1	PPP6R1	0.31505	0.364394			0.303307	0.66966	2.45434e+07	3.31601e+07	3.9666e+07	2.58135e+07	2.25259e+07	8.22425e+07	2.8772e+07	3.74478e+07	2.53459e+07	4.60519e+07	4.40576e+07	4.45056e+07	2.45434e+07	3.316e+07	3.96661e+07	2.58135e+07	2.25259e+07	8.22425e+07	2.8772e+07	3.74478e+07	2.53459e+07	4.60519e+07	4.40576e+07	4.45056e+07
5016	1	10	10	10	36.5	35.964	318	Q92820	sp|Q92820|GGH_HUMAN Gamma-glutamyl hydrolase OS=Homo sapiens OX=9606 GN=GGH PE=1 SV=2	Gamma-glutamyl hydrolase	GGH	0.396225	0.363737			2.13725	1.45235	3.27535e+08	3.2483e+08	2.56511e+08	3.07824e+08	3.73984e+08	4.46344e+08	3.91436e+08	3.85693e+08	4.26141e+08	3.48382e+08	3.39288e+08	4.5722e+08	3.27535e+08	3.2483e+08	2.5651e+08	3.07824e+08	3.73984e+08	4.46344e+08	3.91435e+08	3.85693e+08	4.26142e+08	3.48382e+08	3.39288e+08	4.5722e+08
2567	1	6	6	6	16.8	51.391	524	P0CG12	sp|P0CG12|CTF8A_HUMAN Chromosome transmission fidelity protein 8 homolog isoform 2 OS=Homo sapiens OX=9606 GN=CHTF8 PE=1 SV=1	Chromosome transmission fidelity protein 8 homolog isoform 2	CHTF8	0.511575	0.363315			0.750427	0.412267	3.61331e+07		4.96968e+07	6.14609e+07	5.71887e+07	5.35181e+07	6.01385e+07	5.27972e+07	3.32058e+07	6.09307e+07	5.42352e+07	5.87113e+07	3.61331e+07	2.13179e+07	4.96968e+07	6.14609e+07	5.71887e+07	5.35181e+07	6.01385e+07	5.27972e+07	3.32058e+07	6.09307e+07	5.42352e+07	5.87113e+07
5462	3	3	3	3	8.3	29.537	278	Q9BTZ2;F5GWZ1	sp|Q9BTZ2|DHRS4_HUMAN Dehydrogenase/reductase SDR family member 4 OS=Homo sapiens OX=9606 GN=DHRS4 PE=1 SV=3;tr|F5GWZ1|F5GWZ1_HUMAN Dehydrogenase/reductase SDR family member 4 OS=Homo sapiens OX=9606 GN=DHRS4 PE=1 SV=1	Dehydrogenase/reductase SDR family member 4	DHRS4	0.175774	0.363223			0.158737	0.357178		3.04391e+07	4.0061e+07	3.62149e+07	2.76207e+07	3.26233e+07	3.15302e+07	2.84236e+07	4.36369e+07	3.31132e+07	3.00142e+07		1.12325e+07	3.04391e+07	4.0061e+07	3.62149e+07	2.76207e+07	3.26233e+07	3.15302e+07	2.84236e+07	4.36368e+07	3.31132e+07	3.00142e+07	3.13111e+07
1946	2	14	14	14	13.9	137.46	1288	O14841	sp|O14841|OPLA_HUMAN 5-oxoprolinase OS=Homo sapiens OX=9606 GN=OPLAH PE=1 SV=3	5-oxoprolinase	OPLAH	0.155366	0.362314			0.322548	0.751518	2.94595e+07	3.03386e+07	3.89095e+07	4.66101e+07	3.96325e+07	4.53723e+07	3.07726e+07	4.50639e+07	6.3597e+07	4.38943e+07	3.50044e+07	4.5296e+07	2.94595e+07	3.03386e+07	3.89095e+07	4.66101e+07	3.96325e+07	4.53724e+07	3.07726e+07	4.50639e+07	6.35971e+07	4.38943e+07	3.50044e+07	4.52959e+07
3137	1	6	6	5	17	45.567	400	P49137	sp|P49137|MAPK2_HUMAN MAP kinase-activated protein kinase 2 OS=Homo sapiens OX=9606 GN=MAPKAPK2 PE=1 SV=1	MAP kinase-activated protein kinase 2	MAPKAPK2	-0.0153265	0.361951			0.038065	1.5524	8.40404e+07	6.30425e+07	7.84055e+07	6.48461e+07	8.15859e+07	6.03513e+07	6.8565e+07	7.64702e+07	9.48329e+07	8.15841e+07	9.09978e+07	1.04373e+08	8.40404e+07	6.30425e+07	7.84055e+07	6.48461e+07	8.15859e+07	6.03513e+07	6.8565e+07	7.64702e+07	9.48329e+07	8.15841e+07	9.09977e+07	1.04373e+08
4004	4	6	6	6	17.4	52.025	470	Q15904;A0A0C4DGX8;A6QRJ1	sp|Q15904|VAS1_HUMAN V-type proton ATPase subunit S1 OS=Homo sapiens OX=9606 GN=ATP6AP1 PE=1 SV=2;tr|A0A0C4DGX8|A0A0C4DGX8_HUMAN ATPase, H+ transporting, lysosomal accessory protein 1, isoform CRA_c OS=Homo sapiens OX=9606 GN=ATP6AP1 PE=1 SV=1;tr|A6QRJ1|A6	V-type proton ATPase subunit S1	ATP6AP1	0.119726	0.361224			0.58807	2.89127	9.33417e+07	9.66354e+07	9.73645e+07	1.1253e+08	9.49397e+07	1.17967e+08	1.17493e+08	1.04671e+08	1.32164e+08	1.23959e+08	1.25712e+08	1.30638e+08	9.33417e+07	9.66354e+07	9.73645e+07	1.12529e+08	9.49396e+07	1.17967e+08	1.17493e+08	1.04671e+08	1.32164e+08	1.23959e+08	1.25712e+08	1.30638e+08
1072	7	6	6	6	29.1	16.23	148	J3KMY5;H0YIZ1;G3V3E8;E7EMS2;G3V3D1;P61916;G3V2V8	tr|J3KMY5|J3KMY5_HUMAN NPC intracellular cholesterol transporter 2 OS=Homo sapiens OX=9606 GN=NPC2 PE=1 SV=1;tr|H0YIZ1|H0YIZ1_HUMAN NPC intracellular cholesterol transporter 2 (Fragment) OS=Homo sapiens OX=9606 GN=NPC2 PE=1 SV=1;tr|G3V3E8|G3V3E8_HUMAN NPC	Epididymal secretory protein E1	NPC2	0.416154	0.360164			1.40297	0.650149	8.33541e+07	7.9197e+07	8.87856e+07	5.92326e+07	9.79723e+07	8.98102e+07	1.02714e+08	1.21781e+08	8.59267e+07	8.32411e+07	8.25963e+07	1.59512e+08	8.33541e+07	7.9197e+07	8.87856e+07	5.92326e+07	9.79722e+07	8.98102e+07	1.02714e+08	1.21781e+08	8.59267e+07	8.32411e+07	8.25963e+07	1.59512e+08
4251	1	10	10	10	5.4	251.11	2279	Q5VUA4	sp|Q5VUA4|ZN318_HUMAN Zinc finger protein 318 OS=Homo sapiens OX=9606 GN=ZNF318 PE=1 SV=2	Zinc finger protein 318	ZNF318	0.299789	0.360134			0.794985	0.996757	3.70869e+07	3.00448e+07	3.20113e+07	2.99805e+07	3.96692e+07	5.51892e+07	3.17482e+07	3.53255e+07	5.04643e+07	4.46328e+07	2.92547e+07	4.40497e+07	3.70869e+07	3.00448e+07	3.20113e+07	2.99805e+07	3.96692e+07	5.51893e+07	3.17482e+07	3.53255e+07	5.04643e+07	4.46328e+07	2.92547e+07	4.40497e+07
4425	1	8	8	8	23.9	45.394	418	Q6YN16	sp|Q6YN16|HSDL2_HUMAN Hydroxysteroid dehydrogenase-like protein 2 OS=Homo sapiens OX=9606 GN=HSDL2 PE=1 SV=1	Hydroxysteroid dehydrogenase-like protein 2	HSDL2	0.352325	0.359425			0.740375	0.76952	1.286e+08	1.13224e+08	1.91896e+08	2.14622e+08	2.28972e+08	1.93025e+08	1.8125e+08	1.98833e+08	2.0359e+08	2.24087e+08	1.9452e+08	1.83052e+08	1.286e+08	1.13224e+08	1.91896e+08	2.14622e+08	2.28972e+08	1.93025e+08	1.8125e+08	1.98833e+08	2.0359e+08	2.24087e+08	1.9452e+08	1.83052e+08
4230	3	15	15	15	45.5	51.844	455	Q5TFE4;Q5QPD0	sp|Q5TFE4|NT5D1_HUMAN 5-nucleotidase domain-containing protein 1 OS=Homo sapiens OX=9606 GN=NT5DC1 PE=1 SV=1;tr|Q5QPD0|Q5QPD0_HUMAN 5-nucleotidase domain-containing protein 1 (Fragment) OS=Homo sapiens OX=9606 GN=NT5DC1 PE=1 SV=1	5-nucleotidase domain-containing protein 1	NT5DC1	0.293729	0.359324			0.721479	0.81671	5.06441e+08	5.0214e+08	7.81839e+08	8.33999e+08	7.55586e+08	8.08808e+08	8.05416e+08	7.60627e+08	8.59991e+08	6.87815e+08	8.0355e+08	9.44774e+08	5.06441e+08	5.0214e+08	7.81839e+08	8.33998e+08	7.55586e+08	8.08807e+08	8.05416e+08	7.60628e+08	8.59991e+08	6.87815e+08	8.0355e+08	9.44774e+08
4548	1	5	5	4	12.9	46.532	411	Q86U70	sp|Q86U70|LDB1_HUMAN LIM domain-binding protein 1 OS=Homo sapiens OX=9606 GN=LDB1 PE=1 SV=2	LIM domain-binding protein 1	LDB1	-0.210461	0.359292			0.547183	1.03679	3.38989e+07	3.44317e+07	2.48031e+07	2.63471e+07	2.94599e+07	2.66487e+07			3.66581e+07	4.82435e+07	3.76206e+07	3.1044e+07	3.38989e+07	3.44317e+07	2.48031e+07	2.63471e+07	2.94598e+07	2.66487e+07	2.76405e+07	1.96115e+07	3.66581e+07	4.82435e+07	3.76207e+07	3.1044e+07
5267	2	3	3	3	4.3	109.95	977	Q96PE3	sp|Q96PE3|INP4A_HUMAN Type I inositol 3,4-bisphosphate 4-phosphatase OS=Homo sapiens OX=9606 GN=INPP4A PE=1 SV=1	Type I inositol 3,4-bisphosphate 4-phosphatase	INPP4A	-0.00823402	0.357353			0.00683923	0.444472					1.26956e+07	1.55287e+07			2.87172e+07	3.0246e+07			2.49983e+07	1.74884e+07	2.16883e+07	1.13977e+07	1.26956e+07	1.55287e+07	1.55569e+07	3.44409e+07	2.87172e+07	3.0246e+07	2.44506e+07	1.37056e+07
1492	9	4	4	2	29.3	18.933	174	H0YKN5;Q9GZN2;U3KQS0;F8VYL4	tr|H0YKN5|H0YKN5_HUMAN Homeobox protein TGIF2 (Fragment) OS=Homo sapiens OX=9606 GN=TGIF2 PE=1 SV=1;sp|Q9GZN2|TGIF2_HUMAN Homeobox protein TGIF2 OS=Homo sapiens OX=9606 GN=TGIF2 PE=1 SV=1;tr|U3KQS0|U3KQS0_HUMAN Homeobox protein TGIF2 (Fragment) OS=Homo sap	Homeobox protein TGIF2	TGIF2;TGIF1	0.149233	0.357338			0.250762	0.377275	1.89653e+07	2.61688e+07	3.3508e+07	1.88379e+07	2.98124e+07	3.17362e+07	2.13293e+07	2.34796e+07				5.12032e+07	1.89653e+07	2.61688e+07	3.3508e+07	1.88379e+07	2.98124e+07	3.17362e+07	2.13293e+07	2.34796e+07	2.20776e+07	4.15444e+07	1.79655e+07	5.12032e+07
1565	3	12	12	12	20.1	98.008	884	H7BXI1;A0A087WXU3;A0FGR8	tr|H7BXI1|H7BXI1_HUMAN Extended synaptotagmin-2 (Fragment) OS=Homo sapiens OX=9606 GN=ESYT2 PE=1 SV=1;tr|A0A087WXU3|A0A087WXU3_HUMAN Extended synaptotagmin-2 OS=Homo sapiens OX=9606 GN=ESYT2 PE=1 SV=1;sp|A0FGR8|ESYT2_HUMAN Extended synaptotagmin-2 OS=Homo	Extended synaptotagmin-2	ESYT2	0.465444	0.356337			2.06599	1.83059	1.30299e+08	1.30099e+08	1.49319e+08	1.6392e+08	2.21137e+08	1.67518e+08	2.131e+08	1.91031e+08	1.81744e+08	1.65983e+08	2.07299e+08	1.78202e+08	1.30299e+08	1.30099e+08	1.49319e+08	1.6392e+08	2.21137e+08	1.67518e+08	2.131e+08	1.91032e+08	1.81744e+08	1.65983e+08	2.07299e+08	1.78202e+08
4933	3	15	11	11	14.9	144.43	1258	Q8WVM7;Q68DW7	sp|Q8WVM7|STAG1_HUMAN Cohesin subunit SA-1 OS=Homo sapiens OX=9606 GN=STAG1 PE=1 SV=3;tr|Q68DW7|Q68DW7_HUMAN Cohesin subunit SA-1 OS=Homo sapiens OX=9606 GN=STAG1 PE=1 SV=1	Cohesin subunit SA-1	STAG1;DKFZp781D1416	0.228301	0.355731			0.978294	1.33792	3.42656e+07	3.06438e+07	3.18142e+07	3.49954e+07	3.11619e+07	4.47658e+07	3.86317e+07	4.08527e+07	4.21568e+07	3.35113e+07	5.2898e+07	4.19447e+07	3.42656e+07	3.06437e+07	3.18142e+07	3.49954e+07	3.11619e+07	4.47657e+07	3.86317e+07	4.08527e+07	4.21568e+07	3.35113e+07	5.28981e+07	4.19446e+07
4815	9	8	8	8	17.2	52.736	458	Q8NEY8;F8W0Q9;F8VWU8;B7Z8L1;F8VRK2;F8VPY7;F8WF16;F8W6A0	sp|Q8NEY8|PPHLN_HUMAN Periphilin-1 OS=Homo sapiens OX=9606 GN=PPHLN1 PE=1 SV=2;tr|F8W0Q9|F8W0Q9_HUMAN Periphilin-1 OS=Homo sapiens OX=9606 GN=PPHLN1 PE=1 SV=1;tr|F8VWU8|F8VWU8_HUMAN Periphilin-1 (Fragment) OS=Homo sapiens OX=9606 GN=PPHLN1 PE=1 SV=1;tr|B7Z	Periphilin-1	PPHLN1	-0.0632596	0.354866			0.335842	0.865141	1.07426e+08	9.3786e+07	1.20797e+08	1.0361e+08	9.9214e+07	1.0494e+08	9.70997e+07	1.04665e+08	1.07481e+08	1.36056e+08	1.96595e+08	1.17324e+08	1.07426e+08	9.37861e+07	1.20797e+08	1.0361e+08	9.92141e+07	1.0494e+08	9.70997e+07	1.04665e+08	1.07481e+08	1.36056e+08	1.96595e+08	1.17324e+08
4996	1	2	2	2	11.3	24.379	222	Q92623	sp|Q92623|TTC9A_HUMAN Tetratricopeptide repeat protein 9A OS=Homo sapiens OX=9606 GN=TTC9 PE=1 SV=3	Tetratricopeptide repeat protein 9A	TTC9	0.585715	0.35457			0.787502	0.308019		2.43341e+07			2.10728e+07	2.26829e+07	2.36604e+07	2.05279e+07					8.48779e+06	2.43341e+07	1.0729e+07	2.06513e+07	2.10727e+07	2.26829e+07	2.36604e+07	2.05279e+07	2.87379e+07	1.35684e+07	1.20967e+07	2.59303e+07
708	4	6	6	6	6.1	151.14	1351	H0Y5C0;B1ALU1;B1ALU3;O95490	tr|H0Y5C0|H0Y5C0_HUMAN Adhesion G protein-coupled receptor L2 (Fragment) OS=Homo sapiens OX=9606 GN=ADGRL2 PE=1 SV=1;tr|B1ALU1|B1ALU1_HUMAN Adhesion G protein-coupled receptor L2 OS=Homo sapiens OX=9606 GN=ADGRL2 PE=1 SV=1;tr|B1ALU3|B1ALU3_HUMAN Adhesion G	Latrophilin-2	ADGRL2;LPHN2	-0.383233	0.353203			0.452036	1.04722	2.52688e+07	3.02172e+07	2.74558e+07	1.84488e+07		2.46467e+07	2.62816e+07	2.20835e+07	3.29819e+07		3.2808e+07	2.7041e+07	2.52688e+07	3.02172e+07	2.74558e+07	1.84488e+07	9.34336e+06	2.46467e+07	2.62816e+07	2.20835e+07	3.29819e+07	3.51934e+07	3.2808e+07	2.70411e+07
5339	2	8	8	8	19.2	62.662	573	Q99504;B1APR7	sp|Q99504|EYA3_HUMAN Eyes absent homolog 3 OS=Homo sapiens OX=9606 GN=EYA3 PE=1 SV=3;tr|B1APR7|B1APR7_HUMAN Eyes absent homolog OS=Homo sapiens OX=9606 GN=EYA3 PE=1 SV=1	Eyes absent homolog 3;Eyes absent homolog	EYA3	-0.0129123	0.352509			0.0320645	1.57449	1.09598e+08	1.39762e+08	1.59724e+08	1.35564e+08	1.3213e+08	1.19333e+08	1.30005e+08	1.56112e+08	1.73275e+08	1.71034e+08	1.6013e+08	1.85726e+08	1.09598e+08	1.39761e+08	1.59724e+08	1.35564e+08	1.3213e+08	1.19333e+08	1.30005e+08	1.56112e+08	1.73275e+08	1.71035e+08	1.60131e+08	1.85727e+08
5288	1	8	1	0	41.2	14.233	131	Q96QV6	sp|Q96QV6|H2A1A_HUMAN Histone H2A type 1-A OS=Homo sapiens OX=9606 GN=HIST1H2AA PE=1 SV=3	Histone H2A type 1-A	HIST1H2AA	0.677493	0.351869			1.30422	0.467127				1.62393e+07	1.26656e+07		2.63953e+07	1.74361e+07					1.03049e+07	1.12809e+07	1.0119e+07	1.62393e+07	1.26656e+07	2.14425e+07	2.63953e+07	1.74361e+07	9.59787e+06	1.22541e+07	1.71987e+07	2.50516e+07
2668	2	3	3	3	38.4	10.192	86	P14854	sp|P14854|CX6B1_HUMAN Cytochrome c oxidase subunit 6B1 OS=Homo sapiens OX=9606 GN=COX6B1 PE=1 SV=2	Cytochrome c oxidase subunit 6B1	COX6B1	0.435214	0.351786			0.204633	0.13566	8.48003e+07		7.43259e+07	8.13845e+07	5.75537e+07	6.50486e+07	6.15645e+07	5.77806e+07	9.73985e+07	7.55717e+07	6.95601e+07		8.48002e+07	7.76773e+06	7.43259e+07	8.13846e+07	5.75537e+07	6.50486e+07	6.15645e+07	5.77805e+07	9.73986e+07	7.55717e+07	6.95601e+07	2.06393e+07
5307	5	8	8	8	27.4	40.51	380	Q96S82;H3BV23;H3BUV9	sp|Q96S82|UBL7_HUMAN Ubiquitin-like protein 7 OS=Homo sapiens OX=9606 GN=UBL7 PE=1 SV=2;tr|H3BV23|H3BV23_HUMAN Ubiquitin-like protein 7 (Fragment) OS=Homo sapiens OX=9606 GN=UBL7 PE=1 SV=1;tr|H3BUV9|H3BUV9_HUMAN Ubiquitin-like protein 7 (Fragment) OS=Homo	Ubiquitin-like protein 7	UBL7	0.197711	0.351556			2.154	1.79395	1.58502e+08	1.62103e+08	1.79608e+08	1.68254e+08	1.87241e+08	1.97865e+08	1.98419e+08	1.82738e+08	1.92894e+08	2.55342e+08	1.90647e+08	2.19159e+08	1.58502e+08	1.62103e+08	1.79608e+08	1.68253e+08	1.87241e+08	1.97865e+08	1.98419e+08	1.82738e+08	1.92894e+08	2.55342e+08	1.90646e+08	2.19159e+08
4479	1	10	10	10	16.2	86.573	764	Q7L8L6	sp|Q7L8L6|FAKD5_HUMAN FAST kinase domain-containing protein 5, mitochondrial OS=Homo sapiens OX=9606 GN=FASTKD5 PE=1 SV=1	FAST kinase domain-containing protein 5	FASTKD5	0.150378	0.350896			1.03965	2.04996	1.14644e+08	1.16928e+08	1.12825e+08	1.13101e+08	1.33374e+08	1.11091e+08	1.2435e+08	1.4087e+08	1.36987e+08	1.39091e+08	1.34773e+08	1.7623e+08	1.14643e+08	1.16928e+08	1.12825e+08	1.13101e+08	1.33374e+08	1.11091e+08	1.2435e+08	1.4087e+08	1.36987e+08	1.39091e+08	1.34773e+08	1.7623e+08
2390	11	41	41	3	32.4	142.1	1239	O95819;H7C360;E7EN19;A0A0D9SEY1;E7ENQ1;G3XAA2;G5E948;E7EX83;H7C0P6	sp|O95819|M4K4_HUMAN Mitogen-activated protein kinase kinase kinase kinase 4 OS=Homo sapiens OX=9606 GN=MAP4K4 PE=1 SV=2;tr|H7C360|H7C360_HUMAN Mitogen-activated protein kinase kinase kinase kinase 4 (Fragment) OS=Homo sapiens OX=9606 GN=MAP4K4 PE=1 SV=1;t	Mitogen-activated protein kinase kinase kinase kinase 4	MAP4K4	0.168985	0.350615			1.76284	3.96845	6.31488e+08	6.01104e+08	6.06328e+08	6.19567e+08	6.54698e+08	7.47038e+08	7.16488e+08	6.50124e+08	8.43753e+08	7.68208e+08	7.62031e+08	7.63178e+08	6.31488e+08	6.01104e+08	6.06328e+08	6.19567e+08	6.54698e+08	7.47038e+08	7.16488e+08	6.50124e+08	8.43752e+08	7.68208e+08	7.62031e+08	7.63178e+08
692	4	11	11	6	19	78.329	721	B1AHL2	tr|B1AHL2|B1AHL2_HUMAN Fibulin-1 OS=Homo sapiens OX=9606 GN=FBLN1 PE=1 SV=1	Fibulin-1	FBLN1	0.106094	0.350543			0.10352	0.924266	7.74331e+08	5.95484e+08	8.03582e+08	5.49801e+08	5.80664e+08	1.48757e+09	6.19504e+08	5.10898e+08	1.09169e+09	7.57716e+08	9.05221e+08	7.19065e+08	7.7433e+08	5.95484e+08	8.03582e+08	5.49801e+08	5.80664e+08	1.48757e+09	6.19504e+08	5.10898e+08	1.09169e+09	7.57716e+08	9.05221e+08	7.19065e+08
5027	10	33	33	31	59.1	73.114	711	Q92945;A0A087WTP3	sp|Q92945|FUBP2_HUMAN Far upstream element-binding protein 2 OS=Homo sapiens OX=9606 GN=KHSRP PE=1 SV=4;tr|A0A087WTP3|A0A087WTP3_HUMAN Far upstream element-binding protein 2 OS=Homo sapiens OX=9606 GN=KHSRP PE=1 SV=1	Far upstream element-binding protein 2	KHSRP	0.363341	0.350156			0.784671	0.679343	5.30929e+09	5.23694e+09	2.99934e+09	5.83359e+09	6.89333e+09	5.57505e+09	6.12041e+09	5.66398e+09	6.70246e+09	4.94868e+09	5.50088e+09	7.0396e+09	5.30928e+09	5.23695e+09	2.99934e+09	5.83358e+09	6.89334e+09	5.57506e+09	6.12042e+09	5.66398e+09	6.70246e+09	4.94869e+09	5.50089e+09	7.03959e+09
6468	7	4	4	4	15.8	44.294	393	Q9Y4P1;C9JQ72;F2Z2K8;C9JIK8	sp|Q9Y4P1|ATG4B_HUMAN Cysteine protease ATG4B OS=Homo sapiens OX=9606 GN=ATG4B PE=1 SV=2;tr|C9JQ72|C9JQ72_HUMAN Cysteine protease (Fragment) OS=Homo sapiens OX=9606 GN=ATG4B PE=1 SV=1;tr|F2Z2K8|F2Z2K8_HUMAN Cysteine protease ATG4B OS=Homo sapiens OX=9606 G	Cysteine protease ATG4B	ATG4B	0.0576143	0.34972			0.0840898	0.524594	1.65477e+08	8.69121e+07	1.64001e+08	1.08881e+08	1.17702e+08	1.21796e+08	1.57765e+08	1.33219e+08	2.009e+08	2.06404e+08	1.14305e+08	1.42876e+08	1.65477e+08	8.69121e+07	1.64001e+08	1.08881e+08	1.17702e+08	1.21796e+08	1.57765e+08	1.33219e+08	2.009e+08	2.06404e+08	1.14305e+08	1.42876e+08
2439	3	16	16	16	27.1	77.063	698	P02787	sp|P02787|TRFE_HUMAN Serotransferrin OS=Homo sapiens OX=9606 GN=TF PE=1 SV=3	Serotransferrin	TF	0.0361934	0.348794			0.160001	1.79137	4.2665e+08	5.01371e+08	5.69127e+08	4.83497e+08	5.08043e+08	5.17133e+08	4.90447e+08	5.05035e+08	5.76045e+08	6.04536e+08	6.32105e+08	7.03324e+08	4.2665e+08	5.01371e+08	5.69127e+08	4.83497e+08	5.08043e+08	5.17133e+08	4.90446e+08	5.05034e+08	5.76045e+08	6.04536e+08	6.32105e+08	7.03324e+08
813	5	5	5	5	2.7	258.07	2265	C4B7M2;Q96JI7	tr|C4B7M2|C4B7M2_HUMAN Spatacsin OS=Homo sapiens OX=9606 GN=SPG11 PE=1 SV=1;sp|Q96JI7|SPTCS_HUMAN Spatacsin OS=Homo sapiens OX=9606 GN=SPG11 PE=1 SV=3	Spatacsin	SPG11	0.026752	0.347295			0.0138442	0.277115	3.11641e+07			2.15371e+07		2.45005e+07	3.06322e+07					2.50487e+07	3.11641e+07	3.12196e+07	7.11758e+06	2.15371e+07	2.49419e+07	2.45005e+07	3.06322e+07	8.58086e+06	3.16803e+07	2.28732e+07	2.1522e+07	2.50488e+07
4989	13	8	8	8	15.6	89.003	795	Q92609;C9J3F6	sp|Q92609|TBCD5_HUMAN TBC1 domain family member 5 OS=Homo sapiens OX=9606 GN=TBC1D5 PE=1 SV=1;tr|C9J3F6|C9J3F6_HUMAN TBC1 domain family member 5 OS=Homo sapiens OX=9606 GN=TBC1D5 PE=1 SV=1	TBC1 domain family member 5	TBC1D5	0.123404	0.347106			0.118486	0.37463	4.01411e+07		3.84846e+07		2.51221e+07	2.73133e+07	2.90654e+07	3.33041e+07	4.35249e+07	3.21571e+07	3.20261e+07		4.01411e+07	1.30814e+07	3.84846e+07	2.33441e+07	2.51221e+07	2.73133e+07	2.90654e+07	3.33041e+07	4.35249e+07	3.2157e+07	3.20261e+07	2.75517e+07
6041	4	5	5	5	26.9	22.18	201	Q9NYL4;F8VU90	sp|Q9NYL4|FKB11_HUMAN Peptidyl-prolyl cis-trans isomerase FKBP11 OS=Homo sapiens OX=9606 GN=FKBP11 PE=1 SV=1;tr|F8VU90|F8VU90_HUMAN Peptidylprolyl isomerase OS=Homo sapiens OX=9606 GN=FKBP11 PE=1 SV=1	Peptidyl-prolyl cis-trans isomerase FKBP11;Peptidyl-prolyl cis-trans isomerase	FKBP11	-0.00819731	0.346445			0.0424342	0.93393	1.98053e+08	1.9846e+08	2.04265e+08	1.88467e+08	1.84743e+08	1.90273e+08	1.88572e+08	2.23147e+08	2.20797e+08	2.22134e+08	2.17776e+08	3.70192e+08	1.98053e+08	1.9846e+08	2.04265e+08	1.88467e+08	1.84743e+08	1.90273e+08	1.88572e+08	2.23147e+08	2.20797e+08	2.22134e+08	2.17776e+08	3.70192e+08
2295	2	26	18	18	44.6	76.93	682	O94808	sp|O94808|GFPT2_HUMAN Glutamine--fructose-6-phosphate aminotransferase [isomerizing] 2 OS=Homo sapiens OX=9606 GN=GFPT2 PE=1 SV=3	Glutamine--fructose-6-phosphate aminotransferase [isomerizing] 2	GFPT2	-0.0276642	0.346369			0.202651	2.56462	4.26787e+08	4.63885e+08	4.53347e+08	4.89584e+08	4.3547e+08	4.69399e+08	4.6704e+08	4.26299e+08	5.19207e+08	5.92484e+08	5.96577e+08	6.25556e+08	4.26788e+08	4.63884e+08	4.53347e+08	4.89584e+08	4.3547e+08	4.69399e+08	4.67039e+08	4.26299e+08	5.19207e+08	5.92484e+08	5.96577e+08	6.25556e+08
3815	2	16	16	16	33.8	83.629	746	Q14137	sp|Q14137|BOP1_HUMAN Ribosome biogenesis protein BOP1 OS=Homo sapiens OX=9606 GN=BOP1 PE=1 SV=2	Ribosome biogenesis protein BOP1	BOP1	-0.114326	0.34582			2.17025	0.667797	6.31174e+08	6.43746e+08	6.45021e+08	6.61328e+08	5.68577e+08	6.12368e+08	5.94303e+08	6.10073e+08	1.34431e+09	7.65841e+08	7.28162e+08	6.03112e+08	6.31174e+08	6.43746e+08	6.45021e+08	6.61328e+08	5.68576e+08	6.12368e+08	5.94303e+08	6.10074e+08	1.34431e+09	7.65841e+08	7.28162e+08	6.03112e+08
488	32	6	6	6	15.9	72.953	659	A0A2R8Y726;A0A2R8Y7B8;A0A2R8Y4Y7;A0A2R8YDQ1;A0A2R8YFW4;A0A2U3TZH1;Q9UQ90;A0A2R8Y7E2;A0A2R8Y3M4;A0A2R8Y6K2;J3KRF6;A0A2R8YG79;A0A2R8Y4M0;A0A2R8YGZ0;A0A2R8YFF4;A0A2R8Y7N2;A0A2R8Y632;A0A2R8Y6E8;A0A2R8Y729;A0A2R8YFJ7	tr|A0A2R8Y726|A0A2R8Y726_HUMAN Paraplegin OS=Homo sapiens OX=9606 GN=SPG7 PE=1 SV=1;tr|A0A2R8Y7B8|A0A2R8Y7B8_HUMAN Paraplegin (Fragment) OS=Homo sapiens OX=9606 GN=SPG7 PE=1 SV=1;tr|A0A2R8Y4Y7|A0A2R8Y4Y7_HUMAN Paraplegin OS=Homo sapiens OX=9606 GN=SPG7 PE=	Paraplegin	SPG7	1.76319	0.345191			2.07874	0.180159					6.3805e+07		5.82475e+07	6.09486e+07			4.92939e+07		1.48101e+07	2.83481e+07	7.33115e+06	1.99873e+07	6.38051e+07	3.60582e+07	5.82475e+07	6.09486e+07	3.54437e+07	9.17303e+06	4.92939e+07	9.99574e+06
3652	2	26	26	26	41.2	86.47	767	Q08J23	sp|Q08J23|NSUN2_HUMAN tRNA (cytosine(34)-C(5))-methyltransferase OS=Homo sapiens OX=9606 GN=NSUN2 PE=1 SV=2	tRNA (cytosine(34)-C(5))-methyltransferase	NSUN2	0.194246	0.344382			0.594132	1.18828	1.35038e+09	1.61397e+09	1.07862e+09	1.71009e+09	1.60674e+09	1.74736e+09	1.56888e+09	1.56392e+09	1.81732e+09	1.78816e+09	1.88496e+09	1.70519e+09	1.35038e+09	1.61397e+09	1.07862e+09	1.71009e+09	1.60674e+09	1.74736e+09	1.56888e+09	1.56393e+09	1.81732e+09	1.78816e+09	1.88496e+09	1.70518e+09
5635	1	6	6	6	32.8	20.576	180	Q9H0U6	sp|Q9H0U6|RM18_HUMAN 39S ribosomal protein L18, mitochondrial OS=Homo sapiens OX=9606 GN=MRPL18 PE=1 SV=1	39S ribosomal protein L18, mitochondrial	MRPL18	0.162725	0.343112			0.663319	1.0974	6.28459e+07	9.04459e+07	6.80642e+07	6.99264e+07	8.51309e+07	8.21959e+07	7.84879e+07	7.73441e+07	8.27943e+07	7.67611e+07	1.04712e+08	1.05254e+08	6.28459e+07	9.04459e+07	6.80642e+07	6.99264e+07	8.51309e+07	8.21959e+07	7.84878e+07	7.73441e+07	8.27943e+07	7.67611e+07	1.04711e+08	1.05254e+08
2736	7	34	34	34	45.2	101.73	919	P18858;F5GZ28;M0R0Q7	sp|P18858|DNLI1_HUMAN DNA ligase 1 OS=Homo sapiens OX=9606 GN=LIG1 PE=1 SV=1;tr|F5GZ28|F5GZ28_HUMAN DNA ligase OS=Homo sapiens OX=9606 GN=LIG1 PE=1 SV=1;tr|M0R0Q7|M0R0Q7_HUMAN DNA ligase OS=Homo sapiens OX=9606 GN=LIG1 PE=1 SV=1	DNA ligase 1;DNA ligase	LIG1	0.111263	0.342385			1.35457	2.77945	4.16709e+08	4.55758e+08	4.63827e+08	4.62147e+08	5.04871e+08	4.76904e+08	4.92009e+08	4.67836e+08	5.97925e+08	6.03133e+08	5.65385e+08	5.15908e+08	4.16709e+08	4.55757e+08	4.63827e+08	4.62147e+08	5.04871e+08	4.76904e+08	4.92009e+08	4.67835e+08	5.97924e+08	6.03133e+08	5.65385e+08	5.15908e+08
2595	8	66	66	66	88	61.054	573	P10809	sp|P10809|CH60_HUMAN 60 kDa heat shock protein, mitochondrial OS=Homo sapiens OX=9606 GN=HSPD1 PE=1 SV=2	60 kDa heat shock protein, mitochondrial	HSPD1	0.175745	0.341633			2.22297	3.18337	5.5731e+10	5.8672e+10	6.33375e+10	5.74661e+10	6.60668e+10	6.45557e+10	6.79495e+10	6.6852e+10	7.33152e+10	6.99431e+10	7.66831e+10	7.80418e+10	5.5731e+10	5.8672e+10	6.33374e+10	5.74661e+10	6.60668e+10	6.45557e+10	6.79496e+10	6.6852e+10	7.33153e+10	6.99431e+10	7.66832e+10	7.80418e+10
6391	2	3	3	3	35.9	7.0662	64	Q9Y2S6	sp|Q9Y2S6|TMA7_HUMAN Translation machinery-associated protein 7 OS=Homo sapiens OX=9606 GN=TMA7 PE=1 SV=1	Translation machinery-associated protein 7	TMA7	-0.782962	0.341468			0.619272	0.255806	5.57474e+07		3.91355e+07	4.48313e+07	1.75668e+07		1.9145e+07	3.7398e+07	5.97996e+07	4.73786e+07	4.37057e+07		5.57474e+07	1.25509e+07	3.91355e+07	4.48313e+07	1.75668e+07	1.11346e+07	1.9145e+07	3.7398e+07	5.97996e+07	4.73786e+07	4.37057e+07	2.55506e+07
2636	4	15	15	15	37.5	54.548	493	P12955	sp|P12955|PEPD_HUMAN Xaa-Pro dipeptidase OS=Homo sapiens OX=9606 GN=PEPD PE=1 SV=3	Xaa-Pro dipeptidase	PEPD	0.0754266	0.341345			0.173101	1.28766	9.78299e+08	1.17909e+09	9.23212e+08	1.14504e+09	1.07557e+09	1.11609e+09	8.7471e+08	1.43141e+09	1.10737e+09	1.37913e+09	1.28107e+09	1.60581e+09	9.78299e+08	1.17909e+09	9.23212e+08	1.14504e+09	1.07557e+09	1.11609e+09	8.74711e+08	1.43141e+09	1.10737e+09	1.37913e+09	1.28107e+09	1.60581e+09
4876	4	10	10	10	12.8	107.17	979	Q8TD19	sp|Q8TD19|NEK9_HUMAN Serine/threonine-protein kinase Nek9 OS=Homo sapiens OX=9606 GN=NEK9 PE=1 SV=2	Serine/threonine-protein kinase Nek9	NEK9	0.289567	0.340695			0.467804	0.557	4.99339e+07	4.82936e+07	4.8553e+07	2.82875e+07	5.40095e+07	7.56185e+07	4.08336e+07	4.43254e+07	8.12682e+07	4.21024e+07	4.84515e+07	5.13805e+07	4.99339e+07	4.82936e+07	4.8553e+07	2.82875e+07	5.40095e+07	7.56185e+07	4.08336e+07	4.43254e+07	8.12682e+07	4.21024e+07	4.84515e+07	5.13805e+07
4396	3	2	2	2	26.8	15.961	142	Q6QNY1;A0A087X1N6;J3QRU7	sp|Q6QNY1|BL1S2_HUMAN Biogenesis of lysosome-related organelles complex 1 subunit 2 OS=Homo sapiens OX=9606 GN=BLOC1S2 PE=1 SV=1;tr|A0A087X1N6|A0A087X1N6_HUMAN Biogenesis of lysosome-related organelles complex 1 subunit 2 OS=Homo sapiens OX=9606 GN=BLOC1S2	Biogenesis of lysosome-related organelles complex 1 subunit 2	BLOC1S2	0.991442	0.340644			2.27326	0.2961		1.88857e+07			3.06515e+07	2.85504e+07	3.7463e+07	3.42726e+07			3.07071e+07		1.87255e+07	1.88857e+07	1.04548e+07	1.94499e+07	3.06516e+07	2.85504e+07	3.7463e+07	3.42726e+07	1.52954e+07	1.04755e+07	3.07071e+07	3.75837e+07
3952	1	13	13	13	15.1	123.92	1083	Q15386	sp|Q15386|UBE3C_HUMAN Ubiquitin-protein ligase E3C OS=Homo sapiens OX=9606 GN=UBE3C PE=1 SV=3	Ubiquitin-protein ligase E3C	UBE3C	-0.295939	0.34045			0.298588	0.988826	3.92652e+07	4.95301e+07	3.44235e+07	3.43365e+07		3.03389e+07	4.14473e+07	5.35371e+07	3.99148e+07	5.9849e+07	4.64871e+07	5.31993e+07	3.92652e+07	4.95301e+07	3.44234e+07	3.43364e+07	1.50311e+07	3.03389e+07	4.14473e+07	5.35371e+07	3.99148e+07	5.9849e+07	4.64871e+07	5.31993e+07
2492	9	45	45	43	82.3	47.168	434	P06733;A0A2R8Y6G6	sp|P06733|ENOA_HUMAN Alpha-enolase OS=Homo sapiens OX=9606 GN=ENO1 PE=1 SV=2;tr|A0A2R8Y6G6|A0A2R8Y6G6_HUMAN Alpha-enolase OS=Homo sapiens OX=9606 GN=ENO1 PE=1 SV=1	Alpha-enolase	ENO1	0.0355892	0.33779			0.209294	2.33919	9.0919e+10	8.4825e+10	9.64941e+10	8.34324e+10	9.50653e+10	9.52254e+10	8.27938e+10	9.14312e+10	1.19342e+11	1.20837e+11	1.0814e+11	1.01572e+11	9.0919e+10	8.48249e+10	9.64942e+10	8.34324e+10	9.50654e+10	9.52254e+10	8.27937e+10	9.14312e+10	1.19342e+11	1.20837e+11	1.0814e+11	1.01572e+11
3123	1	5	5	5	20.4	30.727	274	P48507	sp|P48507|GSH0_HUMAN Glutamate--cysteine ligase regulatory subunit OS=Homo sapiens OX=9606 GN=GCLM PE=1 SV=1	Glutamate--cysteine ligase regulatory subunit	GCLM	0.344388	0.337777			0.242364	0.212354	9.35311e+07	1.54175e+07	4.84532e+07	7.17676e+07	5.36174e+07	6.29981e+07	5.90367e+07	6.53355e+07	5.29869e+07	1.0442e+08	4.77515e+07	4.84175e+07	9.35311e+07	1.54175e+07	4.84532e+07	7.17676e+07	5.36174e+07	6.29981e+07	5.90367e+07	6.53355e+07	5.29869e+07	1.0442e+08	4.77515e+07	4.84175e+07
363	14	12	11	11	21.2	92.065	836	A0A0G2JK44;P25440;H0Y6K2;A0A140T9E9;U3KQA6;A0A0G2JHL0;A0A140T9V2;A0A140T9F7;A0A0G2JHN8;A0A140T9I1	tr|A0A0G2JK44|A0A0G2JK44_HUMAN Bromodomain-containing protein 2 OS=Homo sapiens OX=9606 GN=BRD2 PE=1 SV=1;sp|P25440|BRD2_HUMAN Bromodomain-containing protein 2 OS=Homo sapiens OX=9606 GN=BRD2 PE=1 SV=2;tr|H0Y6K2|H0Y6K2_HUMAN Bromodomain-containing protein	Bromodomain-containing protein 2	BRD2	0.796894	0.337552			0.807502	0.248255		7.70699e+07	9.37468e+07	1.05409e+08	1.00268e+08	1.17284e+08	1.16663e+08	1.22744e+08	9.17877e+07	1.12446e+08	9.37751e+07	4.86865e+07	2.42691e+07	7.70698e+07	9.37469e+07	1.05409e+08	1.00268e+08	1.17284e+08	1.16663e+08	1.22744e+08	9.17877e+07	1.12446e+08	9.37751e+07	4.86865e+07
2549	3	5	5	5	22.1	34.632	303	P09486;F5GY03	sp|P09486|SPRC_HUMAN SPARC OS=Homo sapiens OX=9606 GN=SPARC PE=1 SV=1;tr|F5GY03|F5GY03_HUMAN SPARC (Fragment) OS=Homo sapiens OX=9606 GN=SPARC PE=1 SV=1	SPARC	SPARC	0.0718031	0.336664			0.402141	2.40221	2.85349e+08	2.62487e+08	3.06535e+08	2.58815e+08	2.99191e+08	2.70175e+08	2.80008e+08	3.20368e+08	3.36239e+08	3.27297e+08	3.76746e+08	3.64502e+08	2.85349e+08	2.62487e+08	3.06535e+08	2.58815e+08	2.99191e+08	2.70175e+08	2.80008e+08	3.20369e+08	3.36239e+08	3.27297e+08	3.76746e+08	3.64502e+08
5426	3	10	10	10	60.5	26.047	223	Q9BRT9;E5RFF9	sp|Q9BRT9|SLD5_HUMAN DNA replication complex GINS protein SLD5 OS=Homo sapiens OX=9606 GN=GINS4 PE=1 SV=1;tr|E5RFF9|E5RFF9_HUMAN DNA replication complex GINS protein SLD5 OS=Homo sapiens OX=9606 GN=GINS4 PE=1 SV=1	DNA replication complex GINS protein SLD5;DNA replication complex GINS protein SLD5, N-terminally processed;DNA replication complex GINS protein SLD5	GINS4	0.0577025	0.335668			0.338856	1.23932	1.62187e+08	1.82855e+08	1.54717e+08	1.45203e+08	1.6415e+08	1.63212e+08	1.72704e+08	1.68976e+08	1.80208e+08	1.739e+08	2.12562e+08	2.53665e+08	1.62187e+08	1.82855e+08	1.54717e+08	1.45203e+08	1.6415e+08	1.63211e+08	1.72704e+08	1.68976e+08	1.80208e+08	1.739e+08	2.12562e+08	2.53665e+08
4801	1	4	4	4	15.6	39.761	353	Q8ND90	sp|Q8ND90|PNMA1_HUMAN Paraneoplastic antigen Ma1 OS=Homo sapiens OX=9606 GN=PNMA1 PE=1 SV=2	Paraneoplastic antigen Ma1	PNMA1	0.412831	0.335588			0.376055	0.260239		3.76246e+07		4.29281e+07	3.01519e+07	2.8723e+07	2.94532e+07	3.34725e+07	3.71315e+07	2.67577e+07			1.19039e+07	3.76246e+07	1.41372e+07	4.2928e+07	3.01519e+07	2.8723e+07	2.94531e+07	3.34725e+07	3.71315e+07	2.67577e+07	1.88276e+07	3.68441e+07
4912	7	15	15	15	23.7	100.68	911	Q8WUA4;A0A087WZD8	sp|Q8WUA4|TF3C2_HUMAN General transcription factor 3C polypeptide 2 OS=Homo sapiens OX=9606 GN=GTF3C2 PE=1 SV=2;tr|A0A087WZD8|A0A087WZD8_HUMAN General transcription factor 3C polypeptide 2 OS=Homo sapiens OX=9606 GN=GTF3C2 PE=1 SV=1	General transcription factor 3C polypeptide 2	GTF3C2	0.323518	0.335494			0.621988	0.707897	6.25831e+07	6.39375e+07	1.02588e+08	6.11972e+07	6.6987e+07	8.37977e+07	1.18636e+08	9.25023e+07	7.93367e+07	9.29839e+07	7.40145e+07	1.16631e+08	6.25831e+07	6.39376e+07	1.02588e+08	6.11972e+07	6.69871e+07	8.37977e+07	1.18636e+08	9.25023e+07	7.93367e+07	9.29839e+07	7.40145e+07	1.16631e+08
3634	5	4	4	4	31.5	20.244	181	Q5QP56;Q9H1R6;Q5TE64;Q07817	tr|Q5QP56|Q5QP56_HUMAN Bcl-2-like protein 1 (Fragment) OS=Homo sapiens OX=9606 GN=BCL2L1 PE=1 SV=1;tr|Q9H1R6|Q9H1R6_HUMAN Bcl-2-like protein 1 (Fragment) OS=Homo sapiens OX=9606 GN=BCL2L1 PE=1 SV=1;tr|Q5TE64|Q5TE64_HUMAN Bcl-2-like protein 1 (Fragment) OS=	Bcl-2-like protein 1	BCL2L1	0.182071	0.334615			0.860733	1.55216	8.07569e+07	6.71524e+07	6.22565e+07	5.9527e+07	7.15688e+07	7.90741e+07	7.27392e+07	8.08816e+07	8.54768e+07	7.53432e+07	9.35095e+07	8.43936e+07	8.07569e+07	6.71524e+07	6.22565e+07	5.9527e+07	7.15688e+07	7.9074e+07	7.27392e+07	8.08816e+07	8.54768e+07	7.53432e+07	9.35095e+07	8.43935e+07
863	5	8	8	8	47.6	20.745	187	C9JBI3;P78330	tr|C9JBI3|C9JBI3_HUMAN Phosphoserine phosphatase (Fragment) OS=Homo sapiens OX=9606 GN=PSPH PE=1 SV=1;sp|P78330|SERB_HUMAN Phosphoserine phosphatase OS=Homo sapiens OX=9606 GN=PSPH PE=1 SV=2	Phosphoserine phosphatase	PSPH	0.0304847	0.334225			0.0730376	1.05195	4.71329e+08	3.84256e+08	3.66727e+08	4.02819e+08	3.4779e+08	3.63269e+08	4.95604e+08	4.64971e+08	4.71962e+08	4.85531e+08	4.32153e+08	6.8247e+08	4.71329e+08	3.84256e+08	3.66727e+08	4.02819e+08	3.4779e+08	3.63268e+08	4.95603e+08	4.64971e+08	4.71962e+08	4.85532e+08	4.32153e+08	6.8247e+08
650	3	6	6	6	5.4	197.1	1804	A6NN50;O75147;A8MSZ8	tr|A6NN50|A6NN50_HUMAN Obscurin-like protein 1 OS=Homo sapiens OX=9606 GN=OBSL1 PE=1 SV=1;sp|O75147|OBSL1_HUMAN Obscurin-like protein 1 OS=Homo sapiens OX=9606 GN=OBSL1 PE=1 SV=4;tr|A8MSZ8|A8MSZ8_HUMAN Obscurin-like protein 1 OS=Homo sapiens OX=9606 GN=OBS	Obscurin-like protein 1	OBSL1	-0.664269	0.334172			0.669232	1.84271	3.66015e+07	3.76945e+07	3.08166e+07	3.29405e+07	3.0355e+07			3.67853e+07	5.01515e+07	4.19326e+07	4.02146e+07	4.18269e+07	3.66015e+07	3.76944e+07	3.08166e+07	3.29405e+07	3.0355e+07	2.35897e+07	8.42954e+06	3.67853e+07	5.01515e+07	4.19326e+07	4.02146e+07	4.18269e+07
4443	3	5	5	5	9	121.34	1069	Q6ZW49	sp|Q6ZW49|PAXI1_HUMAN PAX-interacting protein 1 OS=Homo sapiens OX=9606 GN=PAXIP1 PE=1 SV=2	PAX-interacting protein 1	PAXIP1	0.132447	0.333197			0.126316	0.408183	3.48853e+07		3.3506e+07		3.60236e+07	4.27695e+07	4.12653e+07		4.07554e+07		3.92946e+07	5.40618e+07	3.48853e+07	3.05143e+07	3.3506e+07	1.93688e+07	3.60236e+07	4.27695e+07	4.12653e+07	1.56873e+07	4.07554e+07	2.00989e+07	3.92945e+07	5.40618e+07
4267	5	13	13	13	10.2	212.71	1909	Q5VZ89	sp|Q5VZ89|DEN4C_HUMAN DENN domain-containing protein 4C OS=Homo sapiens OX=9606 GN=DENND4C PE=1 SV=3	DENN domain-containing protein 4C	DENND4C	0.281711	0.331742			3.23398	2.66229	6.35729e+07	5.78813e+07	6.23536e+07	6.21512e+07	7.63539e+07	7.79848e+07	7.39611e+07	7.07116e+07	7.10972e+07	7.47068e+07	8.57215e+07	7.85736e+07	6.35728e+07	5.78813e+07	6.23536e+07	6.21512e+07	7.63539e+07	7.79848e+07	7.39611e+07	7.07116e+07	7.10971e+07	7.47068e+07	8.57215e+07	7.85736e+07
6459	2	13	13	13	17.5	107.33	960	Q9Y4C8	sp|Q9Y4C8|RBM19_HUMAN Probable RNA-binding protein 19 OS=Homo sapiens OX=9606 GN=RBM19 PE=1 SV=3	Probable RNA-binding protein 19	RBM19	0.177283	0.3313			2.05593	1.93878	1.09499e+08	1.07705e+08	1.01689e+08	1.12925e+08	1.14113e+08	1.27306e+08	1.22717e+08	1.24193e+08	1.36734e+08	1.33736e+08	1.57742e+08	1.17643e+08	1.09499e+08	1.07705e+08	1.01689e+08	1.12925e+08	1.14113e+08	1.27307e+08	1.22717e+08	1.24193e+08	1.36734e+08	1.33736e+08	1.57742e+08	1.17643e+08
1071	6	5	5	5	20.5	35.571	312	E7EMP6;Q96FZ2;D6RAZ3;D6RAI0;D6RGK7;D6R9T3	tr|E7EMP6|E7EMP6_HUMAN Embryonic stem cell-specific 5-hydroxymethylcytosine-binding protein OS=Homo sapiens OX=9606 GN=HMCES PE=1 SV=1;sp|Q96FZ2|HMCES_HUMAN Embryonic stem cell-specific 5-hydroxymethylcytosine-binding protein OS=Homo sapiens OX=9606 GN=HMC	Embryonic stem cell-specific 5-hydroxymethylcytosine-binding protein	HMCES	0.0813875	0.331203			0.252265	1.74104	5.91282e+07	5.30316e+07	6.78529e+07	5.84004e+07	6.97225e+07	7.23557e+07	5.21197e+07	5.92199e+07	8.55413e+07	7.36192e+07	7.36074e+07	6.71482e+07	5.91283e+07	5.30317e+07	6.78528e+07	5.84005e+07	6.97225e+07	7.23557e+07	5.21197e+07	5.922e+07	8.55412e+07	7.36192e+07	7.36075e+07	6.71482e+07
4571	2	4	4	4	22.5	28.808	262	Q86VU5;R4GNF4	sp|Q86VU5|CMTD1_HUMAN Catechol O-methyltransferase domain-containing protein 1 OS=Homo sapiens OX=9606 GN=COMTD1 PE=1 SV=1;tr|R4GNF4|R4GNF4_HUMAN Catechol O-methyltransferase domain-containing protein 1 (Fragment) OS=Homo sapiens OX=9606 GN=COMTD1 PE=1 SV=	Catechol O-methyltransferase domain-containing protein 1	COMTD1	-0.428691	0.330629			0.385465	0.654145			2.47215e+07	2.63693e+07	3.28771e+07	2.26463e+07	9.49061e+06	3.97139e+07	3.45137e+07	4.86293e+07	4.72534e+07		3.79335e+07	3.725e+07	2.47215e+07	2.63693e+07	3.28771e+07	2.26463e+07	9.4906e+06	3.97139e+07	3.45137e+07	4.86294e+07	4.72534e+07	2.9048e+07
2060	2	4	4	4	31.4	24.691	229	O43482;H0YKL4	sp|O43482|MS18B_HUMAN Protein Mis18-beta OS=Homo sapiens OX=9606 GN=OIP5 PE=1 SV=2;tr|H0YKL4|H0YKL4_HUMAN Protein yippee-like (Fragment) OS=Homo sapiens OX=9606 GN=OIP5 PE=1 SV=1	Protein Mis18-beta;Protein yippee-like	OIP5	-0.0712266	0.330559			0.0308845	0.170585				5.16623e+07		5.7729e+07		5.04914e+07		6.50131e+07	7.09216e+07		1.94171e+07	1.67292e+07	2.24628e+07	5.16624e+07	1.30258e+07	5.7729e+07	8.14917e+06	5.04914e+07	1.20934e+07	6.50131e+07	7.09216e+07	1.69045e+07
804	5	4	4	4	22.3	23.03	197	B8ZZL5;Q8WV92;H7C3Q6	tr|B8ZZL5|B8ZZL5_HUMAN MIT domain-containing protein 1 (Fragment) OS=Homo sapiens OX=9606 GN=MITD1 PE=1 SV=1;sp|Q8WV92|MITD1_HUMAN MIT domain-containing protein 1 OS=Homo sapiens OX=9606 GN=MITD1 PE=1 SV=1;tr|H7C3Q6|H7C3Q6_HUMAN MIT domain-containing prote	MIT domain-containing protein 1	MITD1	-0.353306	0.330487			0.647668	0.733395	2.07605e+07		2.22575e+07	2.19853e+07		2.50182e+07	1.50528e+07	1.56975e+07		2.28774e+07	3.56141e+07		2.07605e+07	1.69922e+07	2.22575e+07	2.19853e+07	1.0964e+07	2.50182e+07	1.50528e+07	1.56975e+07	2.84323e+07	2.28774e+07	3.56141e+07	1.86295e+07
4772	1	8	8	8	17.8	79.443	726	Q8NBF2	sp|Q8NBF2|NHLC2_HUMAN NHL repeat-containing protein 2 OS=Homo sapiens OX=9606 GN=NHLRC2 PE=1 SV=1	NHL repeat-containing protein 2	NHLRC2	-0.224864	0.329866			0.288251	0.447636	6.39012e+07	7.28349e+07	4.93931e+07	1.40071e+08	5.91779e+07	6.36763e+07	6.41238e+07	7.14402e+07	9.98293e+07	8.07759e+07	9.49776e+07	1.0493e+08	6.39012e+07	7.28349e+07	4.93931e+07	1.40071e+08	5.91779e+07	6.36763e+07	6.41238e+07	7.14402e+07	9.98293e+07	8.07759e+07	9.49776e+07	1.0493e+08
1948	3	5	5	5	46.4	18.416	166	Q5VV89;O14880;Q5VV87	tr|Q5VV89|Q5VV89_HUMAN Microsomal glutathione S-transferase 3 OS=Homo sapiens OX=9606 GN=MGST3 PE=1 SV=1;sp|O14880|MGST3_HUMAN Microsomal glutathione S-transferase 3 OS=Homo sapiens OX=9606 GN=MGST3 PE=1 SV=1;tr|Q5VV87|Q5VV87_HUMAN Microsomal glutathione S	Microsomal glutathione S-transferase 3	MGST3	0.142389	0.329558			0.91945	1.20859	7.53494e+08	7.40881e+08	7.33279e+08	6.92899e+08	6.95448e+08	8.09852e+08	8.71547e+08	8.57551e+08	9.72443e+08	1.02322e+09	1.03709e+09	6.85405e+08	7.53494e+08	7.40881e+08	7.33279e+08	6.92899e+08	6.95448e+08	8.09853e+08	8.71547e+08	8.5755e+08	9.72443e+08	1.02322e+09	1.03709e+09	6.85406e+08
6089	10	17	17	17	20.1	110.04	980	Q9P0K7	sp|Q9P0K7|RAI14_HUMAN Ankycorbin OS=Homo sapiens OX=9606 GN=RAI14 PE=1 SV=2	Ankycorbin	RAI14	-0.114884	0.328644			0.318867	1.14066	8.65608e+07	9.72709e+07	1.185e+08	9.0445e+07	8.5719e+07	7.813e+07	8.65937e+07	1.1316e+08	1.20324e+08	1.53511e+08	1.10312e+08	1.10159e+08	8.65608e+07	9.72709e+07	1.185e+08	9.04449e+07	8.5719e+07	7.81299e+07	8.65938e+07	1.1316e+08	1.20324e+08	1.53511e+08	1.10312e+08	1.10159e+08
2108	2	3	3	3	47.4	10.998	97	O60220	sp|O60220|TIM8A_HUMAN Mitochondrial import inner membrane translocase subunit Tim8 A OS=Homo sapiens OX=9606 GN=TIMM8A PE=1 SV=1	Mitochondrial import inner membrane translocase subunit Tim8 A	TIMM8A	-0.00632048	0.328607			0.0125829	0.829206	8.22606e+07	1.07394e+08	1.04023e+08	1.00377e+08	1.10968e+08	8.49218e+07	7.96741e+07	1.20723e+08	1.0151e+08	9.74895e+07	1.48781e+08	1.55812e+08	8.22607e+07	1.07394e+08	1.04023e+08	1.00377e+08	1.10968e+08	8.49218e+07	7.9674e+07	1.20723e+08	1.0151e+08	9.74895e+07	1.48781e+08	1.55812e+08
4223	5	26	11	4	65.5	32.814	284	Q5TCU3;Q5TCU8;P07951	tr|Q5TCU3|Q5TCU3_HUMAN Tropomyosin beta chain OS=Homo sapiens OX=9606 GN=TPM2 PE=1 SV=1;tr|Q5TCU8|Q5TCU8_HUMAN Tropomyosin beta chain OS=Homo sapiens OX=9606 GN=TPM2 PE=1 SV=1;sp|P07951|TPM2_HUMAN Tropomyosin beta chain OS=Homo sapiens OX=9606 GN=TPM2 PE=1	Tropomyosin beta chain	TPM2	0.297464	0.328246			0.689086	1.69713	4.71829e+08	4.07487e+08	4.43447e+08	4.22699e+08	6.77731e+08	3.60611e+08	5.31379e+08	6.33072e+08	5.11039e+08	4.80602e+08	5.62404e+08	6.48232e+08	4.71829e+08	4.07487e+08	4.43447e+08	4.22699e+08	6.77731e+08	3.60611e+08	5.31379e+08	6.33072e+08	5.11039e+08	4.80602e+08	5.62404e+08	6.48233e+08
5357	12	20	20	20	39.5	56.44	494	Q99615;K7ESP1;K7EIH8;K7EPP7	sp|Q99615|DNJC7_HUMAN DnaJ homolog subfamily C member 7 OS=Homo sapiens OX=9606 GN=DNAJC7 PE=1 SV=2;tr|K7ESP1|K7ESP1_HUMAN DnaJ homolog subfamily C member 7 (Fragment) OS=Homo sapiens OX=9606 GN=DNAJC7 PE=1 SV=1;tr|K7EIH8|K7EIH8_HUMAN DnaJ homolog subfamil	DnaJ homolog subfamily C member 7	DNAJC7	0.131022	0.327851			1.05749	3.154	7.78789e+08	8.58427e+08	9.02559e+08	8.721e+08	9.47991e+08	8.50516e+08	9.77607e+08	9.60022e+08	1.03351e+09	1.0891e+09	1.10865e+09	1.04655e+09	7.78789e+08	8.58427e+08	9.02558e+08	8.721e+08	9.4799e+08	8.50516e+08	9.77607e+08	9.60021e+08	1.03351e+09	1.0891e+09	1.10865e+09	1.04655e+09
1153	11	11	11	11	52.3	42.123	390	E9PF18;Q16836;A0A0A0MSE2;A0A0D9SFP2;A0A1W2PNM1;A0A1W2PQV5;A0A1W2PQ78	tr|E9PF18|E9PF18_HUMAN Hydroxyacyl-coenzyme A dehydrogenase, mitochondrial OS=Homo sapiens OX=9606 GN=HADH PE=1 SV=2;sp|Q16836|HCDH_HUMAN Hydroxyacyl-coenzyme A dehydrogenase, mitochondrial OS=Homo sapiens OX=9606 GN=HADH PE=1 SV=3;tr|A0A0A0MSE2|A0A0A0MSE2	Hydroxyacyl-coenzyme A dehydrogenase, mitochondrial	HADH	0.160227	0.327246			0.326316	0.655605	1.07503e+09	1.00595e+09	5.69444e+08	7.95166e+08	9.09258e+08	9.14447e+08	9.81617e+08	9.35514e+08	1.29389e+09	1.10957e+09	8.93896e+08	9.45382e+08	1.07503e+09	1.00595e+09	5.69444e+08	7.95166e+08	9.09258e+08	9.14447e+08	9.81617e+08	9.35514e+08	1.29389e+09	1.10957e+09	8.93897e+08	9.45382e+08
5182	1	4	4	4	13.2	37.226	357	Q96GS4	sp|Q96GS4|BORC6_HUMAN BLOC-1-related complex subunit 6 OS=Homo sapiens OX=9606 GN=BORCS6 PE=1 SV=2	Uncharacterized protein C17orf59	C17orf59	-0.292804	0.327169			0.233342	0.286455				1.19218e+07			1.53098e+07	9.8393e+06			1.42231e+07		1.4511e+07	1.71854e+07	3.3632e+07	1.19218e+07	3.05072e+07	9.66147e+06	1.53098e+07	9.8393e+06	2.92106e+07	3.82534e+07	1.42231e+07	1.55846e+07
1617	2	4	4	4	19.2	33.524	292	I3L0U5;Q6PK04	tr|I3L0U5|I3L0U5_HUMAN Coiled-coil domain-containing protein 137 (Fragment) OS=Homo sapiens OX=9606 GN=CCDC137 PE=1 SV=1;sp|Q6PK04|CC137_HUMAN Coiled-coil domain-containing protein 137 OS=Homo sapiens OX=9606 GN=CCDC137 PE=1 SV=1	Coiled-coil domain-containing protein 137	CCDC137	0.529162	0.326891			0.345387	0.173398			4.168e+07	5.00783e+07	3.93794e+07		4.51961e+07	5.15294e+07		3.87199e+07	4.44834e+07	4.5424e+07	1.06116e+07	1.57028e+07	4.168e+07	5.00783e+07	3.93795e+07	1.64468e+07	4.51961e+07	5.15294e+07	1.10035e+07	3.87199e+07	4.44834e+07	4.5424e+07
1660	3	4	4	4	6.9	108.97	1014	J3KPH8;Q8WUI4;H0YI15	tr|J3KPH8|J3KPH8_HUMAN Histone deacetylase OS=Homo sapiens OX=9606 GN=HDAC7 PE=1 SV=1;sp|Q8WUI4|HDAC7_HUMAN Histone deacetylase 7 OS=Homo sapiens OX=9606 GN=HDAC7 PE=1 SV=2;tr|H0YI15|H0YI15_HUMAN Histone deacetylase 7 (Fragment) OS=Homo sapiens OX=9606 GN=	Histone deacetylase;Histone deacetylase 7	HDAC7	-0.0531659	0.326715			0.0801435	1.01693	1.5921e+07	2.08046e+07	1.55654e+07			1.61611e+07	1.67645e+07	1.5472e+07		2.36549e+07	2.53566e+07	2.38417e+07	1.5921e+07	2.08046e+07	1.55654e+07	2.47304e+07	2.62477e+07	1.61611e+07	1.67645e+07	1.5472e+07	2.20583e+07	2.36549e+07	2.53566e+07	2.38417e+07
143	4	13	13	13	6.4	312.1	2664	A0A087X0P0;Q02224	tr|A0A087X0P0|A0A087X0P0_HUMAN Centromere-associated protein E OS=Homo sapiens OX=9606 GN=CENPE PE=1 SV=1;sp|Q02224|CENPE_HUMAN Centromere-associated protein E OS=Homo sapiens OX=9606 GN=CENPE PE=1 SV=2	Kinesin-like protein;Centromere-associated protein E	CENPE	-0.105487	0.326548			0.1042	0.333915	3.36354e+07	3.05854e+07		2.66356e+07	2.48848e+07	3.2424e+07	2.82542e+07		4.82761e+07	4.05716e+07	3.12908e+07		3.36354e+07	3.05854e+07	1.53095e+07	2.66356e+07	2.48848e+07	3.2424e+07	2.82542e+07	1.37351e+07	4.82761e+07	4.05716e+07	3.12908e+07	1.69264e+07
2260	1	11	8	8	46.2	30.85	277	O75828	sp|O75828|CBR3_HUMAN Carbonyl reductase [NADPH] 3 OS=Homo sapiens OX=9606 GN=CBR3 PE=1 SV=3	Carbonyl reductase [NADPH] 3	CBR3	0.245776	0.325511			0.314355	0.707143	1.65443e+08	1.36723e+08	1.16999e+08	1.45956e+08	2.77894e+08	2.00399e+08	1.30022e+08	1.0545e+08	1.69691e+08	2.61548e+08	1.43052e+08	1.50018e+08	1.65443e+08	1.36723e+08	1.16999e+08	1.45956e+08	2.77894e+08	2.00399e+08	1.30022e+08	1.0545e+08	1.69691e+08	2.61548e+08	1.43052e+08	1.50018e+08
4185	8	4	4	4	33.1	19.615	169	Q5T0A6;Q86SQ9	tr|Q5T0A6|Q5T0A6_HUMAN Dehydrodolichyl diphosphate synthase complex subunit DHDDS (Fragment) OS=Homo sapiens OX=9606 GN=DHDDS PE=1 SV=1;sp|Q86SQ9|DHDDS_HUMAN Dehydrodolichyl diphosphate synthase complex subunit DHDDS OS=Homo sapiens OX=9606 GN=DHDDS PE=1 S	Dehydrodolichyl diphosphate syntase complex subunit DHDDS	DHDDS	0.17786	0.325113			0.760191	1.50362	4.77172e+07	6.27045e+07	5.20849e+07	4.92399e+07	5.66162e+07	6.02333e+07	5.38888e+07	6.83741e+07	6.77121e+07	7.31866e+07	5.69721e+07	6.69448e+07	4.77172e+07	6.27045e+07	5.20849e+07	4.92399e+07	5.66162e+07	6.02333e+07	5.38888e+07	6.83741e+07	6.77121e+07	7.31866e+07	5.69721e+07	6.69448e+07
4775	2	5	5	5	10.3	71.635	622	Q8NBJ5	sp|Q8NBJ5|GT251_HUMAN Procollagen galactosyltransferase 1 OS=Homo sapiens OX=9606 GN=COLGALT1 PE=1 SV=1	Procollagen galactosyltransferase 1	COLGALT1	0.14597	0.325037			0.693201	1.33915	5.80918e+07	5.33184e+07	4.70563e+07	6.03913e+07	6.83253e+07	5.71642e+07	5.62033e+07	6.0101e+07	7.48027e+07	7.41503e+07	5.5398e+07	7.05413e+07	5.80918e+07	5.33184e+07	4.70563e+07	6.03913e+07	6.83253e+07	5.71643e+07	5.62033e+07	6.01011e+07	7.48027e+07	7.41503e+07	5.5398e+07	7.05414e+07
489	8	10	6	6	13.6	121.14	1099	A0A2R8Y7W5;A0A2R8Y4Z0;Q14004;A0A2R8YF61;A0A2R8YD28;A0A087X209	tr|A0A2R8Y7W5|A0A2R8Y7W5_HUMAN Cyclin-dependent kinase 13 (Fragment) OS=Homo sapiens OX=9606 GN=CDK13 PE=1 SV=1;tr|A0A2R8Y4Z0|A0A2R8Y4Z0_HUMAN Cyclin-dependent kinase 13 (Fragment) OS=Homo sapiens OX=9606 GN=CDK13 PE=1 SV=1;sp|Q14004|CDK13_HUMAN Cyclin-dep	Cyclin-dependent kinase 13	CDK13	0.307645	0.32495			0.253575	0.265653	4.69022e+07	4.74055e+07	4.0497e+07		4.01794e+07	4.77283e+07	4.06207e+07	3.22075e+07	3.33643e+07	4.98505e+07	4.58759e+07	3.44973e+07	4.69021e+07	4.74055e+07	4.0497e+07	1.1874e+07	4.01793e+07	4.77283e+07	4.06207e+07	3.22075e+07	3.33643e+07	4.98505e+07	4.58759e+07	3.44973e+07
2939	4	3	3	3	5.1	59.54	547	P32942;K7ERN2	sp|P32942|ICAM3_HUMAN Intercellular adhesion molecule 3 OS=Homo sapiens OX=9606 GN=ICAM3 PE=1 SV=2;tr|K7ERN2|K7ERN2_HUMAN Intercellular adhesion molecule 3 OS=Homo sapiens OX=9606 GN=ICAM3 PE=1 SV=1	Intercellular adhesion molecule 3	ICAM3	0.0115895	0.324215			0.0102382	0.386881	1.38389e+07		1.22038e+07		1.27605e+07			1.24174e+07		1.98969e+07	1.71607e+07	1.39588e+07	1.38389e+07	2.81103e+07	1.22038e+07	1.00657e+07	1.27605e+07	1.38242e+07	2.25279e+07	1.24174e+07	2.46339e+07	1.9897e+07	1.71607e+07	1.39588e+07
2597	1	54	54	53	64.1	72.332	654	P11021	sp|P11021|BIP_HUMAN Endoplasmic reticulum chaperone BiP OS=Homo sapiens OX=9606 GN=HSPA5 PE=1 SV=2	78 kDa glucose-regulated protein	HSPA5	0.146094	0.323311			1.45778	2.89226	3.22119e+10	2.94224e+10	3.2714e+10	3.44704e+10	3.39329e+10	3.54009e+10	3.66459e+10	3.64025e+10	3.92693e+10	3.84183e+10	4.23146e+10	4.10297e+10	3.22119e+10	2.94224e+10	3.27141e+10	3.44704e+10	3.3933e+10	3.54008e+10	3.66458e+10	3.64025e+10	3.92692e+10	3.84183e+10	4.23146e+10	4.10297e+10
911	6	7	7	7	30.3	28.305	244	C9JVE2;Q96GG9	tr|C9JVE2|C9JVE2_HUMAN DCN1-like protein OS=Homo sapiens OX=9606 GN=DCUN1D1 PE=1 SV=1;sp|Q96GG9|DCNL1_HUMAN DCN1-like protein 1 OS=Homo sapiens OX=9606 GN=DCUN1D1 PE=1 SV=1	DCN1-like protein;DCN1-like protein 1	DCUN1D1	0.158175	0.322228			0.624642	1.59002	1.3635e+08	1.2795e+08	1.16374e+08	1.43988e+08	1.78286e+08	1.38907e+08	1.28928e+08	1.41954e+08	1.59054e+08	1.84441e+08	1.74174e+08	1.39795e+08	1.3635e+08	1.2795e+08	1.16374e+08	1.43987e+08	1.78286e+08	1.38907e+08	1.28928e+08	1.41954e+08	1.59054e+08	1.84441e+08	1.74174e+08	1.39795e+08
3485	5	31	3	3	56.7	49.924	448	P68366	sp|P68366|TBA4A_HUMAN Tubulin alpha-4A chain OS=Homo sapiens OX=9606 GN=TUBA4A PE=1 SV=1	Tubulin alpha-4A chain	TUBA4A	0.0886288	0.320998			0.494731	2.31674	7.21924e+08	7.47575e+08	8.35863e+08	7.5183e+08	8.50135e+08	7.33374e+08	9.02981e+08	7.70245e+08	8.61132e+08	1.00074e+09	1.03053e+09	9.29975e+08	7.21925e+08	7.47575e+08	8.35863e+08	7.5183e+08	8.50135e+08	7.33374e+08	9.02981e+08	7.70245e+08	8.61132e+08	1.00074e+09	1.03053e+09	9.29976e+08
3539	1	7	7	7	60.5	17.17	157	P98179	sp|P98179|RBM3_HUMAN RNA-binding protein 3 OS=Homo sapiens OX=9606 GN=RBM3 PE=1 SV=1	RNA-binding protein 3	RBM3	0.360919	0.320512			1.52692	0.779099	6.32255e+08	7.39029e+08	5.45639e+08	5.09306e+08	7.99311e+08	7.68659e+08	7.07827e+08	8.1218e+08	7.49544e+08	9.65446e+08	7.86269e+08	5.5498e+08	6.32255e+08	7.39029e+08	5.45639e+08	5.09306e+08	7.99311e+08	7.68659e+08	7.07827e+08	8.12179e+08	7.49544e+08	9.65446e+08	7.86269e+08	5.5498e+08
81	3	10	10	10	3.1	506.37	4590	A0A087WVP1;Q14517	tr|A0A087WVP1|A0A087WVP1_HUMAN Protocadherin Fat 1 OS=Homo sapiens OX=9606 GN=FAT1 PE=1 SV=1;sp|Q14517|FAT1_HUMAN Protocadherin Fat 1 OS=Homo sapiens OX=9606 GN=FAT1 PE=1 SV=2	Protocadherin Fat 1;Protocadherin Fat 1, nuclear form	FAT1	-0.0092783	0.320336			0.0306617	2.78429	4.05374e+07	3.99725e+07	4.66379e+07	4.23267e+07	3.93698e+07	4.34335e+07	3.69379e+07	4.93557e+07	5.31629e+07	5.22547e+07	5.02045e+07	5.57463e+07	4.05374e+07	3.99725e+07	4.66379e+07	4.23267e+07	3.93698e+07	4.34334e+07	3.69379e+07	4.93558e+07	5.31629e+07	5.22547e+07	5.02045e+07	5.57464e+07
5208	11	9	9	9	31.2	48.148	445	Q96I15;A0A0A0MQU4;H7C3V9;H7C277	sp|Q96I15|SCLY_HUMAN Selenocysteine lyase OS=Homo sapiens OX=9606 GN=SCLY PE=1 SV=4;tr|A0A0A0MQU4|A0A0A0MQU4_HUMAN Selenocysteine lyase OS=Homo sapiens OX=9606 GN=SCLY PE=1 SV=1;tr|H7C3V9|H7C3V9_HUMAN Selenocysteine lyase (Fragment) OS=Homo sapiens OX=9606	Selenocysteine lyase	SCLY	0.341376	0.318963			0.771462	0.965704	9.81168e+07	1.19903e+08	1.3367e+08	1.17978e+08	1.33209e+08	1.05531e+08	1.92522e+08	1.76634e+08	1.6744e+08	1.09055e+08	1.60984e+08	1.52824e+08	9.81168e+07	1.19903e+08	1.3367e+08	1.17978e+08	1.33209e+08	1.05531e+08	1.92522e+08	1.76634e+08	1.6744e+08	1.09055e+08	1.60984e+08	1.52824e+08
2417	4	20	20	20	73.7	32.118	289	P00491;G3V5M2	sp|P00491|PNPH_HUMAN Purine nucleoside phosphorylase OS=Homo sapiens OX=9606 GN=PNP PE=1 SV=2;tr|G3V5M2|G3V5M2_HUMAN Purine nucleoside phosphorylase (Fragment) OS=Homo sapiens OX=9606 GN=PNP PE=1 SV=1	Purine nucleoside phosphorylase	PNP	0.0772519	0.318653			0.484972	2.30698	3.52497e+09	4.04037e+09	3.24637e+09	3.79007e+09	4.00603e+09	3.8909e+09	3.71828e+09	3.74573e+09	4.79486e+09	4.39189e+09	4.43959e+09	4.53469e+09	3.52497e+09	4.04037e+09	3.24637e+09	3.79007e+09	4.00603e+09	3.8909e+09	3.71828e+09	3.74573e+09	4.79486e+09	4.39189e+09	4.43959e+09	4.53469e+09
2501	12	27	26	26	63.8	36.638	334	P07195;A0A3B3IS95;A8MW50	sp|P07195|LDHB_HUMAN L-lactate dehydrogenase B chain OS=Homo sapiens OX=9606 GN=LDHB PE=1 SV=2;tr|A0A3B3IS95|A0A3B3IS95_HUMAN L-lactate dehydrogenase OS=Homo sapiens OX=9606 PE=3 SV=1;tr|A8MW50|A8MW50_HUMAN L-lactate dehydrogenase (Fragment) OS=Homo sapien	L-lactate dehydrogenase B chain;L-lactate dehydrogenase	LDHB	0.196941	0.318083			1.62509	2.27522	3.86533e+10	4.50388e+10	3.90545e+10	4.20489e+10	4.97645e+10	4.91447e+10	4.52549e+10	4.45943e+10	5.56153e+10	4.65462e+10	5.06483e+10	5.26702e+10	3.86533e+10	4.50388e+10	3.90545e+10	4.2049e+10	4.97645e+10	4.91447e+10	4.52549e+10	4.45943e+10	5.56153e+10	4.65463e+10	5.06483e+10	5.26702e+10
6416	2	9	9	9	27.7	33.249	296	Q9Y399;Q5T8A0	sp|Q9Y399|RT02_HUMAN 28S ribosomal protein S2, mitochondrial OS=Homo sapiens OX=9606 GN=MRPS2 PE=1 SV=1;tr|Q5T8A0|Q5T8A0_HUMAN 28S ribosomal protein S2, mitochondrial (Fragment) OS=Homo sapiens OX=9606 GN=MRPS2 PE=1 SV=1	28S ribosomal protein S2, mitochondrial	MRPS2	0.104339	0.317771			1.82439	2.63808	1.65469e+08	1.62569e+08	1.69494e+08	1.72454e+08	1.77168e+08	1.72882e+08	1.85555e+08	1.84762e+08	2.01324e+08	2.01042e+08	1.98416e+08	2.36297e+08	1.65469e+08	1.62569e+08	1.69494e+08	1.72454e+08	1.77168e+08	1.72882e+08	1.85555e+08	1.84762e+08	2.01325e+08	2.01042e+08	1.98416e+08	2.36297e+08
2344	4	10	10	10	62.4	27.547	258	O95336;M0R261;M0R0U3	sp|O95336|6PGL_HUMAN 6-phosphogluconolactonase OS=Homo sapiens OX=9606 GN=PGLS PE=1 SV=2;tr|M0R261|M0R261_HUMAN 6-phosphogluconolactonase (Fragment) OS=Homo sapiens OX=9606 GN=PGLS PE=1 SV=1;tr|M0R0U3|M0R0U3_HUMAN 6-phosphogluconolactonase OS=Homo sapiens	6-phosphogluconolactonase	PGLS	0.130744	0.31763			1.05408	1.97403	1.13392e+09	1.12577e+09	1.21244e+09	1.24392e+09	1.39453e+09	1.19331e+09	1.35123e+09	1.23028e+09	1.37287e+09	1.38026e+09	1.41797e+09	1.72856e+09	1.13391e+09	1.12576e+09	1.21244e+09	1.24392e+09	1.39453e+09	1.19331e+09	1.35123e+09	1.23028e+09	1.37288e+09	1.38026e+09	1.41797e+09	1.72856e+09
4129	1	21	3	3	27	44.348	381	Q58FF8	sp|Q58FF8|H90B2_HUMAN Putative heat shock protein HSP 90-beta 2 OS=Homo sapiens OX=9606 GN=HSP90AB2P PE=1 SV=2	Putative heat shock protein HSP 90-beta 2	HSP90AB2P	0.322835	0.317383			1.85708	1.964	4.02527e+09	3.83766e+09	4.54146e+09	4.96907e+09	5.37795e+09	5.67517e+09	5.59672e+09	4.99499e+09	5.62988e+09	5.31129e+09	5.34417e+09	5.25919e+09	4.02527e+09	3.83766e+09	4.54146e+09	4.96906e+09	5.37795e+09	5.67517e+09	5.59672e+09	4.99499e+09	5.62988e+09	5.31129e+09	5.34417e+09	5.25919e+09
3472	22	22	22	22	81.4	35.076	317	P63244;J3KPE3;D6RAC2;D6REE5;D6RHH4;H0Y8W2;H0YAF8;D6R9Z1;H0YAM7;D6R9L0;D6RFX4	sp|P63244|RACK1_HUMAN Receptor of activated protein C kinase 1 OS=Homo sapiens OX=9606 GN=RACK1 PE=1 SV=3;tr|J3KPE3|J3KPE3_HUMAN Receptor of-activated protein C kinase 1 OS=Homo sapiens OX=9606 GN=RACK1 PE=1 SV=1;tr|D6RAC2|D6RAC2_HUMAN Receptor of-activate	Guanine nucleotide-binding protein subunit beta-2-like 1;Guanine nucleotide-binding protein subunit beta-2-like 1, N-terminally processed	GNB2L1	0.1449	0.317255			0.284317	0.841596	9.63848e+09	1.34111e+10	7.9279e+09	1.30937e+10	1.08457e+10	1.42465e+10	1.26405e+10	1.0267e+10	1.43251e+10	1.393e+10	1.23341e+10	1.31387e+10	9.63849e+09	1.34111e+10	7.92791e+09	1.30937e+10	1.08457e+10	1.42465e+10	1.26405e+10	1.0267e+10	1.43251e+10	1.393e+10	1.23341e+10	1.31387e+10
2219	1	2	2	2	32.8	6.9611	58	O75438	sp|O75438|NDUB1_HUMAN NADH dehydrogenase [ubiquinone] 1 beta subcomplex subunit 1 OS=Homo sapiens OX=9606 GN=NDUFB1 PE=1 SV=1	NADH dehydrogenase [ubiquinone] 1 beta subcomplex subunit 1	NDUFB1	0.0933104	0.316826			0.0368594	0.182963	2.30381e+07				7.65185e+07	7.01943e+07			8.27255e+07	5.78565e+07			2.30381e+07	5.41144e+07	2.04213e+07	2.37514e+07	7.65186e+07	7.01943e+07	7.0847e+06	2.05825e+07	8.27255e+07	5.78565e+07	1.4298e+07	2.12697e+07
567	4	2	2	2	5.3	64.516	581	A0A3B3ITS5;Q14181;E9PIQ6;H0YDR7	tr|A0A3B3ITS5|A0A3B3ITS5_HUMAN DNA polymerase alpha subunit B OS=Homo sapiens OX=9606 PE=3 SV=1;sp|Q14181|DPOA2_HUMAN DNA polymerase alpha subunit B OS=Homo sapiens OX=9606 GN=POLA2 PE=1 SV=2;tr|E9PIQ6|E9PIQ6_HUMAN DNA polymerase alpha subunit B (Fragment)	DNA polymerase alpha subunit B	POLA2	0.533957	0.316673			0.232583	0.123346				7.73811e+07	6.67867e+07	6.15133e+07		6.45457e+07	7.08535e+07	8.43156e+07			2.01914e+07	9.89177e+06	3.8725e+07	7.7381e+07	6.67867e+07	6.15133e+07	9.91945e+06	6.45458e+07	7.08535e+07	8.43156e+07	9.94912e+06	2.42284e+07
2879	19	23	23	6	77.2	31.121	281	P29692;E9PRY8;E9PK01;A0A087X1X7;E9PQ49;E9PI39;E9PQZ1;E9PPR1;E9PL12;E9PMW7;H0YCK7;E9PIZ1	sp|P29692|EF1D_HUMAN Elongation factor 1-delta OS=Homo sapiens OX=9606 GN=EEF1D PE=1 SV=5;tr|E9PRY8|E9PRY8_HUMAN Elongation factor 1-delta OS=Homo sapiens OX=9606 GN=EEF1D PE=1 SV=1;tr|E9PK01|E9PK01_HUMAN Elongation factor 1-delta (Fragment) OS=Homo sapien	Elongation factor 1-delta	EEF1D	0.0800581	0.316472			0.20035	1.52404	8.08662e+09	7.37784e+09	5.77529e+09	7.74251e+09	8.74867e+09	6.07427e+09	7.63632e+09	8.2079e+09	9.34334e+09	8.96778e+09	8.96844e+09	8.53727e+09	8.08663e+09	7.37784e+09	5.77529e+09	7.74251e+09	8.74867e+09	6.07427e+09	7.63632e+09	8.20789e+09	9.34335e+09	8.96778e+09	8.96844e+09	8.53727e+09
5378	2	12	12	12	17.3	97.414	881	Q99959	sp|Q99959|PKP2_HUMAN Plakophilin-2 OS=Homo sapiens OX=9606 GN=PKP2 PE=1 SV=2	Plakophilin-2	PKP2	0.164771	0.316147			0.700105	1.48617	2.11558e+08	1.81066e+08	2.05697e+08	1.49672e+08	2.10165e+08	2.08717e+08	2.03079e+08	2.09052e+08	2.29903e+08	2.3358e+08	2.33659e+08	2.25813e+08	2.11558e+08	1.81066e+08	2.05697e+08	1.49672e+08	2.10165e+08	2.08717e+08	2.03079e+08	2.09052e+08	2.29903e+08	2.3358e+08	2.33659e+08	2.25814e+08
3738	9	28	28	27	65.5	52.164	466	Q13283	sp|Q13283|G3BP1_HUMAN Ras GTPase-activating protein-binding protein 1 OS=Homo sapiens OX=9606 GN=G3BP1 PE=1 SV=1	Ras GTPase-activating protein-binding protein 1	G3BP1	0.154776	0.316007			1.16012	2.41625	4.86237e+09	5.63292e+09	5.78864e+09	5.55661e+09	5.94332e+09	5.64593e+09	6.26004e+09	6.44163e+09	6.41516e+09	6.75783e+09	6.65678e+09	7.33164e+09	4.86237e+09	5.63292e+09	5.78865e+09	5.55662e+09	5.94331e+09	5.64594e+09	6.26004e+09	6.44163e+09	6.41516e+09	6.75782e+09	6.65677e+09	7.33164e+09
6331	8	9	9	9	25.2	49.008	492	Q9UNW9	sp|Q9UNW9|NOVA2_HUMAN RNA-binding protein Nova-2 OS=Homo sapiens OX=9606 GN=NOVA2 PE=1 SV=1	RNA-binding protein Nova-2	NOVA2	0.218839	0.31505			0.738101	1.47786	8.00379e+07	7.01026e+07	8.84025e+07	7.92683e+07	8.50992e+07	7.51535e+07	1.0032e+08	1.12419e+08	1.00448e+08	8.59991e+07	1.16224e+08	9.38035e+07	8.00378e+07	7.01026e+07	8.84024e+07	7.92683e+07	8.50992e+07	7.51534e+07	1.0032e+08	1.12419e+08	1.00448e+08	8.59991e+07	1.16224e+08	9.38035e+07
2190	3	3	3	3	4.9	104.94	966	O75170;A0A0A0MSJ8;T1ECW5	sp|O75170|PP6R2_HUMAN Serine/threonine-protein phosphatase 6 regulatory subunit 2 OS=Homo sapiens OX=9606 GN=PPP6R2 PE=1 SV=2;tr|A0A0A0MSJ8|A0A0A0MSJ8_HUMAN Serine/threonine-protein phosphatase 6 regulatory subunit 2 (Fragment) OS=Homo sapiens OX=9606 GN=P	Serine/threonine-protein phosphatase 6 regulatory subunit 2	PPP6R2	0.220884	0.314781			0.252069	0.648124	1.94264e+07		1.89574e+07	1.54449e+07			1.48394e+07	2.72134e+07				2.44953e+07	1.94264e+07	2.95517e+07	1.89574e+07	1.54449e+07	3.88565e+07	1.97627e+07	1.48394e+07	2.72134e+07	2.00376e+07	2.99182e+07	2.73975e+07	2.44953e+07
4860	1	4	4	4	10.2	47.514	432	Q8TB61	sp|Q8TB61|S35B2_HUMAN Adenosine 3-phospho 5-phosphosulfate transporter 1 OS=Homo sapiens OX=9606 GN=SLC35B2 PE=1 SV=1	Adenosine 3-phospho 5-phosphosulfate transporter 1	SLC35B2	-0.0694404	0.314149			0.0608206	0.442854	2.67261e+07	4.31677e+07	4.33735e+07	1.99666e+07	4.47121e+07	2.12596e+07	4.12755e+07	2.10056e+07	3.5251e+07	3.61046e+07	5.458e+07	3.4366e+07	2.67261e+07	4.31678e+07	4.33735e+07	1.99666e+07	4.47122e+07	2.12596e+07	4.12755e+07	2.10056e+07	3.5251e+07	3.61046e+07	5.458e+07	3.43661e+07
415	13	9	9	9	29.6	51.802	450	A0A1B0GUC3;A0A1B0GV98;A0A1B0GTC5;A0A1B0GU26;A0A1B0GTC3;A0A1B0GVH5;Q9C0B1;A0A1B0GTY1	tr|A0A1B0GUC3|A0A1B0GUC3_HUMAN Alpha-ketoglutarate-dependent dioxygenase FTO OS=Homo sapiens OX=9606 GN=FTO PE=1 SV=1;tr|A0A1B0GV98|A0A1B0GV98_HUMAN Alpha-ketoglutarate-dependent dioxygenase FTO OS=Homo sapiens OX=9606 GN=FTO PE=1 SV=1;tr|A0A1B0GTC5|A0A1B0	Alpha-ketoglutarate-dependent dioxygenase FTO	FTO	-0.129922	0.313971			0.430128	2.53371	1.80428e+08	2.04539e+08	1.98924e+08	2.23604e+08	2.12555e+08	1.498e+08	1.73412e+08	2.07369e+08	2.50348e+08	2.55793e+08	2.44631e+08	2.50241e+08	1.80428e+08	2.04539e+08	1.98924e+08	2.23604e+08	2.12555e+08	1.498e+08	1.73412e+08	2.07369e+08	2.50348e+08	2.55794e+08	2.44631e+08	2.50241e+08
4727	1	16	16	16	19.6	111.77	995	Q8N5C6	sp|Q8N5C6|SRBD1_HUMAN S1 RNA-binding domain-containing protein 1 OS=Homo sapiens OX=9606 GN=SRBD1 PE=1 SV=2	S1 RNA-binding domain-containing protein 1	SRBD1	0.236574	0.312552			1.38855	2.22075	1.14057e+08	1.03232e+08	1.11077e+08	1.04433e+08	1.08394e+08	1.38084e+08	1.39509e+08	1.26039e+08	1.49615e+08	1.30207e+08	1.20285e+08	1.3865e+08	1.14057e+08	1.03232e+08	1.11077e+08	1.04433e+08	1.08394e+08	1.38084e+08	1.39509e+08	1.26039e+08	1.49616e+08	1.30207e+08	1.20285e+08	1.3865e+08
4694	3	4	4	4	20.7	23.757	213	Q8N128;G3V583;G3V3Z5	sp|Q8N128|F177A_HUMAN Protein FAM177A1 OS=Homo sapiens OX=9606 GN=FAM177A1 PE=1 SV=1;tr|G3V583|G3V583_HUMAN Protein FAM177A1 (Fragment) OS=Homo sapiens OX=9606 GN=FAM177A1 PE=1 SV=1;tr|G3V3Z5|G3V3Z5_HUMAN Protein FAM177A1 (Fragment) OS=Homo sapiens OX=9606	Protein FAM177A1	FAM177A1	0.652406	0.312515			0.874149	0.311141	2.41898e+07	2.60501e+07		4.14672e+07	3.7037e+07	3.07183e+07	4.20995e+07	4.08611e+07	3.37468e+07	3.36692e+07	3.58176e+07		2.41898e+07	2.60502e+07	1.22715e+07	4.14672e+07	3.7037e+07	3.07183e+07	4.20995e+07	4.08611e+07	3.37468e+07	3.36692e+07	3.58176e+07	1.87408e+07
4791	2	9	9	7	21	55.4	519	Q8NCA5;E9PH82	sp|Q8NCA5|FA98A_HUMAN Protein FAM98A OS=Homo sapiens OX=9606 GN=FAM98A PE=1 SV=1;tr|E9PH82|E9PH82_HUMAN Protein FAM98A OS=Homo sapiens OX=9606 GN=FAM98A PE=1 SV=1	Protein FAM98A	FAM98A	0.362748	0.312377			1.23999	1.66955	4.19849e+08	3.86314e+08	4.51202e+08	3.71344e+08	6.10502e+08	5.47876e+08	3.92122e+08	5.66478e+08	4.95274e+08	5.30566e+08	4.36292e+08	5.63585e+08	4.19849e+08	3.86314e+08	4.51202e+08	3.71345e+08	6.10501e+08	5.47877e+08	3.92122e+08	5.66478e+08	4.95273e+08	5.30566e+08	4.36292e+08	5.63585e+08
5720	3	35	35	35	48.8	127.59	1146	Q9H6R4;A0A0A0MRW6	sp|Q9H6R4|NOL6_HUMAN Nucleolar protein 6 OS=Homo sapiens OX=9606 GN=NOL6 PE=1 SV=2;tr|A0A0A0MRW6|A0A0A0MRW6_HUMAN Nucleolar protein 6 OS=Homo sapiens OX=9606 GN=NOL6 PE=1 SV=1	Nucleolar protein 6	NOL6	0.0701227	0.312245			0.585191	2.72584	9.62397e+08	8.72584e+08	1.03469e+09	1.01295e+09	1.03543e+09	9.91047e+08	1.01936e+09	1.022e+09	1.24721e+09	1.18167e+09	1.16357e+09	1.21985e+09	9.62397e+08	8.72585e+08	1.03469e+09	1.01295e+09	1.03543e+09	9.91047e+08	1.01937e+09	1.022e+09	1.24721e+09	1.18167e+09	1.16358e+09	1.21985e+09
2469	2	7	7	7	31.4	35.061	303	P05026	sp|P05026|AT1B1_HUMAN Sodium/potassium-transporting ATPase subunit beta-1 OS=Homo sapiens OX=9606 GN=ATP1B1 PE=1 SV=1	Sodium/potassium-transporting ATPase subunit beta-1	ATP1B1	0.162426	0.311227			1.82698	2.42958	2.92464e+08	2.75587e+08	2.79679e+08	2.94006e+08	3.17336e+08	3.11261e+08	3.03377e+08	3.46977e+08	3.96844e+08	3.20006e+08	3.50392e+08	3.52998e+08	2.92464e+08	2.75588e+08	2.79679e+08	2.94007e+08	3.17336e+08	3.11261e+08	3.03377e+08	3.46977e+08	3.96844e+08	3.20006e+08	3.50391e+08	3.52997e+08
745	4	36	36	35	44	84.277	739	B4DKY1;P49589	tr|B4DKY1|B4DKY1_HUMAN Cysteine--tRNA ligase, cytoplasmic OS=Homo sapiens OX=9606 GN=CARS PE=1 SV=1;sp|P49589|SYCC_HUMAN Cysteine--tRNA ligase, cytoplasmic OS=Homo sapiens OX=9606 GN=CARS PE=1 SV=3	Cysteine--tRNA ligase, cytoplasmic	CARS	0.296043	0.311124			0.818669	0.843084	1.26355e+09	1.90248e+09	2.04198e+09	2.17313e+09	2.26577e+09	2.14161e+09	2.11466e+09	2.36223e+09	2.05707e+09	2.26522e+09	2.47281e+09	2.19346e+09	1.26355e+09	1.90248e+09	2.04198e+09	2.17313e+09	2.26577e+09	2.14161e+09	2.11466e+09	2.36223e+09	2.05707e+09	2.26522e+09	2.47281e+09	2.19345e+09
1081	4	4	4	4	3.3	149.01	1338	E7EPI0;Q9P2D0;E9PDR5;D6R9F4	tr|E7EPI0|E7EPI0_HUMAN Inhibitor of Bruton tyrosine kinase OS=Homo sapiens OX=9606 GN=IBTK PE=1 SV=1;sp|Q9P2D0|IBTK_HUMAN Inhibitor of Bruton tyrosine kinase OS=Homo sapiens OX=9606 GN=IBTK PE=1 SV=3;tr|E9PDR5|E9PDR5_HUMAN Inhibitor of Bruton tyrosine kina	Inhibitor of Bruton tyrosine kinase	IBTK	0.0658035	0.30976			0.0983819	0.592014	1.45177e+07	1.23018e+07	1.31781e+07		1.37836e+07	1.68327e+07		1.44104e+07	2.41704e+07	1.74855e+07	1.6256e+07	1.91086e+07	1.45177e+07	1.23018e+07	1.31781e+07	2.36319e+07	1.37836e+07	1.68326e+07	1.99646e+07	1.44104e+07	2.41704e+07	1.74855e+07	1.6256e+07	1.91086e+07
6522	1	3	3	2	19.8	29.6	262	Q9Y657	sp|Q9Y657|SPIN1_HUMAN Spindlin-1 OS=Homo sapiens OX=9606 GN=SPIN1 PE=1 SV=3	Spindlin-1	SPIN1	-0.998124	0.309646			0.416872	0.626561	8.28e+07	8.9352e+07	1.43241e+08	9.42273e+07	4.82465e+07		1.61035e+08	1.23031e+08	1.12195e+08	1.08456e+08	1.70763e+08	1.134e+08	8.28001e+07	8.93521e+07	1.43241e+08	9.42274e+07	4.82465e+07	6.56328e+06	1.61035e+08	1.23031e+08	1.12195e+08	1.08456e+08	1.70763e+08	1.134e+08
6164	2	21	21	20	25	115.84	1046	Q9UDT6	sp|Q9UDT6|CLIP2_HUMAN CAP-Gly domain-containing linker protein 2 OS=Homo sapiens OX=9606 GN=CLIP2 PE=1 SV=1	CAP-Gly domain-containing linker protein 2	CLIP2	0.124756	0.308119			0.514967	1.46631	1.04747e+08	1.20635e+08	8.3063e+07	1.01072e+08	1.09314e+08	1.1016e+08	1.12699e+08	1.10472e+08	1.23115e+08	1.29469e+08	1.22224e+08	1.27948e+08	1.04747e+08	1.20635e+08	8.3063e+07	1.01072e+08	1.09314e+08	1.1016e+08	1.12699e+08	1.10472e+08	1.23115e+08	1.29469e+08	1.22224e+08	1.27948e+08
5430	2	7	7	7	11.7	81.487	755	Q9BRZ2	sp|Q9BRZ2|TRI56_HUMAN E3 ubiquitin-protein ligase TRIM56 OS=Homo sapiens OX=9606 GN=TRIM56 PE=1 SV=3	E3 ubiquitin-protein ligase TRIM56	TRIM56	0.103048	0.307737			0.13258	0.381291				1.39836e+07		1.70714e+07	2.04436e+07	1.36777e+07				1.67837e+07	9.94561e+06	1.66451e+07	2.41445e+07	1.39836e+07	1.55811e+07	1.70714e+07	2.04436e+07	1.36777e+07	2.23236e+07	2.69084e+07	1.30127e+07	1.67837e+07
2868	4	7	7	7	36.4	33.043	291	P29084;E5RH41	sp|P29084|T2EB_HUMAN Transcription initiation factor IIE subunit beta OS=Homo sapiens OX=9606 GN=GTF2E2 PE=1 SV=1;tr|E5RH41|E5RH41_HUMAN Transcription initiation factor IIE subunit beta (Fragment) OS=Homo sapiens OX=9606 GN=GTF2E2 PE=1 SV=1	Transcription initiation factor IIE subunit beta	GTF2E2	0.297896	0.307305			0.993493	1.01584	5.15519e+08	6.38207e+08	4.10766e+08	4.72385e+08	7.00431e+08	6.46579e+08	5.47868e+08	5.87675e+08	6.64472e+08	5.37103e+08	6.92415e+08	6.0566e+08	5.1552e+08	6.38207e+08	4.10766e+08	4.72386e+08	7.00432e+08	6.46579e+08	5.47868e+08	5.87675e+08	6.64472e+08	5.37102e+08	6.92415e+08	6.05661e+08
3591	6	4	2	1	22.9	25.561	218	Q03013;B9ZVX7;P09488;H3BQT3;E7EWW9	sp|Q03013|GSTM4_HUMAN Glutathione S-transferase Mu 4 OS=Homo sapiens OX=9606 GN=GSTM4 PE=1 SV=3;tr|B9ZVX7|B9ZVX7_HUMAN Glutathione S-transferase Mu 1 OS=Homo sapiens OX=9606 GN=GSTM1 PE=1 SV=1;sp|P09488|GSTM1_HUMAN Glutathione S-transferase Mu 1 OS=Homo sa	Glutathione S-transferase Mu 4;Glutathione S-transferase Mu 1	GSTM4;GSTM1	0.111302	0.307003			0.0692166	0.338799		3.21903e+07		3.58741e+07	3.62985e+07		3.55308e+07	3.75029e+07	2.52465e+07	3.51905e+07	4.32729e+07		1.4666e+07	3.21903e+07	1.97729e+07	3.58741e+07	3.62985e+07	9.42651e+06	3.55308e+07	3.75029e+07	2.52465e+07	3.51905e+07	4.32729e+07	2.04039e+07
5950	13	6	6	6	12	68.42	608	Q9NUW8;G3V2F4;E7EPD8;G3V2J6	sp|Q9NUW8|TYDP1_HUMAN Tyrosyl-DNA phosphodiesterase 1 OS=Homo sapiens OX=9606 GN=TDP1 PE=1 SV=2;tr|G3V2F4|G3V2F4_HUMAN Tyrosyl-DNA phosphodiesterase 1 OS=Homo sapiens OX=9606 GN=TDP1 PE=1 SV=1;tr|E7EPD8|E7EPD8_HUMAN Tyrosyl-DNA phosphodiesterase 1 OS=Homo	Tyrosyl-DNA phosphodiesterase 1	TDP1	-0.457095	0.306453			0.259077	0.111782	6.30159e+07	5.51719e+07							5.93927e+07	4.77077e+07		4.84377e+07	6.30159e+07	5.5172e+07	1.02557e+07	1.13902e+07	1.95842e+07	1.86069e+07	2.25472e+07	1.39186e+07	5.93927e+07	4.77076e+07	6.92097e+06	4.84378e+07
3619	5	4	4	4	3.5	130.28	1150	Q06190;H7C1M1	sp|Q06190|P2R3A_HUMAN Serine/threonine-protein phosphatase 2A regulatory subunit B subunit alpha OS=Homo sapiens OX=9606 GN=PPP2R3A PE=1 SV=1;tr|H7C1M1|H7C1M1_HUMAN Serine/threonine-protein phosphatase 2A regulatory subunit B subunit alpha (Fragment) O	Serine/threonine-protein phosphatase 2A regulatory subunit B subunit alpha	PPP2R3A	-0.321797	0.306391			0.297808	0.247509							1.49459e+07	1.3547e+07	1.64238e+07		1.93314e+07		6.30711e+06	1.47648e+07	2.2702e+07	1.92715e+07	9.23125e+06	8.93163e+06	1.49459e+07	1.3547e+07	1.64238e+07	1.06284e+07	1.93314e+07	2.82335e+07
3156	2	13	13	13	32.8	58.805	509	P49643	sp|P49643|PRI2_HUMAN DNA primase large subunit OS=Homo sapiens OX=9606 GN=PRIM2 PE=1 SV=2	DNA primase large subunit	PRIM2	0.0637078	0.306338			0.162571	0.96303	4.26206e+08	2.88897e+08	3.69414e+08	4.43123e+08	4.22424e+08	4.15198e+08	3.54718e+08	3.86568e+08	4.29867e+08	4.8284e+08	4.20222e+08	5.40323e+08	4.26206e+08	2.88897e+08	3.69414e+08	4.43123e+08	4.22424e+08	4.15198e+08	3.54718e+08	3.86568e+08	4.29867e+08	4.8284e+08	4.20222e+08	5.40323e+08
2479	13	19	19	19	51.1	34.273	317	P05388;F8VWS0;F8VW21;F8VU65;F8VPE8;G3V210;F8VQY6;F8VRK7;F8VWV4;F8VZS0;Q8NHW5	sp|P05388|RLA0_HUMAN 60S acidic ribosomal protein P0 OS=Homo sapiens OX=9606 GN=RPLP0 PE=1 SV=1;tr|F8VWS0|F8VWS0_HUMAN 60S acidic ribosomal protein P0 OS=Homo sapiens OX=9606 GN=RPLP0 PE=1 SV=1;tr|F8VW21|F8VW21_HUMAN 60S acidic ribosomal protein P0 (Fragme	60S acidic ribosomal protein P0;60S acidic ribosomal protein P0-like	RPLP0;RPLP0P6	-0.0787258	0.306021			0.17525	0.67901	1.87844e+10	1.73469e+10	1.17243e+10	1.25739e+10	1.45844e+10	1.36608e+10	1.29444e+10	1.49738e+10	2.03027e+10	2.1689e+10	1.81644e+10	1.40295e+10	1.87844e+10	1.73468e+10	1.17243e+10	1.25739e+10	1.45844e+10	1.36608e+10	1.29444e+10	1.49737e+10	2.03027e+10	2.1689e+10	1.81644e+10	1.40295e+10
3233	3	5	5	5	17.8	35.823	309	P51948	sp|P51948|MAT1_HUMAN CDK-activating kinase assembly factor MAT1 OS=Homo sapiens OX=9606 GN=MNAT1 PE=1 SV=1	CDK-activating kinase assembly factor MAT1	MNAT1	-0.613971	0.305768			0.32702	0.146524	5.36847e+07	3.67533e+07		5.53029e+07		5.65833e+07	4.35798e+07		6.9475e+07	8.99007e+07		4.75058e+07	5.36847e+07	3.67533e+07	1.4009e+07	5.53029e+07	1.20104e+07	5.65833e+07	4.35798e+07	9.40758e+06	6.9475e+07	8.99007e+07	1.20267e+07	4.75058e+07
31	3	4	2	2	13.3	28.683	256	A0A087WT99;Q9H0W9;E9PJU8	tr|A0A087WT99|A0A087WT99_HUMAN Ester hydrolase C11orf54 OS=Homo sapiens OX=9606 GN=C11orf54 PE=1 SV=1;sp|Q9H0W9|CK054_HUMAN Ester hydrolase C11orf54 OS=Homo sapiens OX=9606 GN=C11orf54 PE=1 SV=1;tr|E9PJU8|E9PJU8_HUMAN Ester hydrolase C11orf54 (Fragment) OS	Ester hydrolase C11orf54	C11orf54	1.04328	0.305764			0.555887	0.135624	4.45184e+07				6.4649e+07	5.02515e+07		5.14967e+07	5.66667e+07				4.45184e+07	8.26765e+06	4.21112e+07	7.85401e+06	6.4649e+07	5.02515e+07	1.31267e+07	5.14967e+07	5.66667e+07	2.62355e+07	1.38351e+07	1.38162e+07
3090	5	25	25	25	52.8	63.541	587	P46060	sp|P46060|RAGP1_HUMAN Ran GTPase-activating protein 1 OS=Homo sapiens OX=9606 GN=RANGAP1 PE=1 SV=1	Ran GTPase-activating protein 1	RANGAP1	0.0690255	0.305523			1.01328	3.36563	1.9548e+09	2.07056e+09	1.98524e+09	1.85225e+09	2.05062e+09	2.05985e+09	2.0269e+09	2.10507e+09	2.57466e+09	2.36695e+09	2.39497e+09	2.37892e+09	1.9548e+09	2.07056e+09	1.98524e+09	1.85225e+09	2.05062e+09	2.05985e+09	2.0269e+09	2.10507e+09	2.57466e+09	2.36695e+09	2.39497e+09	2.37892e+09
5216	1	6	6	6	23.7	39.385	371	Q96IR7	sp|Q96IR7|HPDL_HUMAN 4-hydroxyphenylpyruvate dioxygenase-like protein OS=Homo sapiens OX=9606 GN=HPDL PE=1 SV=1	4-hydroxyphenylpyruvate dioxygenase-like protein	HPDL	0.177246	0.305298			0.363072	1.06848	1.33601e+08	1.22757e+08	1.19502e+08	9.42898e+07	1.21271e+08	1.82517e+08	1.00025e+08	1.36444e+08	1.65203e+08	1.60058e+08	1.24802e+08	1.30556e+08	1.33601e+08	1.22757e+08	1.19502e+08	9.42898e+07	1.21271e+08	1.82517e+08	1.00025e+08	1.36444e+08	1.65203e+08	1.60057e+08	1.24802e+08	1.30556e+08
3696	1	3	3	3	12.3	26.132	228	Q12981	sp|Q12981|SEC20_HUMAN Vesicle transport protein SEC20 OS=Homo sapiens OX=9606 GN=BNIP1 PE=1 SV=3	Vesicle transport protein SEC20	BNIP1	-0.385242	0.30399			0.107236	0.098287	7.14065e+07	1.18817e+08		8.54941e+07		8.32923e+07		8.31906e+07	9.29102e+07		8.15226e+07		7.14065e+07	1.18817e+08	4.93622e+06	8.54941e+07	8.85345e+06	8.32923e+07	2.00575e+07	8.31906e+07	9.29102e+07	3.60167e+07	8.15226e+07	3.04889e+07
6092	5	5	5	5	34.5	16.073	148	Q9P0M9;D6RAN8;H7C5U8	sp|Q9P0M9|RM27_HUMAN 39S ribosomal protein L27, mitochondrial OS=Homo sapiens OX=9606 GN=MRPL27 PE=1 SV=1;tr|D6RAN8|D6RAN8_HUMAN 39S ribosomal protein L27, mitochondrial OS=Homo sapiens OX=9606 GN=MRPL27 PE=1 SV=1;tr|H7C5U8|H7C5U8_HUMAN 39S ribosomal prote	39S ribosomal protein L27, mitochondrial	MRPL27	1.13916	0.303899			1.94974	0.390316	2.31213e+07	3.51553e+07			5.61614e+07	6.43565e+07	7.97633e+07	3.2983e+07	3.58314e+07	4.28236e+07			2.31213e+07	3.51553e+07	2.28836e+07	2.17227e+07	5.61614e+07	6.43564e+07	7.97633e+07	3.29831e+07	3.58313e+07	4.28236e+07	1.68629e+07	3.62658e+07
3864	1	4	4	4	4.1	147.29	1352	Q14678	sp|Q14678|KANK1_HUMAN KN motif and ankyrin repeat domain-containing protein 1 OS=Homo sapiens OX=9606 GN=KANK1 PE=1 SV=3	KN motif and ankyrin repeat domain-containing protein 1	KANK1	0.342211	0.303374			2.06364	1.17684	1.67458e+07	1.54358e+07	1.39828e+07	1.33189e+07	2.07415e+07	1.78346e+07	1.87274e+07	1.79465e+07	2.01794e+07	1.75827e+07	1.48849e+07	2.11376e+07	1.67458e+07	1.54358e+07	1.39828e+07	1.33189e+07	2.07415e+07	1.78346e+07	1.87274e+07	1.79465e+07	2.01794e+07	1.75827e+07	1.48849e+07	2.11376e+07
3335	4	4	4	4	17.7	23.291	220	P56747	sp|P56747|CLD6_HUMAN Claudin-6 OS=Homo sapiens OX=9606 GN=CLDN6 PE=1 SV=2	Claudin-6	CLDN6	0.367265	0.303366			3.83827	1.92549	1.27145e+09	1.39355e+09	1.3931e+09	1.27985e+09	1.73382e+09	1.69423e+09	1.78935e+09	1.66388e+09	1.67908e+09	1.64257e+09	1.43229e+09	1.85451e+09	1.27145e+09	1.39355e+09	1.3931e+09	1.27985e+09	1.73382e+09	1.69422e+09	1.78935e+09	1.66388e+09	1.67908e+09	1.64257e+09	1.43229e+09	1.85451e+09
1297	3	2	2	2	28.2	8.4984	71	H0YLF3;F5H6I0;P61769	tr|H0YLF3|H0YLF3_HUMAN Beta-2-microglobulin (Fragment) OS=Homo sapiens OX=9606 GN=B2M PE=1 SV=1;tr|F5H6I0|F5H6I0_HUMAN Beta-2-microglobulin OS=Homo sapiens OX=9606 GN=B2M PE=1 SV=2;sp|P61769|B2MG_HUMAN Beta-2-microglobulin OS=Homo sapiens OX=9606 GN=B2M PE	Beta-2-microglobulin;Beta-2-microglobulin form pI 5.3	B2M	-1.03309	0.302776			0.755893	0.268481			1.41122e+07	3.30763e+07			4.13208e+06		3.47609e+07	3.04616e+07	2.90246e+07		4.11286e+07	1.29857e+07	1.41122e+07	3.30763e+07	9.53331e+06	1.91504e+07	4.13208e+06	1.88438e+07	3.47609e+07	3.04616e+07	2.90246e+07	1.87798e+07
3115	1	3	3	3	34.4	10.666	93	P48061	sp|P48061|SDF1_HUMAN Stromal cell-derived factor 1 OS=Homo sapiens OX=9606 GN=CXCL12 PE=1 SV=1	Stromal cell-derived factor 1;SDF-1-beta(3-72);SDF-1-alpha(3-67)	CXCL12	0.330567	0.301692			0.502334	0.237021	2.10384e+07	2.31481e+07			1.91752e+07	2.11166e+07		1.94268e+07					2.10384e+07	2.31481e+07	9.64612e+06	1.27696e+07	1.91752e+07	2.11166e+07	1.90693e+07	1.94268e+07	2.70123e+07	1.42863e+07	1.0028e+07	3.57797e+07
2363	2	24	24	23	26.6	119.75	1093	O95486	sp|O95486|SC24A_HUMAN Protein transport protein Sec24A OS=Homo sapiens OX=9606 GN=SEC24A PE=1 SV=2	Protein transport protein Sec24A	SEC24A	0.27739	0.301455			0.598439	0.822114	3.08331e+08	4.59101e+08	5.00392e+08	3.91484e+08	5.12967e+08	3.61133e+08	5.5192e+08	5.85231e+08	5.25578e+08	4.80382e+08	5.92603e+08	4.27514e+08	3.08332e+08	4.59101e+08	5.00391e+08	3.91484e+08	5.12967e+08	3.61133e+08	5.5192e+08	5.85231e+08	5.25578e+08	4.80382e+08	5.92603e+08	4.27515e+08
1620	7	3	3	3	14.9	23.03	202	I3L1D9;I3L4B2;O95476;I3L4W0;I3L0X6;I3L3K5	tr|I3L1D9|I3L1D9_HUMAN CTD nuclear envelope phosphatase 1 (Fragment) OS=Homo sapiens OX=9606 GN=CTDNEP1 PE=1 SV=1;tr|I3L4B2|I3L4B2_HUMAN CTD nuclear envelope phosphatase 1 (Fragment) OS=Homo sapiens OX=9606 GN=CTDNEP1 PE=1 SV=1;sp|O95476|CNEP1_HUMAN CTD nu	CTD nuclear envelope phosphatase 1	CTDNEP1	-0.135523	0.301147			0.287016	0.578982	2.57345e+07	1.65804e+07		1.83104e+07	1.47852e+07	1.50732e+07	1.85791e+07	1.97244e+07		1.87943e+07	2.40778e+07		2.57344e+07	1.65804e+07	1.52208e+07	1.83104e+07	1.47852e+07	1.50732e+07	1.8579e+07	1.97245e+07	1.90182e+07	1.87943e+07	2.40778e+07	3.18457e+07
4021	3	12	12	10	34.7	54.699	467	Q16537	sp|Q16537|2A5E_HUMAN Serine/threonine-protein phosphatase 2A 56 kDa regulatory subunit epsilon isoform OS=Homo sapiens OX=9606 GN=PPP2R5E PE=1 SV=1	Serine/threonine-protein phosphatase 2A 56 kDa regulatory subunit epsilon isoform	PPP2R5E	0.379808	0.30111			1.21713	1.22935	4.67562e+08	4.47834e+08	5.39726e+08	5.97605e+08	6.33627e+08	7.37016e+08	5.2156e+08	7.9481e+08	5.6574e+08	5.65833e+08	6.90686e+08	7.03931e+08	4.67562e+08	4.47834e+08	5.39726e+08	5.97605e+08	6.33627e+08	7.37016e+08	5.2156e+08	7.9481e+08	5.6574e+08	5.65833e+08	6.90686e+08	7.03931e+08
4967	2	12	12	12	21.2	62.717	623	Q8WZA9	sp|Q8WZA9|IRGQ_HUMAN Immunity-related GTPase family Q protein OS=Homo sapiens OX=9606 GN=IRGQ PE=1 SV=1	Immunity-related GTPase family Q protein	IRGQ	0.154921	0.299618			2.76153	4.87958	2.20359e+08	2.29687e+08	2.271e+08	2.28486e+08	2.59086e+08	2.40253e+08	2.58781e+08	2.50519e+08	2.7077e+08	2.74274e+08	2.85604e+08	2.84166e+08	2.20359e+08	2.29687e+08	2.271e+08	2.28486e+08	2.59086e+08	2.40253e+08	2.58781e+08	2.50519e+08	2.7077e+08	2.74274e+08	2.85604e+08	2.84166e+08
5118	2	14	14	14	45.3	25.835	223	Q96CT7;M0R2F5	sp|Q96CT7|CC124_HUMAN Coiled-coil domain-containing protein 124 OS=Homo sapiens OX=9606 GN=CCDC124 PE=1 SV=1;tr|M0R2F5|M0R2F5_HUMAN Coiled-coil domain-containing protein 124 (Fragment) OS=Homo sapiens OX=9606 GN=CCDC124 PE=1 SV=8	Coiled-coil domain-containing protein 124	CCDC124	0.34891	0.299479			1.02567	2.57268	5.28844e+08	5.62811e+08	5.665e+08	5.31245e+08	5.64688e+08	5.68237e+08	8.87816e+08	8.27282e+08	6.63512e+08	6.1729e+08	6.75543e+08	7.42684e+08	5.28844e+08	5.62811e+08	5.665e+08	5.31245e+08	5.64688e+08	5.68237e+08	8.87816e+08	8.27282e+08	6.63511e+08	6.1729e+08	6.75543e+08	7.42683e+08
301	3	14	14	14	15.3	136.58	1226	A0A0C4DG33;O43933	tr|A0A0C4DG33|A0A0C4DG33_HUMAN Peroxisome biogenesis factor 1, isoform CRA_c OS=Homo sapiens OX=9606 GN=PEX1 PE=1 SV=1;sp|O43933|PEX1_HUMAN Peroxisome biogenesis factor 1 OS=Homo sapiens OX=9606 GN=PEX1 PE=1 SV=1	Peroxisome biogenesis factor 1	PEX1	0.211996	0.299361			0.601537	1.09346	5.86811e+07	6.77383e+07	6.93425e+07	4.97353e+07	6.99804e+07	8.18539e+07	7.76903e+07	5.54477e+07	8.95686e+07	7.34952e+07	7.09942e+07	6.72708e+07	5.86811e+07	6.77384e+07	6.93425e+07	4.97353e+07	6.99804e+07	8.18539e+07	7.76903e+07	5.54477e+07	8.95687e+07	7.34952e+07	7.09942e+07	6.72708e+07
4252	3	14	14	14	29.9	80.104	709	Q5VV41	sp|Q5VV41|ARHGG_HUMAN Rho guanine nucleotide exchange factor 16 OS=Homo sapiens OX=9606 GN=ARHGEF16 PE=1 SV=1	Rho guanine nucleotide exchange factor 16	ARHGEF16	0.0290704	0.29907			0.104548	1.36943	1.78164e+08	1.66626e+08	1.37286e+08	1.74717e+08	1.81937e+08	1.53282e+08	1.59949e+08	1.73037e+08	2.26513e+08	1.8948e+08	2.1334e+08	1.78202e+08	1.78164e+08	1.66626e+08	1.37286e+08	1.74717e+08	1.81937e+08	1.53282e+08	1.59949e+08	1.73037e+08	2.26513e+08	1.8948e+08	2.1334e+08	1.78202e+08
5728	2	14	14	14	37.9	35.582	306	Q9H7B2;Q5VXN0	sp|Q9H7B2|RPF2_HUMAN Ribosome production factor 2 homolog OS=Homo sapiens OX=9606 GN=RPF2 PE=1 SV=2;tr|Q5VXN0|Q5VXN0_HUMAN Ribosome production factor 2 homolog (Fragment) OS=Homo sapiens OX=9606 GN=RPF2 PE=1 SV=1	Ribosome production factor 2 homolog	RPF2	0.00551176	0.298883			0.00905703	0.744049	9.31075e+08	7.08024e+08	5.67007e+08	9.96767e+08	8.01158e+08	7.32166e+08	9.11393e+08	7.0765e+08	1.0387e+09	9.39145e+08	1.01528e+09	8.61588e+08	9.31076e+08	7.08023e+08	5.67007e+08	9.96767e+08	8.01158e+08	7.32166e+08	9.11393e+08	7.0765e+08	1.0387e+09	9.39145e+08	1.01528e+09	8.61588e+08
1181	3	7	7	2	24.6	32.612	293	U3KQ69;E9PI62;Q9BT17	tr|U3KQ69|U3KQ69_HUMAN Mitochondrial GTPase 1 OS=Homo sapiens OX=9606 GN=MTG1 PE=3 SV=1;tr|E9PI62|E9PI62_HUMAN Mitochondrial GTPase 1 OS=Homo sapiens OX=9606 PE=3 SV=1;sp|Q9BT17|MTG1_HUMAN Mitochondrial ribosome-associated GTPase 1 OS=Homo sapiens OX=9606	Mitochondrial GTPase 1;Mitochondrial ribosome-associated GTPase 1	MTG1	0.27343	0.29844			0.169945	0.193898		5.81489e+07		3.61533e+07		3.80655e+07	3.47809e+07			3.56307e+07	3.51116e+07		1.65225e+07	5.81489e+07	1.00517e+07	3.61533e+07	1.7231e+07	3.80655e+07	3.47809e+07	3.26637e+07	3.34317e+07	3.56307e+07	3.51116e+07	1.90953e+07
3994	1	14	14	14	46.3	34.559	309	Q15785	sp|Q15785|TOM34_HUMAN Mitochondrial import receptor subunit TOM34 OS=Homo sapiens OX=9606 GN=TOMM34 PE=1 SV=2	Mitochondrial import receptor subunit TOM34	TOMM34	0.139568	0.298409			0.681749	1.52222	4.3096e+08	4.2365e+08	3.25144e+08	3.77204e+08	4.18034e+08	4.40459e+08	4.04338e+08	4.42885e+08	4.62964e+08	4.86331e+08	5.15717e+08	4.41089e+08	4.3096e+08	4.2365e+08	3.25144e+08	3.77204e+08	4.18034e+08	4.40459e+08	4.04338e+08	4.42886e+08	4.62964e+08	4.86331e+08	5.15717e+08	4.41089e+08
287	5	18	18	18	37.9	57.278	509	A0A0C4DFL7;Q16850	tr|A0A0C4DFL7|A0A0C4DFL7_HUMAN Lanosterol 14-alpha demethylase OS=Homo sapiens OX=9606 GN=CYP51A1 PE=1 SV=1;sp|Q16850|CP51A_HUMAN Lanosterol 14-alpha demethylase OS=Homo sapiens OX=9606 GN=CYP51A1 PE=1 SV=3	Lanosterol 14-alpha demethylase	CYP51A1	0.393901	0.298399			1.11786	0.86785	3.58105e+08	2.9455e+08	4.91624e+08	4.41884e+08	4.37248e+08	5.01684e+08	5.54215e+08	5.61794e+08	4.71071e+08	5.07002e+08	4.32087e+08	5.07869e+08	3.58105e+08	2.9455e+08	4.91624e+08	4.41884e+08	4.37248e+08	5.01684e+08	5.54215e+08	5.61794e+08	4.71072e+08	5.07002e+08	4.32086e+08	5.07869e+08
5109	1	6	6	6	44.9	15.911	147	Q96C90	sp|Q96C90|PP14B_HUMAN Protein phosphatase 1 regulatory subunit 14B OS=Homo sapiens OX=9606 GN=PPP1R14B PE=1 SV=3	Protein phosphatase 1 regulatory subunit 14B	PPP1R14B	0.107458	0.298354			0.420498	1.12763	2.98207e+08	2.38237e+08	2.65794e+08	2.52341e+08	2.9399e+08	2.35943e+08	2.9534e+08	3.13322e+08	2.60531e+08	3.19067e+08	3.36571e+08	3.8949e+08	2.98207e+08	2.38238e+08	2.65794e+08	2.52342e+08	2.9399e+08	2.35943e+08	2.9534e+08	3.13322e+08	2.60531e+08	3.19068e+08	3.36571e+08	3.8949e+08
4780	3	8	8	8	28.7	35.932	331	Q8NBN7;G8JLA1	sp|Q8NBN7|RDH13_HUMAN Retinol dehydrogenase 13 OS=Homo sapiens OX=9606 GN=RDH13 PE=1 SV=2;tr|G8JLA1|G8JLA1_HUMAN Retinol dehydrogenase 13 OS=Homo sapiens OX=9606 GN=RDH13 PE=1 SV=1	Retinol dehydrogenase 13	RDH13	-0.0713568	0.297744			0.140627	0.746416	9.51677e+07	7.51796e+07	5.19726e+07	6.6595e+07	7.22497e+07	6.11905e+07	6.34506e+07	7.24315e+07	8.2476e+07	1.0076e+08	8.08599e+07	8.41348e+07	9.51676e+07	7.51796e+07	5.19726e+07	6.6595e+07	7.22497e+07	6.11905e+07	6.34506e+07	7.24316e+07	8.24759e+07	1.0076e+08	8.086e+07	8.41349e+07
6506	1	11	10	9	18	86.16	778	Q9Y5V3	sp|Q9Y5V3|MAGD1_HUMAN Melanoma-associated antigen D1 OS=Homo sapiens OX=9606 GN=MAGED1 PE=1 SV=3	Melanoma-associated antigen D1	MAGED1	0.499899	0.297457			1.56996	0.983017	9.06274e+07	1.12534e+08	1.28673e+08	8.05671e+07	1.57455e+08	1.24093e+08	1.55297e+08	1.39336e+08	1.22297e+08	1.20972e+08	1.33209e+08	1.22386e+08	9.06275e+07	1.12534e+08	1.28673e+08	8.05671e+07	1.57455e+08	1.24093e+08	1.55297e+08	1.39336e+08	1.22297e+08	1.20972e+08	1.33209e+08	1.22386e+08
4534	4	12	12	12	26.3	75.388	657	Q86SF2;H0YAH3	sp|Q86SF2|GALT7_HUMAN N-acetylgalactosaminyltransferase 7 OS=Homo sapiens OX=9606 GN=GALNT7 PE=1 SV=1;tr|H0YAH3|H0YAH3_HUMAN Polypeptide N-acetylgalactosaminyltransferase (Fragment) OS=Homo sapiens OX=9606 GN=GALNT7 PE=1 SV=1	N-acetylgalactosaminyltransferase 7;Polypeptide N-acetylgalactosaminyltransferase	GALNT7	0.098022	0.296863			0.81573	2.10318	3.85914e+08	3.66366e+08	4.14289e+08	4.07249e+08	4.56332e+08	4.13655e+08	3.93464e+08	4.21479e+08	4.31952e+08	5.30627e+08	4.70053e+08	5.04262e+08	3.85915e+08	3.66366e+08	4.14289e+08	4.07248e+08	4.56331e+08	4.13655e+08	3.93464e+08	4.21479e+08	4.31952e+08	5.30627e+08	4.70053e+08	5.04262e+08
2997	5	13	4	4	41.8	36.983	323	P36873;F8VYE8;F8W0W8;F8VR82;A0A087WYY5	sp|P36873|PP1G_HUMAN Serine/threonine-protein phosphatase PP1-gamma catalytic subunit OS=Homo sapiens OX=9606 GN=PPP1CC PE=1 SV=1;tr|F8VYE8|F8VYE8_HUMAN Serine/threonine-protein phosphatase OS=Homo sapiens OX=9606 GN=PPP1CC PE=1 SV=1;tr|F8W0W8|F8W0W8_HUMAN	Serine/threonine-protein phosphatase PP1-gamma catalytic subunit;Serine/threonine-protein phosphatase	PPP1CC	0.294515	0.296633			1.57831	1.03454	1.25309e+09	1.12738e+09	9.33917e+08	1.05019e+09	1.42394e+09	1.35591e+09	1.21899e+09	1.3321e+09	1.2009e+09	1.69469e+09	1.29484e+09	1.19673e+09	1.25309e+09	1.12738e+09	9.33917e+08	1.05019e+09	1.42394e+09	1.35591e+09	1.21899e+09	1.3321e+09	1.2009e+09	1.69469e+09	1.29484e+09	1.19673e+09
5786	13	4	4	4	13.1	51.727	459	Q9HAD4;D6RH33;D6R9E7;D6RB94;B4DK73;B4DHS8;D6RE66;H0YAA3;H0YAI6;D6RA22;D6RBY6	sp|Q9HAD4|WDR41_HUMAN WD repeat-containing protein 41 OS=Homo sapiens OX=9606 GN=WDR41 PE=1 SV=3;tr|D6RH33|D6RH33_HUMAN WD repeat-containing protein 41 (Fragment) OS=Homo sapiens OX=9606 GN=WDR41 PE=1 SV=1;tr|D6R9E7|D6R9E7_HUMAN WD repeat-containing protei	WD repeat-containing protein 41	WDR41	-1.00685	0.295738			0.944432	1.76502	7.04008e+07	7.66216e+07	8.47633e+07	8.91837e+07	6.99661e+07			8.17353e+07	9.33209e+07	9.31055e+07	1.07693e+08	9.89426e+07	7.04008e+07	7.66216e+07	8.47633e+07	8.91837e+07	6.99662e+07	2.22964e+07	1.96121e+07	8.17352e+07	9.3321e+07	9.31055e+07	1.07693e+08	9.89426e+07
3128	1	89	89	89	56.8	177.44	1621	P48681	sp|P48681|NEST_HUMAN Nestin OS=Homo sapiens OX=9606 GN=NES PE=1 SV=2	Nestin	NES	-0.133969	0.295194			0.211089	0.522003	6.29849e+09	3.87746e+09	4.16584e+09	6.82246e+09	4.32218e+09	6.32676e+09	4.10243e+09	4.26764e+09	7.47358e+09	6.98034e+09	6.61466e+09	4.55999e+09	6.2985e+09	3.87746e+09	4.16584e+09	6.82246e+09	4.32218e+09	6.32676e+09	4.10243e+09	4.26764e+09	7.47358e+09	6.98034e+09	6.61466e+09	4.55999e+09
163	4	13	13	13	19.1	102.28	906	A0A087X211;Q8TCG1	tr|A0A087X211|A0A087X211_HUMAN Protein CIP2A OS=Homo sapiens OX=9606 GN=CIP2A PE=1 SV=1;sp|Q8TCG1|CIP2A_HUMAN Protein CIP2A OS=Homo sapiens OX=9606 GN=CIP2A PE=1 SV=2	Protein CIP2A	KIAA1524	0.134041	0.294305			0.469623	1.27274	1.14781e+08	1.31326e+08	1.61805e+08	1.5676e+08	1.41626e+08	1.51177e+08	1.51276e+08	1.71179e+08	1.58363e+08	1.7989e+08	1.71854e+08	1.76606e+08	1.14781e+08	1.31326e+08	1.61804e+08	1.5676e+08	1.41626e+08	1.51177e+08	1.51276e+08	1.71179e+08	1.58364e+08	1.7989e+08	1.71854e+08	1.76606e+08
1830	7	3	3	3	25.3	18.376	162	M0R021;M0QZ28;Q9Y4J8;K7ERH7;E9PEY4;E7EVB6;O60941	tr|M0R021|M0R021_HUMAN Dystrobrevin alpha OS=Homo sapiens OX=9606 GN=DTNA PE=1 SV=1;tr|M0QZ28|M0QZ28_HUMAN Dystrobrevin alpha OS=Homo sapiens OX=9606 GN=DTNA PE=1 SV=1;sp|Q9Y4J8|DTNA_HUMAN Dystrobrevin alpha OS=Homo sapiens OX=9606 GN=DTNA PE=1 SV=2;tr|K7E	Dystrobrevin alpha;Dystrobrevin;Dystrobrevin beta	DTNA;DTNB	-0.131762	0.2933			0.102242	0.294382	4.87272e+07			2.61168e+07	2.45794e+07					2.99964e+07	2.96229e+07	4.04861e+07	4.87272e+07	1.26406e+07	2.90975e+07	2.61168e+07	2.45794e+07	1.85053e+07	3.87318e+07	1.84384e+07	2.93416e+07	2.99964e+07	2.96229e+07	4.04861e+07
2681	3	9	9	9	62.2	29.247	270	P15927;Q5TEJ7	sp|P15927|RFA2_HUMAN Replication protein A 32 kDa subunit OS=Homo sapiens OX=9606 GN=RPA2 PE=1 SV=1;tr|Q5TEJ7|Q5TEJ7_HUMAN Replication protein A 32 kDa subunit (Fragment) OS=Homo sapiens OX=9606 GN=RPA2 PE=1 SV=1	Replication protein A 32 kDa subunit	RPA2	0.0703087	0.293258			0.2702	1.80364	3.60574e+08	3.14674e+08	3.09729e+08	2.98959e+08	3.66076e+08	3.57242e+08	3.49067e+08	2.79682e+08	3.67345e+08	4.37195e+08	3.61388e+08	4.08173e+08	3.60574e+08	3.14674e+08	3.09729e+08	2.98959e+08	3.66076e+08	3.57242e+08	3.49067e+08	2.79682e+08	3.67345e+08	4.37194e+08	3.61388e+08	4.08173e+08
341	4	10	10	9	11.2	133.97	1208	A0A0D9SF60;Q99569	tr|A0A0D9SF60|A0A0D9SF60_HUMAN Plakophilin-4 OS=Homo sapiens OX=9606 GN=PKP4 PE=1 SV=1;sp|Q99569|PKP4_HUMAN Plakophilin-4 OS=Homo sapiens OX=9606 GN=PKP4 PE=1 SV=2	Plakophilin-4	PKP4	0.0455408	0.292656			0.133197	0.897967	3.27027e+07	3.48278e+07	3.88514e+07	4.29758e+07	3.1471e+07	4.0341e+07	4.12343e+07	4.12156e+07	5.35721e+07	4.15655e+07	5.32645e+07	3.60931e+07	3.27027e+07	3.48278e+07	3.88514e+07	4.29758e+07	3.1471e+07	4.03409e+07	4.12343e+07	4.12156e+07	5.35721e+07	4.15655e+07	5.32645e+07	3.60931e+07
6022	1	2	2	2	17.2	23.138	209	Q9NXJ5	sp|Q9NXJ5|PGPI_HUMAN Pyroglutamyl-peptidase 1 OS=Homo sapiens OX=9606 GN=PGPEP1 PE=1 SV=1	Pyroglutamyl-peptidase 1	PGPEP1	0.614631	0.292161			0.609681	0.29132		1.99731e+07	1.83334e+07		3.29153e+07		2.1258e+07	3.40765e+07	2.25792e+07	2.82989e+07			7.90179e+06	1.99731e+07	1.83335e+07	1.73403e+07	3.29153e+07	1.15661e+07	2.1258e+07	3.40765e+07	2.25792e+07	2.82989e+07	1.21229e+07	1.45608e+07
4302	4	16	16	16	18.4	124.6	1117	Q69YQ0;F8WAN1;C9J8U1	sp|Q69YQ0|CYTSA_HUMAN Cytospin-A OS=Homo sapiens OX=9606 GN=SPECC1L PE=1 SV=2;tr|F8WAN1|F8WAN1_HUMAN SPECC1L-ADORA2A readthrough (NMD candidate) OS=Homo sapiens OX=9606 GN=SPECC1L-ADORA2A PE=4 SV=2;tr|C9J8U1|C9J8U1_HUMAN Cytospin-A (Fragment) OS=Homo sapie	Cytospin-A	SPECC1L;SPECC1L-ADORA2A	-0.00877476	0.292134			0.0149121	0.734967	9.09407e+07	1.01207e+08	6.66035e+07	6.51467e+07	9.65549e+07	7.60188e+07	6.50169e+07	8.16719e+07	1.19359e+08	8.24795e+07	9.80179e+07	9.30288e+07	9.09407e+07	1.01207e+08	6.66035e+07	6.51467e+07	9.65548e+07	7.60188e+07	6.50169e+07	8.16719e+07	1.19359e+08	8.24795e+07	9.80179e+07	9.30288e+07
3595	1	39	33	33	58.2	69.948	620	Q03252	sp|Q03252|LMNB2_HUMAN Lamin-B2 OS=Homo sapiens OX=9606 GN=LMNB2 PE=1 SV=4	Lamin-B2	LMNB2	-0.254251	0.291085			0.183124	0.547149	2.81912e+09	3.20956e+09	1.78788e+09	1.85327e+09	7.68153e+08	1.77214e+09	3.49793e+09	3.11121e+09	3.05474e+09	2.87039e+09	3.40078e+09	2.25343e+09	2.81912e+09	3.20956e+09	1.78788e+09	1.85327e+09	7.68152e+08	1.77214e+09	3.49793e+09	3.11121e+09	3.05473e+09	2.87039e+09	3.40078e+09	2.25343e+09
5038	8	49	49	49	53.4	128.3	1102	Q93009;H3BND8	sp|Q93009|UBP7_HUMAN Ubiquitin carboxyl-terminal hydrolase 7 OS=Homo sapiens OX=9606 GN=USP7 PE=1 SV=2;tr|H3BND8|H3BND8_HUMAN Ubiquitin carboxyl-terminal hydrolase 7 (Fragment) OS=Homo sapiens OX=9606 GN=USP7 PE=1 SV=1	Ubiquitin carboxyl-terminal hydrolase 7;Ubiquitin carboxyl-terminal hydrolase	USP7	0.148425	0.290905			1.75165	4.52283	2.08666e+09	1.9991e+09	2.08775e+09	2.1342e+09	2.37134e+09	2.1173e+09	2.40459e+09	2.32329e+09	2.61817e+09	2.51393e+09	2.55155e+09	2.47929e+09	2.08666e+09	1.9991e+09	2.08775e+09	2.1342e+09	2.37134e+09	2.1173e+09	2.40459e+09	2.3233e+09	2.61817e+09	2.51393e+09	2.55155e+09	2.47929e+09
5659	3	10	10	10	37.2	27.614	239	Q9H2J4	sp|Q9H2J4|PDCL3_HUMAN Phosducin-like protein 3 OS=Homo sapiens OX=9606 GN=PDCL3 PE=1 SV=1	Phosducin-like protein 3	PDCL3	0.186251	0.290896			0.865075	1.6016	1.84275e+08	2.32187e+08	1.8968e+08	2.36429e+08	2.2428e+08	2.59168e+08	2.23628e+08	2.47399e+08	2.50954e+08	2.63664e+08	2.45926e+08	2.64151e+08	1.84274e+08	2.32187e+08	1.8968e+08	2.36429e+08	2.2428e+08	2.59168e+08	2.23628e+08	2.47398e+08	2.50954e+08	2.63664e+08	2.45926e+08	2.64151e+08
5550	2	18	18	18	15.7	196.71	1806	Q9BY89	sp|Q9BY89|K1671_HUMAN Uncharacterized protein KIAA1671 OS=Homo sapiens OX=9606 GN=KIAA1671 PE=1 SV=2	Uncharacterized protein KIAA1671	KIAA1671	-0.181494	0.290682			0.637222	1.47739	5.00682e+07	4.61465e+07	5.56207e+07	6.02267e+07	5.35895e+07	3.78583e+07	4.68557e+07	4.92245e+07	6.81647e+07	6.7481e+07	5.65475e+07	6.66172e+07	5.00682e+07	4.61465e+07	5.56206e+07	6.02267e+07	5.35894e+07	3.78583e+07	4.68557e+07	4.92245e+07	6.81647e+07	6.7481e+07	5.65475e+07	6.66172e+07
746	2	5	5	5	13.8	52.785	471	B4DL54;P49356	tr|B4DL54|B4DL54_HUMAN Protein farnesyltransferase subunit beta OS=Homo sapiens OX=9606 GN=CHURC1-FNTB PE=2 SV=1;sp|P49356|FNTB_HUMAN Protein farnesyltransferase subunit beta OS=Homo sapiens OX=9606 GN=FNTB PE=1 SV=1	Protein farnesyltransferase subunit beta	CHURC1-FNTB;FNTB	-0.676441	0.289639			0.505636	1.26707	8.53483e+07	6.84403e+07	8.73302e+07	6.35948e+07	6.38972e+07	7.61718e+07	7.52669e+07		9.7064e+07	8.53024e+07	9.47006e+07	9.23593e+07	8.53483e+07	6.84402e+07	8.73303e+07	6.35948e+07	6.38972e+07	7.61718e+07	7.52669e+07	1.35736e+07	9.7064e+07	8.53024e+07	9.47006e+07	9.23593e+07
2858	1	13	13	13	63.1	26.411	241	P28066	sp|P28066|PSA5_HUMAN Proteasome subunit alpha type-5 OS=Homo sapiens OX=9606 GN=PSMA5 PE=1 SV=3	Proteasome subunit alpha type-5	PSMA5	0.161614	0.289175			1.01749	1.40786	3.01439e+09	2.89859e+09	2.46033e+09	2.74581e+09	2.79193e+09	3.14218e+09	3.25989e+09	3.23086e+09	3.09403e+09	3.01216e+09	3.61775e+09	3.90311e+09	3.0144e+09	2.8986e+09	2.46033e+09	2.74581e+09	2.79193e+09	3.14217e+09	3.25989e+09	3.23086e+09	3.09403e+09	3.01216e+09	3.61775e+09	3.90311e+09
4831	5	9	9	9	47.3	34.69	315	Q8NFV4	sp|Q8NFV4|ABHDB_HUMAN Protein ABHD11 OS=Homo sapiens OX=9606 GN=ABHD11 PE=1 SV=1	Alpha/beta hydrolase domain-containing protein 11	ABHD11	0.0609455	0.28873			0.25615	0.967928	1.5304e+08	1.37521e+08	1.56764e+08	1.58697e+08	1.7085e+08	1.40026e+08	1.45485e+08	1.78129e+08	1.51815e+08	1.63462e+08	1.97552e+08	2.37816e+08	1.5304e+08	1.37521e+08	1.56765e+08	1.58697e+08	1.7085e+08	1.40026e+08	1.45485e+08	1.78129e+08	1.51815e+08	1.63462e+08	1.97552e+08	2.37816e+08
2457	10	30	7	4	68.5	49.585	444	P04350	sp|P04350|TBB4A_HUMAN Tubulin beta-4A chain OS=Homo sapiens OX=9606 GN=TUBB4A PE=1 SV=2	Tubulin beta-4A chain	TUBB4A	0.116557	0.288489			0.339273	0.981959	5.50877e+08	7.75658e+08	8.05536e+08	6.00816e+08	7.6912e+08	6.62309e+08	7.89486e+08	7.10398e+08	9.18293e+08	7.9375e+08	8.52443e+08	7.40623e+08	5.50877e+08	7.75658e+08	8.05537e+08	6.00816e+08	7.6912e+08	6.62309e+08	7.89485e+08	7.10398e+08	9.18292e+08	7.9375e+08	8.52443e+08	7.40623e+08
215	2	4	4	4	6.4	104.02	929	A0A0A0MRS8;Q9P2E2	tr|A0A0A0MRS8|A0A0A0MRS8_HUMAN Kinesin-like protein OS=Homo sapiens OX=9606 GN=KIF17 PE=1 SV=1;sp|Q9P2E2|KIF17_HUMAN Kinesin-like protein KIF17 OS=Homo sapiens OX=9606 GN=KIF17 PE=2 SV=3	Kinesin-like protein;Kinesin-like protein KIF17	KIF17	0.121675	0.288309			0.0966812	0.267333		1.34469e+07	1.29228e+07	1.49735e+07	1.827e+07			1.53055e+07					3.65021e+07	1.34469e+07	1.29228e+07	1.49735e+07	1.827e+07	3.43055e+07	1.38734e+07	1.53055e+07	2.79256e+07	3.06382e+07	1.418e+07	1.74115e+07
5432	1	3	3	3	16.7	25.75	222	Q9BS40	sp|Q9BS40|LXN_HUMAN Latexin OS=Homo sapiens OX=9606 GN=LXN PE=1 SV=2	Latexin	LXN	-0.035481	0.287914			0.113884	0.479483	4.31569e+07	4.91769e+07	4.9615e+07	5.36207e+07	4.17153e+07	5.47115e+07	5.17715e+07	4.33081e+07	4.56172e+07	5.35857e+07	5.01735e+07	1.02279e+08	4.31569e+07	4.91769e+07	4.9615e+07	5.36207e+07	4.17153e+07	5.47114e+07	5.17715e+07	4.33081e+07	4.56172e+07	5.35858e+07	5.01735e+07	1.02279e+08
4633	4	29	29	22	14	331.83	3026	Q8IWI9	sp|Q8IWI9|MGAP_HUMAN MAX gene-associated protein OS=Homo sapiens OX=9606 GN=MGA PE=1 SV=3	MAX gene-associated protein	MGA	0.202303	0.287349			0.792373	1.50416	1.93936e+08	1.73946e+08	1.63176e+08	1.81001e+08	2.34489e+08	2.21013e+08	1.62845e+08	2.0687e+08	2.15619e+08	2.08996e+08	1.91289e+08	2.5639e+08	1.93936e+08	1.73946e+08	1.63176e+08	1.81002e+08	2.34489e+08	2.21013e+08	1.62845e+08	2.0687e+08	2.15619e+08	2.08996e+08	1.9129e+08	2.5639e+08
1276	4	8	8	8	9.5	136.38	1226	F5H1N7;Q6ZU35	tr|F5H1N7|F5H1N7_HUMAN Uncharacterized protein KIAA1211 OS=Homo sapiens OX=9606 GN=KIAA1211 PE=1 SV=1;sp|Q6ZU35|K1211_HUMAN Uncharacterized protein KIAA1211 OS=Homo sapiens OX=9606 GN=KIAA1211 PE=1 SV=3	Uncharacterized protein KIAA1211	KIAA1211	-0.100286	0.287066			0.221185	0.574523		2.16192e+07	1.7233e+07	2.21897e+07			1.72698e+07	1.46349e+07	2.41151e+07	2.83241e+07			1.70759e+07	2.16192e+07	1.7233e+07	2.21897e+07	2.40985e+07	1.75515e+07	1.72698e+07	1.46348e+07	2.41151e+07	2.83241e+07	1.55575e+07	2.94451e+07
1679	7	3	3	3	22.2	25.395	221	J3KTM1;J3KRD0;Q86W34;J3KSH1;J3KS38;J3KRS2;J3QLK6	tr|J3KTM1|J3KTM1_HUMAN Archaemetzincin-2 (Fragment) OS=Homo sapiens OX=9606 GN=AMZ2 PE=1 SV=1;tr|J3KRD0|J3KRD0_HUMAN Archaemetzincin-2 (Fragment) OS=Homo sapiens OX=9606 GN=AMZ2 PE=1 SV=1;sp|Q86W34|AMZ2_HUMAN Archaemetzincin-2 OS=Homo sapiens OX=9606 GN=AM	Archaemetzincin-2	AMZ2	-0.308505	0.286989			0.148233	0.195336	3.23688e+07	4.45447e+07					3.02515e+07	4.53905e+07	4.80295e+07	4.0617e+07			3.23688e+07	4.45447e+07	1.56868e+07	1.31279e+07	5.29309e+06	1.73683e+07	3.02515e+07	4.53905e+07	4.80295e+07	4.0617e+07	1.41619e+07	2.3817e+07
4250	4	26	26	23	32.4	113.66	975	Q5VTR2	sp|Q5VTR2|BRE1A_HUMAN E3 ubiquitin-protein ligase BRE1A OS=Homo sapiens OX=9606 GN=RNF20 PE=1 SV=2	E3 ubiquitin-protein ligase BRE1A	RNF20	0.093133	0.286667			0.938389	1.92099	2.54116e+08	2.75219e+08	2.77586e+08	2.71168e+08	2.66451e+08	2.87888e+08	3.06516e+08	2.89864e+08	3.72494e+08	3.41033e+08	3.13395e+08	2.92765e+08	2.54116e+08	2.75219e+08	2.77586e+08	2.71167e+08	2.66451e+08	2.87888e+08	3.06516e+08	2.89864e+08	3.72494e+08	3.41032e+08	3.13395e+08	2.92765e+08
3960	3	37	24	24	36.7	102.64	915	Q15424	sp|Q15424|SAFB1_HUMAN Scaffold attachment factor B1 OS=Homo sapiens OX=9606 GN=SAFB PE=1 SV=4	Scaffold attachment factor B1	SAFB	0.126344	0.28582			0.576259	1.46855	1.0058e+09	9.74686e+08	8.9033e+08	9.16513e+08	1.06008e+09	1.21349e+09	8.85285e+08	9.97107e+08	1.17254e+09	1.05016e+09	1.03677e+09	1.38409e+09	1.0058e+09	9.74686e+08	8.9033e+08	9.16513e+08	1.06008e+09	1.21349e+09	8.85285e+08	9.97107e+08	1.17254e+09	1.05016e+09	1.03677e+09	1.38409e+09
2026	3	42	9	9	53.9	73.153	660	O15523	sp|O15523|DDX3Y_HUMAN ATP-dependent RNA helicase DDX3Y OS=Homo sapiens OX=9606 GN=DDX3Y PE=1 SV=2	ATP-dependent RNA helicase DDX3Y	DDX3Y	0.114672	0.285173			0.806156	2.03809	3.85089e+08	4.47376e+08	3.57485e+08	3.86913e+08	4.12317e+08	4.22988e+08	4.24956e+08	4.41857e+08	4.47912e+08	4.90038e+08	4.82027e+08	4.96585e+08	3.85089e+08	4.47376e+08	3.57485e+08	3.86913e+08	4.12316e+08	4.22988e+08	4.24956e+08	4.41857e+08	4.47912e+08	4.90038e+08	4.82027e+08	4.96585e+08
1038	13	15	15	14	55.2	30.213	288	E2QRB3;P32322;J3KQ22	tr|E2QRB3|E2QRB3_HUMAN Pyrroline-5-carboxylate reductase 1, isoform CRA_c OS=Homo sapiens OX=9606 GN=PYCR1 PE=1 SV=2;sp|P32322|P5CR1_HUMAN Pyrroline-5-carboxylate reductase 1, mitochondrial OS=Homo sapiens OX=9606 GN=PYCR1 PE=1 SV=2;tr|J3KQ22|J3KQ22_HUMAN	Pyrroline-5-carboxylate reductase 1, mitochondrial;Pyrroline-5-carboxylate reductase	PYCR1	0.144841	0.284972			0.706015	1.4801	6.56839e+08	7.55565e+08	5.867e+08	7.79211e+08	7.98839e+08	7.61074e+08	7.74124e+08	7.20296e+08	7.78742e+08	8.74604e+08	8.31263e+08	8.83079e+08	6.56839e+08	7.55565e+08	5.867e+08	7.7921e+08	7.98839e+08	7.61073e+08	7.74123e+08	7.20296e+08	7.78742e+08	8.74603e+08	8.31263e+08	8.83078e+08
5059	3	6	6	6	7.6	86.6	779	Q969S9	sp|Q969S9|RRF2M_HUMAN Ribosome-releasing factor 2, mitochondrial OS=Homo sapiens OX=9606 GN=GFM2 PE=1 SV=1	Ribosome-releasing factor 2, mitochondrial	GFM2	0.345502	0.284053			0.245918	0.193851	6.81948e+07	7.3318e+07		4.52559e+07	5.36855e+07	5.22377e+07	5.30983e+07	5.24431e+07	5.49554e+07	5.17525e+07	4.31695e+07	5.36414e+07	6.81948e+07	7.3318e+07	1.32418e+07	4.52559e+07	5.36855e+07	5.22378e+07	5.30982e+07	5.24431e+07	5.49554e+07	5.17525e+07	4.31695e+07	5.36414e+07
4134	2	10	10	10	27.3	65.653	582	Q5BKZ1	sp|Q5BKZ1|ZN326_HUMAN DBIRD complex subunit ZNF326 OS=Homo sapiens OX=9606 GN=ZNF326 PE=1 SV=2	DBIRD complex subunit ZNF326	ZNF326	0.240663	0.283491			1.29239	1.54284	3.84867e+08	3.24251e+08	4.11678e+08	4.31989e+08	4.61934e+08	4.35649e+08	4.90654e+08	4.38044e+08	4.67658e+08	4.40828e+08	4.6794e+08	5.04884e+08	3.84867e+08	3.24251e+08	4.11678e+08	4.31989e+08	4.61934e+08	4.35649e+08	4.90654e+08	4.38044e+08	4.67658e+08	4.40828e+08	4.6794e+08	5.04885e+08
4188	1	16	1	1	62.6	28.634	262	Q5T0R9	tr|Q5T0R9|Q5T0R9_HUMAN Adenylyl cyclase-associated protein 1 (Fragment) OS=Homo sapiens OX=9606 GN=CAP1 PE=1 SV=8	Adenylyl cyclase-associated protein	CAP1	0.431318	0.283478			0.221098	0.131499		1.14742e+08				6.82535e+07		8.56087e+07		5.68614e+07		8.36638e+07	2.04605e+07	1.14742e+08	2.29465e+07	1.96072e+07	2.23133e+07	6.82535e+07	2.6787e+07	8.56087e+07	3.12633e+07	5.68614e+07	1.55855e+07	8.36638e+07
5227	2	4	3	3	11.5	81.377	741	Q96JG8;D6RBW3	sp|Q96JG8|MAGD4_HUMAN Melanoma-associated antigen D4 OS=Homo sapiens OX=9606 GN=MAGED4 PE=1 SV=3;tr|D6RBW3|D6RBW3_HUMAN Melanoma-associated antigen D4 (Fragment) OS=Homo sapiens OX=9606 GN=MAGED4B PE=1 SV=1	Melanoma-associated antigen D4	MAGED4;MAGED4B	0.170535	0.282879			0.366811	1.28284	3.9005e+07	3.62431e+07	5.01104e+07	3.77023e+07	3.3819e+07	5.89173e+07	5.04601e+07	4.2622e+07	4.46118e+07	5.21154e+07	4.89632e+07	5.14017e+07	3.9005e+07	3.62431e+07	5.01104e+07	3.77023e+07	3.3819e+07	5.89173e+07	5.04601e+07	4.2622e+07	4.46118e+07	5.21153e+07	4.89632e+07	5.14017e+07
5002	1	9	7	7	28.3	28.787	251	Q92688	sp|Q92688|AN32B_HUMAN Acidic leucine-rich nuclear phosphoprotein 32 family member B OS=Homo sapiens OX=9606 GN=ANP32B PE=1 SV=1	Acidic leucine-rich nuclear phosphoprotein 32 family member B	ANP32B	0.186097	0.28226			0.811119	1.155	1.00521e+09	1.04153e+09	1.16545e+09	1.28513e+09	1.50639e+09	1.20938e+09	1.20464e+09	1.19699e+09	1.17517e+09	1.24473e+09	1.53806e+09	1.52438e+09	1.00521e+09	1.04153e+09	1.16545e+09	1.28513e+09	1.50639e+09	1.20938e+09	1.20464e+09	1.19699e+09	1.17517e+09	1.24473e+09	1.53806e+09	1.52438e+09
1854	8	26	9	4	47.8	49.129	427	O00148;K7EQN7	sp|O00148|DX39A_HUMAN ATP-dependent RNA helicase DDX39A OS=Homo sapiens OX=9606 GN=DDX39A PE=1 SV=2;tr|K7EQN7|K7EQN7_HUMAN ATP-dependent RNA helicase DDX39A (Fragment) OS=Homo sapiens OX=9606 GN=DDX39A PE=1 SV=1	ATP-dependent RNA helicase DDX39A	DDX39A	0.139252	0.282121			0.683576	1.16082	6.97494e+08	6.37631e+08	5.92782e+08	5.31276e+08	6.4947e+08	7.36798e+08	6.91231e+08	6.22978e+08	8.42583e+08	8.10558e+08	7.16181e+08	6.26058e+08	6.97495e+08	6.37632e+08	5.92782e+08	5.31276e+08	6.4947e+08	7.36798e+08	6.9123e+08	6.22978e+08	8.42583e+08	8.10558e+08	7.16181e+08	6.26058e+08
4901	8	26	26	26	34.7	118.71	1081	Q8TEX9;H0YN14	sp|Q8TEX9|IPO4_HUMAN Importin-4 OS=Homo sapiens OX=9606 GN=IPO4 PE=1 SV=2;tr|H0YN14|H0YN14_HUMAN Importin-4 OS=Homo sapiens OX=9606 GN=IPO4 PE=1 SV=1	Importin-4	IPO4	0.0595808	0.282019			0.122733	1.06834	1.14222e+09	9.62999e+08	1.15093e+09	8.93038e+08	7.81547e+08	1.11895e+09	1.24898e+09	1.221e+09	1.52651e+09	1.16124e+09	1.26101e+09	1.10545e+09	1.14222e+09	9.62999e+08	1.15093e+09	8.93038e+08	7.81547e+08	1.11895e+09	1.24899e+09	1.221e+09	1.52651e+09	1.16124e+09	1.26101e+09	1.10545e+09
6127	3	16	16	16	18.8	128.4	1169	Q9P2R3	sp|Q9P2R3|ANFY1_HUMAN Rabankyrin-5 OS=Homo sapiens OX=9606 GN=ANKFY1 PE=1 SV=2	Rabankyrin-5	ANKFY1	0.085804	0.281914			0.349594	1.43262	1.18424e+08	1.32039e+08	1.44437e+08	1.42574e+08	1.25729e+08	1.35961e+08	1.45055e+08	1.64739e+08	1.73544e+08	1.73433e+08	1.37265e+08	1.70302e+08	1.18424e+08	1.32039e+08	1.44437e+08	1.42574e+08	1.25729e+08	1.35961e+08	1.45055e+08	1.64739e+08	1.73544e+08	1.73433e+08	1.37265e+08	1.70302e+08
2514	12	4	4	4	15.3	37.821	339	P07858	sp|P07858|CATB_HUMAN Cathepsin B OS=Homo sapiens OX=9606 GN=CTSB PE=1 SV=3	Cathepsin B;Cathepsin B light chain;Cathepsin B heavy chain	CTSB	0.642712	0.28188			0.45114	0.153555		1.1136e+08	7.14338e+07	1.00029e+08	1.37717e+08	1.04346e+08	8.97331e+07	6.69004e+07	1.04567e+08	1.10624e+08	7.39745e+07		1.82465e+07	1.1136e+08	7.14338e+07	1.00029e+08	1.37717e+08	1.04346e+08	8.9733e+07	6.69003e+07	1.04567e+08	1.10624e+08	7.39745e+07	3.70711e+07
4635	4	4	4	4	7.7	110.54	971	Q8IWR0;I3L323;I3L2K5	sp|Q8IWR0|Z3H7A_HUMAN Zinc finger CCCH domain-containing protein 7A OS=Homo sapiens OX=9606 GN=ZC3H7A PE=1 SV=1;tr|I3L323|I3L323_HUMAN Zinc finger CCCH domain-containing protein 7A (Fragment) OS=Homo sapiens OX=9606 GN=ZC3H7A PE=1 SV=8;tr|I3L2K5|I3L2K5_HUM	Zinc finger CCCH domain-containing protein 7A	ZC3H7A	-0.214518	0.281671			0.229845	0.341071	2.13764e+07	2.60971e+07								2.79846e+07		3.01618e+07	2.13763e+07	2.60971e+07	1.66369e+07	1.26684e+07	1.55939e+07	1.39695e+07	2.83193e+07	1.05147e+07	2.32113e+07	2.79846e+07	1.31041e+07	3.01619e+07
2009	3	5	5	5	4.8	138.6	1258	O15357;A0A0A0MTP6	sp|O15357|SHIP2_HUMAN Phosphatidylinositol 3,4,5-trisphosphate 5-phosphatase 2 OS=Homo sapiens OX=9606 GN=INPPL1 PE=1 SV=2;tr|A0A0A0MTP6|A0A0A0MTP6_HUMAN Phosphatidylinositol 3,4,5-trisphosphate 5-phosphatase 2 OS=Homo sapiens OX=9606 GN=INPPL1 PE=1 SV=1	Phosphatidylinositol 3,4,5-trisphosphate 5-phosphatase 2	INPPL1	0.458714	0.281541			0.840064	0.900083		1.90125e+07	1.5671e+07		1.71978e+07				1.89059e+07		1.83152e+07	1.6773e+07	1.22413e+07	1.90125e+07	1.5671e+07	1.23349e+07	1.71978e+07	2.95264e+07	1.42995e+07	2.21024e+07	1.89059e+07	1.69077e+07	1.83152e+07	1.6773e+07
5970	5	9	9	9	40.8	34.687	304	Q9NVM6	sp|Q9NVM6|DJC17_HUMAN DnaJ homolog subfamily C member 17 OS=Homo sapiens OX=9606 GN=DNAJC17 PE=1 SV=1	DnaJ homolog subfamily C member 17	DNAJC17	0.265718	0.281255			0.731002	1.16304	1.61468e+08	1.26753e+08	1.35848e+08	1.75148e+08	1.60502e+08	1.55335e+08	2.3804e+08	1.71419e+08	1.65591e+08	1.98214e+08	1.67897e+08	1.9273e+08	1.61468e+08	1.26753e+08	1.35848e+08	1.75148e+08	1.60501e+08	1.55335e+08	2.3804e+08	1.71419e+08	1.65591e+08	1.98214e+08	1.67898e+08	1.9273e+08
3154	5	6	6	6	21.4	49.83	454	P49593;B5MCT7;A8MX49	sp|P49593|PPM1F_HUMAN Protein phosphatase 1F OS=Homo sapiens OX=9606 GN=PPM1F PE=1 SV=3;tr|B5MCT7|B5MCT7_HUMAN Protein phosphatase 1F (PP2C domain containing), isoform CRA_a OS=Homo sapiens OX=9606 GN=PPM1F PE=1 SV=1;tr|A8MX49|A8MX49_HUMAN Protein phosphat	Protein phosphatase 1F	PPM1F	-0.265343	0.280887			0.155719	0.244562		4.9525e+07	4.538e+07	3.8919e+07	3.21988e+07	5.02654e+07	3.96845e+07		4.84398e+07	5.34372e+07	4.51035e+07		1.5164e+07	4.9525e+07	4.538e+07	3.8919e+07	3.21988e+07	5.02654e+07	3.96845e+07	9.89531e+06	4.84399e+07	5.34372e+07	4.51035e+07	2.4753e+07
2628	1	22	8	7	49.7	32.866	298	P12236	sp|P12236|ADT3_HUMAN ADP/ATP translocase 3 OS=Homo sapiens OX=9606 GN=SLC25A6 PE=1 SV=4	ADP/ATP translocase 3;ADP/ATP translocase 3, N-terminally processed	SLC25A6	0.0724974	0.280322			0.492637	1.63346	1.41955e+09	1.45616e+09	1.22216e+09	1.26037e+09	1.40177e+09	1.4099e+09	1.3457e+09	1.46375e+09	1.75415e+09	1.72569e+09	1.60745e+09	1.42351e+09	1.41955e+09	1.45616e+09	1.22216e+09	1.26037e+09	1.40177e+09	1.4099e+09	1.3457e+09	1.46375e+09	1.75415e+09	1.72569e+09	1.60745e+09	1.42351e+09
2081	3	12	12	12	14.8	85.852	755	O43719;Q5H918;Q5H919	sp|O43719|HTSF1_HUMAN HIV Tat-specific factor 1 OS=Homo sapiens OX=9606 GN=HTATSF1 PE=1 SV=1;tr|Q5H918|Q5H918_HUMAN HIV Tat-specific factor 1 (Fragment) OS=Homo sapiens OX=9606 GN=HTATSF1 PE=1 SV=1;tr|Q5H919|Q5H919_HUMAN HIV Tat-specific factor 1 (Fragment	HIV Tat-specific factor 1	HTATSF1	0.661175	0.280253			0.965694	0.30779	7.82228e+07	8.45331e+07	1.7224e+08	2.02448e+08	1.92339e+08	1.96883e+08	1.99431e+08	1.90929e+08	1.65213e+08	1.86716e+08	1.44108e+08	1.12811e+08	7.82227e+07	8.45331e+07	1.7224e+08	2.02448e+08	1.92339e+08	1.96883e+08	1.99431e+08	1.90929e+08	1.65213e+08	1.86716e+08	1.44108e+08	1.12811e+08
5758	9	8	8	8	58.9	20.063	190	Q9H910;A6NGP5;H3BU16;H3BMV3	sp|Q9H910|JUPI2_HUMAN Jupiter microtubule associated homolog 2 OS=Homo sapiens OX=9606 GN=JPT2 PE=1 SV=1;tr|A6NGP5|A6NGP5_HUMAN Jupiter microtubule-associated homolog 2 OS=Homo sapiens OX=9606 GN=JPT2 PE=1 SV=2;tr|H3BU16|H3BU16_HUMAN Jupiter microtubule-as	Hematological and neurological expressed 1-like protein	HN1L	0.164465	0.279724			0.91402	2.13488	1.68959e+08	1.97736e+08	2.03084e+08	1.88216e+08	2.05631e+08	1.94993e+08	2.06061e+08	2.43854e+08	2.20223e+08	2.35403e+08	2.18672e+08	2.44653e+08	1.68959e+08	1.97736e+08	2.03084e+08	1.88216e+08	2.05631e+08	1.94993e+08	2.06061e+08	2.43854e+08	2.20223e+08	2.35403e+08	2.18673e+08	2.44653e+08
6015	1	4	4	4	17.4	33.881	310	Q9NXA8	sp|Q9NXA8|SIR5_HUMAN NAD-dependent protein deacylase sirtuin-5, mitochondrial OS=Homo sapiens OX=9606 GN=SIRT5 PE=1 SV=2	NAD-dependent protein deacylase sirtuin-5, mitochondrial	SIRT5	0.113498	0.278913			0.180064	0.630613	7.75454e+07	7.3547e+07	5.72542e+07	5.4461e+07	8.12784e+07	4.54054e+07	7.97767e+07	8.2741e+07	5.92754e+07	9.89173e+07	9.12834e+07	7.1998e+07	7.75454e+07	7.3547e+07	5.72542e+07	5.4461e+07	8.12783e+07	4.54054e+07	7.97767e+07	8.2741e+07	5.92754e+07	9.89174e+07	9.12833e+07	7.1998e+07
6318	5	31	31	28	49.7	64.953	606	Q9UNF1;Q5H909;Q5H907	sp|Q9UNF1|MAGD2_HUMAN Melanoma-associated antigen D2 OS=Homo sapiens OX=9606 GN=MAGED2 PE=1 SV=2;tr|Q5H909|Q5H909_HUMAN Melanoma-associated antigen D2 OS=Homo sapiens OX=9606 GN=MAGED2 PE=1 SV=2;tr|Q5H907|Q5H907_HUMAN Melanoma antigen family D, 2, isoform	Melanoma-associated antigen D2	MAGED2	0.285284	0.278855			2.10369	2.05179	1.68623e+09	1.50288e+09	1.69159e+09	1.89051e+09	2.10664e+09	1.98338e+09	2.14078e+09	1.99831e+09	1.96166e+09	2.00761e+09	2.08004e+09	2.14345e+09	1.68623e+09	1.50288e+09	1.69159e+09	1.89051e+09	2.10664e+09	1.98338e+09	2.14077e+09	1.99831e+09	1.96166e+09	2.00761e+09	2.08004e+09	2.14345e+09
1026	1	6	6	1	28.6	29.548	255	D6RG18	tr|D6RG18|D6RG18_HUMAN Cyclin-H OS=Homo sapiens OX=9606 GN=CCNH PE=1 SV=1		CCNH	0.194169	0.27841			0.507523	0.747852	7.85191e+07	8.5145e+07	5.95123e+07	5.11655e+07	7.39309e+07	8.22421e+07	7.36161e+07	7.79162e+07	7.36927e+07	8.80944e+07	8.74101e+07	7.76287e+07	7.85191e+07	8.51451e+07	5.95122e+07	5.11655e+07	7.39309e+07	8.22421e+07	7.36161e+07	7.79162e+07	7.36926e+07	8.80944e+07	8.74102e+07	7.76287e+07
3647	2	5	5	5	39	25.249	228	Q08623;E7EVH9	sp|Q08623|HDHD1_HUMAN Pseudouridine-5-phosphatase OS=Homo sapiens OX=9606 GN=PUDP PE=1 SV=3;tr|E7EVH9|E7EVH9_HUMAN Pseudouridine-5-phosphatase (Fragment) OS=Homo sapiens OX=9606 GN=PUDP PE=1 SV=1	Pseudouridine-5-phosphatase	HDHD1	0.0848179	0.278409			0.214055	0.846976	8.20231e+07	7.49553e+07	9.6174e+07	1.00591e+08	8.38438e+07	1.07384e+08	1.08009e+08	7.73777e+07	1.09908e+08	1.10309e+08	1.28248e+08	8.27759e+07	8.2023e+07	7.49554e+07	9.61739e+07	1.00591e+08	8.38438e+07	1.07384e+08	1.08009e+08	7.73777e+07	1.09908e+08	1.10309e+08	1.28248e+08	8.27758e+07
3666	3	30	30	30	32.8	134.28	1159	Q12768;E7EQI7	sp|Q12768|WASC5_HUMAN WASH complex subunit 5 OS=Homo sapiens OX=9606 GN=WASHC5 PE=1 SV=1;tr|E7EQI7|E7EQI7_HUMAN WASH complex subunit 5 OS=Homo sapiens OX=9606 GN=WASHC5 PE=1 SV=1	WASH complex subunit strumpellin	KIAA0196	0.0902581	0.278405			0.936191	2.57254	2.87796e+08	2.73609e+08	2.96566e+08	2.99296e+08	2.91371e+08	2.9872e+08	3.12468e+08	3.30067e+08	3.34765e+08	3.76828e+08	3.65677e+08	3.27862e+08	2.87796e+08	2.73609e+08	2.96566e+08	2.99296e+08	2.91371e+08	2.9872e+08	3.12468e+08	3.30067e+08	3.34764e+08	3.76827e+08	3.65677e+08	3.27862e+08
1335	3	1	1	1	3.2	31.581	283	F8VW52;F8W122;F8VXI2	tr|F8VW52|F8VW52_HUMAN Phosphatidylinositol phosphatase PTPRQ (Fragment) OS=Homo sapiens OX=9606 GN=PTPRQ PE=4 SV=1;tr|F8W122|F8W122_HUMAN Phosphatidylinositol phosphatase PTPRQ (Fragment) OS=Homo sapiens OX=9606 GN=PTPRQ PE=4 SV=1;tr|F8VXI2|F8VXI2_HUMAN P		PTPRQ	-0.468224	0.278293			0.255096	0.218248	5.78648e+07	6.31276e+07	5.42479e+07		6.11879e+07	6.77012e+07			5.40799e+07	7.28448e+07	5.91269e+07		5.78648e+07	6.31276e+07	5.4248e+07	1.72451e+07	6.11879e+07	6.77012e+07	1.50306e+07	1.49846e+07	5.40799e+07	7.28449e+07	5.91269e+07	3.17366e+07
4054	2	21	21	21	24	135.62	1249	Q27J81;A0A0A0MQU1	sp|Q27J81|INF2_HUMAN Inverted formin-2 OS=Homo sapiens OX=9606 GN=INF2 PE=1 SV=2;tr|A0A0A0MQU1|A0A0A0MQU1_HUMAN Inverted formin-2 (Fragment) OS=Homo sapiens OX=9606 GN=INF2 PE=1 SV=1	Inverted formin-2	INF2	0.143137	0.278092			1.87123	2.17205	1.89908e+08	2.03206e+08	2.17212e+08	2.00658e+08	2.23275e+08	2.28606e+08	2.20482e+08	2.22265e+08	2.47992e+08	2.21227e+08	2.48351e+08	2.66889e+08	1.89907e+08	2.03206e+08	2.17212e+08	2.00658e+08	2.23275e+08	2.28606e+08	2.20482e+08	2.22265e+08	2.47992e+08	2.21227e+08	2.48351e+08	2.66889e+08
2265	2	7	7	7	30.6	33.814	301	O75880;J3QL56	sp|O75880|SCO1_HUMAN Protein SCO1 homolog, mitochondrial OS=Homo sapiens OX=9606 GN=SCO1 PE=1 SV=1;tr|J3QL56|J3QL56_HUMAN Protein SCO1 homolog, mitochondrial OS=Homo sapiens OX=9606 GN=SCO1 PE=1 SV=1	Protein SCO1 homolog, mitochondrial	SCO1	0.17078	0.277864			0.498548	0.38851	4.31116e+08	4.76483e+08	2.98659e+08	4.46885e+08	4.57692e+08	4.88241e+08	4.28087e+08	4.60163e+08	3.03541e+08	5.30183e+08	4.82297e+08	7.63193e+08	4.31116e+08	4.76483e+08	2.98658e+08	4.46885e+08	4.57691e+08	4.88242e+08	4.28087e+08	4.60163e+08	3.03542e+08	5.30183e+08	4.82297e+08	7.63192e+08
2034	1	14	14	14	16.7	122.07	1089	O43156	sp|O43156|TTI1_HUMAN TELO2-interacting protein 1 homolog OS=Homo sapiens OX=9606 GN=TTI1 PE=1 SV=3	TELO2-interacting protein 1 homolog	TTI1	-0.0729942	0.275922			0.0761903	0.695014	1.17314e+08	1.60253e+08	1.02086e+08	1.13246e+08	7.87736e+07	8.17911e+07	1.91707e+08	1.43724e+08	1.13651e+08	1.75174e+08	1.51361e+08	1.55002e+08	1.17313e+08	1.60254e+08	1.02086e+08	1.13246e+08	7.87736e+07	8.17911e+07	1.91707e+08	1.43724e+08	1.13651e+08	1.75174e+08	1.51361e+08	1.55002e+08
75	4	3	3	3	31.2	12.545	109	A0A087WVD7;Q9Y3D8;A0A087WY94	tr|A0A087WVD7|A0A087WVD7_HUMAN Adenylate kinase isoenzyme 6 OS=Homo sapiens OX=9606 GN=AK6 PE=1 SV=1;sp|Q9Y3D8|KAD6_HUMAN Adenylate kinase isoenzyme 6 OS=Homo sapiens OX=9606 GN=AK6 PE=1 SV=1;tr|A0A087WY94|A0A087WY94_HUMAN Adenylate kinase isoenzyme 6 OS=H	Adenylate kinase isoenzyme 6	TAF9;AK6	0.00355244	0.27539			0.0123727	1.33198	1.18323e+08	1.19532e+08	1.24988e+08	1.03777e+08	1.14197e+08	1.30006e+08	1.23098e+08	1.01375e+08	1.42283e+08	1.21107e+08	1.37502e+08	1.66147e+08	1.18323e+08	1.19532e+08	1.24988e+08	1.03777e+08	1.14197e+08	1.30006e+08	1.23098e+08	1.01375e+08	1.42283e+08	1.21107e+08	1.37502e+08	1.66147e+08
858	6	6	6	6	14	60.125	529	C9JA08;Q96D46;C9J0B9	tr|C9JA08|C9JA08_HUMAN 60S ribosomal export protein NMD3 OS=Homo sapiens OX=9606 GN=NMD3 PE=1 SV=1;sp|Q96D46|NMD3_HUMAN 60S ribosomal export protein NMD3 OS=Homo sapiens OX=9606 GN=NMD3 PE=1 SV=1;tr|C9J0B9|C9J0B9_HUMAN 60S ribosomal export protein NMD3 (Fr	60S ribosomal export protein NMD3	NMD3	0.135681	0.274613			0.631513	2.0246	1.04306e+08	1.03148e+08	1.24827e+08	1.00394e+08	1.10396e+08	1.20413e+08	1.08855e+08	1.35734e+08	1.27015e+08	1.31239e+08	1.29938e+08	1.33291e+08	1.04306e+08	1.03148e+08	1.24827e+08	1.00394e+08	1.10396e+08	1.20413e+08	1.08855e+08	1.35734e+08	1.27015e+08	1.31239e+08	1.29938e+08	1.33291e+08
1856	2	15	15	15	38.4	41.796	380	O00154;K7EKP8	sp|O00154|BACH_HUMAN Cytosolic acyl coenzyme A thioester hydrolase OS=Homo sapiens OX=9606 GN=ACOT7 PE=1 SV=3;tr|K7EKP8|K7EKP8_HUMAN Cytosolic acyl coenzyme A thioester hydrolase (Fragment) OS=Homo sapiens OX=9606 GN=ACOT7 PE=1 SV=8	Cytosolic acyl coenzyme A thioester hydrolase	ACOT7	0.131744	0.274254			1.27564	4.49838	2.71221e+09	2.74379e+09	2.77854e+09	2.73041e+09	3.21157e+09	3.19026e+09	2.76449e+09	2.87206e+09	3.31712e+09	3.43907e+09	3.17642e+09	3.3328e+09	2.7122e+09	2.74379e+09	2.77854e+09	2.73041e+09	3.21157e+09	3.19026e+09	2.76449e+09	2.87206e+09	3.31712e+09	3.43907e+09	3.17642e+09	3.33281e+09
1324	2	2	2	2	13	14.548	131	F8VSL3;P25208	tr|F8VSL3|F8VSL3_HUMAN Nuclear transcription factor Y subunit beta (Fragment) OS=Homo sapiens OX=9606 GN=NFYB PE=1 SV=1;sp|P25208|NFYB_HUMAN Nuclear transcription factor Y subunit beta OS=Homo sapiens OX=9606 GN=NFYB PE=1 SV=2	Nuclear transcription factor Y subunit beta	NFYB	0.070508	0.274241			0.228792	0.847862	3.98372e+07	3.96848e+07	3.71091e+07	4.96038e+07	3.85152e+07	4.65696e+07	4.91558e+07	4.01328e+07	4.40102e+07	4.34489e+07	5.01746e+07	6.48801e+07	3.98372e+07	3.96848e+07	3.71091e+07	4.96037e+07	3.85152e+07	4.65695e+07	4.91558e+07	4.01328e+07	4.40103e+07	4.3449e+07	5.01745e+07	6.48801e+07
1876	2	6	6	6	11.5	82.577	747	O00391	sp|O00391|QSOX1_HUMAN Sulfhydryl oxidase 1 OS=Homo sapiens OX=9606 GN=QSOX1 PE=1 SV=3	Sulfhydryl oxidase 1	QSOX1	-0.390786	0.274102			0.211123	0.130518	4.64667e+07	5.12239e+07									4.62221e+07	5.28033e+07	4.64667e+07	5.12238e+07	1.19488e+07	9.92537e+06	3.84909e+07	1.15296e+07	1.53108e+07	1.40593e+07	1.66948e+07	1.48131e+07	4.62221e+07	5.28032e+07
2043	1	18	18	18	31.6	70.832	624	O43252	sp|O43252|PAPS1_HUMAN Bifunctional 3-phosphoadenosine 5-phosphosulfate synthase 1 OS=Homo sapiens OX=9606 GN=PAPSS1 PE=1 SV=2	Bifunctional 3-phosphoadenosine 5-phosphosulfate synthase 1;Sulfate adenylyltransferase;Adenylyl-sulfate kinase	PAPSS1	0.102201	0.273703			1.36542	3.00945	9.3951e+08	1.01379e+09	9.13984e+08	9.40641e+08	1.01603e+09	9.76494e+08	1.04272e+09	1.05083e+09	1.09728e+09	1.22302e+09	1.14616e+09	1.13706e+09	9.3951e+08	1.01379e+09	9.13984e+08	9.40641e+08	1.01603e+09	9.76494e+08	1.04272e+09	1.05083e+09	1.09728e+09	1.22303e+09	1.14616e+09	1.13706e+09
4798	2	2	2	2	2.3	109.68	991	Q8ND04;J3KTD7	sp|Q8ND04|SMG8_HUMAN Protein SMG8 OS=Homo sapiens OX=9606 GN=SMG8 PE=1 SV=1;tr|J3KTD7|J3KTD7_HUMAN Protein SMG8 (Fragment) OS=Homo sapiens OX=9606 GN=SMG8 PE=1 SV=1	Protein SMG8	SMG8	0.00455189	0.273535			0.00268285	0.205837			8.83524e+06				1.07086e+07	1.16491e+07	1.41123e+07	1.43449e+07			1.13132e+07	1.95216e+07	8.83523e+06	3.11078e+07	1.40596e+07	3.50488e+07	1.07086e+07	1.16491e+07	1.41123e+07	1.43449e+07	3.77179e+07	1.69713e+07
4685	3	10	10	10	3.4	395.25	3526	Q8IZQ1	sp|Q8IZQ1|WDFY3_HUMAN WD repeat and FYVE domain-containing protein 3 OS=Homo sapiens OX=9606 GN=WDFY3 PE=1 SV=2	WD repeat and FYVE domain-containing protein 3	WDFY3	-0.307002	0.273421			0.422389	0.235896			2.0167e+07	1.71288e+07	1.40659e+07	1.37098e+07			2.7283e+07	2.26436e+07		2.572e+07	8.83595e+06	2.3437e+07	2.0167e+07	1.71288e+07	1.40659e+07	1.37098e+07	1.10116e+07	1.43815e+07	2.72829e+07	2.26436e+07	9.60832e+06	2.572e+07
1194	8	3	3	2	18.6	25.116	226	E9PJN0;O14734;Q9BR14;E9PMC4;E9PIS4;E9PRD4;H7C5A7	tr|E9PJN0|E9PJN0_HUMAN Acyl-coenzyme A thioesterase 8 OS=Homo sapiens OX=9606 GN=ACOT8 PE=1 SV=1;sp|O14734|ACOT8_HUMAN Acyl-coenzyme A thioesterase 8 OS=Homo sapiens OX=9606 GN=ACOT8 PE=1 SV=1;tr|Q9BR14|Q9BR14_HUMAN Acyl-coenzyme A thioesterase 8 (Fragment	Acyl-coenzyme A thioesterase 8	ACOT8	0.144588	0.272399			0.074766	0.174174	8.36942e+07	9.62583e+07		1.01505e+08		1.22259e+08	9.53669e+07	8.36635e+07	9.09191e+07	7.8447e+07	4.352e+07	1.27037e+08	8.36942e+07	9.62584e+07	2.26584e+07	1.01505e+08	2.83621e+07	1.22259e+08	9.53669e+07	8.36635e+07	9.09191e+07	7.84471e+07	4.352e+07	1.27037e+08
6157	7	18	18	18	34.1	70.182	619	Q9UBU9;E9PIN3;B4E227	sp|Q9UBU9|NXF1_HUMAN Nuclear RNA export factor 1 OS=Homo sapiens OX=9606 GN=NXF1 PE=1 SV=1;tr|E9PIN3|E9PIN3_HUMAN Nuclear RNA export factor 1 (Fragment) OS=Homo sapiens OX=9606 GN=NXF1 PE=1 SV=1;tr|B4E227|B4E227_HUMAN cDNA FLJ61053, highly similar to Nucle	Nuclear RNA export factor 1	NXF1	0.0764771	0.272251			0.324279	1.83627	5.28018e+08	5.33845e+08	5.13809e+08	5.81449e+08	5.03454e+08	5.73207e+08	6.76595e+08	5.3317e+08	5.83e+08	6.15993e+08	7.07342e+08	7.05225e+08	5.28018e+08	5.33845e+08	5.13809e+08	5.81449e+08	5.03454e+08	5.73207e+08	6.76595e+08	5.3317e+08	5.83e+08	6.15993e+08	7.07341e+08	7.05225e+08
3733	4	7	6	6	29.4	31.263	272	Q13243;B4DJK0;B4DUA4	sp|Q13243|SRSF5_HUMAN Serine/arginine-rich splicing factor 5 OS=Homo sapiens OX=9606 GN=SRSF5 PE=1 SV=1;tr|B4DJK0|B4DJK0_HUMAN Serine/arginine-rich-splicing factor 5 OS=Homo sapiens OX=9606 GN=SRSF5 PE=1 SV=1;tr|B4DUA4|B4DUA4_HUMAN Serine/arginine-rich-spl	Serine/arginine-rich splicing factor 5	SRSF5	0.00411797	0.27128			0.00860181	0.373437	2.7486e+08	1.9002e+08	1.99599e+08	1.63535e+08	1.92812e+08	2.12151e+08	2.09692e+08	2.01039e+08	2.62193e+08	3.39664e+08	2.85749e+08	1.42128e+08	2.74861e+08	1.9002e+08	1.99599e+08	1.63535e+08	1.92812e+08	2.12151e+08	2.09692e+08	2.01039e+08	2.62193e+08	3.39664e+08	2.85749e+08	1.42128e+08
4724	5	9	9	9	26	63.245	542	Q8N543;A0A0A0MTR2	sp|Q8N543|OGFD1_HUMAN Prolyl 3-hydroxylase OGFOD1 OS=Homo sapiens OX=9606 GN=OGFOD1 PE=1 SV=1;tr|A0A0A0MTR2|A0A0A0MTR2_HUMAN Prolyl 3-hydroxylase OGFOD1 OS=Homo sapiens OX=9606 GN=OGFOD1 PE=1 SV=1	Prolyl 3-hydroxylase OGFOD1	OGFOD1	-0.0475116	0.270675			0.196614	0.924483	2.35327e+08	2.60007e+08	2.54862e+08	2.41044e+08	2.8238e+08	2.11604e+08	2.26494e+08	2.43463e+08	2.46632e+08	2.98155e+08	2.74417e+08	3.94531e+08	2.35327e+08	2.60006e+08	2.54863e+08	2.41044e+08	2.8238e+08	2.11604e+08	2.26494e+08	2.43463e+08	2.46632e+08	2.98155e+08	2.74417e+08	3.94531e+08
289	2	8	8	8	11.8	72.54	625	A0A0C4DFM1;Q92544	tr|A0A0C4DFM1|A0A0C4DFM1_HUMAN Transmembrane 9 superfamily member OS=Homo sapiens OX=9606 GN=TM9SF4 PE=1 SV=1;sp|Q92544|TM9S4_HUMAN Transmembrane 9 superfamily member 4 OS=Homo sapiens OX=9606 GN=TM9SF4 PE=1 SV=2	Transmembrane 9 superfamily member 4	TM9SF4	-0.156761	0.270519			0.181319	0.280067	6.80681e+07	1.13489e+08	5.5459e+07	6.38839e+07	8.80272e+07	4.47874e+07	5.18761e+07	8.66487e+07	1.16389e+08	1.04416e+08	1.08486e+08	4.39483e+07	6.80681e+07	1.13489e+08	5.5459e+07	6.38839e+07	8.80271e+07	4.47874e+07	5.18761e+07	8.66487e+07	1.16389e+08	1.04416e+08	1.08486e+08	4.39483e+07
3819	2	7	7	7	8.7	128.12	1143	Q14147	sp|Q14147|DHX34_HUMAN Probable ATP-dependent RNA helicase DHX34 OS=Homo sapiens OX=9606 GN=DHX34 PE=1 SV=2	Probable ATP-dependent RNA helicase DHX34	DHX34	0.0939493	0.270011			0.506026	0.407733	1.86429e+07		1.57603e+07	1.80276e+07	1.9462e+07	2.06368e+07	1.79386e+07	1.9247e+07			1.97773e+07	2.27613e+07	1.86428e+07	2.01762e+07	1.57603e+07	1.80276e+07	1.9462e+07	2.06368e+07	1.79386e+07	1.9247e+07	1.39594e+07	3.59541e+07	1.97773e+07	2.27613e+07
6284	3	7	7	7	5.7	176.75	1556	Q9ULG1;H0YMN5	sp|Q9ULG1|INO80_HUMAN Chromatin-remodeling ATPase INO80 OS=Homo sapiens OX=9606 GN=INO80 PE=1 SV=2;tr|H0YMN5|H0YMN5_HUMAN Chromatin-remodeling ATPase INO80 OS=Homo sapiens OX=9606 GN=INO80 PE=1 SV=1	DNA helicase INO80	INO80	-0.0312309	0.269032			0.0738222	0.601366	1.60056e+07	2.30431e+07	1.81803e+07	1.47281e+07	1.69717e+07	1.88625e+07	1.5726e+07	1.7989e+07	2.07956e+07	2.213e+07	2.77554e+07	1.63006e+07	1.60056e+07	2.30431e+07	1.81803e+07	1.47281e+07	1.69717e+07	1.88625e+07	1.5726e+07	1.7989e+07	2.07956e+07	2.213e+07	2.77554e+07	1.63006e+07
5709	3	3	3	3	19.4	18.355	160	Q9H5X1;H0YKV4	sp|Q9H5X1|CIA2A_HUMAN Cytosolic iron-sulfur assembly component 2A OS=Homo sapiens OX=9606 GN=CIAO2A PE=1 SV=1;tr|H0YKV4|H0YKV4_HUMAN Cytosolic iron-sulfur assembly component 2A OS=Homo sapiens OX=9606 GN=CIAO2A PE=1 SV=1	MIP18 family protein FAM96A	FAM96A	0.0250001	0.268575			0.0167447	0.240439	3.7611e+07	5.38741e+07		6.505e+07	4.92524e+07	2.22382e+07	4.45446e+07	5.02316e+07	5.58657e+07	5.11047e+07	5.05255e+07	3.33793e+07	3.76111e+07	5.38741e+07	1.73482e+07	6.505e+07	4.92524e+07	2.22382e+07	4.45446e+07	5.02316e+07	5.58657e+07	5.11047e+07	5.05255e+07	3.33793e+07
2409	2	7	7	7	56	15.33	134	P00167	sp|P00167|CYB5_HUMAN Cytochrome b5 OS=Homo sapiens OX=9606 GN=CYB5A PE=1 SV=2	Cytochrome b5	CYB5A	0.147571	0.268106			0.963398	1.76413	6.289e+08	6.06015e+08	5.7875e+08	5.71703e+08	6.32543e+08	5.97613e+08	7.54586e+08	6.6558e+08	6.32506e+08	7.04891e+08	7.28321e+08	8.16673e+08	6.289e+08	6.06015e+08	5.7875e+08	5.71702e+08	6.32543e+08	5.97612e+08	7.54587e+08	6.65579e+08	6.32506e+08	7.04891e+08	7.28322e+08	8.16673e+08
3283	3	13	13	13	64.6	14.395	127	P53999	sp|P53999|TCP4_HUMAN Activated RNA polymerase II transcriptional coactivator p15 OS=Homo sapiens OX=9606 GN=SUB1 PE=1 SV=3	Activated RNA polymerase II transcriptional coactivator p15	SUB1	0.0503812	0.268094			0.295893	1.49322	2.4423e+09	2.328e+09	2.83051e+09	2.666e+09	2.56812e+09	2.6675e+09	2.55359e+09	2.82033e+09	2.68152e+09	3.0573e+09	3.26653e+09	3.36913e+09	2.4423e+09	2.328e+09	2.83051e+09	2.666e+09	2.56812e+09	2.6675e+09	2.55359e+09	2.82033e+09	2.68152e+09	3.0573e+09	3.26653e+09	3.36913e+09
1765	5	6	6	6	36.9	20.526	187	K7ERJ1;K7ES52;K7ERV3;P04183;K7ENW5	tr|K7ERJ1|K7ERJ1_HUMAN Thymidine kinase (Fragment) OS=Homo sapiens OX=9606 GN=TK1 PE=1 SV=1;tr|K7ES52|K7ES52_HUMAN Thymidine kinase OS=Homo sapiens OX=9606 GN=TK1 PE=1 SV=1;tr|K7ERV3|K7ERV3_HUMAN Thymidine kinase OS=Homo sapiens OX=9606 GN=TK1 PE=1 SV=1;sp	Thymidine kinase;Thymidine kinase, cytosolic	TK1	0.00788832	0.267776			0.0231687	0.772609	2.9048e+08	2.98763e+08	2.69947e+08	2.70396e+08	3.49092e+08	2.84895e+08	2.67302e+08	2.43553e+08	3.48221e+08	3.90406e+08	4.02798e+08	2.43051e+08	2.9048e+08	2.98763e+08	2.69947e+08	2.70396e+08	3.49092e+08	2.84895e+08	2.67302e+08	2.43553e+08	3.48221e+08	3.90406e+08	4.02798e+08	2.43051e+08
3865	2	3	3	3	5.4	74.641	651	Q14680	sp|Q14680|MELK_HUMAN Maternal embryonic leucine zipper kinase OS=Homo sapiens OX=9606 GN=MELK PE=1 SV=3	Maternal embryonic leucine zipper kinase	MELK	0.256409	0.267584			0.351849	0.332977	2.48962e+07	2.52861e+07			2.12421e+07			2.47705e+07		2.10911e+07	2.60509e+07	3.17151e+07	2.48962e+07	2.52861e+07	1.06627e+07	2.46896e+07	2.12421e+07	2.44076e+07	2.62716e+07	2.47705e+07	1.99716e+07	2.10911e+07	2.60509e+07	3.17151e+07
2704	2	10	1	1	15.1	71.027	643	P17066;P48741	sp|P17066|HSP76_HUMAN Heat shock 70 kDa protein 6 OS=Homo sapiens OX=9606 GN=HSPA6 PE=1 SV=2;sp|P48741|HSP77_HUMAN Putative heat shock 70 kDa protein 7 OS=Homo sapiens OX=9606 GN=HSPA7 PE=5 SV=2	Heat shock 70 kDa protein 6;Putative heat shock 70 kDa protein 7	HSPA6;HSPA7	0.123245	0.267245			0.816477	1.57308	7.64414e+09	7.64844e+09	8.23304e+09	7.99255e+09	7.63411e+09	8.21581e+09	9.14399e+09	9.44069e+09	7.99611e+09	9.6246e+09	9.83215e+09	1.06668e+10	7.64414e+09	7.64845e+09	8.23304e+09	7.99254e+09	7.63412e+09	8.21582e+09	9.14398e+09	9.44069e+09	7.99612e+09	9.62459e+09	9.83214e+09	1.06668e+10
4132	3	6	6	4	28.3	34.435	314	Q5BJH7;K7ERQ0;K7ERY2	sp|Q5BJH7|YIF1B_HUMAN Protein YIF1B OS=Homo sapiens OX=9606 GN=YIF1B PE=1 SV=1;tr|K7ERQ0|K7ERQ0_HUMAN Protein YIF1B (Fragment) OS=Homo sapiens OX=9606 GN=YIF1B PE=1 SV=1;tr|K7ERY2|K7ERY2_HUMAN Protein YIF1B (Fragment) OS=Homo sapiens OX=9606 GN=YIF1B PE=1	Protein YIF1B	YIF1B	0.388599	0.267057			0.932948	0.901918	1.24191e+08	1.32362e+08	1.2211e+08	1.28238e+08	1.43321e+08	1.18211e+08	2.19018e+08	2.03746e+08	1.43799e+08	1.17764e+08	1.69016e+08	1.88578e+08	1.2419e+08	1.32362e+08	1.2211e+08	1.28238e+08	1.43321e+08	1.18211e+08	2.19018e+08	2.03746e+08	1.438e+08	1.17764e+08	1.69016e+08	1.88578e+08
3518	1	2	2	2	29.9	10.688	87	P82921	sp|P82921|RT21_HUMAN 28S ribosomal protein S21, mitochondrial OS=Homo sapiens OX=9606 GN=MRPS21 PE=1 SV=3	28S ribosomal protein S21, mitochondrial	MRPS21	0.444427	0.266988			0.43356	0.277466	3.66878e+07		2.19802e+07		3.01117e+07	3.11172e+07		3.75657e+07		3.00943e+07		2.26463e+07	3.66878e+07	1.26044e+07	2.19802e+07	1.47124e+07	3.01117e+07	3.11172e+07	1.45672e+07	3.75657e+07	2.82966e+07	3.00943e+07	1.62566e+07	2.26464e+07
6462	5	11	10	8	13.3	112.42	981	Q9Y4E8	sp|Q9Y4E8|UBP15_HUMAN Ubiquitin carboxyl-terminal hydrolase 15 OS=Homo sapiens OX=9606 GN=USP15 PE=1 SV=3	Ubiquitin carboxyl-terminal hydrolase 15	USP15	-0.0177116	0.266406			0.037902	1.79079	7.41897e+07	8.27721e+07	8.94159e+07	8.5801e+07	7.22571e+07	6.50115e+07	9.63131e+07	9.91405e+07	9.20697e+07	1.10725e+08	9.97273e+07	9.69931e+07	7.41896e+07	8.27721e+07	8.94159e+07	8.58011e+07	7.22571e+07	6.50116e+07	9.63131e+07	9.91405e+07	9.20697e+07	1.10725e+08	9.97273e+07	9.69932e+07
328	2	3	3	3	35.5	16.961	152	A0A0C4DGW6;A6NDU8	tr|A0A0C4DGW6|A0A0C4DGW6_HUMAN UPF0600 protein C5orf51 OS=Homo sapiens OX=9606 GN=C5orf51 PE=1 SV=1;sp|A6NDU8|CE051_HUMAN UPF0600 protein C5orf51 OS=Homo sapiens OX=9606 GN=C5orf51 PE=1 SV=1	UPF0600 protein C5orf51	C5orf51	-0.0307317	0.26622			0.0575732	0.679063	7.93688e+07	1.28058e+08	7.53599e+07	1.02584e+08	1.03299e+08	9.24528e+07	9.10359e+07	8.29933e+07	1.18844e+08	9.91237e+07	1.14089e+08	1.22303e+08	7.93688e+07	1.28058e+08	7.53599e+07	1.02584e+08	1.03299e+08	9.24528e+07	9.10359e+07	8.29933e+07	1.18844e+08	9.91237e+07	1.14089e+08	1.22303e+08
1673	2	16	16	16	13.9	171.76	1590	J3KQR7;Q9Y4F5	tr|J3KQR7|J3KQR7_HUMAN Centrosomal protein of 170 kDa protein B OS=Homo sapiens OX=9606 GN=CEP170B PE=1 SV=1;sp|Q9Y4F5|C170B_HUMAN Centrosomal protein of 170 kDa protein B OS=Homo sapiens OX=9606 GN=CEP170B PE=1 SV=4	Centrosomal protein of 170 kDa protein B	CEP170B	0.148814	0.266202			0.977217	1.04012	5.5256e+07	5.93372e+07	6.20899e+07	6.9661e+07	6.56709e+07	7.14261e+07	6.49647e+07	7.0307e+07	8.24066e+07	7.98983e+07	7.68118e+07	5.86582e+07	5.5256e+07	5.93372e+07	6.20898e+07	6.96609e+07	6.56709e+07	7.14261e+07	6.49647e+07	7.0307e+07	8.24066e+07	7.98983e+07	7.68118e+07	5.86581e+07
6214	7	11	11	11	27.7	55.882	483	Q9UI12;G3V126	sp|Q9UI12|VATH_HUMAN V-type proton ATPase subunit H OS=Homo sapiens OX=9606 GN=ATP6V1H PE=1 SV=1;tr|G3V126|G3V126_HUMAN V-type proton ATPase subunit H OS=Homo sapiens OX=9606 GN=ATP6V1H PE=1 SV=1	V-type proton ATPase subunit H	ATP6V1H	-0.411021	0.266131			0.717589	0.520128	3.25737e+08	2.4926e+08	3.61223e+08	1.94341e+08	2.76863e+08	1.44428e+08	2.09785e+08	2.17396e+08	2.99126e+08	2.776e+08	3.5396e+08	4.05589e+08	3.25737e+08	2.4926e+08	3.61223e+08	1.94341e+08	2.76863e+08	1.44428e+08	2.09785e+08	2.17396e+08	2.99126e+08	2.77599e+08	3.5396e+08	4.05589e+08
1977	2	13	13	13	29.7	67.315	583	O15091	sp|O15091|MRPP3_HUMAN Mitochondrial ribonuclease P catalytic subunit OS=Homo sapiens OX=9606 GN=KIAA0391 PE=1 SV=2	Mitochondrial ribonuclease P protein 3	KIAA0391	0.180302	0.265524			1.4	2.08256	3.60443e+08	3.10771e+08	3.08061e+08	3.50334e+08	3.72273e+08	3.50881e+08	3.91043e+08	3.9017e+08	3.82675e+08	4.12116e+08	4.20019e+08	3.81067e+08	3.60443e+08	3.10771e+08	3.08061e+08	3.50334e+08	3.72273e+08	3.50881e+08	3.91043e+08	3.90171e+08	3.82675e+08	4.12116e+08	4.20019e+08	3.81067e+08
647	3	3	3	3	10.6	38.58	358	F8WC89;A6NKF1	tr|F8WC89|F8WC89_HUMAN SAC3 domain-containing protein 1 OS=Homo sapiens OX=9606 GN=SAC3D1 PE=1 SV=1;sp|A6NKF1|SAC31_HUMAN SAC3 domain-containing protein 1 OS=Homo sapiens OX=9606 GN=SAC3D1 PE=1 SV=2	SAC3 domain-containing protein 1	SAC3D1	0.0801163	0.265094			0.0957656	0.312336	1.85813e+07	2.30388e+07			1.9379e+07				1.80193e+07				1.85813e+07	2.30388e+07	1.12783e+07	2.88825e+07	1.9379e+07	1.8089e+07	2.47868e+07	2.0041e+07	1.80193e+07	2.84416e+07	1.81322e+07	3.12951e+07
5008	2	4	4	4	15.4	52.186	462	Q92759;A0A0G2JHJ2	sp|Q92759|TF2H4_HUMAN General transcription factor IIH subunit 4 OS=Homo sapiens OX=9606 GN=GTF2H4 PE=1 SV=1;tr|A0A0G2JHJ2|A0A0G2JHJ2_HUMAN General transcription factor IIH subunit 4 (Fragment) OS=Homo sapiens OX=9606 GN=GTF2H4 PE=1 SV=1	General transcription factor IIH subunit 4	GTF2H4	0.361751	0.264944			0.106594	0.0741048			1.34035e+08	1.17568e+08	1.57186e+08	1.57796e+08					1.47698e+08	1.54226e+08	1.83658e+07	1.19341e+07	1.34035e+08	1.17568e+08	1.57186e+08	1.57796e+08	1.94091e+07	1.95605e+07	1.26432e+07	2.5e+07	1.47698e+08	1.54226e+08
1909	6	11	11	11	15.8	113.74	1011	O00754	sp|O00754|MA2B1_HUMAN Lysosomal alpha-mannosidase OS=Homo sapiens OX=9606 GN=MAN2B1 PE=1 SV=3	Lysosomal alpha-mannosidase;Lysosomal alpha-mannosidase A peptide;Lysosomal alpha-mannosidase B peptide;Lysosomal alpha-mannosidase C peptide;Lysosomal alpha-mannosidase D peptide;Lysosomal alpha-mannosidase E peptide	MAN2B1	-0.238437	0.263479			0.422043	0.396736		2.44501e+07	2.34217e+07		1.79198e+07		2.17761e+07	1.74568e+07	3.0855e+07	2.5222e+07	2.02578e+07	3.39705e+07	1.42505e+07	2.44501e+07	2.34216e+07	3.1609e+07	1.79198e+07	1.95504e+07	2.17761e+07	1.74567e+07	3.0855e+07	2.5222e+07	2.02578e+07	3.39705e+07
1943	3	37	36	36	34.9	155.64	1390	O14802	sp|O14802|RPC1_HUMAN DNA-directed RNA polymerase III subunit RPC1 OS=Homo sapiens OX=9606 GN=POLR3A PE=1 SV=2	DNA-directed RNA polymerase III subunit RPC1	POLR3A	0.11053	0.263385			1.81205	3.28382	3.2911e+08	3.2289e+08	3.24375e+08	3.52213e+08	3.47011e+08	3.61805e+08	3.63088e+08	3.61835e+08	3.97205e+08	4.12695e+08	3.79401e+08	4.05185e+08	3.2911e+08	3.2289e+08	3.24375e+08	3.52213e+08	3.47011e+08	3.61805e+08	3.63088e+08	3.61835e+08	3.97205e+08	4.12695e+08	3.79401e+08	4.05185e+08
2162	1	10	10	10	62.2	16.368	148	O60869	sp|O60869|EDF1_HUMAN Endothelial differentiation-related factor 1 OS=Homo sapiens OX=9606 GN=EDF1 PE=1 SV=1	Endothelial differentiation-related factor 1	EDF1	0.00471067	0.262711			0.00812498	0.582014	7.02567e+08	5.32898e+08	4.45256e+08	4.06215e+08	4.63811e+08	4.68612e+08	5.26252e+08	5.9982e+08	6.50577e+08	5.1962e+08	5.50926e+08	7.53277e+08	7.02567e+08	5.32898e+08	4.45256e+08	4.06215e+08	4.63811e+08	4.68612e+08	5.26253e+08	5.9982e+08	6.50577e+08	5.1962e+08	5.50926e+08	7.53277e+08
6209	1	8	8	8	58.4	16.648	154	Q9UHV9	sp|Q9UHV9|PFD2_HUMAN Prefoldin subunit 2 OS=Homo sapiens OX=9606 GN=PFDN2 PE=1 SV=1	Prefoldin subunit 2	PFDN2	0.106184	0.262269			0.481413	0.58046	3.49502e+08	3.37801e+08	4.01382e+08	3.27154e+08	3.29278e+08	3.73868e+08	4.05619e+08	4.16753e+08	3.65679e+08	4.17218e+08	3.33969e+08	6.29585e+08	3.49502e+08	3.37801e+08	4.01382e+08	3.27154e+08	3.29278e+08	3.73868e+08	4.05619e+08	4.16753e+08	3.6568e+08	4.17218e+08	3.3397e+08	6.29585e+08
3444	1	14	14	14	49.6	13.742	125	P62851	sp|P62851|RS25_HUMAN 40S ribosomal protein S25 OS=Homo sapiens OX=9606 GN=RPS25 PE=1 SV=1	40S ribosomal protein S25	RPS25	0.0424623	0.261702			0.324253	1.69423	5.11836e+09	5.34488e+09	4.61144e+09	4.79687e+09	5.30709e+09	4.8368e+09	5.20763e+09	5.09257e+09	5.56156e+09	5.59849e+09	5.88354e+09	6.82461e+09	5.11835e+09	5.34488e+09	4.61144e+09	4.79687e+09	5.30709e+09	4.8368e+09	5.20763e+09	5.09257e+09	5.56155e+09	5.59848e+09	5.88354e+09	6.82461e+09
268	11	7	7	7	32.9	34.779	301	A0A0A6YYL2;P0DMN0;P0DMM9;H3BPL6	tr|A0A0A6YYL2|A0A0A6YYL2_HUMAN Sulfotransferase OS=Homo sapiens OX=9606 GN=SULT1A4 PE=1 SV=1;sp|P0DMN0|ST1A4_HUMAN Sulfotransferase 1A4 OS=Homo sapiens OX=9606 GN=SULT1A4 PE=1 SV=1;sp|P0DMM9|ST1A3_HUMAN Sulfotransferase 1A3 OS=Homo sapiens OX=9606 GN=SULT1	Sulfotransferase;Sulfotransferase 1A4;Sulfotransferase 1A3	SULT1A4;SULT1A3	0.386973	0.261422			0.195684	0.134595	8.38968e+07	9.16541e+07		8.10953e+07	3.57018e+07	8.47396e+07	8.4567e+07	8.40925e+07	5.45029e+07	7.82423e+07	7.24957e+07	4.91341e+07	8.38968e+07	9.16542e+07	1.17999e+07	8.10952e+07	3.57018e+07	8.47396e+07	8.4567e+07	8.40925e+07	5.45029e+07	7.82423e+07	7.24957e+07	4.91341e+07
5469	1	4	4	4	21.2	23.662	208	Q9BUE0	sp|Q9BUE0|MED18_HUMAN Mediator of RNA polymerase II transcription subunit 18 OS=Homo sapiens OX=9606 GN=MED18 PE=1 SV=1	Mediator of RNA polymerase II transcription subunit 18	MED18	-0.543816	0.261262			1.58401	0.530554	2.44695e+08	2.24183e+08	2.09121e+08	1.85836e+08	1.60083e+08	1.05031e+08	1.73839e+08	1.61483e+08	1.765e+08	2.58986e+08	2.66503e+08	3.61097e+08	2.44695e+08	2.24183e+08	2.09121e+08	1.85836e+08	1.60083e+08	1.05031e+08	1.73839e+08	1.61483e+08	1.765e+08	2.58986e+08	2.66503e+08	3.61097e+08
3621	1	41	41	33	56.7	78.806	699	Q06210	sp|Q06210|GFPT1_HUMAN Glutamine--fructose-6-phosphate aminotransferase [isomerizing] 1 OS=Homo sapiens OX=9606 GN=GFPT1 PE=1 SV=3	Glutamine--fructose-6-phosphate aminotransferase [isomerizing] 1	GFPT1	-0.0107527	0.260564			0.0140123	0.947377	3.65717e+09	3.39822e+09	2.55909e+09	3.78878e+09	3.76891e+09	3.92962e+09	2.06079e+09	3.83206e+09	3.79793e+09	3.63979e+09	4.31081e+09	4.16435e+09	3.65716e+09	3.39822e+09	2.55909e+09	3.78877e+09	3.76891e+09	3.92962e+09	2.06079e+09	3.83206e+09	3.79793e+09	3.63979e+09	4.31082e+09	4.16435e+09
3630	3	11	11	11	63.1	31.362	282	Q07021;I3L3Q7;I3L3B0	sp|Q07021|C1QBP_HUMAN Complement component 1 Q subcomponent-binding protein, mitochondrial OS=Homo sapiens OX=9606 GN=C1QBP PE=1 SV=1;tr|I3L3Q7|I3L3Q7_HUMAN Complement component 1 Q subcomponent-binding protein, mitochondrial (Fragment) OS=Homo sapiens OX=	Complement component 1 Q subcomponent-binding protein, mitochondrial	C1QBP	0.199989	0.260231			0.435609	0.475653	1.82514e+09	2.07164e+09	2.19873e+09	2.54897e+09	1.77337e+09	2.41159e+09	2.70095e+09	3.19404e+09	2.13138e+09	2.88663e+09	3.78025e+09	1.87467e+09	1.82514e+09	2.07164e+09	2.19873e+09	2.54898e+09	1.77337e+09	2.41159e+09	2.70095e+09	3.19404e+09	2.13138e+09	2.88663e+09	3.78025e+09	1.87467e+09
541	7	4	4	4	20.8	32.449	288	A0A3B3IRT8;P43307;C9J3L8;C9J5W0;E9PAL7;C9IZQ1	tr|A0A3B3IRT8|A0A3B3IRT8_HUMAN Translocon-associated protein subunit alpha OS=Homo sapiens OX=9606 GN=SSR1 PE=1 SV=1;sp|P43307|SSRA_HUMAN Translocon-associated protein subunit alpha OS=Homo sapiens OX=9606 GN=SSR1 PE=1 SV=3;tr|C9J3L8|C9J3L8_HUMAN Transloco	Translocon-associated protein subunit alpha	SSR1	-0.0913301	0.260226			0.73981	2.41935	5.58679e+08	5.30162e+08	4.82517e+08	4.84176e+08	4.98824e+08	4.95022e+08	4.7989e+08	4.53316e+08	6.09943e+08	5.97632e+08	6.44171e+08	6.06327e+08	5.58679e+08	5.30162e+08	4.82517e+08	4.84176e+08	4.98824e+08	4.95022e+08	4.7989e+08	4.53316e+08	6.09943e+08	5.97632e+08	6.4417e+08	6.06327e+08
5663	1	9	9	9	39.3	31.651	285	Q9H2P9	sp|Q9H2P9|DPH5_HUMAN Diphthine methyl ester synthase OS=Homo sapiens OX=9606 GN=DPH5 PE=1 SV=2	Diphthine synthase	DPH5	0.296635	0.260146			1.14115	0.983515	2.24041e+08	1.73006e+08	1.54035e+08	1.58907e+08	2.08872e+08	1.95686e+08	2.36503e+08	2.23387e+08	2.2894e+08	2.14758e+08	2.1054e+08	1.88534e+08	2.24041e+08	1.73006e+08	1.54035e+08	1.58907e+08	2.08872e+08	1.95686e+08	2.36503e+08	2.23387e+08	2.2894e+08	2.14758e+08	2.1054e+08	1.88534e+08
3015	7	41	41	41	55.7	73.68	679	P38646	sp|P38646|GRP75_HUMAN Stress-70 protein, mitochondrial OS=Homo sapiens OX=9606 GN=HSPA9 PE=1 SV=2	Stress-70 protein, mitochondrial	HSPA9	0.0925112	0.259872			0.298748	1.30097	1.17331e+10	1.26667e+10	1.50425e+10	1.56144e+10	1.30838e+10	1.58384e+10	1.63947e+10	1.32791e+10	1.57655e+10	1.57253e+10	1.63614e+10	1.76895e+10	1.17331e+10	1.26667e+10	1.50426e+10	1.56144e+10	1.30838e+10	1.58384e+10	1.63947e+10	1.32791e+10	1.57655e+10	1.57253e+10	1.63614e+10	1.76895e+10
3720	2	10	10	10	47.5	35.348	320	Q13155;A8MU58	sp|Q13155|AIMP2_HUMAN Aminoacyl tRNA synthase complex-interacting multifunctional protein 2 OS=Homo sapiens OX=9606 GN=AIMP2 PE=1 SV=2;tr|A8MU58|A8MU58_HUMAN Aminoacyl tRNA synthase complex-interacting multifunctional protein 2 OS=Homo sapiens OX=9606 GN=A	Aminoacyl tRNA synthase complex-interacting multifunctional protein 2	AIMP2	0.144617	0.25965			0.20557	0.433059	8.31386e+08	1.1902e+09	5.21616e+08	8.22467e+08	1.16352e+09	8.9503e+08	7.78148e+08	7.82265e+08	1.07692e+09	8.39435e+08	1.12587e+09	8.56807e+08	8.31386e+08	1.1902e+09	5.21616e+08	8.22467e+08	1.16352e+09	8.95031e+08	7.78148e+08	7.82265e+08	1.07692e+09	8.39435e+08	1.12587e+09	8.56807e+08
1103	3	6	6	6	34.4	24.325	212	E7ESL0;J3KQY1;Q9NWU5	tr|E7ESL0|E7ESL0_HUMAN 39S ribosomal protein L22, mitochondrial OS=Homo sapiens OX=9606 GN=MRPL22 PE=1 SV=1;tr|J3KQY1|J3KQY1_HUMAN 39S ribosomal protein L22, mitochondrial OS=Homo sapiens OX=9606 GN=MRPL22 PE=1 SV=1;sp|Q9NWU5|RM22_HUMAN 39S ribosomal prote	39S ribosomal protein L22, mitochondrial	MRPL22	-0.024838	0.258664			0.115232	0.994808	1.85171e+08	1.70017e+08	1.81135e+08	1.63984e+08	1.51198e+08	1.69844e+08	1.80042e+08	1.88797e+08	1.7562e+08	2.06647e+08	1.97652e+08	2.67071e+08	1.85171e+08	1.70017e+08	1.81135e+08	1.63984e+08	1.51198e+08	1.69844e+08	1.80042e+08	1.88796e+08	1.75621e+08	2.06648e+08	1.97652e+08	2.67071e+08
2091	2	3	3	3	34.5	13.596	119	O43805	sp|O43805|SSNA1_HUMAN Sjoegren syndrome nuclear autoantigen 1 OS=Homo sapiens OX=9606 GN=SSNA1 PE=1 SV=2	Sjoegren syndrome nuclear autoantigen 1	SSNA1	0.175474	0.258447			0.614089	0.927939	4.10985e+07	3.97515e+07	3.39292e+07	3.20263e+07	3.83284e+07	3.57017e+07	4.24114e+07	4.97576e+07	5.34444e+07	4.20731e+07	3.67476e+07	4.3987e+07	4.10985e+07	3.97515e+07	3.39291e+07	3.20263e+07	3.83284e+07	3.57017e+07	4.24114e+07	4.97576e+07	5.34444e+07	4.20731e+07	3.67476e+07	4.3987e+07
3624	1	6	5	5	11.1	86.955	763	Q06481	sp|Q06481|APLP2_HUMAN Amyloid-like protein 2 OS=Homo sapiens OX=9606 GN=APLP2 PE=1 SV=2	Amyloid-like protein 2	APLP2	0.660224	0.258368			1.69761	0.330724	6.97431e+07	6.79898e+07	9.10396e+07	6.25152e+07	1.41855e+08	1.15765e+08	8.1014e+07	1.26523e+08	8.57356e+07	4.93136e+07	1.40953e+08	9.2697e+07	6.97431e+07	6.79898e+07	9.10396e+07	6.25152e+07	1.41855e+08	1.15765e+08	8.1014e+07	1.26523e+08	8.57356e+07	4.93136e+07	1.40953e+08	9.2697e+07
3576	7	30	30	30	35.4	115.93	1023	Q02218;E9PCR7;E9PDF2;A0A0D9SFS3;E9PFG7	sp|Q02218|ODO1_HUMAN 2-oxoglutarate dehydrogenase, mitochondrial OS=Homo sapiens OX=9606 GN=OGDH PE=1 SV=3;tr|E9PCR7|E9PCR7_HUMAN 2-oxoglutarate dehydrogenase, mitochondrial OS=Homo sapiens OX=9606 GN=OGDH PE=1 SV=1;tr|E9PDF2|E9PDF2_HUMAN 2-oxoglutarate de	2-oxoglutarate dehydrogenase, mitochondrial	OGDH	0.125786	0.25819			1.25253	2.77378	9.27314e+08	9.16139e+08	9.54935e+08	8.498e+08	9.5755e+08	9.40165e+08	1.04166e+09	1.04196e+09	1.08262e+09	1.1303e+09	1.12284e+09	1.02656e+09	9.27314e+08	9.16138e+08	9.54935e+08	8.498e+08	9.5755e+08	9.40165e+08	1.04166e+09	1.04196e+09	1.08262e+09	1.1303e+09	1.12284e+09	1.02656e+09
2090	6	30	30	30	47.1	62.942	548	O43776	sp|O43776|SYNC_HUMAN Asparagine--tRNA ligase, cytoplasmic OS=Homo sapiens OX=9606 GN=NARS PE=1 SV=1	Asparagine--tRNA ligase, cytoplasmic	NARS	0.140208	0.257986			0.428497	1.19178	3.41529e+09	3.41731e+09	3.42944e+09	4.65462e+09	4.32356e+09	3.34816e+09	4.33931e+09	4.37501e+09	4.3102e+09	4.26116e+09	4.54294e+09	4.56566e+09	3.41529e+09	3.4173e+09	3.42944e+09	4.65462e+09	4.32356e+09	3.34816e+09	4.33931e+09	4.37501e+09	4.3102e+09	4.26116e+09	4.54294e+09	4.56566e+09
[truncated: 4,037 more rows]

## Sheet: STRING data
	Gene names_singular	Log2 48h/0h		#term ID	term description	genes mapped	enrichment score	direction	false discovery rate	method	matching proteins in your input (IDs)	matching proteins in your input (labels)
[truncated: 4,733 more rows]
