# Supplementary material for: Identification of SUMO Targets Associated With the Pluripotent State in Human Stem Cells
Source: Mol Cell Proteomics. 2021 Oct 18;20:100164. doi: 10.1016/j.mcpro.2021.100164 (PMC8604812; doi:10.1016/j.mcpro.2021.100164)
Supplement: Supplemental File S2 [file mmc3.xlsx]

## Sheet: Details
	Sheet	Description
	proteinGroups.txt	Raw MaxQuant protein groups output where data for all slices in each lane are aggregated by MaxQuant
	Summary_proteins	Summary of the protein level data from proteinGroups.txt_All for only those proteins with a complete set of LFQ intensities in one experimental condition (three replicates). Zero LFQ values have been replacd.
	peptides.txt	Abbreviated MaxQuant peptide data output where each slice in each lane is reported individually
	Summary_SUMO_peptides	Summary of the peptide level data from peptides.txt_slices for only those peptides derived from the endogenous SUMO proteins or the exogenous 6His-SUMO-KGG-mCherry constructs
	Nomenclature	Detail
	Lane 1	WT replicate 1
	Lane 2	WT replicate 2
	Lane 3	WT replicate 3
	Lane 4	SUMO1 cells replicate 1
	Lane 5	SUMO1 cells replicate 2
	Lane 6	SUMO1 cells replicate 3
	Lane 7	SUMO2 cells replicate 1
	Lane 8	SUMO2 cells replicate 2
	Lane 9	SUMO2 cells replicate 3
	A	Upper-most gel slice
	B	Second slice
	C	Third slice
	D	Lowest gel slice

## Sheet: proteinGroups.txt
Protein IDs	Majority protein IDs	Peptide counts (all)	Peptide counts (razor+unique)	Peptide counts (unique)	Protein names	Gene names	Fasta headers	Number of proteins	Peptides	Razor + unique peptides	Unique peptides	Peptides Lane_1	Peptides Lane_2	Peptides Lane_3	Peptides Lane_4	Peptides Lane_5	Peptides Lane_6	Peptides Lane_7	Peptides Lane_8	Peptides Lane_9	Razor + unique peptides Lane_1	Razor + unique peptides Lane_2	Razor + unique peptides Lane_3	Razor + unique peptides Lane_4	Razor + unique peptides Lane_5	Razor + unique peptides Lane_6	Razor + unique peptides Lane_7	Razor + unique peptides Lane_8	Razor + unique peptides Lane_9	Unique peptides Lane_1	Unique peptides Lane_2	Unique peptides Lane_3	Unique peptides Lane_4	Unique peptides Lane_5	Unique peptides Lane_6	Unique peptides Lane_7	Unique peptides Lane_8	Unique peptides Lane_9	Sequence coverage [%]	Unique + razor sequence coverage [%]	Unique sequence coverage [%]	Mol. weight [kDa]	Sequence length	Sequence lengths	Fraction average	Fraction 1	Fraction 2	Fraction 3	Fraction 4
A0AV96-2;A0AV96;D6RBS9;D6R9D6;D6REZ6;B7Z8Z7;D6RBP6;D6RA49;D6RFL5;D6R9M7;D6RCT1;Q5T0W7;C9JGD3;F8W9F8;B3KWU8;B4DZ27;Q9NQ94-5;Q8TBY0;Q9NQ94-6;Q9NQ94-3;Q9NQ94-2;Q9NQ94-4;Q9NQ94	A0AV96-2;A0AV96;D6RBS9;D6R9D6;D6REZ6;B7Z8Z7	7;7;6;6;5;5;3;3;3;3;2;1;1;1;1;1;1;1;1;1;1;1;1	7;7;6;6;5;5;3;3;3;3;2;1;1;1;1;1;1;1;1;1;1;1;1	7;7;6;6;5;5;3;3;3;3;2;1;1;1;1;1;1;1;1;1;1;1;1	RNA-binding protein 47	RBM47	sp|A0AV96-2|RBM47_HUMAN Isoform 2 of RNA-binding protein 47 OS=Homo sapiens GN=RBM47;sp|A0AV96|RBM47_HUMAN RNA-binding protein 47 OS=Homo sapiens GN=RBM47 PE=1 SV=2;tr|D6RBS9|D6RBS9_HUMAN RNA-binding protein 47 (Fragment) OS=Homo sapiens GN=RBM47 PE=4 SV=1	23	7	7	7	5	4	6	3	5	6	5	5	6	5	4	6	3	5	6	5	5	6	5	4	6	3	5	6	5	5	6	21.6	21.6	21.6	56.919	524	524;593;217;393;193;555;114;124;137;159;59;201;569;587;470;485;510;533;539;569;586;594;594	2		48
A0AVT1;A0AVT1-2;H0Y8S8;A0AVT1-3;A0AVT1-4;H0Y9U5	A0AVT1;A0AVT1-2	24;17;8;6;5;1	24;17;8;6;5;1	24;17;8;6;5;1	Ubiquitin-like modifier-activating enzyme 6	UBA6	sp|A0AVT1|UBA6_HUMAN Ubiquitin-like modifier-activating enzyme 6 OS=Homo sapiens GN=UBA6 PE=1 SV=1;sp|A0AVT1-2|UBA6_HUMAN Isoform 2 of Ubiquitin-like modifier-activating enzyme 6 OS=Homo sapiens GN=UBA6	6	24	24	24	17	21	18	18	14	15	16	14	16	17	21	18	18	14	15	16	14	16	17	21	18	18	14	15	16	14	16	27.9	27.9	27.9	117.97	1052	1052;578;271;389;340;88	1	194
H7BXI1;A0FGR8-2;A0FGR8;A0FGR8-6;C9JGI7;A0FGR8-4;A6NFV7;F2Z3K9;A0FGR8-5	H7BXI1;A0FGR8-2;A0FGR8;A0FGR8-6;C9JGI7;A0FGR8-4	9;9;8;8;6;6;2;2;2	9;9;8;8;6;6;2;2;2	9;9;8;8;6;6;2;2;2	Extended synaptotagmin-2	ESYT2	tr|H7BXI1|H7BXI1_HUMAN Extended synaptotagmin-2 (Fragment) OS=Homo sapiens GN=ESYT2 PE=4 SV=1;sp|A0FGR8-2|ESYT2_HUMAN Isoform 2 of Extended synaptotagmin-2 OS=Homo sapiens GN=ESYT2;sp|A0FGR8|ESYT2_HUMAN Extended synaptotagmin-2 OS=Homo sapiens GN=ESYT2 PE=	9	9	9	9	6	5	7	4	3	4	6	8	5	6	5	7	4	3	4	6	8	5	6	5	7	4	3	4	6	8	5	13.2	13.2	13.2	98.008	884	884;893;921;942;527;527;223;328;328	1.02	48	1
B7Z7Z9;A0MZ66-4;A0MZ66-5;A0MZ66-6;A0MZ66;A0MZ66-3;A0MZ66-2;A0MZ66-7	B7Z7Z9;A0MZ66-4;A0MZ66-5;A0MZ66-6;A0MZ66;A0MZ66-3;A0MZ66-2	7;7;7;7;7;7;5;3	7;7;7;7;7;7;5;3	7;7;7;7;7;7;5;3	Shootin-1	KIAA1598	tr|B7Z7Z9|B7Z7Z9_HUMAN Shootin-1 OS=Homo sapiens GN=KIAA1598 PE=2 SV=1;sp|A0MZ66-4|SHOT1_HUMAN Isoform 4 of Shootin-1 OS=Homo sapiens GN=KIAA1598;sp|A0MZ66-5|SHOT1_HUMAN Isoform 5 of Shootin-1 OS=Homo sapiens GN=KIAA1598;sp|A0MZ66-6|SHOT1_HUMAN Isoform 6 o	8	7	7	7	4	2	4	0	1	2	5	1	2	4	2	4	0	1	2	5	1	2	4	2	4	0	1	2	5	1	2	18.5	18.5	18.5	56.376	498	498;558;571;601;631;649;456;219	1	22
A0PJW6	A0PJW6	1	1	1	Transmembrane protein 223	TMEM223	sp|A0PJW6|TM223_HUMAN Transmembrane protein 223 OS=Homo sapiens GN=TMEM223 PE=1 SV=1	1	1	1	1	1	1	1	1	1	1	1	1	1	1	1	1	1	1	1	1	1	1	1	1	1	1	1	1	1	1	1	5	5	5	22.049	202	202	4				10
E7EVB9;A1KXE4-2;A1KXE4	E7EVB9;A1KXE4-2;A1KXE4	1;1;1	1;1;1	1;1;1	Myelin-associated neurite-outgrowth inhibitor	FAM168B	tr|E7EVB9|E7EVB9_HUMAN Protein FAM168B OS=Homo sapiens GN=FAM168B PE=4 SV=1;sp|A1KXE4-2|F168B_HUMAN Isoform 2 of Myelin-associated neurite-outgrowth inhibitor OS=Homo sapiens GN=FAM168B;sp|A1KXE4|F168B_HUMAN Myelin-associated neurite-outgrowth inhibitor OS	3	1	1	1	1	0	1	0	0	0	0	0	0	1	0	1	0	0	0	0	0	0	1	0	1	0	0	0	0	0	0	14.6	14.6	14.6	12.693	123	123;123;195	3			2
A1L020	A1L020	3	2	2	RNA-binding protein MEX3A	MEX3A	sp|A1L020|MEX3A_HUMAN RNA-binding protein MEX3A OS=Homo sapiens GN=MEX3A PE=1 SV=1	1	3	2	2	3	3	3	1	3	3	3	3	2	2	2	2	0	2	2	2	2	1	2	2	2	0	2	2	2	2	1	7.3	5.6	5.6	54.173	520	520	2		15
A1L0T0;E9PJS0;E9PL44;C9JNI8	A1L0T0;E9PJS0	7;5;3;3	7;5;3;3	7;5;3;3	Acetolactate synthase-like protein	ILVBL	sp|A1L0T0|ILVBL_HUMAN Acetolactate synthase-like protein OS=Homo sapiens GN=ILVBL PE=1 SV=2;tr|E9PJS0|E9PJS0_HUMAN Acetolactate synthase-like protein (Fragment) OS=Homo sapiens GN=ILVBL PE=4 SV=1	4	7	7	7	5	5	4	6	6	5	7	6	4	5	5	4	6	6	5	7	6	4	5	5	4	6	6	5	7	6	4	20.9	20.9	20.9	67.867	632	632;262;166;225	2		57
A1L390-3;A1L390;G3V311;A1L390-2	A1L390-3;A1L390;G3V311;A1L390-2	2;2;1;1	2;2;1;1	2;2;1;1	Pleckstrin homology domain-containing family G member 3	PLEKHG3	sp|A1L390-3|PKHG3_HUMAN Isoform 3 of Pleckstrin homology domain-containing family G member 3 OS=Homo sapiens GN=PLEKHG3;sp|A1L390|PKHG3_HUMAN Pleckstrin homology domain-containing family G member 3 OS=Homo sapiens GN=PLEKHG3 PE=1 SV=1;tr|G3V311|G3V311_HUMA	4	2	2	2	1	0	2	1	0	0	1	0	1	1	0	2	1	0	0	1	0	1	1	0	2	1	0	0	1	0	1	2.6	2.6	2.6	128.25	1163	1163;1219;724;752	1	6
A1X283;G3V144;H0Y507;Q5TCZ1-3;Q5TCZ1	A1X283	14;4;1;1;1	14;4;1;1;1	14;4;1;1;1	SH3 and PX domain-containing protein 2B	SH3PXD2B	sp|A1X283|SPD2B_HUMAN SH3 and PX domain-containing protein 2B OS=Homo sapiens GN=SH3PXD2B PE=1 SV=3	5	14	14	14	10	11	10	11	11	14	12	10	7	10	11	10	11	11	14	12	10	7	10	11	10	11	11	14	12	10	7	19	19	19	101.58	911	911;430;1060;1105;1133	1	122
A2A274;Q99798;F5H2A5;B4DW08;B4DEC3	A2A274;Q99798;F5H2A5;B4DW08;B4DEC3	22;22;21;15;15	22;22;21;15;15	22;22;21;15;15	Aconitate hydratase, mitochondrial	ACO2	tr|A2A274|A2A274_HUMAN Aconitase 2, mitochondrial OS=Homo sapiens GN=ACO2 PE=4 SV=1;sp|Q99798|ACON_HUMAN Aconitate hydratase, mitochondrial OS=Homo sapiens GN=ACO2 PE=1 SV=2;tr|F5H2A5|F5H2A5_HUMAN Aconitate hydratase, mitochondrial OS=Homo sapiens GN=ACO2	5	22	22	22	18	18	17	19	16	17	18	18	18	18	18	17	19	16	17	18	18	18	18	18	17	19	16	17	18	18	18	38.8	38.8	38.8	87.819	805	805;780;761;491;501	1.03	188	6
A2A2D0;P16949;P16949-2	A2A2D0;P16949;P16949-2	8;8;8	8;8;8	6;6;6	Stathmin	STMN1	tr|A2A2D0|A2A2D0_HUMAN Stathmin (Fragment) OS=Homo sapiens GN=STMN1 PE=3 SV=1;sp|P16949|STMN1_HUMAN Stathmin OS=Homo sapiens GN=STMN1 PE=1 SV=3;sp|P16949-2|STMN1_HUMAN Isoform 2 of Stathmin OS=Homo sapiens GN=STMN1	3	8	8	6	7	8	8	8	8	8	8	8	7	7	8	8	8	8	8	8	8	7	5	6	6	6	6	6	6	6	5	58.1	58.1	46.5	9.8642	86	86;149;174	3.99			1	134
Q86X10-4;Q86X10-3;A2A2E9;Q86X10;B4E2E8;A2A2F0;Q86X10-2	Q86X10-4;Q86X10-3;A2A2E9;Q86X10;B4E2E8;A2A2F0;Q86X10-2	3;3;3;3;2;2;2	3;3;3;3;2;2;2	3;3;3;3;2;2;2	Ral GTPase-activating protein subunit beta	RALGAPB	sp|Q86X10-4|RLGPB_HUMAN Isoform 4 of Ral GTPase-activating protein subunit beta OS=Homo sapiens GN=RALGAPB;sp|Q86X10-3|RLGPB_HUMAN Isoform 3 of Ral GTPase-activating protein subunit beta OS=Homo sapiens GN=RALGAPB;tr|A2A2E9|A2A2E9_HUMAN OTTHUMP00000030968	7	3	3	3	1	1	2	1	1	2	2	1	0	1	1	2	1	1	2	2	1	0	1	1	2	1	1	2	2	1	0	8.7	8.7	8.7	106.84	963	963;1490;1491;1494;477;1323;1273	1	11
A2A2G4;Q9Y672;B4DHV8	A2A2G4;Q9Y672;B4DHV8	2;2;1	2;2;1	2;2;1	Dolichyl pyrophosphate Man9GlcNAc2 alpha-1,3-glucosyltransferase	ALG6	tr|A2A2G4|A2A2G4_HUMAN Asparagine-linked glycosylation 6 homolog (S. cerevisiae, alpha-1,3-glucosyltransferase) OS=Homo sapiens GN=ALG6 PE=4 SV=1;sp|Q9Y672|ALG6_HUMAN Dolichyl pyrophosphate Man9GlcNAc2 alpha-1,3-glucosyltransferase OS=Homo sapiens GN=ALG6	3	2	2	2	2	0	1	2	2	2	1	1	1	2	0	1	2	2	2	1	1	1	2	0	1	2	2	2	1	1	1	4.1	4.1	4.1	58.347	509	509;507;254	2		16
A2A2G5;Q9UJ14-5;Q9UJ14	A2A2G5;Q9UJ14-5;Q9UJ14	1;1;1	1;1;1	1;1;1	Gamma-glutamyltransferase 7;Gamma-glutamyltransferase 7 heavy chain;Gamma-glutamyltransferase 7 light chain	GGT7	tr|A2A2G5|A2A2G5_HUMAN Gamma-glutamyltransferase 7 (Fragment) OS=Homo sapiens GN=GGTL3 PE=4 SV=1;sp|Q9UJ14-5|GGT7_HUMAN Isoform 3 of Gamma-glutamyltransferase 7 OS=Homo sapiens GN=GGT7;sp|Q9UJ14|GGT7_HUMAN Gamma-glutamyltransferase 7 OS=Homo sapiens GN=GGT	3	1	1	1	0	0	0	0	0	0	1	0	0	0	0	0	0	0	0	1	0	0	0	0	0	0	0	0	1	0	0	6.4	6.4	6.4	21.09	203	203;251;662	1	1
A2A2Q9;Q9Y312	A2A2Q9;Q9Y312	7;7	7;7	7;7	Protein AAR2 homolog	AAR2	tr|A2A2Q9|A2A2Q9_HUMAN Chromosome 20 open reading frame 4 OS=Homo sapiens GN=C20orf4 PE=4 SV=1;sp|Q9Y312|CT004_HUMAN Uncharacterized protein C20orf4 OS=Homo sapiens GN=C20orf4 PE=1 SV=2	2	7	7	7	3	7	5	5	5	5	7	5	3	3	7	5	5	5	5	7	5	3	3	7	5	5	5	5	7	5	3	18.8	18.8	18.8	45.034	398	398;384	2		50
A2A3N6;B4DY52;O60331-4;O60331;O60331-2;O60331-3	A2A3N6	5;1;1;1;1;1	2;1;1;1;1;1	0;0;0;0;0;0	Putative PIP5K1A and PSMD4-like protein	PIPSL	sp|A2A3N6|PIPSL_HUMAN Putative PIP5K1A and PSMD4-like protein OS=Homo sapiens GN=PIPSL PE=5 SV=1	6	5	2	0	3	2	1	3	3	4	2	2	2	0	0	0	1	1	2	0	0	0	0	0	0	0	0	0	0	0	0	6	2.6	0	95.047	862	862;198;640;668;700;707	2		4
E7EV99;E7ENY0;P35611-2;A2A3N8;P35611;P35611-3;Q86XM2;Q96D30;H0Y9H2;D6RF25;D6RJE2;D6RAH3;H0YFD8;H0YG19	E7EV99;E7ENY0;P35611-2;A2A3N8;P35611;P35611-3;Q86XM2;Q96D30;H0Y9H2	19;19;19;19;19;19;18;12;10;7;4;4;2;2	19;19;19;19;19;19;18;12;10;7;4;4;2;2	18;18;18;18;18;18;17;11;9;7;4;4;2;2	Alpha-adducin	ADD1	tr|E7EV99|E7EV99_HUMAN Alpha-adducin OS=Homo sapiens GN=ADD1 PE=4 SV=1;tr|E7ENY0|E7ENY0_HUMAN Alpha-adducin OS=Homo sapiens GN=ADD1 PE=4 SV=1;sp|P35611-2|ADDA_HUMAN Isoform 2 of Alpha-adducin OS=Homo sapiens GN=ADD1;tr|A2A3N8|A2A3N8_HUMAN Adducin 1 (Alpha)	14	19	19	18	14	17	13	13	14	15	18	16	12	14	17	13	13	14	15	18	16	12	13	16	12	12	13	14	17	15	11	36.9	36.9	35.6	70.055	632	632;663;631;662;737;768;662;400;444;143;69;137;105;114	1.36	123	68
O19617;A2ABE5;A2ABE6;A2ABE7;F8VZB9;A2AEA2;A2AEA4;F5GXA6;P10321;E9PIT7;H0Y6Q7;E9PRQ9;Q31612;F8W9Z8;E9PM73;E9PHY7;H0Y4L0;F6X4P0;F6U0H7;H0Y7F5;Q09160;E9PL14;E9PLX5;E9PIJ3;E9PL39;H0Y842;F6T5B9;F6RI39;E9PGX5	O19617;A2ABE5;A2ABE6;A2ABE7;F8VZB9;A2AEA2;A2AEA4;F5GXA6;P10321;E9PIT7;H0Y6Q7	10;10;10;10;10;9;9;9;9;7;7;4;4;3;3;3;3;3;3;2;2;1;1;1;1;1;1;1;1	10;10;10;10;10;9;9;9;9;7;7;4;4;3;3;3;3;3;3;2;2;1;1;1;1;1;1;1;1	1;1;1;1;1;1;1;1;1;0;0;0;0;0;0;0;0;0;0;0;0;0;0;0;0;0;0;0;0	HLA class I histocompatibility antigen, Cw-7 alpha chain	HLA-C	tr|O19617|O19617_HUMAN HLA class I antigen OS=Homo sapiens GN=HLA-C PE=2 SV=1;tr|A2ABE5|A2ABE5_HUMAN HLA class I histocompatibility antigen, Cw-4 alpha chain OS=Homo sapiens GN=HLA-C PE=3 SV=1;tr|A2ABE6|A2ABE6_HUMAN HLA class I histocompatibility antigen,	29	10	10	1	7	10	9	9	9	7	7	8	7	7	10	9	9	9	7	7	8	7	0	1	0	0	0	0	0	0	0	41.8	41.8	4.4	40.71	366	366;368;372;397;403;372;397;403;366;224;261;131;363;131;131;224;225;246;246;261;365;131;224;224;224;225;246;246;259	2		94
A2ABK2;P18615;B4DYX9;A2ABK3;E9PD43;A2ABK1;A2ABK4;B4DUN1	A2ABK2;P18615;B4DYX9;A2ABK3;E9PD43;A2ABK1;A2ABK4	7;7;7;6;6;6;4;3	7;7;7;6;6;6;4;3	7;7;7;6;6;6;4;3	Negative elongation factor E	NELFE	tr|A2ABK2|A2ABK2_HUMAN Negative elongation factor E (Fragment) OS=Homo sapiens GN=RDBP PE=4 SV=1;sp|P18615|NELFE_HUMAN Negative elongation factor E OS=Homo sapiens GN=RDBP PE=1 SV=3;tr|B4DYX9|B4DYX9_HUMAN Negative elongation factor E OS=Homo sapiens GN=RDB	8	7	7	7	6	6	6	7	6	6	5	6	5	6	6	6	7	6	6	5	6	5	6	6	6	7	6	6	5	6	5	31	31	31	33.708	294	294;380;387;240;260;334;159;350	2.01		68	1
Q4TT34;F2Z2X0;A2IDD0;O00746	Q4TT34;F2Z2X0;A2IDD0;O00746	1;1;1;1	1;1;1;1	1;1;1;1	Nucleoside diphosphate kinase;Nucleoside diphosphate kinase, mitochondrial	NME4	tr|Q4TT34|Q4TT34_HUMAN Nucleoside diphosphate kinase OS=Homo sapiens GN=NME4 PE=2 SV=1;tr|F2Z2X0|F2Z2X0_HUMAN Nucleoside diphosphate kinase OS=Homo sapiens GN=NME4 PE=3 SV=1;tr|A2IDD0|A2IDD0_HUMAN Nucleoside diphosphate kinase OS=Homo sapiens GN=NME4 PE=3	4	1	1	1	1	1	1	0	0	0	0	0	0	1	1	1	0	0	0	0	0	0	1	1	1	0	0	0	0	0	0	7.2	7.2	7.2	21.521	195	195;233;117;187	4				3
A2RRD8;Q96IR2	A2RRD8;Q96IR2	2;2	1;1	1;1	Zinc finger protein 320;Zinc finger protein 845	ZNF320;ZNF845	sp|A2RRD8|ZN320_HUMAN Zinc finger protein 320 OS=Homo sapiens GN=ZNF320 PE=2 SV=1;sp|Q96IR2|ZN845_HUMAN Zinc finger protein 845 OS=Homo sapiens GN=ZNF845 PE=2 SV=3	2	2	1	1	1	1	1	1	1	1	1	1	1	0	1	1	0	0	0	0	0	0	0	1	1	0	0	0	0	0	0	3.5	2	2	59.326	509	509;970	2		2
A2RRF3;Q9UBC2;Q9UBC2-2	A2RRF3;Q9UBC2;Q9UBC2-2	12;12;12	12;12;12	12;12;12	Epidermal growth factor receptor substrate 15-like 1	EPS15L1	tr|A2RRF3|A2RRF3_HUMAN EPS15L1 protein OS=Homo sapiens GN=EPS15L1 PE=2 SV=1;sp|Q9UBC2|EP15R_HUMAN Epidermal growth factor receptor substrate 15-like 1 OS=Homo sapiens GN=EPS15L1 PE=1 SV=1;sp|Q9UBC2-2|EP15R_HUMAN Isoform 2 of Epidermal growth factor recepto	3	12	12	12	8	8	10	7	6	7	7	7	8	8	8	10	7	6	7	7	7	8	8	8	10	7	6	7	7	7	8	25.3	25.3	25.3	83.247	754	754;864;910	1.01	70	1
A2RRP1-2;A2RRP1;H0Y5G7;H7C1Y9;H7BZR3;C9JCM7	A2RRP1-2;A2RRP1;H0Y5G7	6;6;4;1;1;1	6;6;4;1;1;1	6;6;4;1;1;1	Neuroblastoma-amplified sequence	NBAS	sp|A2RRP1-2|NBAS_HUMAN Isoform 2 of Neuroblastoma-amplified sequence OS=Homo sapiens GN=NBAS;sp|A2RRP1|NBAS_HUMAN Neuroblastoma-amplified sequence OS=Homo sapiens GN=NBAS PE=1 SV=2;tr|H0Y5G7|H0Y5G7_HUMAN Neuroblastoma-amplified sequence (Fragment) OS=Homo	6	6	6	6	2	4	3	2	2	1	2	2	1	2	4	3	2	2	1	2	2	1	2	4	3	2	2	1	2	2	1	3.1	3.1	3.1	254.81	2251	2251;2371;1419;137;184;281	1	19
A2RUC4-2;A2RUC4	A2RUC4-2;A2RUC4	3;2	3;2	3;2	tRNA wybutosine-synthesizing protein 5	TYW5	sp|A2RUC4-2|TYW5_HUMAN Isoform 2 of tRNA wybutosine-synthesizing protein 5 OS=Homo sapiens GN=TYW5;sp|A2RUC4|TYW5_HUMAN tRNA wybutosine-synthesizing protein 5 OS=Homo sapiens GN=TYW5 PE=1 SV=1	2	3	3	3	2	1	1	3	1	1	2	2	1	2	1	1	3	1	1	2	2	1	2	1	1	3	1	1	2	2	1	25	25	25	17.526	152	152;315	2.57	3		11
A2VCQ3;Q01973;Q01973-2;Q01973-3	A2VCQ3;Q01973;Q01973-2	3;3;2;1	3;3;2;1	2;2;2;0	Tyrosine-protein kinase transmembrane receptor ROR1	ROR1	tr|A2VCQ3|A2VCQ3_HUMAN ROR1 protein (Fragment) OS=Homo sapiens GN=ROR1 PE=2 SV=1;sp|Q01973|ROR1_HUMAN Tyrosine-protein kinase transmembrane receptor ROR1 OS=Homo sapiens GN=ROR1 PE=2 SV=2;sp|Q01973-2|ROR1_HUMAN Isoform Short of Tyrosine-protein kinase tran	4	3	3	2	2	2	2	1	1	1	2	2	2	2	2	2	1	1	1	2	2	2	1	1	1	1	1	1	2	1	1	3.2	3.2	2.1	104.46	940	940;937;388;393	1	16
H0Y2M0;A2VDJ0-2;A2VDJ0-3;A2VDJ0;A2VDJ0-5	H0Y2M0;A2VDJ0-2;A2VDJ0-3;A2VDJ0;A2VDJ0-5	2;2;2;2;2	2;2;2;2;2	2;2;2;2;2	Transmembrane protein 131-like	KIAA0922	tr|H0Y2M0|H0Y2M0_HUMAN Transmembrane protein 131-like (Fragment) OS=Homo sapiens GN=KIAA0922 PE=4 SV=1;sp|A2VDJ0-2|T131L_HUMAN Isoform 2 of Transmembrane protein 131-like OS=Homo sapiens GN=KIAA0922;sp|A2VDJ0-3|T131L_HUMAN Isoform 3 of Transmembrane protei	5	2	2	2	1	1	1	1	1	1	1	1	0	1	1	1	1	1	1	1	1	0	1	1	1	1	1	1	1	1	0	1.9	1.9	1.9	154.75	1387	1387;1239;1526;1609;1610	1	8
A3KMH1-2;A3KMH1-3;A3KMH1;E2QRD0;A8MYW7	A3KMH1-2;A3KMH1-3;A3KMH1;E2QRD0	9;9;9;8;3	9;9;9;8;3	9;9;9;8;3	von Willebrand factor A domain-containing protein 8	VWA8	sp|A3KMH1-2|K0564_HUMAN Isoform 2 of Uncharacterized protein KIAA0564 OS=Homo sapiens GN=KIAA0564;sp|A3KMH1-3|K0564_HUMAN Isoform 3 of Uncharacterized protein KIAA0564 OS=Homo sapiens GN=KIAA0564;sp|A3KMH1|K0564_HUMAN Uncharacterized protein KIAA0564 OS=Ho	5	9	9	9	4	3	5	3	2	2	2	4	2	4	3	5	3	2	2	2	4	2	4	3	5	3	2	2	2	4	2	11.4	11.4	11.4	116.94	1039	1039;1872;1905;1809;481	1	27
A3KN83-3;A3KN83-2;A3KN83;F8W8H8;A3KN83-4;Q9Y2G9-3;Q9Y2G9	A3KN83-3;A3KN83-2;A3KN83;F8W8H8;A3KN83-4	20;20;20;11;11;5;5	20;20;20;11;11;5;5	20;20;20;11;11;5;5	Protein strawberry notch homolog 1	SBNO1	sp|A3KN83-3|SBNO1_HUMAN Isoform 3 of Protein strawberry notch homolog 1 OS=Homo sapiens GN=SBNO1;sp|A3KN83-2|SBNO1_HUMAN Isoform 2 of Protein strawberry notch homolog 1 OS=Homo sapiens GN=SBNO1;sp|A3KN83|SBNO1_HUMAN Protein strawberry notch homolog 1 OS=Ho	7	20	20	20	10	7	10	11	9	10	13	12	12	10	7	10	11	9	10	13	12	12	10	7	10	11	9	10	13	12	12	21.2	21.2	21.2	154.06	1391	1391;1392;1393;732;732;1309;1366	1	101
A4D1E9;C9J8R7;C9JNI1;A4D1E9-2;F8WBB5;C9JEQ8;A4D1E9-3	A4D1E9;C9J8R7;C9JNI1	5;4;4;2;1;1;1	5;4;4;2;1;1;1	4;3;3;1;0;0;0	GTP-binding protein 10	GTPBP10	sp|A4D1E9|GTPBA_HUMAN GTP-binding protein 10 OS=Homo sapiens GN=GTPBP10 PE=1 SV=1;tr|C9J8R7|C9J8R7_HUMAN GTP-binding protein 10 (Fragment) OS=Homo sapiens GN=GTPBP10 PE=4 SV=1;tr|C9JNI1|C9JNI1_HUMAN GTP-binding protein 10 (Fragment) OS=Homo sapiens GN=GTPB	7	5	5	4	3	4	3	3	2	4	4	4	3	3	4	3	3	2	4	4	4	3	2	3	2	2	1	3	3	3	2	16.5	16.5	14	42.932	387	387;210;236;308;107;243;116	2		31
A4D1S0-2;A4D1S0	A4D1S0-2;A4D1S0	2;2	2;2	2;2	Killer cell lectin-like receptor subfamily G member 2	KLRG2	sp|A4D1S0-2|KLRG2_HUMAN Isoform 2 of Killer cell lectin-like receptor subfamily G member 2 OS=Homo sapiens GN=KLRG2;sp|A4D1S0|KLRG2_HUMAN Killer cell lectin-like receptor subfamily G member 2 OS=Homo sapiens GN=KLRG2 PE=1 SV=3	2	2	2	2	1	1	1	0	2	2	1	2	1	1	1	1	0	2	2	1	2	1	1	1	1	0	2	2	1	2	1	11.1	11.1	11.1	32.212	314	314;409	2		12
C9JJQ5;A4D1S5;A4D1S5-2	C9JJQ5;A4D1S5;A4D1S5-2	5;5;4	4;4;3	4;4;3	Ras-related protein Rab-19	RAB19	tr|C9JJQ5|C9JJQ5_HUMAN Ras-related protein Rab-19 (Fragment) OS=Homo sapiens GN=RAB19 PE=3 SV=1;sp|A4D1S5|RAB19_HUMAN Ras-related protein Rab-19 OS=Homo sapiens GN=RAB19 PE=2 SV=2;sp|A4D1S5-2|RAB19_HUMAN Isoform 2 of Ras-related protein Rab-19 OS=Homo sapi	3	5	4	4	5	4	5	4	3	2	2	2	4	4	3	4	3	2	1	1	1	3	4	3	4	3	2	1	1	1	3	38.3	32.9	32.9	17.041	149	149;217;264	3			23
A4D212;Q8N201	A4D212;Q8N201	16;16	16;16	16;16	Integrator complex subunit 1	DKFZP586J0619;INTS1	tr|A4D212|A4D212_HUMAN DKFZP586J0619 protein OS=Homo sapiens GN=DKFZP586J0619 PE=4 SV=1;sp|Q8N201|INT1_HUMAN Integrator complex subunit 1 OS=Homo sapiens GN=INTS1 PE=1 SV=2	2	16	16	16	7	4	7	8	8	6	11	8	5	7	4	7	8	8	6	11	8	5	7	4	7	8	8	6	11	8	5	9.2	9.2	9.2	265.75	2394	2394;2190	1	70
E9PHI4;A4D2Q0;E9PF23;O94901;H0Y742;O94901-5;H0Y6N5;E9PDU4;E7EP45;H7C2K3;H7C3X3;O94901-2;F8WD13;O94901-3;H7C019;C9JK55	E9PHI4;A4D2Q0;E9PF23;O94901;H0Y742;O94901-5;H0Y6N5;E9PDU4;E7EP45	11;11;11;11;10;10;9;9;7;4;2;2;2;2;1;1	11;11;11;11;10;10;9;9;7;4;2;2;2;2;1;1	11;11;11;11;10;10;9;9;7;4;2;2;2;2;1;1	SUN domain-containing protein 1	SUN1;UNC84A	tr|E9PHI4|E9PHI4_HUMAN SUN domain-containing protein 1 OS=Homo sapiens GN=SUN1 PE=4 SV=1;tr|A4D2Q0|A4D2Q0_HUMAN SUN domain-containing protein 1 OS=Homo sapiens GN=UNC84A PE=4 SV=1;tr|E9PF23|E9PF23_HUMAN SUN domain-containing protein 1 OS=Homo sapiens GN=SU	16	11	11	11	8	8	8	7	7	7	5	4	4	8	8	8	7	7	7	5	4	4	8	8	8	7	7	7	5	4	4	15.9	15.9	15.9	91.112	822	822;974;785;812;710;702;634;682;583;427;158;257;278;341;171;174	1	68
A4FU49-5;A4FU49	A4FU49-5;A4FU49	1;1	1;1	1;1	SH3 domain-containing protein 21	SH3D21	sp|A4FU49-5|SH321_HUMAN Isoform 4 of SH3 domain-containing protein 21 OS=Homo sapiens GN=SH3D21;sp|A4FU49|SH321_HUMAN SH3 domain-containing protein 21 OS=Homo sapiens GN=SH3D21 PE=1 SV=2	2	1	1	1	1	0	1	1	1	1	1	0	1	1	0	1	1	1	1	1	0	1	1	0	1	1	1	1	1	0	1	4.7	4.7	4.7	25.312	232	232;640	2		7
F5H3K0;A5D8V6;F5H4Q5	F5H3K0;A5D8V6;F5H4Q5	2;2;1	2;2;1	2;2;1	Vacuolar protein sorting-associated protein 37C	VPS37C	tr|F5H3K0|F5H3K0_HUMAN Vacuolar protein sorting-associated protein 37C OS=Homo sapiens GN=VPS37C PE=4 SV=1;sp|A5D8V6|VP37C_HUMAN Vacuolar protein sorting-associated protein 37C OS=Homo sapiens GN=VPS37C PE=1 SV=2;tr|F5H4Q5|F5H4Q5_HUMAN Vacuolar protein sor	3	2	2	2	1	1	1	1	0	1	0	1	1	1	1	1	1	0	1	0	1	1	1	1	1	1	0	1	0	1	1	6.8	6.8	6.8	35.29	322	322;355;148	1.71	2	5
Q5TGE2;Q5TGE1;A5PLL7	Q5TGE2;Q5TGE1;A5PLL7	2;2;2	2;2;2	2;2;2	Transmembrane protein 189	TMEM189	tr|Q5TGE2|Q5TGE2_HUMAN HCG2044780, isoform CRA_b OS=Homo sapiens GN=TMEM189 PE=2 SV=1;tr|Q5TGE1|Q5TGE1_HUMAN Transmembrane protein 189 OS=Homo sapiens GN=TMEM189 PE=2 SV=1;sp|A5PLL7|TM189_HUMAN Transmembrane protein 189 OS=Homo sapiens GN=TMEM189 PE=2 SV=3	3	2	2	2	1	0	1	1	1	2	1	1	1	1	0	1	1	1	2	1	1	1	1	0	1	1	1	2	1	1	1	7.7	7.7	7.7	22.883	195	195;267;270	2.85	1		12
A5YKK6;A5YKK6-2;F8WA87;A5YKK6-3;A5YKK6-4;B5MDN3;B3KPW6;H3BMZ2;F5H1F4;H3BVC9;H3BNB1;H3BR89;H3BT18;H3BTH2;H3BU44;H3BMH0;H3BUY8;H3BPF1	A5YKK6;A5YKK6-2;F8WA87;A5YKK6-3;A5YKK6-4;B5MDN3	58;56;51;51;36;31;21;12;9;7;5;4;3;3;3;3;1;1	58;56;51;51;36;31;21;12;9;7;5;4;3;3;3;3;1;1	58;56;51;51;36;31;21;12;9;7;5;4;3;3;3;3;1;1	CCR4-NOT transcription complex subunit 1	CNOT1	sp|A5YKK6|CNOT1_HUMAN CCR4-NOT transcription complex subunit 1 OS=Homo sapiens GN=CNOT1 PE=1 SV=2;sp|A5YKK6-2|CNOT1_HUMAN Isoform 2 of CCR4-NOT transcription complex subunit 1 OS=Homo sapiens GN=CNOT1;tr|F8WA87|F8WA87_HUMAN CCR4-NOT transcription complex s	18	58	58	58	40	36	42	35	33	36	36	31	33	40	36	42	35	33	36	36	31	33	40	36	42	35	33	36	36	31	33	29.7	29.7	29.7	266.94	2376	2376;2371;2150;2150;1551;1227;1070;439;316;241;185;193;62;68;96;277;25;26	1.01	344	2
A6H8Z7;Q6UWP7;C9J5S5;C9JA02;C9JMW2;C9JUV9;C9JXY8;C9J6F4;C9K0C3;Q6UWP7-2	A6H8Z7;Q6UWP7;C9J5S5;C9JA02;C9JMW2;C9JUV9;C9JXY8;C9J6F4;C9K0C3;Q6UWP7-2	2;2;1;1;1;1;1;1;1;1	2;2;1;1;1;1;1;1;1;1	2;2;1;1;1;1;1;1;1;1	Lysocardiolipin acyltransferase 1	LCLAT1	tr|A6H8Z7|A6H8Z7_HUMAN Lysocardiolipin acyltransferase 1 OS=Homo sapiens GN=LCLAT1 PE=2 SV=1;sp|Q6UWP7|LCLT1_HUMAN Lysocardiolipin acyltransferase 1 OS=Homo sapiens GN=LCLAT1 PE=1 SV=1;tr|C9J5S5|C9J5S5_HUMAN Lysocardiolipin acyltransferase 1 (Fragment) OS=	10	2	2	2	0	2	2	2	2	2	1	1	1	0	2	2	2	2	2	1	1	1	0	2	2	2	2	2	1	1	1	5.9	5.9	5.9	44.561	376	376;414;105;123;136;137;140;153;157;308	3			15
A6NC42	A6NC42	4	4	4	Developmental pluripotency-associated 5 protein	DPPA5	sp|A6NC42|DPPA5_HUMAN Developmental pluripotency-associated 5 protein OS=Homo sapiens GN=DPPA5 PE=2 SV=1	1	4	4	4	3	4	4	1	1	1	0	0	0	3	4	4	1	1	1	0	0	0	3	4	4	1	1	1	0	0	0	29.3	29.3	29.3	13.498	116	116	4				16
Q5JVV3;H0Y3K7;F8WAB1;F8WAB0;F8W8M4;A6NKJ2;Q5T6N4;A6NCD9;O14639-4;O14639-3;O14639-5;Q5T6N2;O14639-2;O14639;H0Y7N6;F6XFR5	Q5JVV3;H0Y3K7;F8WAB1;F8WAB0;F8W8M4;A6NKJ2;Q5T6N4;A6NCD9;O14639-4;O14639-3;O14639-5;Q5T6N2;O14639-2;O14639;H0Y7N6;F6XFR5	3;3;3;3;3;3;3;3;3;3;3;3;3;3;2;2	3;3;3;3;3;3;3;3;3;3;3;3;3;3;2;2	3;3;3;3;3;3;3;3;3;3;3;3;3;3;2;2	Actin-binding LIM protein 1	ABLIM1	tr|Q5JVV3|Q5JVV3_HUMAN Actin binding LIM protein 1 OS=Homo sapiens GN=ABLIM1 PE=2 SV=1;tr|H0Y3K7|H0Y3K7_HUMAN Actin-binding LIM protein 1 (Fragment) OS=Homo sapiens GN=ABLIM1 PE=4 SV=1;tr|F8WAB1|F8WAB1_HUMAN Actin-binding LIM protein 1 OS=Homo sapiens GN=A	16	3	3	3	1	1	1	1	0	2	2	2	1	1	1	1	1	0	2	2	2	1	1	1	1	1	0	2	2	2	1	8.7	8.7	8.7	60.497	530	530;652;655;702;718;746;846;846;401;427;455;702;718;778;172;173	2		11
H3BTL1;Q9GZQ8;A6NCE7;H3BTE7;Q9H492;Q9H492-2	H3BTL1;Q9GZQ8;A6NCE7	5;5;5;2;2;2	5;5;5;2;2;2	5;5;5;2;2;2	Microtubule-associated proteins 1A/1B light chain 3B;Microtubule-associated proteins 1A/1B light chain 3 beta 2	MAP1LC3B;MAP1LC3B2	tr|H3BTL1|H3BTL1_HUMAN Microtubule-associated protein 1 light chain 3 beta, isoform CRA_f OS=Homo sapiens GN=MAP1LC3B PE=3 SV=1;sp|Q9GZQ8|MLP3B_HUMAN Microtubule-associated proteins 1A/1B light chain 3B OS=Homo sapiens GN=MAP1LC3B PE=1 SV=3;sp|A6NCE7|MP3B2	6	5	5	5	4	4	4	4	5	5	5	5	5	4	4	4	4	5	5	5	5	5	4	4	4	4	5	5	5	5	5	54.7	54.7	54.7	9.0115	75	75;125;125;47;121;125	4				58
A6NCZ6;Q9BWM7	A6NCZ6;Q9BWM7	1;1	1;1	1;1	Sideroflexin-3	SFXN3	tr|A6NCZ6|A6NCZ6_HUMAN Sideroflexin 3 OS=Homo sapiens GN=SFXN3 PE=4 SV=1;sp|Q9BWM7|SFXN3_HUMAN Sideroflexin-3 OS=Homo sapiens GN=SFXN3 PE=2 SV=2	2	1	1	1	1	1	1	1	1	1	0	0	0	1	1	1	1	1	1	0	0	0	1	1	1	1	1	1	0	0	0	2.8	2.8	2.8	35.978	325	325;325	3			6
A6NDA1;Q99871-3;Q99871;Q99871-2	A6NDA1;Q99871-3;Q99871;Q99871-2	2;2;2;2	2;2;2;2	2;2;2;2	HAUS augmin-like complex subunit 7	HAUS7	tr|A6NDA1|A6NDA1_HUMAN HAUS augmin-like complex subunit 7 OS=Homo sapiens GN=HAUS7 PE=4 SV=1;sp|Q99871-3|HAUS7_HUMAN Isoform 3 of HAUS augmin-like complex subunit 7 OS=Homo sapiens GN=HAUS7;sp|Q99871|HAUS7_HUMAN HAUS augmin-like complex subunit 7 OS=Homo s	4	2	2	2	2	2	1	2	2	1	2	2	2	2	2	1	2	2	1	2	2	2	2	2	1	2	2	1	2	2	2	18.9	18.9	18.9	14.227	127	127;338;368;427	2		17
A6NDB9	A6NDB9	3	3	3	Paralemmin-3	PALM3	sp|A6NDB9|PALM3_HUMAN Paralemmin-3 OS=Homo sapiens GN=PALM3 PE=1 SV=2	1	3	3	3	0	0	0	0	1	0	2	3	2	0	0	0	0	1	0	2	3	2	0	0	0	0	1	0	2	3	2	7.3	7.3	7.3	71.695	673	673	1	8
C9JZ82;A6NHE2;E7EMB4;E7EWQ7;E7EU75;A6NJ28;E7EM78;Q7LDG7-3;Q7LDG7;A6NDC7;Q7LDG7-2	C9JZ82;A6NHE2;E7EMB4;E7EWQ7;E7EU75;A6NJ28;E7EM78;Q7LDG7-3;Q7LDG7;A6NDC7;Q7LDG7-2	1;1;1;1;1;1;1;1;1;1;1	1;1;1;1;1;1;1;1;1;1;1	1;1;1;1;1;1;1;1;1;1;1	RAS guanyl-releasing protein 2	RASGRP2	tr|C9JZ82|C9JZ82_HUMAN RAS guanyl-releasing protein 2 (Fragment) OS=Homo sapiens GN=RASGRP2 PE=4 SV=1;tr|A6NHE2|A6NHE2_HUMAN RAS guanyl-releasing protein 2 (Fragment) OS=Homo sapiens GN=RASGRP2 PE=4 SV=1;tr|E7EMB4|E7EMB4_HUMAN RAS guanyl-releasing protein	11	1	1	1	1	1	1	0	0	0	1	1	1	1	1	1	0	0	0	1	1	1	1	1	1	0	0	0	1	1	1	10.7	10.7	10.7	9.6982	84	84;97;125;126;143;148;232;144;609;610;671	2		7
A6NDG6;H3BV17	A6NDG6	8;1	8;1	8;1	Phosphoglycolate phosphatase	PGP	sp|A6NDG6|PGP_HUMAN Phosphoglycolate phosphatase OS=Homo sapiens GN=PGP PE=1 SV=1	2	8	8	8	7	5	5	7	7	7	7	6	6	7	5	5	7	7	7	7	6	6	7	5	5	7	7	7	7	6	6	39.3	39.3	39.3	34.006	321	321;57	3			57
A6NDN0;O43617;A6NKE1	A6NDN0;O43617	5;5;2	5;5;2	5;5;2	Trafficking protein particle complex subunit 3	TRAPPC3	tr|A6NDN0|A6NDN0_HUMAN Trafficking protein particle complex 3, isoform CRA_a OS=Homo sapiens GN=TRAPPC3 PE=4 SV=1;sp|O43617|TPPC3_HUMAN Trafficking protein particle complex subunit 3 OS=Homo sapiens GN=TRAPPC3 PE=1 SV=1	3	5	5	5	5	5	5	5	5	5	5	5	5	5	5	5	5	5	5	5	5	5	5	5	5	5	5	5	5	5	5	41	41	41	15.005	134	134;180;118	4				67
E9PJN0;A6NDT2;O14734;Q9BR14;E9PMC4;G5E995;E9PIS4;H7C5A7;H0Y698;E9PRD4	E9PJN0;A6NDT2;O14734;Q9BR14;E9PMC4;G5E995;E9PIS4;H7C5A7	5;5;5;3;3;3;3;3;2;2	5;5;5;3;3;3;3;3;2;2	4;4;4;2;2;2;2;3;2;1	Acyl-coenzyme A thioesterase 8	ACOT8	tr|E9PJN0|E9PJN0_HUMAN Acyl-coenzyme A thioesterase 8 OS=Homo sapiens GN=ACOT8 PE=4 SV=1;tr|A6NDT2|A6NDT2_HUMAN Acyl-CoA thioesterase 8, isoform CRA_c OS=Homo sapiens GN=ACOT8 PE=4 SV=1;sp|O14734|ACOT8_HUMAN Acyl-coenzyme A thioesterase 8 OS=Homo sapiens G	10	5	5	4	4	5	3	2	3	2	3	3	3	4	5	3	2	3	2	3	3	3	3	4	3	2	3	2	3	3	3	26.1	26.1	17.7	25.116	226	226;254;319;92;94;113;132;209;74;171	3			28
A6NDU8	A6NDU8	4	4	4	UPF0600 protein C5orf51	C5orf51	sp|A6NDU8|CE051_HUMAN UPF0600 protein C5orf51 OS=Homo sapiens GN=C5orf51 PE=1 SV=1	1	4	4	4	4	3	4	4	4	4	4	4	4	4	3	4	4	4	4	4	4	4	4	3	4	4	4	4	4	4	4	18.4	18.4	18.4	33.62	294	294	2.97		1	37
B4DKL4;A6NDW3;E9PHD4;Q86X29;Q86X29-3;Q86X29-2	B4DKL4;A6NDW3;E9PHD4;Q86X29;Q86X29-3;Q86X29-2	14;14;14;14;13;12	14;14;14;14;13;12	14;14;14;14;13;12	Lipolysis-stimulated lipoprotein receptor;Protein FAM131B	LSR;FAM131B	tr|B4DKL4|B4DKL4_HUMAN Lipolysis-stimulated lipoprotein receptor OS=Homo sapiens GN=LSR PE=2 SV=1;tr|A6NDW3|A6NDW3_HUMAN Lipolysis-stimulated lipoprotein receptor OS=Homo sapiens GN=LSR PE=4 SV=1;tr|E9PHD4|E9PHD4_HUMAN Lipolysis-stimulated lipoprotein rece	6	14	14	14	12	8	8	8	9	10	10	9	10	12	8	8	8	9	10	10	9	10	12	8	8	8	9	10	10	9	10	33.5	33.5	33.5	54.498	493	493;581;630;649;629;591	1.98	2	87
A6NDY9;F8WE98	A6NDY9	121;36	2;2	2;2		FLNA	tr|A6NDY9|A6NDY9_HUMAN Filamin A OS=Homo sapiens GN=FLNA PE=2 SV=4	2	121	2	2	108	108	111	109	108	105	110	111	109	2	2	1	1	2	1	1	2	1	2	2	1	1	2	1	1	2	1	55.1	0.6	0.6	245.86	2315	2315;591	1	14
A6NL93;A6NEL0;P05114;H0Y419	A6NL93;A6NEL0;P05114;H0Y419	4;4;4;3	4;4;4;3	4;4;4;3	Non-histone chromosomal protein HMG-14	HMGN1	tr|A6NL93|A6NL93_HUMAN Non-histone chromosomal protein HMG-14 OS=Homo sapiens GN=HMGN1 PE=4 SV=1;tr|A6NEL0|A6NEL0_HUMAN Non-histone chromosomal protein HMG-14 OS=Homo sapiens GN=HMGN1 PE=4 SV=1;sp|P05114|HMGN1_HUMAN Non-histone chromosomal protein HMG-14 O	4	4	4	4	4	4	3	4	3	2	3	4	4	4	4	3	4	3	2	3	4	4	4	4	3	4	3	2	3	4	4	43.3	43.3	43.3	9.5355	90	90;116;100;90	4				42
A6NEM2;P51610-3;Q9Y5Z7	A6NEM2	36;9;2	36;9;2	3;0;0		HCFC1	tr|A6NEM2|A6NEM2_HUMAN HCF C-terminal chain 6 OS=Homo sapiens GN=HCFC1 PE=4 SV=2	3	36	36	3	25	29	28	28	29	26	26	29	28	25	29	28	28	29	26	26	29	28	1	0	1	1	2	2	3	2	2	26.5	26.5	1.9	213.47	2080	2080;428;792	1.16	292	6	16	4
A6NF48;Q9Y2X9;F5H1Z5	A6NF48;Q9Y2X9;F5H1Z5	9;9;7	9;9;7	9;9;7	Zinc finger protein 281	ZNF281	tr|A6NF48|A6NF48_HUMAN Zinc finger protein 281 OS=Homo sapiens GN=ZNF281 PE=4 SV=1;sp|Q9Y2X9|ZN281_HUMAN Zinc finger protein 281 OS=Homo sapiens GN=ZNF281 PE=1 SV=1;tr|F5H1Z5|F5H1Z5_HUMAN Zinc finger protein 281 OS=Homo sapiens GN=ZNF281 PE=4 SV=1	3	9	9	9	6	6	6	5	5	6	7	5	7	6	6	6	5	5	6	7	5	7	6	6	6	5	5	6	7	5	7	17.9	17.9	17.9	93.231	859	859;895;600	1.02	55	1
F5H1G9;F8WA55;F8WA56;A6NFN2;Q8IZP0-10;Q8IZP0-8;Q8IZP0-7;Q8IZP0-2;Q8IZP0-4;Q8IZP0-3;Q8IZP0-5;Q8IZP0-6;Q8IZP0-9;H7BXI6;Q8IZP0;Q8IZP0-11	F5H1G9;F8WA55;F8WA56;A6NFN2;Q8IZP0-10;Q8IZP0-8;Q8IZP0-7;Q8IZP0-2;Q8IZP0-4;Q8IZP0-3;Q8IZP0-5;Q8IZP0-6;Q8IZP0-9;H7BXI6;Q8IZP0;Q8IZP0-11	8;8;8;8;7;7;7;7;7;7;7;7;7;7;7;4	8;8;8;8;7;7;7;7;7;7;7;7;7;7;7;4	7;7;7;7;6;6;6;6;6;6;6;6;6;6;6;4	Abl interactor 1	ABI1	tr|F5H1G9|F5H1G9_HUMAN Abl interactor 1 OS=Homo sapiens GN=ABI1 PE=4 SV=1;tr|F8WA55|F8WA55_HUMAN Abl interactor 1 OS=Homo sapiens GN=ABI1 PE=4 SV=1;tr|F8WA56|F8WA56_HUMAN Abl interactor 1 OS=Homo sapiens GN=ABI1 PE=4 SV=1;tr|A6NFN2|A6NFN2_HUMAN Abl interac	16	8	8	7	3	4	5	4	5	4	5	3	2	3	4	5	4	5	4	5	3	2	2	4	4	3	4	3	4	2	2	29.9	29.9	27.7	43.473	394	394;423;482;509;388;393;422;446;451;452;476;480;481;496;508;329	2		40
A6NFN6;Q9ULL5-2;Q9ULL5;Q9ULL5-3	A6NFN6;Q9ULL5-2;Q9ULL5;Q9ULL5-3	1;1;1;1	1;1;1;1	1;1;1;1	Proline-rich protein 12	PRR12	tr|A6NFN6|A6NFN6_HUMAN Proline-rich protein 12 OS=Homo sapiens GN=PRR12 PE=4 SV=2;sp|Q9ULL5-2|PRR12_HUMAN Isoform 2 of Proline-rich protein 12 OS=Homo sapiens GN=PRR12;sp|Q9ULL5|PRR12_HUMAN Proline-rich protein 12 OS=Homo sapiens GN=PRR12 PE=1 SV=2;sp|Q9UL	4	1	1	1	1	1	0	0	0	0	0	0	0	1	1	0	0	0	0	0	0	0	1	1	0	0	0	0	0	0	0	2	2	2	122.03	1144	1144;1143;1215;2036	1	3
A6NMH6;A6NFQ9;F8W8I8;Q92599-2;F6W7K9;Q92599;Q92599-3;C9JV02;H7C604;C9J4G8	A6NMH6;A6NFQ9;F8W8I8;Q92599-2;F6W7K9;Q92599;Q92599-3	8;8;8;8;8;8;6;3;1;1	4;4;4;4;4;4;2;1;1;1	4;4;4;4;4;4;2;1;1;1	Septin-8	2008-09-01	tr|A6NMH6|A6NMH6_HUMAN Septin-8 OS=Homo sapiens GN=SEPT8 PE=3 SV=1;tr|A6NFQ9|A6NFQ9_HUMAN Septin-8 OS=Homo sapiens GN=SEPT8 PE=3 SV=1;tr|F8W8I8|F8W8I8_HUMAN Septin-8 OS=Homo sapiens GN=SEPT8 PE=3 SV=1;sp|Q92599-2|SEPT8_HUMAN Isoform 2 of Septin-8 OS=Homo s	10	8	4	4	7	5	5	7	7	6	6	6	7	3	1	2	3	3	2	2	2	3	3	1	2	3	3	2	2	2	3	23.5	15.3	15.3	49.915	430	430;440;460;429;442;483;369;130;79;97	2		21
A6NFX5;Q32NC0	A6NFX5;Q32NC0	1;1	1;1	1;1	UPF0711 protein C18orf21	C18orf21	tr|A6NFX5|A6NFX5_HUMAN Chromosome 18 open reading frame 21, isoform CRA_a OS=Homo sapiens GN=C18orf21 PE=4 SV=1;sp|Q32NC0|CR021_HUMAN UPF0711 protein C18orf21 OS=Homo sapiens GN=C18orf21 PE=1 SV=1	2	1	1	1	1	1	1	0	1	1	0	1	0	1	1	1	0	1	1	0	1	0	1	1	1	0	1	1	0	1	0	7.6	7.6	7.6	14.527	132	132;220	3			6
A6NG10;Q969T9;E7EX86;B4DFG2;B4DV07	A6NG10;Q969T9;E7EX86;B4DFG2;B4DV07	5;5;4;4;3	5;5;4;4;3	5;5;4;4;3	WW domain-binding protein 2	WBP2	tr|A6NG10|A6NG10_HUMAN WW domain-binding protein 2 OS=Homo sapiens GN=WBP2 PE=2 SV=2;sp|Q969T9|WBP2_HUMAN WW domain-binding protein 2 OS=Homo sapiens GN=WBP2 PE=1 SV=1;tr|E7EX86|E7EX86_HUMAN WW domain-binding protein 2 OS=Homo sapiens GN=WBP2 PE=4 SV=1;tr|	5	5	5	5	5	5	4	4	5	5	4	5	4	5	5	4	4	5	5	4	5	4	5	5	4	4	5	5	4	5	4	18.4	18.4	18.4	25.807	239	239;261;209;216;217	3			67
A6NG79;E9PGC6;Q92733	A6NG79;E9PGC6;Q92733	5;5;5	5;5;5	5;5;5	Proline-rich protein PRCC	PRCC	tr|A6NG79|A6NG79_HUMAN Proline-rich protein PRCC OS=Homo sapiens GN=PRCC PE=4 SV=1;tr|E9PGC6|E9PGC6_HUMAN Proline-rich protein PRCC OS=Homo sapiens GN=PRCC PE=4 SV=1;sp|Q92733|PRCC_HUMAN Proline-rich protein PRCC OS=Homo sapiens GN=PRCC PE=1 SV=1	3	5	5	5	3	4	3	3	3	3	3	2	2	3	4	3	3	3	3	3	2	2	3	4	3	3	3	3	3	2	2	16.3	16.3	16.3	48.959	459	459;467;491	2		34
Q7Z7H8;A6NGJ4	Q7Z7H8;A6NGJ4	1;1	1;1	1;1	39S ribosomal protein L10, mitochondrial	MRPL10	sp|Q7Z7H8|RM10_HUMAN 39S ribosomal protein L10, mitochondrial OS=Homo sapiens GN=MRPL10 PE=1 SV=3;tr|A6NGJ4|A6NGJ4_HUMAN 39S ribosomal protein L10, mitochondrial OS=Homo sapiens GN=MRPL10 PE=2 SV=1	2	1	1	1	1	1	1	1	1	1	1	1	1	1	1	1	1	1	1	1	1	1	1	1	1	1	1	1	1	1	1	3.8	3.8	3.8	29.282	261	261;271	3			10
F8WAH5;A6NGS5;P24043;H7C158	F8WAH5;A6NGS5;P24043	3;3;3;1	2;2;2;1	2;2;2;1	Laminin subunit alpha-2	LAMA2	tr|F8WAH5|F8WAH5_HUMAN Laminin subunit alpha-2 OS=Homo sapiens GN=LAMA2 PE=4 SV=1;tr|A6NGS5|A6NGS5_HUMAN Laminin subunit alpha-2 OS=Homo sapiens GN=LAMA2 PE=4 SV=2;sp|P24043|LAMA2_HUMAN Laminin subunit alpha-2 OS=Homo sapiens GN=LAMA2 PE=1 SV=4	4	3	2	2	3	2	3	2	2	2	1	2	2	2	1	2	1	1	1	0	1	1	2	1	2	1	1	1	0	1	1	1	0.7	0.7	343.75	3121	3121;3122;3122;1128	2.4	3		7
B5MCK8;A6NGU5;P36268-2;P36268;B5MC36;B5MC34;Q14390;P19440-3;B5MD39;E7ETR7	B5MCK8;A6NGU5;P36268-2;P36268;B5MC36;B5MC34;Q14390;P19440-3;B5MD39	4;4;3;3;2;2;2;2;2;1	4;4;3;3;2;2;2;2;2;1	1;1;1;1;0;0;0;0;0;0	Putative gamma-glutamyltranspeptidase 3;Putative gamma-glutamyltranspeptidase 3 heavy chain;Putative gamma-glutamyltranspeptidase 3 light chain;Inactive gamma-glutamyltranspeptidase 2;Gamma-glutamyltransferase light chain 2;Gamma-glutamyltranspeptidase 1;Gamma-glutamyltranspeptidase 1 heavy chain;Gamma-glutamyltranspeptidase 1 light chain;Putative gamma-glutamyltransferase light chain 3	GGT2;GGT3P;GGT1;GGTLC2;GGTLC3	tr|B5MCK8|B5MCK8_HUMAN Gamma-glutamyltranspeptidase 2 OS=Homo sapiens GN=GGT2 PE=4 SV=2;sp|A6NGU5|GGT3_HUMAN Putative gamma-glutamyltranspeptidase 3 OS=Homo sapiens GN=GGT3P PE=5 SV=2;sp|P36268-2|GGT2_HUMAN Isoform 2 of Gamma-glutamyltranspeptidase 2 OS=Ho	10	4	4	1	1	2	0	3	2	2	2	2	0	1	2	0	3	2	2	2	2	0	0	0	0	1	1	1	1	1	0	8.4	8.4	1.8	60.851	559	559;568;559;569;218;252;218;225;225;174	2.76		4	13
A6NGW1;O95070;E9PIZ0;C9JST7;F8W9A1;E9PS11	A6NGW1;O95070;E9PIZ0;C9JST7;F8W9A1	3;3;2;2;2;1	3;3;2;2;2;1	3;3;2;2;2;1	Protein YIF1A	YIF1A	tr|A6NGW1|A6NGW1_HUMAN Protein YIF1A OS=Homo sapiens GN=YIF1A PE=4 SV=1;sp|O95070|YIF1A_HUMAN Protein YIF1A OS=Homo sapiens GN=YIF1A PE=1 SV=2;tr|E9PIZ0|E9PIZ0_HUMAN Protein YIF1A (Fragment) OS=Homo sapiens GN=YIF1A PE=4 SV=1;tr|C9JST7|C9JST7_HUMAN Protein	6	3	3	3	2	1	2	2	2	1	2	1	1	2	1	2	2	2	1	2	1	1	2	1	2	2	2	1	2	1	1	19.5	19.5	19.5	26.377	241	241;293;160;199;297;79	3			16
A6NHB5;Q14202-2;Q14202;A6NHN7;A6NC58;A6NL54;Q14202-3	A6NHB5;Q14202-2;Q14202;A6NHN7	6;6;6;4;1;1;1	6;6;6;4;1;1;1	5;5;5;3;1;1;1	Zinc finger MYM-type protein 3	ZMYM3	tr|A6NHB5|A6NHB5_HUMAN Zinc finger MYM-type protein 3 OS=Homo sapiens GN=ZMYM3 PE=4 SV=1;sp|Q14202-2|ZMYM3_HUMAN Isoform 2 of Zinc finger MYM-type protein 3 OS=Homo sapiens GN=ZMYM3;sp|Q14202|ZMYM3_HUMAN Zinc finger MYM-type protein 3 OS=Homo sapiens GN=ZM	7	6	6	5	4	5	4	2	2	4	3	4	4	4	5	4	2	2	4	3	4	4	3	4	3	2	1	3	3	3	3	8.5	8.5	7.7	152.6	1372	1372;1358;1370;1280;349;497;495	1	34
A6NND8;A6NHJ8;O95825;C9JQD0;C9K0F7;C9JAL0;H7C3I5;A6NMA8;B3KQ77;F8WF64;C9JZK8;H7C3S0;H7C0X3	A6NND8;A6NHJ8;O95825;C9JQD0;C9K0F7;C9JAL0;H7C3I5;A6NMA8;B3KQ77;F8WF64;C9JZK8	4;4;4;3;3;3;3;3;3;2;2;1;1	4;4;4;3;3;3;3;3;3;2;2;1;1	4;4;4;3;3;3;3;3;3;2;2;1;1	Quinone oxidoreductase-like protein 1	CRYZL1	tr|A6NND8|A6NND8_HUMAN Quinone oxidoreductase-like protein 1 OS=Homo sapiens GN=CRYZL1 PE=4 SV=1;tr|A6NHJ8|A6NHJ8_HUMAN Quinone oxidoreductase-like protein 1 OS=Homo sapiens GN=CRYZL1 PE=4 SV=2;sp|O95825|QORL1_HUMAN Quinone oxidoreductase-like protein 1 OS	13	4	4	4	1	2	1	2	0	2	0	2	1	1	2	1	2	0	2	0	2	1	1	2	1	2	0	2	0	2	1	12.7	12.7	12.7	35.483	322	322;325;349;107;158;181;241;334;198;183;197;96;112	1.73	3	8
A6NHQ2	A6NHQ2	3	2	2	rRNA/tRNA 2-O-methyltransferase fibrillarin-like protein 1	FBLL1	sp|A6NHQ2|FBLL1_HUMAN rRNA/tRNA 2-O-methyltransferase fibrillarin-like protein 1 OS=Homo sapiens GN=FBLL1 PE=3 SV=1	1	3	2	2	2	3	3	2	3	2	2	2	2	1	2	2	1	2	1	1	1	1	1	2	2	1	2	1	1	1	1	6.9	3.6	3.6	34.675	333	333	3.14		3	12	6
A6NHR9-2;A6NHR9;A6NHR9-3	A6NHR9-2;A6NHR9	25;25;11	25;25;11	25;25;11	Structural maintenance of chromosomes flexible hinge domain-containing protein 1	SMCHD1	sp|A6NHR9-2|SMHD1_HUMAN Isoform 2 of Structural maintenance of chromosomes flexible hinge domain-containing protein 1 OS=Homo sapiens GN=SMCHD1;sp|A6NHR9|SMHD1_HUMAN Structural maintenance of chromosomes flexible hinge domain-containing protein 1 OS=Homo s	3	25	25	25	15	18	13	16	15	14	14	16	14	15	18	13	16	15	14	14	16	14	15	18	13	16	15	14	14	16	14	16.3	16.3	16.3	215.74	1917	1917;2005;762	1	140
A6NHX0;A6NNH0;F2Z3I9;F2Z2C1;F8WD52	A6NHX0;A6NNH0	7;5;1;1;1	7;5;1;1;1	6;4;0;0;0	GATS-like protein 2;GATS-like protein 1	GATSL2;GATSL1	sp|A6NHX0|GATL2_HUMAN GATS-like protein 2 OS=Homo sapiens GN=GATSL2 PE=2 SV=3;sp|A6NNH0|GATL1_HUMAN GATS-like protein 1 OS=Homo sapiens GN=GATSL1 PE=3 SV=2	5	7	7	6	1	2	3	3	4	5	4	4	4	1	2	3	3	4	5	4	4	4	1	2	3	3	4	4	4	4	3	26.4	26.4	23.7	36.056	329	329;329;42;62;74	3			30
P63092;A6NI00;Q5JWF2;P63092-3;P63092-2;Q5JWF2-2;Q5JWE9;Q5JWD1;H0Y7E8;H0Y7F4;A2A2R6;P38405;P38405-2	P63092;A6NI00;Q5JWF2;P63092-3;P63092-2;Q5JWF2-2	10;10;10;9;9;9;3;2;2;2;1;1;1	9;9;9;8;8;8;2;1;1;1;0;0;0	9;9;9;8;8;8;2;1;1;1;0;0;0	Guanine nucleotide-binding protein G(s) subunit alpha isoforms short;Guanine nucleotide-binding protein G(s) subunit alpha isoforms XLas	GNAS	sp|P63092|GNAS2_HUMAN Guanine nucleotide-binding protein G(s) subunit alpha isoforms short OS=Homo sapiens GN=GNAS PE=1 SV=1;tr|A6NI00|A6NI00_HUMAN Guanine nucleotide-binding protein G(s) subunit alpha isoforms short OS=Homo sapiens GN=GNAS PE=4 SV=3;sp|Q5	13	10	9	9	7	6	6	6	6	8	4	7	3	6	5	5	5	5	7	3	6	2	6	5	5	5	5	7	3	6	2	28.4	25.6	25.6	45.664	394	394;395;1037;379;380;1023;193;87;93;199;61;381;458	2		48
Q969Y2-3;Q969Y2;A6NIG5;Q969Y2-2	Q969Y2-3;Q969Y2;A6NIG5;Q969Y2-2	1;1;1;1	1;1;1;1	1;1;1;1	tRNA modification GTPase GTPBP3, mitochondrial	GTPBP3	sp|Q969Y2-3|GTPB3_HUMAN Isoform 3 of tRNA modification GTPase GTPBP3, mitochondrial OS=Homo sapiens GN=GTPBP3;sp|Q969Y2|GTPB3_HUMAN tRNA modification GTPase GTPBP3, mitochondrial OS=Homo sapiens GN=GTPBP3 PE=2 SV=2;tr|A6NIG5|A6NIG5_HUMAN tRNA modification	4	1	1	1	0	1	0	0	1	1	0	1	1	0	1	0	0	1	1	0	1	1	0	1	0	0	1	1	0	1	1	3	3	3	49.846	471	471;492;514;524	2		6
A6NIH7;C9JSK0;Q13432-2;Q13432	A6NIH7	3;1;1;1	3;1;1;1	3;1;1;1	Protein unc-119 homolog B	UNC119B	sp|A6NIH7|U119B_HUMAN Protein unc-119 homolog B OS=Homo sapiens GN=UNC119B PE=1 SV=1	4	3	3	3	3	3	3	3	3	2	2	3	2	3	3	3	3	3	2	2	3	2	3	3	3	3	3	2	2	3	2	15.5	15.5	15.5	28.136	251	251;208;220;240	3			27
F8VY45;A6NJ64	F8VY45;A6NJ64	1;1	1;1	1;1	Putative NPIP-like protein LOC729978		tr|F8VY45|F8VY45_HUMAN Uncharacterized protein (Fragment) OS=Homo sapiens PE=4 SV=1;sp|A6NJ64|NPIL2_HUMAN NPIP-like protein LOC729978 OS=Homo sapiens PE=3 SV=3	2	1	1	1	0	0	0	0	1	1	0	1	1	0	0	0	0	1	1	0	1	1	0	0	0	0	1	1	0	1	1	2.3	2.3	2.3	35.301	307	307;380	1	4
A6NJ78;B5MC64;F8WD83;A6NJ78-3;A6NJ78-2;A6NJ78-4;P0C7V9	A6NJ78	5;2;2;2;2;2;1	5;2;2;2;2;2;1	5;2;2;2;2;2;1	Probable methyltransferase-like protein 15	METTL15	sp|A6NJ78|MET15_HUMAN Probable methyltransferase-like protein 15 OS=Homo sapiens GN=METTL15 PE=2 SV=1	7	5	5	5	1	2	4	2	2	2	2	3	2	1	2	4	2	2	2	2	3	2	1	2	4	2	2	2	2	3	2	19.4	19.4	19.4	46.121	407	407;93;164;99;273;279;234	1.95	1	19
A6NJA2;B7Z4N8;P54578;H0YA47	A6NJA2;B7Z4N8;P54578	20;20;20;1	20;20;20;1	20;20;20;1	Ubiquitin carboxyl-terminal hydrolase;Ubiquitin carboxyl-terminal hydrolase 14	USP14	tr|A6NJA2|A6NJA2_HUMAN Ubiquitin carboxyl-terminal hydrolase OS=Homo sapiens GN=USP14 PE=3 SV=1;tr|B7Z4N8|B7Z4N8_HUMAN Ubiquitin carboxyl-terminal hydrolase OS=Homo sapiens GN=USP14 PE=2 SV=1;sp|P54578|UBP14_HUMAN Ubiquitin carboxyl-terminal hydrolase 14 O	4	20	20	20	16	17	14	14	14	15	15	14	12	16	17	14	14	14	15	15	14	12	16	17	14	14	14	15	15	14	12	41.4	41.4	41.4	52.385	459	459;483;494;328	2.01	1	199	1	1
A6NJZ9;Q8WTT2;F5H677	A6NJZ9;Q8WTT2	13;13;6	13;13;6	13;13;6	Nucleolar complex protein 3 homolog	NOC3L	tr|A6NJZ9|A6NJZ9_HUMAN Nucleolar complex protein 3 homolog OS=Homo sapiens GN=NOC3L PE=4 SV=1;sp|Q8WTT2|NOC3L_HUMAN Nucleolar complex protein 3 homolog OS=Homo sapiens GN=NOC3L PE=1 SV=1	3	13	13	13	7	6	8	9	6	9	9	7	11	7	6	8	9	6	9	9	7	11	7	6	8	9	6	9	9	7	11	20.6	20.6	20.6	92.623	800	800;800;501	1	73
A6NKF9;B7ZAQ6-2;B7ZAQ6-3;P0CG08;B7ZAQ6;H0YFP4;E9PKY3	A6NKF9;B7ZAQ6-2;B7ZAQ6-3;P0CG08;B7ZAQ6;H0YFP4;E9PKY3	2;2;2;2;2;1;1	2;2;2;2;2;1;1	2;2;2;2;2;1;1	Putative Golgi pH regulator C;Golgi pH regulator A;Golgi pH regulator B	GPR89C;GPR89A;GPR89B	sp|A6NKF9|GPHRC_HUMAN Putative Golgi pH regulator C OS=Homo sapiens GN=GPR89C PE=5 SV=2;sp|B7ZAQ6-2|GPHRA_HUMAN Isoform 2 of Golgi pH regulator A OS=Homo sapiens GN=GPR89A;sp|B7ZAQ6-3|GPHRA_HUMAN Isoform 3 of Golgi pH regulator A OS=Homo sapiens GN=GPR89A;	7	2	2	2	1	2	0	2	2	2	2	2	2	1	2	0	2	2	2	2	2	2	1	2	0	2	2	2	2	2	2	12.2	12.2	12.2	36.67	320	320;335;430;455;455;122;229	1	16
A6NKH4;Q13596-2;Q13596;H0YK42;H0Y2M5;H0YK43	A6NKH4;Q13596-2;Q13596;H0YK42;H0Y2M5	10;10;10;8;8;1	8;8;8;6;7;1	8;8;8;6;7;1	Sorting nexin-1	SNX1	tr|A6NKH4|A6NKH4_HUMAN Sorting nexin 1, isoform CRA_d OS=Homo sapiens GN=SNX1 PE=4 SV=2;sp|Q13596-2|SNX1_HUMAN Isoform 1A of Sorting nexin-1 OS=Homo sapiens GN=SNX1;sp|Q13596|SNX1_HUMAN Sorting nexin-1 OS=Homo sapiens GN=SNX1 PE=1 SV=3;tr|H0YK42|H0YK42_HUM	6	10	8	8	6	7	6	9	8	8	8	8	8	4	5	5	8	6	6	6	6	6	4	5	5	8	6	6	6	6	6	23.8	19.4	19.4	53.303	474	474;457;522;304;557;19	1.84	11	57
A6NKT7;C9JX22;H7BZ48;C9J1W9;C9JF75;C9J6W1;Q7Z3J3-2;C9J149;H0YBN8;H0YGG1	A6NKT7;C9JX22	28;15;4;3;3;3;3;3;1;1	2;2;0;0;0;0;0;0;0;1	0;0;0;0;0;0;0;0;0;0	RanBP2-like and GRIP domain-containing protein 3	RGPD3	sp|A6NKT7|RGPD3_HUMAN RanBP2-like and GRIP domain-containing protein 3 OS=Homo sapiens GN=RGPD3 PE=2 SV=2;tr|C9JX22|C9JX22_HUMAN RanBP2-like and GRIP domain-containing protein 3 OS=Homo sapiens GN=RGPD3 PE=4 SV=2	10	28	2	0	24	24	25	25	23	25	22	24	19	1	2	1	1	1	1	1	1	0	0	0	0	0	0	0	0	0	0	16.5	1.3	0	197.48	1758	1758;1125;202;134;135;152;155;156;98;140	1	9
A6NKV8;D6RJF2;H0YA44;D6RD97;D6RJ02	A6NKV8	5;2;1;1;1	1;1;0;1;1	1;1;0;1;1	Polyadenylate-binding protein-interacting protein 1	PAIP1	tr|A6NKV8|A6NKV8_HUMAN Polyadenylate-binding protein-interacting protein 1 OS=Homo sapiens GN=PAIP1 PE=4 SV=1	5	5	1	1	5	5	4	3	4	4	3	4	3	1	1	1	1	1	1	1	1	0	1	1	1	1	1	1	1	1	0	11.7	3.8	3.8	42.006	367	367;200;49;95;168	2		12
F8WBN3;B9A031;C9JQZ0;B8ZZY7;F8WBV6;B5MCG1;P84101;A6NL45;B9A026	F8WBN3;B9A031;C9JQZ0;B8ZZY7;F8WBV6;B5MCG1;P84101;A6NL45;B9A026	1;1;1;1;1;1;1;1;1	1;1;1;1;1;1;1;1;1	1;1;1;1;1;1;1;1;1	Small EDRK-rich factor 2	SERF2	tr|F8WBN3|F8WBN3_HUMAN Small EDRK-rich factor 2 OS=Homo sapiens GN=SERF2 PE=4 SV=1;tr|B9A031|B9A031_HUMAN Small EDRK-rich factor 2 OS=Homo sapiens GN=SERF2 PE=4 SV=1;tr|C9JQZ0|C9JQZ0_HUMAN Small EDRK-rich factor 2 (Fragment) OS=Homo sapiens GN=SERF2 PE=4 S	9	1	1	1	1	1	1	1	1	1	1	1	0	1	1	1	1	1	1	1	1	0	1	1	1	1	1	1	1	1	0	22.5	22.5	22.5	4.5792	40	40;42;71;83;108;45;59;133;170	4				8
A6NLH6;Q9P003	A6NLH6;Q9P003	1;1	1;1	1;1	Protein cornichon homolog 4	CNIH4	tr|A6NLH6|A6NLH6_HUMAN Protein cornichon homolog 4 OS=Homo sapiens GN=CNIH4 PE=4 SV=1;sp|Q9P003|CNIH4_HUMAN Protein cornichon homolog 4 OS=Homo sapiens GN=CNIH4 PE=2 SV=1	2	1	1	1	1	1	1	1	1	1	1	1	1	1	1	1	1	1	1	1	1	1	1	1	1	1	1	1	1	1	1	14.6	14.6	14.6	15.771	137	137;139	2.74	14		2	19
H0Y5V3;Q5RIB3;Q4V338;F8WEG4;F5H3X4;Q5RIB0;F5GXH9;C9J3G2;A6NM15;Q9BRT8-2;B4DNG9;Q9BRT8-3;Q9BRT8;Q8IUF1;Q5RIA9;Q5JTY5;Q4V339;Q4V340;F2Z2T4;F5H4S5;E7ETY5;C9JGY1;Q5RIA9-3	H0Y5V3;Q5RIB3;Q4V338;F8WEG4;F5H3X4;Q5RIB0;F5GXH9;C9J3G2;A6NM15;Q9BRT8-2;B4DNG9;Q9BRT8-3;Q9BRT8;Q8IUF1;Q5RIA9;Q5JTY5;Q4V339;Q4V340;F2Z2T4;F5H4S5;E7ETY5;C9JGY1;Q5RIA9-3	2;2;2;2;2;2;2;2;2;2;2;2;2;2;2;2;2;1;1;1;1;1;1	2;2;2;2;2;2;2;2;2;2;2;2;2;2;2;2;2;1;1;1;1;1;1	2;2;2;2;2;2;2;2;2;2;2;2;2;2;2;2;2;1;1;1;1;1;1	Putative COBW domain-containing protein 7;COBW domain-containing protein 1;COBW domain-containing protein 3;COBW domain-containing protein 2;COBW domain-containing protein 5;COBW domain-containing protein 6	CBWD7;CBWD5;CBWD2;CBWD1;CBWD3;CBWD6	tr|H0Y5V3|H0Y5V3_HUMAN Putative COBW domain-containing protein 7 (Fragment) OS=Homo sapiens GN=CBWD7 PE=4 SV=1;tr|Q5RIB3|Q5RIB3_HUMAN COBW domain containing 5 OS=Homo sapiens GN=CBWD5 PE=2 SV=1;tr|Q4V338|Q4V338_HUMAN COBW domain containing 6 OS=Homo sapien	23	2	2	2	1	2	1	0	1	0	0	1	0	1	2	1	0	1	0	0	1	0	1	2	1	0	1	0	0	1	0	10.3	10.3	10.3	26.537	233	233;359;359;359;375;376;376;376;247;359;375;376;395;395;395;395;395;242;250;347;347;347;347	2		7
E1B6W5;P22307-2;B4DHP6;A6NM69;C9JC79;P22307;H0YF61	E1B6W5;P22307-2;B4DHP6;A6NM69;C9JC79;P22307;H0YF61	8;8;8;8;8;8;5	8;8;8;8;8;8;5	7;7;7;7;7;7;4	Non-specific lipid-transfer protein	SCP2	tr|E1B6W5|E1B6W5_HUMAN Non-specific lipid-transfer protein OS=Homo sapiens GN=SCP2 PE=4 SV=1;sp|P22307-2|NLTP_HUMAN Isoform SCP2 of Non-specific lipid-transfer protein OS=Homo sapiens GN=SCP2;tr|B4DHP6|B4DHP6_HUMAN Non-specific lipid-transfer protein OS=Ho	7	8	8	7	8	8	8	8	6	8	6	8	6	8	8	8	8	6	8	6	8	6	7	7	7	7	5	7	6	7	6	45	45	37.9	15.079	140	140;143;466;503;523;547;140	4				82
A6NMQ1;P09884	A6NMQ1;P09884	13;13	13;13	13;13	DNA polymerase;DNA polymerase alpha catalytic subunit	POLA1	tr|A6NMQ1|A6NMQ1_HUMAN DNA polymerase OS=Homo sapiens GN=POLA1 PE=3 SV=1;sp|P09884|DPOLA_HUMAN DNA polymerase alpha catalytic subunit OS=Homo sapiens GN=POLA1 PE=1 SV=2	2	13	13	13	6	4	9	5	8	4	3	9	9	6	4	9	5	8	4	3	9	9	6	4	9	5	8	4	3	9	9	12.9	12.9	12.9	166.46	1468	1468;1462	1.07	57	4
A6NMQ7;P60604	A6NMQ7;P60604	2;2	2;2	2;2	Ubiquitin-conjugating enzyme E2 G2	UBE2G2	tr|A6NMQ7|A6NMQ7_HUMAN Ubiquitin-conjugating enzyme E2 G2 OS=Homo sapiens GN=UBE2G2 PE=3 SV=1;sp|P60604|UB2G2_HUMAN Ubiquitin-conjugating enzyme E2 G2 OS=Homo sapiens GN=UBE2G2 PE=1 SV=1	2	2	2	2	2	2	2	2	1	2	1	2	2	2	2	2	2	1	2	1	2	2	2	2	2	2	1	2	1	2	2	24.1	24.1	24.1	15.614	137	137;165	4				18
G3V3U6;A6NMQ8;G3XCN9;Q86TS9	G3V3U6;A6NMQ8;G3XCN9;Q86TS9	2;2;2;2	2;2;2;2	2;2;2;2	39S ribosomal protein L52, mitochondrial	MRPL52	tr|G3V3U6|G3V3U6_HUMAN 39S ribosomal protein L52, mitochondrial OS=Homo sapiens GN=MRPL52 PE=4 SV=1;tr|A6NMQ8|A6NMQ8_HUMAN 39S ribosomal protein L52, mitochondrial OS=Homo sapiens GN=MRPL52 PE=4 SV=2;tr|G3XCN9|G3XCN9_HUMAN 39S ribosomal protein L52, mitoch	4	2	2	2	1	1	1	1	1	2	0	0	1	1	1	1	1	1	2	0	0	1	1	1	1	1	1	2	0	0	1	37.3	37.3	37.3	5.9288	51	51;64;122;123	4				15
H0Y7S4;O60813;Q5VXH4;Q5TYX0;A6NMV5;Q5VWM5;O60810	H0Y7S4;O60813;Q5VXH4;Q5TYX0;A6NMV5;Q5VWM5;O60810	1;1;1;1;1;1;1	1;1;1;1;1;1;1	1;1;1;1;1;1;1	Putative PRAME family member 26;PRAME family member 11;PRAME family member 6;PRAME family member 5;PRAME family member 23;PRAME family member 9/15;PRAME family member 4	PRAMEF26;PRAMEF11;PRAMEF6;PRAMEF5;PRAMEF23;PRAMEF9;PRAMEF4	tr|H0Y7S4|H0Y7S4_HUMAN Uncharacterized protein (Fragment) OS=Homo sapiens PE=4 SV=1;sp|O60813|PRA11_HUMAN PRAME family member 11 OS=Homo sapiens GN=PRAMEF11 PE=2 SV=3;sp|Q5VXH4|PRAM6_HUMAN PRAME family member 6 OS=Homo sapiens GN=PRAMEF6 PE=2 SV=1;sp|Q5TYX	7	1	1	1	1	0	0	0	0	0	0	0	0	1	0	0	0	0	0	0	0	0	1	0	0	0	0	0	0	0	0	1.8	1.8	1.8	44.072	381	381;436;476;476;476;478;478	3			1
A6NN50;O75147-2;O75147-1;O75147;A8MSZ8	A6NN50;O75147-2;O75147-1;O75147;A8MSZ8	2;2;2;2;1	2;2;2;2;1	2;2;2;2;1	Obscurin-like protein 1	OBSL1	tr|A6NN50|A6NN50_HUMAN Obscurin-like protein 1 OS=Homo sapiens GN=OBSL1 PE=4 SV=1;sp|O75147-2|OBSL1_HUMAN Isoform 2 of Obscurin-like protein 1 OS=Homo sapiens GN=OBSL1;sp|O75147-1|OBSL1_HUMAN Isoform 3 of Obscurin-like protein 1 OS=Homo sapiens GN=OBSL1;sp	5	2	2	2	0	0	0	0	0	1	1	0	1	0	0	0	0	0	1	1	0	1	0	0	0	0	0	1	1	0	1	1.9	1.9	1.9	197.1	1804	1804;1025;1401;1896;612	1	3
A6NN80;E5RK69;E5RFF0;E5RJF5;E5RK63;E5RI05;E5RIU8;E5RJR0;H0YC77	A6NN80;E5RK69	48;31;9;8;8;7;5;5;4	1;1;0;0;0;0;0;0;0	1;1;0;0;0;0;0;0;0	Annexin	ANXA6	tr|A6NN80|A6NN80_HUMAN Annexin OS=Homo sapiens GN=ANXA6 PE=3 SV=3;tr|E5RK69|E5RK69_HUMAN Annexin OS=Homo sapiens GN=ANXA6 PE=3 SV=1	9	48	1	1	40	42	41	38	39	39	43	44	45	1	1	0	1	1	1	1	1	1	1	1	0	1	1	1	1	1	1	73.2	3	3	75.276	667	667;460;156;130;150;129;94;110;91	2		8
F5H545;C9JEX3;A6NN98;Q13614	F5H545;C9JEX3;A6NN98;Q13614	2;2;2;2	2;2;2;2	2;2;2;2	Myotubularin-related protein 2	MTMR2	tr|F5H545|F5H545_HUMAN Myotubularin-related protein 2 OS=Homo sapiens GN=MTMR2 PE=4 SV=1;tr|C9JEX3|C9JEX3_HUMAN Myotubularin-related protein 2 (Fragment) OS=Homo sapiens GN=MTMR2 PE=4 SV=1;tr|A6NN98|A6NN98_HUMAN Myotubularin related protein 2, isoform CRA_	4	2	2	2	1	2	1	1	0	0	2	2	2	1	2	1	1	0	0	2	2	2	1	2	1	1	0	0	2	2	2	7.7	7.7	7.7	36.601	326	326;557;571;643	2		12
B4DPP0;A6NNI4;G8JLH6;P21926;F5GXT1;E7ERM7	B4DPP0;A6NNI4;G8JLH6;P21926;F5GXT1;E7ERM7	2;2;2;2;1;1	2;2;2;2;1;1	2;2;2;2;1;1	Tetraspanin;CD9 antigen	CD9	tr|B4DPP0|B4DPP0_HUMAN CD9 antigen OS=Homo sapiens GN=CD9 PE=2 SV=1;tr|A6NNI4|A6NNI4_HUMAN CD9 antigen OS=Homo sapiens GN=CD9 PE=4 SV=1;tr|G8JLH6|G8JLH6_HUMAN CD9 antigen (Fragment) OS=Homo sapiens GN=CD9 PE=4 SV=1;sp|P21926|CD9_HUMAN CD9 antigen OS=Homo s	6	2	2	2	2	2	2	2	2	2	2	2	2	2	2	2	2	2	2	2	2	2	2	2	2	2	2	2	2	2	2	15.6	15.6	15.6	15.906	141	141;159;228;228;142;181	2.71	10	18	9	21
A6NNK5;Q12888;F8VY86;Q12888-2;H7BZY0;C9JXV0;H7C3N7	A6NNK5;Q12888;F8VY86;Q12888-2	18;18;18;18;4;4;2	18;18;18;18;4;4;2	18;18;18;18;4;4;2	Tumor suppressor p53-binding protein 1	TP53BP1	tr|A6NNK5|A6NNK5_HUMAN Tumor suppressor p53-binding protein 1 OS=Homo sapiens GN=TP53BP1 PE=4 SV=2;sp|Q12888|TP53B_HUMAN Tumor suppressor p53-binding protein 1 OS=Homo sapiens GN=TP53BP1 PE=1 SV=2;tr|F8VY86|F8VY86_HUMAN Tumor suppressor p53-binding protein	7	18	18	18	15	14	12	11	11	10	10	14	12	15	14	12	11	11	10	10	14	12	15	14	12	11	11	10	10	14	12	14.9	14.9	14.9	209.02	1927	1927;1972;1975;1977;163;1033;192	1	118
A6NNY8;Q9UPT9-2;Q9UPT9	A6NNY8;Q9UPT9-2;Q9UPT9	1;1;1	1;1;1	1;1;1	Ubiquitin carboxyl-terminal hydrolase 27;Ubiquitin carboxyl-terminal hydrolase 22	USP27X;USP22	sp|A6NNY8|UBP27_HUMAN Ubiquitin carboxyl-terminal hydrolase 27 OS=Homo sapiens GN=USP27X PE=2 SV=3;sp|Q9UPT9-2|UBP22_HUMAN Isoform 2 of Ubiquitin carboxyl-terminal hydrolase 22 OS=Homo sapiens GN=USP22;sp|Q9UPT9|UBP22_HUMAN Ubiquitin carboxyl-terminal hydr	3	1	1	1	1	1	1	1	1	1	1	1	1	1	1	1	1	1	1	1	1	1	1	1	1	1	1	1	1	1	1	2.7	2.7	2.7	49.63	438	438;513;525	2		9
F5H2R4;F5H0Y0;F5H689;A6P3A7;Q14680;B7Z6Y0;B7Z7Q1;A6P3A8	F5H2R4;F5H0Y0;F5H689;A6P3A7;Q14680;B7Z6Y0;B7Z7Q1;A6P3A8	5;5;5;5;5;4;4;4	5;5;5;5;5;4;4;4	5;5;5;5;5;4;4;4	Maternal embryonic leucine zipper kinase	MELK	tr|F5H2R4|F5H2R4_HUMAN Maternal embryonic leucine zipper kinase OS=Homo sapiens GN=MELK PE=4 SV=1;tr|F5H0Y0|F5H0Y0_HUMAN Maternal embryonic leucine zipper kinase OS=Homo sapiens GN=MELK PE=4 SV=1;tr|F5H689|F5H689_HUMAN Maternal embryonic leucine zipper kin	8	5	5	5	0	1	2	3	0	2	4	3	1	0	1	2	3	0	2	4	3	1	0	1	2	3	0	2	4	3	1	9.3	9.3	9.3	66.398	580	580;603;610;619;651;457;520;580	1.89	2	16
A6PVN5;Q15257-2;Q15257;B4DZF8;Q15257-3;Q5T949;Q5T948;A6PVN9;Q15257-4;A6PVN6;Q68CR8;A6PVN8;A6PVN7;C9IZ76;B7ZBQ0;B7ZBP9;B7ZBP7;B4DDQ6;H0Y6E5	A6PVN5;Q15257-2;Q15257;B4DZF8;Q15257-3;Q5T949;Q5T948;A6PVN9;Q15257-4;A6PVN6	11;11;11;10;10;8;8;8;7;6;5;5;4;4;3;2;2;2;2	11;11;11;10;10;8;8;8;7;6;5;5;4;4;3;2;2;2;2	11;11;11;10;10;8;8;8;7;6;5;5;4;4;3;2;2;2;2	Serine/threonine-protein phosphatase 2A activator	PPP2R4	tr|A6PVN5|A6PVN5_HUMAN Protein phosphatase 2A activator, regulatory subunit 4 OS=Homo sapiens GN=PPP2R4 PE=4 SV=1;sp|Q15257-2|PTPA_HUMAN Isoform 1 of Serine/threonine-protein phosphatase 2A activator OS=Homo sapiens GN=PPP2R4;sp|Q15257|PTPA_HUMAN Serine/th	19	11	11	11	9	10	8	9	9	9	9	10	9	9	10	8	9	9	9	9	10	9	9	10	8	9	9	9	9	10	9	45	45	45	37.375	329	329;323;358;374;294;250;254;263;281;176;104;129;64;132;61;41;77;151;218	2.01		87	1
A6PVX1;A6PVW9;Q13228-2;Q13228;F2Z2W8;F8WCR4;H0Y532;B4E1F3	A6PVX1;A6PVW9;Q13228-2;Q13228;F2Z2W8;F8WCR4	3;3;3;3;2;2;1;1	3;3;3;3;2;2;1;1	3;3;3;3;2;2;1;1	Selenium-binding protein 1	SELENBP1	tr|A6PVX1|A6PVX1_HUMAN Selenium binding protein 1 (Fragment) OS=Homo sapiens GN=SELENBP1 PE=4 SV=1;tr|A6PVW9|A6PVW9_HUMAN Selenium binding protein 1 (Fragment) OS=Homo sapiens GN=SELENBP1 PE=4 SV=1;sp|Q13228-2|SBP1_HUMAN Isoform 2 of Selenium-binding prote	8	3	3	3	1	0	1	1	1	0	2	1	0	1	0	1	1	1	0	2	1	0	1	0	1	1	1	0	2	1	0	10.5	10.5	10.5	32.5	295	295;349;408;472;123;165;306;410	2		7
A6PW57;Q99755-2;Q99755-4;Q99755-3;Q99755;A6PW58;A2A5X0	A6PW57;Q99755-2;Q99755-4;Q99755-3;Q99755	3;3;3;3;3;1;1	1;1;1;1;1;1;1	1;1;1;1;1;1;1	Phosphatidylinositol 4-phosphate 5-kinase type-1 alpha	PIP5K1A	tr|A6PW57|A6PW57_HUMAN Phosphatidylinositol 4-phosphate 5-kinase type-1 alpha OS=Homo sapiens GN=PIP5K1A PE=4 SV=2;sp|Q99755-2|PI51A_HUMAN Isoform 2 of Phosphatidylinositol 4-phosphate 5-kinase type-1 alpha OS=Homo sapiens GN=PIP5K1A;sp|Q99755-4|PI51A_HUMA	7	3	1	1	0	0	0	2	1	2	0	1	1	0	0	0	1	0	0	0	1	1	0	0	0	1	0	0	0	1	1	7.6	3.6	3.6	61.257	550	550;500;522;549;562;86;101	2		3
A6PW79;Q8N884-2;Q8N884	A6PW79;Q8N884-2;Q8N884	6;6;6	6;6;6	6;6;6	Cyclic GMP-AMP synthase	MB21D1	tr|A6PW79|A6PW79_HUMAN Chromosome 6 open reading frame 150 OS=Homo sapiens GN=C6orf150 PE=4 SV=1;sp|Q8N884-2|M21D1_HUMAN Isoform 2 of Protein MB21D1 OS=Homo sapiens GN=MB21D1;sp|Q8N884|M21D1_HUMAN Protein MB21D1 OS=Homo sapiens GN=MB21D1 PE=1 SV=2	3	6	6	6	3	3	5	2	3	3	3	3	1	3	3	5	2	3	3	3	3	1	3	3	5	2	3	3	3	3	1	17.2	17.2	17.2	56.68	505	505;447;522	2		28
A6ZKI3;Q17RB0	A6ZKI3;Q17RB0	4;3	4;3	3;2	Protein FAM127A;Protein FAM127C	FAM127A;FAM127C	sp|A6ZKI3|F127A_HUMAN Protein FAM127A OS=Homo sapiens GN=FAM127A PE=1 SV=1;sp|Q17RB0|F127C_HUMAN Protein FAM127C OS=Homo sapiens GN=FAM127C PE=1 SV=1	2	4	4	3	4	3	4	4	4	4	4	3	3	4	3	4	4	4	4	4	3	3	3	2	3	3	3	3	3	2	2	30.1	30.1	23.9	13.171	113	113;113	4				38
Q9ULV4;A7MAP0;B4E3S0;H0YHL7;F8W1H8;F8VUX3;F8VSA4;F8VRE9;F8VTT6;F8VVB7;F8VV53	Q9ULV4;A7MAP0;B4E3S0;H0YHL7	18;18;17;11;3;3;3;3;3;3;2	18;18;17;11;3;3;3;3;3;3;2	18;18;17;11;3;3;3;3;3;3;2	Coronin-1C;Coronin	CORO1C	sp|Q9ULV4|COR1C_HUMAN Coronin-1C OS=Homo sapiens GN=CORO1C PE=1 SV=1;tr|A7MAP0|A7MAP0_HUMAN Coronin-1C OS=Homo sapiens GN=CORO1C PE=2 SV=1;tr|B4E3S0|B4E3S0_HUMAN Coronin-1C OS=Homo sapiens GN=CORO1C PE=2 SV=1;tr|H0YHL7|H0YHL7_HUMAN Coronin-1C (Fragment) OS	11	18	18	18	15	14	16	16	14	14	15	12	14	15	14	16	16	14	14	15	12	14	15	14	16	16	14	14	15	12	14	35	35	35	53.248	474	474;480;369;165;151;159;162;163;169;181;125	2.01		146	1
P35241;A7YIJ8;F5H1A7;H7BZI4;A7YIK3;H0YE16;A7YIK0;E9PNV3;E9PQ82;E9PKN5	P35241;A7YIJ8;F5H1A7;H7BZI4	36;36;26;21;14;12;10;9;7;1	21;21;16;7;14;12;6;5;3;1	21;21;16;7;14;12;6;5;3;1	Radixin	RDX	sp|P35241|RADI_HUMAN Radixin OS=Homo sapiens GN=RDX PE=1 SV=1;tr|A7YIJ8|A7YIJ8_HUMAN Radixin OS=Homo sapiens GN=RDX PE=2 SV=1;tr|F5H1A7|F5H1A7_HUMAN Radixin OS=Homo sapiens GN=RDX PE=4 SV=1;tr|H7BZI4|H7BZI4_HUMAN Radixin OS=Homo sapiens GN=RDX PE=4 SV=1	10	36	21	21	26	29	26	29	29	27	28	28	27	13	14	12	15	14	12	14	13	14	13	14	12	15	14	12	14	13	14	49.1	31.7	31.7	68.563	583	583;604;447;339;257;253;200;148;116;51	1.35	117	64
Q96HA1-2;A8CG34-2;Q96HA1-3;A8MXF9;A8CG34;Q96HA1;C9JFL1;A6NF01	Q96HA1-2;A8CG34-2;Q96HA1-3;A8MXF9;A8CG34;Q96HA1	4;4;4;4;4;4;1;1	4;4;4;4;4;4;1;1	4;4;4;4;4;4;1;1	Nuclear envelope pore membrane protein POM 121;Nuclear envelope pore membrane protein POM 121C	POM121;POM121C	sp|Q96HA1-2|P121A_HUMAN Isoform 2 of Nuclear envelope pore membrane protein POM 121 OS=Homo sapiens GN=POM121;sp|A8CG34-2|P121C_HUMAN Isoform 2 of Nuclear envelope pore membrane protein POM 121C OS=Homo sapiens GN=POM121C;sp|Q96HA1-3|P121A_HUMAN Isoform 3	8	4	4	4	3	4	2	3	3	3	3	3	3	3	4	2	3	3	3	3	3	3	3	4	2	3	3	3	3	3	3	5.7	5.7	5.7	99.036	984	984;987;999;999;1229;1249;107;834	1	37
E7ERJ0;E9PD98;B4DTM2;Q15811-2;A8CTY3;A8CTX8;Q15811;F5H153;F8W7U0;F8W7L8;Q15811-3;Q15811-4;A7Y322;A8DCP3;E7ERJ1;CON__ENSEMBL:ENSBTAP00000001528;H7C429;C9JQZ7;H0Y7J7	E7ERJ0;E9PD98;B4DTM2;Q15811-2;A8CTY3;A8CTX8;Q15811;F5H153;F8W7U0;F8W7L8;Q15811-3;Q15811-4;A7Y322;A8DCP3;E7ERJ1;CON__ENSEMBL:ENSBTAP00000001528	10;10;10;10;10;10;10;9;9;9;9;9;8;7;7;5;2;2;1	10;10;10;10;10;10;10;9;9;9;9;9;8;7;7;5;2;2;1	10;10;10;10;10;10;10;9;9;9;9;9;8;7;7;5;2;2;1	Intersectin-1	ITSN1	tr|E7ERJ0|E7ERJ0_HUMAN Intersectin-1 OS=Homo sapiens GN=ITSN1 PE=4 SV=1;tr|E9PD98|E9PD98_HUMAN Intersectin-1 OS=Homo sapiens GN=ITSN1 PE=4 SV=2;tr|B4DTM2|B4DTM2_HUMAN Intersectin-1 OS=Homo sapiens GN=ITSN1 PE=2 SV=1;sp|Q15811-2|ITSN1_HUMAN Isoform 2 of Int	19	10	10	10	2	3	2	4	5	6	4	4	6	2	3	2	4	5	6	4	4	6	2	3	2	4	5	6	4	4	6	10.3	10.3	10.3	133.56	1178	1178;1721;1215;1220;1660;1716;1721;1078;1149;1650;1144;1650;1015;914;1020;1222;77;361;77	1.06	35		1
B4DSH2;P78368;Q9Y6M4-3;A8K040;Q9Y6M4;Q9Y6M4-2;E7EVD0;Q9HCP0-2;Q9HCP0;H0YBN6;Q9H4N7;B7Z7D1	B4DSH2;P78368;Q9Y6M4-3;A8K040;Q9Y6M4;Q9Y6M4-2;E7EVD0;Q9HCP0-2;Q9HCP0	3;3;3;3;3;3;2;2;2;1;1;1	3;3;3;3;3;3;2;2;2;1;1;1	3;3;3;3;3;3;2;2;2;1;1;1	Casein kinase I isoform gamma-3;Casein kinase I isoform gamma-2;Casein kinase I isoform gamma-1	CSNK1G3;CSNK1G2;CSNK1G1	tr|B4DSH2|B4DSH2_HUMAN Casein kinase I isoform gamma-3 OS=Homo sapiens GN=CSNK1G3 PE=2 SV=1;sp|P78368|KC1G2_HUMAN Casein kinase I isoform gamma-2 OS=Homo sapiens GN=CSNK1G2 PE=1 SV=1;sp|Q9Y6M4-3|KC1G3_HUMAN Isoform 3 of Casein kinase I isoform gamma-3 OS=H	12	3	3	3	1	1	1	1	0	0	2	0	1	1	1	1	1	0	0	2	0	1	1	1	1	1	0	0	2	0	1	9.2	9.2	9.2	40.728	348	348;415;423;424;447;455;311;393;422;164;214;378	2		7
A8K0M9;Q9Y6D0;F8WAX7	A8K0M9;Q9Y6D0;F8WAX7	2;2;1	2;2;1	2;2;1	Selenoprotein K	SELK	tr|A8K0M9|A8K0M9_HUMAN Selenoprotein K OS=Homo sapiens GN=SELK PE=4 SV=1;sp|Q9Y6D0|SELK_HUMAN Selenoprotein K OS=Homo sapiens GN=SELK PE=1 SV=3;tr|F8WAX7|F8WAX7_HUMAN Selenoprotein K OS=Homo sapiens GN=SELK PE=4 SV=1	3	2	2	2	1	2	1	1	1	1	1	1	1	1	2	1	1	1	1	1	1	1	1	2	1	1	1	1	1	1	1	23.1	23.1	23.1	10.282	91	91;94;72	4				10
A8K968;Q9Y2J2-2;F5GX05;Q9Y2J2;Q9Y2J2-3;E7EUF8;F5H7W5	A8K968;Q9Y2J2-2;F5GX05;Q9Y2J2;Q9Y2J2-3;E7EUF8;F5H7W5	4;4;4;4;3;2;2	2;2;2;2;1;2;2	2;2;2;2;1;2;2	Band 4.1-like protein 3;Band 4.1-like protein 3, N-terminally processed	EPB41L3	tr|A8K968|A8K968_HUMAN Band 4.1-like protein 3 OS=Homo sapiens GN=EPB41L3 PE=2 SV=1;sp|Q9Y2J2-2|E41L3_HUMAN Isoform B of Band 4.1-like protein 3 OS=Homo sapiens GN=EPB41L3;tr|F5GX05|F5GX05_HUMAN Band 4.1-like protein 3 OS=Homo sapiens GN=EPB41L3 PE=4 SV=1;	7	4	2	2	3	4	2	2	1	3	3	3	3	2	2	1	1	0	2	2	1	1	2	2	1	1	0	2	2	1	1	4.9	3	3	84.711	756	756;865;883;1087;612;384;392	1	17
A8MPX7;F5GWL7;Q9H5V9	A8MPX7;F5GWL7;Q9H5V9	2;2;2	2;2;2	2;2;2	UPF0428 protein CXorf56	CXorf56	tr|A8MPX7|A8MPX7_HUMAN Chromosome X open reading frame 56, isoform CRA_b OS=Homo sapiens GN=CXorf56 PE=2 SV=1;tr|F5GWL7|F5GWL7_HUMAN UPF0428 protein CXorf56 OS=Homo sapiens GN=CXorf56 PE=4 SV=1;sp|Q9H5V9|CX056_HUMAN UPF0428 protein CXorf56 OS=Homo sapiens	3	2	2	2	2	2	2	2	2	2	2	2	2	2	2	2	2	2	2	2	2	2	2	2	2	2	2	2	2	2	2	14.5	14.5	14.5	19.981	173	173;208;222	3			18
A8MQB8;G3V0J0;Q06787-2;Q06787-8;Q06787-6;Q06787-4;G8JL90;Q06787-7;Q06787-5;Q06787-3;Q06787;F8W871;G8JLE9;Q8IXW7	A8MQB8;G3V0J0;Q06787-2;Q06787-8;Q06787-6;Q06787-4;G8JL90;Q06787-7;Q06787-5;Q06787-3;Q06787;F8W871	7;7;7;6;6;6;6;6;5;5;5;4;3;2	6;6;6;5;5;5;5;5;4;4;4;3;3;2	6;6;6;5;5;5;5;5;4;4;4;3;3;2	Fragile X mental retardation protein 1	FMR1	tr|A8MQB8|A8MQB8_HUMAN Fragile X mental retardation protein 1 OS=Homo sapiens GN=FMR1 PE=4 SV=1;tr|G3V0J0|G3V0J0_HUMAN Fragile X mental retardation 1, isoform CRA_e OS=Homo sapiens GN=FMR1 PE=4 SV=1;sp|Q06787-2|FMR1_HUMAN Isoform 1 of Fragile X mental reta	14	7	6	6	5	2	3	2	3	3	5	3	3	4	1	2	1	2	2	4	2	2	4	1	2	1	2	2	4	2	2	13.4	12	12	65.821	582	582;592;594;586;590;603;611;615;607;620;632;262;537;297	1.86	3	19
H0YEW4;I3L1W9;A8MRA7;I3L448;B7Z7D6;B7Z7I6;Q5TC12	H0YEW4;I3L1W9;A8MRA7;I3L448;B7Z7D6;B7Z7I6;Q5TC12	3;3;3;3;3;3;3	3;3;3;3;3;3;3	3;3;3;3;3;3;3	ATP synthase mitochondrial F1 complex assembly factor 1	ATPAF1	tr|H0YEW4|H0YEW4_HUMAN ATP synthase mitochondrial F1 complex assembly factor 1 (Fragment) OS=Homo sapiens GN=ATPAF1 PE=4 SV=1;tr|I3L1W9|I3L1W9_HUMAN ATP synthase mitochondrial F1 complex assembly factor 1 OS=Homo sapiens GN=ATPAF1 PE=4 SV=1;tr|A8MRA7|A8MRA	7	3	3	3	2	3	0	2	3	3	1	1	2	2	3	0	2	3	3	1	1	2	2	3	0	2	3	3	1	1	2	19.5	19.5	19.5	19.91	174	174;260;283;351;177;240;328	3			17
A8MSH5;Q9BY42;A2A2L5	A8MSH5;Q9BY42;A2A2L5	2;2;1	2;2;1	2;2;1	Protein RTF2 homolog	RTFDC1	tr|A8MSH5|A8MSH5_HUMAN UPF0549 protein C20orf43 OS=Homo sapiens GN=C20orf43 PE=4 SV=2;sp|Q9BY42|CT043_HUMAN UPF0549 protein C20orf43 OS=Homo sapiens GN=C20orf43 PE=1 SV=3;tr|A2A2L5|A2A2L5_HUMAN Chromosome 20 open reading frame 43 (Fragment) OS=Homo sapiens	3	2	2	2	2	2	1	2	2	2	1	1	1	2	2	1	2	2	2	1	1	1	2	2	1	2	2	2	1	1	1	9.2	9.2	9.2	37.531	336	336;306;277	2.5		10	10
A8MT40;Q8NCN5;E7EMA7;H3BQG3;H3BUH3;B7ZAR9;B3KSE1;H3BU60;H3BV59	A8MT40;Q8NCN5;E7EMA7;H3BQG3	13;13;10;8;2;2;2;1;1	13;13;10;8;2;2;2;1;1	13;13;10;8;2;2;2;1;1	Pyruvate dehydrogenase phosphatase regulatory subunit, mitochondrial	PDPR	tr|A8MT40|A8MT40_HUMAN Pyruvate dehydrogenase phosphatase regulatory subunit, mitochondrial OS=Homo sapiens GN=PDPR PE=3 SV=2;sp|Q8NCN5|PDPR_HUMAN Pyruvate dehydrogenase phosphatase regulatory subunit, mitochondrial OS=Homo sapiens GN=PDPR PE=1 SV=2;tr|E7E	9	13	13	13	11	10	10	8	6	9	11	11	9	11	10	10	8	6	9	11	11	9	11	10	10	8	6	9	11	11	9	21.1	21.1	21.1	88.569	779	779;879;582;491;197;237;224;100;149	1	98
A8MTG3;H0Y3M2;O43670-2;O43670;E1P660;O43670-3	A8MTG3;H0Y3M2;O43670-2;O43670;E1P660;O43670-3	6;6;6;6;6;5	6;6;6;6;6;5	6;6;6;6;6;5	BUB3-interacting and GLEBS motif-containing protein ZNF207	ZNF207	tr|A8MTG3|A8MTG3_HUMAN Zinc finger protein 207 OS=Homo sapiens GN=ZNF207 PE=4 SV=1;tr|H0Y3M2|H0Y3M2_HUMAN Zinc finger protein 207 OS=Homo sapiens GN=ZNF207 PE=4 SV=1;sp|O43670-2|ZN207_HUMAN Isoform 2 of Zinc finger protein 207 OS=Homo sapiens GN=ZNF207;sp|	6	6	6	6	5	6	6	6	6	6	6	6	5	5	6	6	6	6	6	6	6	5	5	6	6	6	6	6	6	6	5	13.4	13.4	13.4	47.749	447	447;496;463;478;494;395	2		68
B7Z637;A8MTG8;B7Z441;Q8IUR7-3;F5GWK4;Q8IUR7-2;Q8IUR7;H0YGM5;C9J8P8;C9JAA7;C9JBY2;G5E9V7;G5E9V6;Q8IUR7-6	B7Z637;A8MTG8;B7Z441;Q8IUR7-3;F5GWK4;Q8IUR7-2;Q8IUR7;H0YGM5	4;4;4;4;4;4;4;3;1;1;1;1;1;1	4;4;4;4;4;4;4;3;1;1;1;1;1;1	3;3;3;3;3;3;3;2;1;1;1;1;1;1	Armadillo repeat-containing protein 8	ARMC8	tr|B7Z637|B7Z637_HUMAN Armadillo repeat containing 8, isoform CRA_g OS=Homo sapiens GN=ARMC8 PE=2 SV=1;tr|A8MTG8|A8MTG8_HUMAN Armadillo repeat-containing protein 8 OS=Homo sapiens GN=ARMC8 PE=4 SV=3;tr|B7Z441|B7Z441_HUMAN Armadillo repeat-containing protei	14	4	4	3	3	2	2	2	3	3	3	2	3	3	2	2	2	3	3	3	2	3	2	2	2	1	2	2	2	2	2	7.2	7.2	5.3	67.185	600	600;663;606;631;642;659;673;530;130;198;227;357;399;385	2		24
C9J0K6;B4DKK2;A8MTH6;P30626;B4DHQ6	C9J0K6;B4DKK2;A8MTH6;P30626	8;8;8;8;2	8;8;8;8;2	8;8;8;8;2	Sorcin	SRI	tr|C9J0K6|C9J0K6_HUMAN Sorcin OS=Homo sapiens GN=SRI PE=4 SV=1;tr|B4DKK2|B4DKK2_HUMAN Sorcin OS=Homo sapiens GN=SRI PE=2 SV=1;tr|A8MTH6|A8MTH6_HUMAN Sorcin OS=Homo sapiens GN=SRI PE=4 SV=2;sp|P30626|SORCN_HUMAN Sorcin OS=Homo sapiens GN=SRI PE=1 SV=1	5	8	8	8	7	7	6	8	6	4	5	4	5	7	7	6	8	6	4	5	4	5	7	7	6	8	6	4	5	4	5	38.1	38.1	38.1	17.605	155	155;180;183;198;158	3.62			29	47
A8MTM6;G3V4E5;G3V543	A8MTM6	20;4;3	1;0;0	1;0;0	Disks large-associated protein 5	DLGAP5	tr|A8MTM6|A8MTM6_HUMAN Discs, large homolog 7 (Drosophila), isoform CRA_c OS=Homo sapiens GN=DLGAP5 PE=4 SV=1	3	20	1	1	13	13	14	13	12	10	15	14	11	0	0	0	0	0	0	0	1	0	0	0	0	0	0	0	0	1	0	30.8	2	2	94.177	842	842;234;111	1	1
A8MTY9;B7Z6B1;O14972;H7C5I8;A8MY26;B7Z606;E7EWN9	A8MTY9;B7Z6B1;O14972;H7C5I8;A8MY26;B7Z606;E7EWN9	2;2;2;1;1;1;1	2;2;2;1;1;1;1	2;2;2;1;1;1;1	Down syndrome critical region protein 3	DSCR3	tr|A8MTY9|A8MTY9_HUMAN Down syndrome critical region protein 3 OS=Homo sapiens GN=DSCR3 PE=4 SV=1;tr|B7Z6B1|B7Z6B1_HUMAN Down syndrome critical region protein 3 OS=Homo sapiens GN=DSCR3 PE=2 SV=1;sp|O14972|DSCR3_HUMAN Down syndrome critical region protein	7	2	2	2	2	2	1	1	2	2	2	2	2	2	2	1	1	2	2	2	2	2	2	2	1	1	2	2	2	2	2	8	8	8	27.958	249	249;270;297;78;172;220;253	3			16
Q86TN4;A8MU17;F5H8A0;Q86TN4-2;F5H2B2;F5H6B6;F5H1K3;H0YGY9	Q86TN4;A8MU17;F5H8A0;Q86TN4-2;F5H2B2;F5H6B6	4;4;3;3;3;2;1;1	4;4;3;3;3;2;1;1	4;4;3;3;3;2;1;1	tRNA 2-phosphotransferase 1	TRPT1	sp|Q86TN4|TRPT1_HUMAN tRNA 2-phosphotransferase 1 OS=Homo sapiens GN=TRPT1 PE=1 SV=2;tr|A8MU17|A8MU17_HUMAN tRNA 2-phosphotransferase 1 OS=Homo sapiens GN=TRPT1 PE=4 SV=2;tr|F5H8A0|F5H8A0_HUMAN tRNA 2-phosphotransferase 1 (Fragment) OS=Homo sapiens GN=T	8	4	4	4	2	4	1	2	3	1	1	1	2	2	4	1	2	3	1	1	1	2	2	4	1	2	3	1	1	1	2	15.8	15.8	15.8	27.742	253	253;255;191;204;216;167;111;115	3			17
E9PM02;A8MU21;A8MWW0;Q9BVK8	E9PM02;A8MU21;A8MWW0;Q9BVK8	1;1;1;1	1;1;1;1	1;1;1;1	Transmembrane protein 147	TMEM147	tr|E9PM02|E9PM02_HUMAN Transmembrane protein 147 OS=Homo sapiens GN=TMEM147 PE=4 SV=1;tr|A8MU21|A8MU21_HUMAN Transmembrane protein 147 OS=Homo sapiens GN=TMEM147 PE=4 SV=1;tr|A8MWW0|A8MWW0_HUMAN Transmembrane protein 147 OS=Homo sapiens GN=TMEM147 PE=4 SV=	4	1	1	1	0	1	1	1	1	1	1	1	0	0	1	1	1	1	1	1	1	0	0	1	1	1	1	1	1	1	0	17.2	17.2	17.2	10.494	99	99;184;175;224	4				7
A8MU44;Q9UJC3	A8MU44;Q9UJC3	8;8	8;8	8;8	Protein Hook homolog 1	HOOK1	tr|A8MU44|A8MU44_HUMAN Protein Hook homolog 1 OS=Homo sapiens GN=HOOK1 PE=2 SV=2;sp|Q9UJC3|HOOK1_HUMAN Protein Hook homolog 1 OS=Homo sapiens GN=HOOK1 PE=1 SV=2	2	8	8	8	4	4	4	3	2	4	4	2	1	4	4	4	3	2	4	4	2	1	4	4	4	3	2	4	4	2	1	13.8	13.8	13.8	80.021	686	686;728	1.69	20	7	9
A8MUB1;P68366;C9JDS9;C9JEV8;C9JQ00;C9JJQ8;A6NHL2-2;A6NHL2;C9JDL2;C9K0S6;Q9H853	A8MUB1;P68366	28;28;9;7;7;7;4;4;3;2;2	4;4;0;3;3;3;0;0;1;0;0	4;4;0;3;3;3;0;0;1;0;0	Tubulin alpha-4A chain	TUBA4A	tr|A8MUB1|A8MUB1_HUMAN Tubulin alpha-4A chain OS=Homo sapiens GN=TUBA4A PE=2 SV=1;sp|P68366|TBA4A_HUMAN Tubulin alpha-4A chain OS=Homo sapiens GN=TUBA4A PE=1 SV=1	11	28	4	4	26	27	25	24	28	27	28	27	26	4	4	3	3	4	4	4	4	4	4	4	3	3	4	4	4	4	4	57	8.3	8.3	48.328	433	433;448;156;153;180;198;406;446;120;47;241	2		45
A8MUM1;Q53HC9;F8WDX0;F8WB12;F8WDS8;C9J0U9;D3YTH5	A8MUM1;Q53HC9;F8WDX0;F8WB12;F8WDS8;C9J0U9;D3YTH5	2;2;1;1;1;1;1	2;2;1;1;1;1;1	2;2;1;1;1;1;1	Protein TSSC1	TSSC1	tr|A8MUM1|A8MUM1_HUMAN Protein TSSC1 OS=Homo sapiens GN=TSSC1 PE=4 SV=2;sp|Q53HC9|TSSC1_HUMAN Protein TSSC1 OS=Homo sapiens GN=TSSC1 PE=1 SV=2;tr|F8WDX0|F8WDX0_HUMAN Protein TSSC1 OS=Homo sapiens GN=TSSC1 PE=4 SV=1;tr|F8WB12|F8WB12_HUMAN Protein TSSC1 OS=H	7	2	2	2	1	1	0	1	2	1	1	1	1	1	1	0	1	2	1	1	1	1	1	1	0	1	2	1	1	1	1	5.1	5.1	5.1	46.319	414	414;387;58;87;132;155;314	2		12
H7BY10;A8MXA8;A8MUS3;P62750	H7BY10;A8MXA8;A8MUS3;P62750	16;16;16;16	16;16;16;16	16;16;16;16	60S ribosomal protein L23a	RPL23A	tr|H7BY10|H7BY10_HUMAN 60S ribosomal protein L23a (Fragment) OS=Homo sapiens GN=RPL23A PE=3 SV=1;tr|A8MXA8|A8MXA8_HUMAN 60S ribosomal protein L23a OS=Homo sapiens GN=RPL23A PE=3 SV=1;tr|A8MUS3|A8MUS3_HUMAN 60S ribosomal protein L23a OS=Homo sapiens GN=RPL2	4	16	16	16	14	15	15	15	16	16	14	14	15	14	15	15	15	16	16	14	14	15	14	15	15	15	16	16	14	14	15	51.9	51.9	51.9	17.692	158	158;158;194;156	3.19		7	334	88
A8MUW5;Q52LJ0;H0YNA1	A8MUW5;Q52LJ0	7;6;1	4;4;1	4;4;1	Protein FAM98B	FAM98B	tr|A8MUW5|A8MUW5_HUMAN Protein FAM98B OS=Homo sapiens GN=FAM98B PE=4 SV=1;sp|Q52LJ0|FA98B_HUMAN Protein FAM98B OS=Homo sapiens GN=FAM98B PE=1 SV=1	3	7	4	4	6	6	7	7	7	7	7	7	5	3	4	4	4	4	4	4	4	3	3	4	4	4	4	4	4	4	3	19.6	12	12	45.547	433	433;330;101	2		58
F8W9A9;A8MV29;E7EU78;C9J1R1;Q9Y6K9-3;Q9Y6K9;Q9Y6K9-2;C9JZ85;C9J2V2;C9JH59;C9JN51	F8W9A9;A8MV29;E7EU78;C9J1R1;Q9Y6K9-3;Q9Y6K9;Q9Y6K9-2;C9JZ85;C9J2V2;C9JH59;C9JN51	2;2;2;2;2;2;2;1;1;1;1	2;2;2;2;2;2;2;1;1;1;1	2;2;2;2;2;2;2;1;1;1;1	NF-kappa-B essential modulator	IKBKG	tr|F8W9A9|F8W9A9_HUMAN NF-kappa-B essential modulator OS=Homo sapiens GN=IKBKG PE=4 SV=1;tr|A8MV29|A8MV29_HUMAN NF-kappa-B essential modulator OS=Homo sapiens GN=IKBKG PE=4 SV=2;tr|E7EU78|E7EU78_HUMAN NF-kappa-B essential modulator OS=Homo sapiens GN=IKBKG	11	2	2	2	0	2	2	1	2	1	1	1	0	0	2	2	1	2	1	1	1	0	0	2	2	1	2	1	1	1	0	7.6	7.6	7.6	42.421	368	368;411;412;418;320;419;487;190;195;206;251	2		11
Q16643;A8MV58;Q16643-2;D6R9W4;F8W9Z3;D6R9Q9;D6RFI1;D6RCR4	Q16643;A8MV58;Q16643-2;D6R9W4	26;26;24;21;7;7;6;5	26;26;24;21;7;7;6;5	26;26;24;21;7;7;6;5	Drebrin	DBN1	sp|Q16643|DREB_HUMAN Drebrin OS=Homo sapiens GN=DBN1 PE=1 SV=4;tr|A8MV58|A8MV58_HUMAN Drebrin OS=Homo sapiens GN=DBN1 PE=4 SV=1;sp|Q16643-2|DREB_HUMAN Isoform 2 of Drebrin OS=Homo sapiens GN=DBN1;tr|D6R9W4|D6R9W4_HUMAN Drebrin (Fragment) OS=Homo sapiens GN	8	26	26	26	23	22	23	23	22	22	22	22	20	23	22	23	23	22	22	22	22	20	23	22	23	23	22	22	22	22	20	49	49	49	71.428	649	649;695;651;317;381;391;124;93	1.14	316	34	2	4
A8MV89;Q5M775-4;Q5M775;Q5M775-5;Q5M775-3;Q5M775-2;F5H2Z1	A8MV89;Q5M775-4;Q5M775;Q5M775-5;Q5M775-3;Q5M775-2	7;7;7;6;6;6;3	7;7;7;6;6;6;3	7;7;7;6;6;6;3	Cytospin-B	SPECC1	tr|A8MV89|A8MV89_HUMAN Cytospin-B OS=Homo sapiens GN=SPECC1 PE=4 SV=1;sp|Q5M775-4|CYTSB_HUMAN Isoform 4 of Cytospin-B OS=Homo sapiens GN=SPECC1;sp|Q5M775|CYTSB_HUMAN Cytospin-B OS=Homo sapiens GN=SPECC1 PE=1 SV=1;sp|Q5M775-5|CYTSB_HUMAN Isoform 5 of Cytosp	7	7	7	7	6	5	5	4	3	3	6	3	2	6	5	5	4	3	3	6	3	2	6	5	5	4	3	3	6	3	2	7.9	7.9	7.9	114.18	1029	1029;987;1068;703;709;790;408	1.21	30	8
A8MVI8;Q6NW34-2;Q6NW34;E7ENV3;E9PFF8	A8MVI8;Q6NW34-2;Q6NW34;E7ENV3	3;3;3;2;1	3;3;3;2;1	3;3;3;2;1	Uncharacterized protein C3orf17	C3orf17	tr|A8MVI8|A8MVI8_HUMAN Chromosome 3 open reading frame 17, isoform CRA_c OS=Homo sapiens GN=C3orf17 PE=4 SV=1;sp|Q6NW34-2|CC017_HUMAN Isoform 2 of Uncharacterized protein C3orf17 OS=Homo sapiens GN=C3orf17;sp|Q6NW34|CC017_HUMAN Uncharacterized protein C3or	5	3	3	3	3	3	3	2	1	2	3	2	2	3	3	3	2	1	2	3	2	2	3	3	3	2	1	2	3	2	2	4.9	4.9	4.9	49.593	431	431;497;567;214;238	2		21
E9PNL8;A8MVN1;B7Z6M3;Q13574-2;G3V0F6;E9PPW4;Q13574-3;Q13574;E9PFX6;F5H0D5;E7EM72;E7EWQ4;O75912	E9PNL8;A8MVN1;B7Z6M3;Q13574-2;G3V0F6;E9PPW4;Q13574-3;Q13574;E9PFX6;F5H0D5;E7EM72;E7EWQ4;O75912	4;4;4;4;4;4;4;4;2;2;2;2;2	4;4;4;4;4;4;4;4;2;2;2;2;2	4;4;4;4;4;4;4;4;2;2;2;2;2	Diacylglycerol kinase;Diacylglycerol kinase zeta;Diacylglycerol kinase iota	DGKZ;DGKI	tr|E9PNL8|E9PNL8_HUMAN Diacylglycerol kinase zeta OS=Homo sapiens GN=DGKZ PE=4 SV=1;tr|A8MVN1|A8MVN1_HUMAN Diacylglycerol kinase zeta OS=Homo sapiens GN=DGKZ PE=4 SV=3;tr|B7Z6M3|B7Z6M3_HUMAN Diacylglycerol kinase zeta OS=Homo sapiens GN=DGKZ PE=2 SV=1;sp|Q	13	4	4	4	1	0	2	1	2	1	2	1	2	1	0	2	1	2	1	2	1	2	1	0	2	1	2	1	2	1	2	8.6	8.6	8.6	78.927	707	707;895;894;928;929;934;945;1117;734;982;1047;1068;1065	1	12
A8MVZ6;F8W113;Q96G01-3;Q96G01	A8MVZ6;F8W113;Q96G01-3;Q96G01	4;4;4;4	4;4;4;4	4;4;4;4	Protein bicaudal D homolog 1	BICD1	tr|A8MVZ6|A8MVZ6_HUMAN BICD1 protein OS=Homo sapiens GN=BICD1 PE=2 SV=3;tr|F8W113|F8W113_HUMAN Protein bicaudal D homolog 1 OS=Homo sapiens GN=BICD1 PE=4 SV=1;sp|Q96G01-3|BICD1_HUMAN Isoform 3 of Protein bicaudal D homolog 1 OS=Homo sapiens GN=BICD1;sp|Q96	4	4	4	4	1	1	4	1	2	2	2	2	1	1	1	4	1	2	2	2	2	1	1	1	4	1	2	2	2	2	1	5.8	5.8	5.8	94.885	827	827;835;873;975	1	16
A8MW61;O43660;O43660-2;D6RA26;B7Z982;H0YA24;H0YAA2	A8MW61;O43660;O43660-2;D6RA26	12;12;11;7;3;2;1	12;12;11;7;3;2;1	12;12;11;7;3;2;1	Pleiotropic regulator 1	PLRG1	tr|A8MW61|A8MW61_HUMAN Pleiotropic regulator 1 OS=Homo sapiens GN=PLRG1 PE=4 SV=1;sp|O43660|PLRG1_HUMAN Pleiotropic regulator 1 OS=Homo sapiens GN=PLRG1 PE=1 SV=1;sp|O43660-2|PLRG1_HUMAN Isoform 2 of Pleiotropic regulator 1 OS=Homo sapiens GN=PLRG1;tr|D6RA	7	12	12	12	11	10	7	10	9	11	9	11	10	11	10	7	10	9	11	9	11	10	11	10	7	10	9	11	9	11	10	37	37	37	57.181	514	514;514;505;212;131;156;106	2.01		117	1
B4DVY1;A8MWD3;O15371;B0QYA5;B0QYA3;B0QYA4;B0QYA6;B0QYA7;B0QYA8	B4DVY1;A8MWD3;O15371	18;18;18;8;7;5;4;4;3	18;18;18;8;7;5;4;4;3	18;18;18;8;7;5;4;4;3	Eukaryotic translation initiation factor 3 subunit D	EIF3D	tr|B4DVY1|B4DVY1_HUMAN Eukaryotic translation initiation factor 3 subunit D OS=Homo sapiens GN=EIF3D PE=2 SV=1;tr|A8MWD3|A8MWD3_HUMAN Eukaryotic translation initiation factor 3 subunit D OS=Homo sapiens GN=EIF3D PE=2 SV=2;sp|O15371|EIF3D_HUMAN Eukaryotic t	9	18	18	18	16	17	17	15	15	17	16	14	13	16	17	17	15	15	17	16	14	13	16	17	17	15	15	17	16	14	13	41.3	41.3	41.3	58.14	499	499;533;548;269;172;165;173;186;123	2.03		201	6
A8MWK3;P19022;C9J126;C9J8J8	A8MWK3;P19022	4;4;1;1	4;4;1;1	4;4;1;1	Cadherin-2	CDH2	tr|A8MWK3|A8MWK3_HUMAN Cadherin-2 OS=Homo sapiens GN=CDH2 PE=2 SV=1;sp|P19022|CADH2_HUMAN Cadherin-2 OS=Homo sapiens GN=CDH2 PE=1 SV=4	4	4	4	4	2	1	1	2	3	3	4	3	3	2	1	1	2	3	3	4	3	3	2	1	1	2	3	3	4	3	3	8.6	8.6	8.6	97.039	875	875;906;120;191	1	29
Q5THN7;Q9NUH8;A8MWL7	Q5THN7;Q9NUH8;A8MWL7	1;1;1	1;1;1	1;1;1	Transmembrane protein 14B;Transmembrane protein 14D	TMEM14B;TMEM14D	tr|Q5THN7|Q5THN7_HUMAN Novel protein OS=Homo sapiens GN=TMEM14B PE=2 SV=1;sp|Q9NUH8|TM14B_HUMAN Transmembrane protein 14B OS=Homo sapiens GN=TMEM14B PE=2 SV=1;sp|A8MWL7|TM14D_HUMAN Transmembrane protein 14D OS=Homo sapiens GN=TMEM14D PE=3 SV=2	3	1	1	1	1	1	1	1	1	1	1	0	1	1	1	1	1	1	1	1	0	1	1	1	1	1	1	1	1	0	1	21.2	21.2	21.2	8.5572	80	80;114;114	4				8
A8MWX0;Q96HR9	A8MWX0;Q96HR9	3;3	3;3	3;3	Receptor expression-enhancing protein;Receptor expression-enhancing protein 6	REEP6	tr|A8MWX0|A8MWX0_HUMAN Receptor accessory protein 6, isoform CRA_a OS=Homo sapiens GN=REEP6 PE=4 SV=1;sp|Q96HR9|REEP6_HUMAN Receptor expression-enhancing protein 6 OS=Homo sapiens GN=REEP6 PE=1 SV=1	2	3	3	3	2	2	1	2	1	2	1	2	2	2	2	1	2	1	2	1	2	2	2	2	1	2	1	2	1	2	2	14.7	14.7	14.7	23.418	211	211;184	4				22
A8MX75;P18074;E7EVE9;E9PM96;P18074-2;B4E0F6	A8MX75;P18074;E7EVE9;E9PM96;P18074-2	7;7;6;5;4;1	7;7;6;5;4;1	7;7;6;5;4;1	TFIIH basal transcription factor complex helicase XPD subunit	ERCC2	tr|A8MX75|A8MX75_HUMAN TFIIH basal transcription factor complex helicase XPD subunit OS=Homo sapiens GN=ERCC2 PE=4 SV=1;sp|P18074|ERCC2_HUMAN TFIIH basal transcription factor complex helicase XPD subunit OS=Homo sapiens GN=ERCC2 PE=1 SV=1;tr|E7EVE9|E7EVE9_	6	7	7	7	5	3	4	2	3	4	4	3	3	5	3	4	2	3	4	4	3	3	5	3	4	2	3	4	4	3	3	14.9	14.9	14.9	81.236	710	710;760;682;470;405;127	1	31
A8MXB7;Q9Y343-2;Q9Y343	A8MXB7;Q9Y343-2;Q9Y343	1;1;1	1;1;1	1;1;1	Sorting nexin-24	SNX24	tr|A8MXB7|A8MXB7_HUMAN Sorting nexin-24 OS=Homo sapiens GN=SNX24 PE=4 SV=1;sp|Q9Y343-2|SNX24_HUMAN Isoform 2 of Sorting nexin-24 OS=Homo sapiens GN=SNX24;sp|Q9Y343|SNX24_HUMAN Sorting nexin-24 OS=Homo sapiens GN=SNX24 PE=1 SV=1	3	1	1	1	1	1	1	0	1	1	0	1	1	1	1	1	0	1	1	0	1	1	1	1	1	0	1	1	0	1	1	4.5	4.5	4.5	23.728	202	202;159;169	3			7
A8MXP9;P43243;D6REM6;D6R991;H0Y8T4;B3KM87;P43243-2;D6RBK5;D6R8Z5;Q68E03;D6RCM3;D6REK4;D6RBI2;D6RE02;D6RIA2;D6RB45;D6R9F3;D6RAM9;D6RAY2;D6RBS2	A8MXP9;P43243;D6REM6;D6R991	46;45;43;35;15;13;13;5;4;4;3;3;3;3;3;2;2;2;2;2	46;45;43;35;15;13;13;5;4;4;3;3;3;3;3;2;2;2;2;2	46;45;43;35;15;13;13;5;4;4;3;3;3;3;3;2;2;2;2;2	Matrin-3	MATR3	tr|A8MXP9|A8MXP9_HUMAN Matrin-3 OS=Homo sapiens GN=MATR3 PE=4 SV=1;sp|P43243|MATR3_HUMAN Matrin-3 OS=Homo sapiens GN=MATR3 PE=1 SV=2;tr|D6REM6|D6REM6_HUMAN Matrin-3 OS=Homo sapiens GN=MATR3 PE=4 SV=1;tr|D6R991|D6R991_HUMAN Matrin-3 (Fragment) OS=Homo sapie	20	46	46	46	41	42	41	41	39	39	42	38	37	41	42	41	41	39	39	42	38	37	41	42	41	41	39	39	42	38	37	50.8	50.8	50.8	99.966	895	895;847;794;433;334;509;559;121;107;283;99;100;109;125;172;47;78;81;86;87	1.29	589	112	29	15
Q5H8X8;A8MXQ0;O95399;O95399-2	Q5H8X8;A8MXQ0;O95399;O95399-2	2;2;2;2	2;2;2;2	2;2;2;2	Urotensin-2	UTS2	tr|Q5H8X8|Q5H8X8_HUMAN Urotensin 2 OS=Homo sapiens GN=UTS2 PE=2 SV=1;tr|A8MXQ0|A8MXQ0_HUMAN Urotensin-2 OS=Homo sapiens GN=UTS2 PE=4 SV=1;sp|O95399|UTS2_HUMAN Urotensin-2 OS=Homo sapiens GN=UTS2 PE=1 SV=1;sp|O95399-2|UTS2_HUMAN Isoform 2 of Urotensin-2 OS=	4	2	2	2	1	1	1	1	1	1	1	1	2	1	1	1	1	1	1	1	1	2	1	1	1	1	1	1	1	1	2	14.4	14.4	14.4	16.276	139	139;139;124;139	1.76	14	10	3	2
B4DRD2;A8MXQ1;P53801	B4DRD2;A8MXQ1;P53801	1;1;1	1;1;1	1;1;1	Pituitary tumor-transforming gene 1 protein-interacting protein	PTTG1IP	tr|B4DRD2|B4DRD2_HUMAN Uncharacterized protein OS=Homo sapiens GN=PTTG1IP PE=2 SV=1;tr|A8MXQ1|A8MXQ1_HUMAN Pituitary tumor-transforming gene 1 protein-interacting protein OS=Homo sapiens GN=PTTG1IP PE=4 SV=1;sp|P53801|PTTG_HUMAN Pituitary tumor-transformin	3	1	1	1	1	0	1	1	0	0	1	1	1	1	0	1	1	0	0	1	1	1	1	0	1	1	0	0	1	1	1	9.5	9.5	9.5	14.701	126	126;159;180	2.91		1	10
C9JSU1;Q9Y608-2;Q9Y608-4;A8MXR0;Q9Y608;C9JJC9;C9JC17;C9J321;C9J0U5	C9JSU1;Q9Y608-2;Q9Y608-4;A8MXR0;Q9Y608	3;3;3;3;3;1;1;1;1	2;2;2;2;2;1;1;1;1	2;2;2;2;2;1;1;1;1	Leucine-rich repeat flightless-interacting protein 2	LRRFIP2	tr|C9JSU1|C9JSU1_HUMAN Leucine-rich repeat flightless-interacting protein 2 (Fragment) OS=Homo sapiens GN=LRRFIP2 PE=4 SV=1;sp|Q9Y608-2|LRRF2_HUMAN Isoform 2 of Leucine-rich repeat flightless-interacting protein 2 OS=Homo sapiens GN=LRRFIP2;sp|Q9Y608-4|LRR	9	3	2	2	1	3	2	0	2	1	3	3	2	1	2	1	0	2	1	2	2	1	1	2	1	0	2	1	2	2	1	17.8	12.4	12.4	25.981	225	225;400;424;503;721;59;59;59;68	2.15		11	2
Q96G95;A8MY43;O14874;H3BTL2;H3BS02;H3BNP3	Q96G95;A8MY43;O14874;H3BTL2;H3BS02	3;3;3;2;2;1	3;3;3;2;2;1	3;3;3;2;2;1	[3-methyl-2-oxobutanoate dehydrogenase [lipoamide]] kinase, mitochondrial	BCKDK	tr|Q96G95|Q96G95_HUMAN BCKDK protein OS=Homo sapiens GN=BCKDK PE=2 SV=1;tr|A8MY43|A8MY43_HUMAN Branched chain ketoacid dehydrogenase kinase, isoform CRA_c OS=Homo sapiens GN=BCKDK PE=4 SV=1;sp|O14874|BCKD_HUMAN [3-methyl-2-oxobutanoate dehydrogenase [lipoa	6	3	3	3	1	2	2	2	1	0	2	0	2	1	2	2	2	1	0	2	0	2	1	2	2	2	1	0	2	0	2	14	14	14	37.767	335	335;365;412;217;217;88	2		12
A8MYF6;Q15800	A8MYF6;Q15800	2;2	2;2	2;2	Methylsterol monooxygenase 1	MSMO1	tr|A8MYF6|A8MYF6_HUMAN Methylsterol monooxygenase 1 OS=Homo sapiens GN=MSMO1 PE=2 SV=1;sp|Q15800|MSMO1_HUMAN Methylsterol monooxygenase 1 OS=Homo sapiens GN=MSMO1 PE=1 SV=1	2	2	2	2	2	2	2	2	2	2	2	1	2	2	2	2	2	2	2	2	1	2	2	2	2	2	2	2	2	1	2	9.3	9.3	9.3	19.47	162	162;293	3			18
A8MYQ9;Q9BZG1;C9JI96;E9PEJ9;C9JBG0;B4DNC0;Q9BZG1-2;H0Y4D1;C9JY26;E7ES60	A8MYQ9;Q9BZG1;C9JI96;E9PEJ9;C9JBG0;B4DNC0;Q9BZG1-2;H0Y4D1;C9JY26;E7ES60	9;9;8;8;7;7;7;6;6;6	9;9;8;8;7;7;7;6;6;6	9;9;8;8;7;7;7;6;6;6	Ras-related protein Rab-34	RAB34	tr|A8MYQ9|A8MYQ9_HUMAN Ras-related protein Rab-34, isoform NARR OS=Homo sapiens GN=RAB34 PE=3 SV=2;sp|Q9BZG1|RAB34_HUMAN Ras-related protein Rab-34 OS=Homo sapiens GN=RAB34 PE=1 SV=1;tr|C9JI96|C9JI96_HUMAN Ras-related protein Rab-34, isoform NARR (Fragment	10	9	9	9	8	6	6	8	6	7	6	7	6	8	6	6	8	6	7	6	7	6	8	6	6	8	6	7	6	7	6	43.1	43.1	43.1	29.2	260	260;259;262;237;211;274;251;231;239;268	3			67
A8MYR4;H0YK39;P52657	A8MYR4;H0YK39;P52657	1;1;1	1;1;1	1;1;1	Transcription initiation factor IIA subunit 2	GTF2A2	tr|A8MYR4|A8MYR4_HUMAN Transcription initiation factor IIA subunit 2 OS=Homo sapiens GN=GTF2A2 PE=4 SV=1;tr|H0YK39|H0YK39_HUMAN Transcription initiation factor IIA subunit 2 (Fragment) OS=Homo sapiens GN=GTF2A2 PE=4 SV=1;sp|P52657|T2AG_HUMAN Transcription	3	1	1	1	1	1	1	1	0	1	0	1	1	1	1	1	1	0	1	0	1	1	1	1	1	1	0	1	0	1	1	13.2	13.2	13.2	7.7969	68	68;72;109	4				7
A8MYT4;Q8NEB9	A8MYT4;Q8NEB9	10;10	10;10	10;10	Phosphatidylinositol 3-kinase;Phosphatidylinositol 3-kinase catalytic subunit type 3	PIK3C3	tr|A8MYT4|A8MYT4_HUMAN Phosphatidylinositol 3-kinase catalytic subunit type 3 OS=Homo sapiens GN=PIK3C3 PE=4 SV=2;sp|Q8NEB9|PK3C3_HUMAN Phosphatidylinositol 3-kinase catalytic subunit type 3 OS=Homo sapiens GN=PIK3C3 PE=1 SV=1	2	10	10	10	5	8	8	7	5	5	6	8	4	5	8	8	7	5	5	6	8	4	5	8	8	7	5	5	6	8	4	12.4	12.4	12.4	94.399	824	824;887	1.03	59	2
A8MYX0;C9JL55;C9JDG1;C9JDG0;Q9NSV4-6;Q9NSV4-5;Q9NSV4-4;Q9NSV4;F8W838;Q9NSV4-7;A6NG52;Q9NSV4-1;Q9NSV4-2	A8MYX0;C9JL55;C9JDG1;C9JDG0;Q9NSV4-6;Q9NSV4-5;Q9NSV4-4;Q9NSV4;F8W838;Q9NSV4-7	7;7;7;7;7;7;7;7;5;5;3;3;1	7;7;7;7;7;7;7;7;5;5;3;3;1	7;7;7;7;7;7;7;7;5;5;3;3;1	Protein diaphanous homolog 3	DIAPH3	tr|A8MYX0|A8MYX0_HUMAN Protein diaphanous homolog 3 OS=Homo sapiens GN=DIAPH3 PE=4 SV=3;tr|C9JL55|C9JL55_HUMAN Protein diaphanous homolog 3 OS=Homo sapiens GN=DIAPH3 PE=4 SV=1;tr|C9JDG1|C9JDG1_HUMAN Protein diaphanous homolog 3 OS=Homo sapiens GN=DIAPH3 PE	13	7	7	7	5	4	4	5	4	5	4	4	2	5	4	4	5	4	5	4	4	2	5	4	4	5	4	5	4	4	2	8.3	8.3	8.3	128.95	1123	1123;1147;1182;1193;1123;1147;1182;1193;1016;1112;849;849;691	1	39
H0Y720;A8MYY3;Q9UPQ9-1;Q9UPQ9	H0Y720;A8MYY3;Q9UPQ9-1;Q9UPQ9	3;3;3;3	3;3;3;3	3;3;3;3	Trinucleotide repeat-containing gene 6B protein	TNRC6B	tr|H0Y720|H0Y720_HUMAN Trinucleotide repeat-containing gene 6B protein (Fragment) OS=Homo sapiens GN=TNRC6B PE=4 SV=1;tr|A8MYY3|A8MYY3_HUMAN Trinucleotide repeat-containing gene 6B protein OS=Homo sapiens GN=TNRC6B PE=4 SV=3;sp|Q9UPQ9-1|TNR6B_HUMAN Isoform	4	3	3	3	2	1	0	0	1	0	1	1	0	2	1	0	0	1	0	1	1	0	2	1	0	0	1	0	1	1	0	4	4	4	148.57	1391	1391;1723;1723;1833	1	7
A8MZ22;Q99733;F5HFY4;C9J6D1;E9PNW0;E9PJJ2;E9PS34;E9PNJ7;C9JZI7;A8MXH2;E9PKT8;E9PKI2;E9PP22;C9J1B1;H0YCI4	A8MZ22;Q99733;F5HFY4;C9J6D1;E9PNW0;E9PJJ2;E9PS34;E9PNJ7;C9JZI7;A8MXH2;E9PKT8	15;15;15;13;12;12;12;12;12;11;10;6;6;4;3	13;13;13;11;10;10;10;10;10;9;8;6;6;4;3	13;13;13;11;10;10;10;10;10;9;8;6;6;4;3	Nucleosome assembly protein 1-like 4	NAP1L4	tr|A8MZ22|A8MZ22_HUMAN Nucleosome assembly protein 1-like 4 OS=Homo sapiens GN=NAP1L4 PE=3 SV=3;sp|Q99733|NP1L4_HUMAN Nucleosome assembly protein 1-like 4 OS=Homo sapiens GN=NAP1L4 PE=1 SV=1;tr|F5HFY4|F5HFY4_HUMAN Nucleosome assembly protein 1-like 4 OS=Ho	15	15	13	13	15	15	15	13	12	15	15	14	10	13	13	13	11	10	13	13	12	8	13	13	13	11	10	13	13	12	8	32.9	30.3	30.3	44.162	386	386;375;386;178;107;128;133;140;278;156;169;78;152;101;204	2.04		160	6
A8MZB2;P61599;A6NHA3	A8MZB2;P61599;A6NHA3	3;3;2	3;3;2	3;3;2	N-alpha-acetyltransferase 20	NAA20	tr|A8MZB2|A8MZB2_HUMAN N-acetyltransferase 5 OS=Homo sapiens GN=NAA20 PE=4 SV=1;sp|P61599|NAA20_HUMAN N-alpha-acetyltransferase 20 OS=Homo sapiens GN=NAA20 PE=1 SV=1;tr|A6NHA3|A6NHA3_HUMAN N-acetyltransferase 5 OS=Homo sapiens GN=NAT5 PE=4 SV=1	3	3	3	3	3	2	2	3	2	2	2	3	1	3	2	2	3	2	2	2	3	1	3	2	2	3	2	2	2	3	1	26.5	26.5	26.5	18.857	166	166;178;111	4				35
B4DMD6;A9X3U0;Q96GF1	B4DMD6;A9X3U0;Q96GF1	1;1;1	1;1;1	1;1;1	E3 ubiquitin-protein ligase RNF185	RNF185	tr|B4DMD6|B4DMD6_HUMAN E3 ubiquitin-protein ligase RNF185 OS=Homo sapiens GN=RNF185 PE=2 SV=1;tr|A9X3U0|A9X3U0_HUMAN BSK65-TEST2 OS=Homo sapiens GN=RNF185 PE=2 SV=1;sp|Q96GF1|RN185_HUMAN E3 ubiquitin-protein ligase RNF185 OS=Homo sapiens GN=RNF185 PE=1 SV=	3	1	1	1	1	1	1	1	1	1	1	1	1	1	1	1	1	1	1	1	1	1	1	1	1	1	1	1	1	1	1	11.5	11.5	11.5	14.061	130	130;157;192	3.64			4	7
A9Z1X7;E9PCT1;Q8IYB3-2;Q8IYB3;B4DED5	A9Z1X7;E9PCT1;Q8IYB3-2;Q8IYB3	11;11;11;11;2	11;11;11;11;2	11;11;11;11;2	Serine/arginine repetitive matrix protein 1	SRRM1	tr|A9Z1X7|A9Z1X7_HUMAN Serine/arginine repetitive matrix 1 OS=Homo sapiens GN=SRRM1 PE=4 SV=1;tr|E9PCT1|E9PCT1_HUMAN Serine/arginine repetitive matrix protein 1 OS=Homo sapiens GN=SRRM1 PE=4 SV=2;sp|Q8IYB3-2|SRRM1_HUMAN Isoform 2 of Serine/arginine repetit	5	11	11	11	6	9	9	7	9	6	9	10	9	6	9	9	7	9	6	9	10	9	6	9	9	7	9	6	9	10	9	14.6	14.6	14.6	103.39	913	913;916;902;904;318	1	93
H0YBC7;H7BXD2;B0AZS9;O60238	H0YBC7;H7BXD2;B0AZS9;O60238	1;1;1;1	1;1;1;1	1;1;1;1	BCL2/adenovirus E1B 19 kDa protein-interacting protein 3-like	BNIP3L	tr|H0YBC7|H0YBC7_HUMAN BCL2/adenovirus E1B 19 kDa protein-interacting protein 3-like (Fragment) OS=Homo sapiens GN=BNIP3L PE=4 SV=1;tr|H7BXD2|H7BXD2_HUMAN BCL2/adenovirus E1B 19 kDa protein-interacting protein 3-like OS=Homo sapiens GN=BNIP3L PE=4 SV=1;tr|	4	1	1	1	1	1	1	0	1	1	0	1	1	1	1	1	0	1	1	0	1	1	1	1	1	0	1	1	0	1	1	8.1	8.1	8.1	20.097	185	185;229;179;219	3			8
B0AZU2;Q6ICG6-3;Q6ICG6;Q6ICG6-2;B0QY16;H7C1U5;B0QY18;B0QY20	B0AZU2;Q6ICG6-3;Q6ICG6;Q6ICG6-2;B0QY16	3;3;3;3;2;1;1;1	3;3;3;3;2;1;1;1	3;3;3;3;2;1;1;1	Uncharacterized protein KIAA0930	KIAA0930	tr|B0AZU2|B0AZU2_HUMAN Uncharacterized protein KIAA0930 OS=Homo sapiens GN=KIAA0930 PE=2 SV=1;sp|Q6ICG6-3|K0930_HUMAN Isoform 3 of Uncharacterized protein KIAA0930 OS=Homo sapiens GN=KIAA0930;sp|Q6ICG6|K0930_HUMAN Uncharacterized protein KIAA0930 OS=Homo s	8	3	3	3	0	1	1	1	1	1	2	3	0	0	1	1	1	1	1	2	3	0	0	1	1	1	1	1	2	3	0	9.1	9.1	9.1	43.67	386	386;370;404;409;289;70;136;152	2		10
E7ER32;B0QY83;Q969V6	E7ER32;B0QY83;Q969V6	1;1;1	1;1;1	1;1;1	MKL/myocardin-like protein 1	MKL1	tr|E7ER32|E7ER32_HUMAN MKL/myocardin-like protein 1 OS=Homo sapiens GN=MKL1 PE=4 SV=2;tr|B0QY83|B0QY83_HUMAN MKL/myocardin-like protein 1 OS=Homo sapiens GN=MKL1 PE=4 SV=1;sp|Q969V6|MKL1_HUMAN MKL/myocardin-like protein 1 OS=Homo sapiens GN=MKL1 PE=1 SV=1	3	1	1	1	1	1	0	0	1	1	0	1	1	1	1	0	0	1	1	0	1	1	1	1	0	0	1	1	0	1	1	1.9	1.9	1.9	85.075	798	798;881;931	1	6
B0QY89;Q9Y262;G8JLH4;B0QY90;B3KNG0;C9JHP4;C9K0Q7;H7C3A0;H0Y7E6	B0QY89;Q9Y262;G8JLH4;B0QY90;B3KNG0	33;33;32;23;17;11;11;7;2	33;33;32;23;17;11;11;7;2	33;33;32;23;17;11;11;7;2	Eukaryotic translation initiation factor 3 subunit L	EIF3L	tr|B0QY89|B0QY89_HUMAN Eukaryotic translation initiation factor 3 subunit L OS=Homo sapiens GN=EIF3EIP PE=4 SV=1;sp|Q9Y262|EIF3L_HUMAN Eukaryotic translation initiation factor 3 subunit L OS=Homo sapiens GN=EIF3L PE=1 SV=1;tr|G8JLH4|G8JLH4_HUMAN Eukaryotic	9	33	33	33	29	28	29	31	29	30	32	28	29	29	28	29	31	29	30	32	28	29	29	28	29	31	29	30	32	28	29	51.4	51.4	51.4	70.901	607	607;564;516;466;297;150;183;127;109	2.01		366	1	1
B0QYK0;B0QYK1;Q01844-3;Q01844;Q01844-5;H7BY36;C9JGE3;Q01844-2;F8WC90;Q01844-4	B0QYK0;B0QYK1;Q01844-3;Q01844;Q01844-5;H7BY36;C9JGE3;Q01844-2	5;5;5;5;5;4;4;4;1;1	5;5;5;5;5;4;4;4;1;1	5;5;5;5;5;4;4;4;1;1	RNA-binding protein EWS	EWSR1	tr|B0QYK0|B0QYK0_HUMAN Ewing sarcoma breakpoint region 1 OS=Homo sapiens GN=EWSR1 PE=4 SV=1;tr|B0QYK1|B0QYK1_HUMAN Ewing sarcoma breakpoint region 1 OS=Homo sapiens GN=EWSR1 PE=4 SV=1;sp|Q01844-3|EWS_HUMAN Isoform 3 of RNA-binding protein EWS OS=Homo sapie	10	5	5	5	5	5	5	5	5	4	5	5	5	5	5	5	5	5	4	5	5	5	5	5	5	5	5	4	5	5	5	13.9	13.9	13.9	64.929	618	618;600;655;656;661;308;583;583;293;354	1.31	84	31	3
H3BQQ9;B0QYN7;P63279;H3BPC4;H3BRD1	H3BQQ9;B0QYN7;P63279;H3BPC4	7;7;7;6;1	7;7;7;6;1	7;7;7;6;1	SUMO-conjugating enzyme UBC9	UBE2I	tr|H3BQQ9|H3BQQ9_HUMAN SUMO-conjugating enzyme UBC9 (Fragment) OS=Homo sapiens GN=UBE2I PE=3 SV=1;tr|B0QYN7|B0QYN7_HUMAN SUMO-conjugating enzyme UBC9 OS=Homo sapiens GN=UBE2I PE=3 SV=1;sp|P63279|UBC9_HUMAN SUMO-conjugating enzyme UBC9 OS=Homo sapiens GN=UB	5	7	7	7	7	7	7	7	7	7	6	5	7	7	7	7	7	7	7	6	5	7	7	7	7	7	7	7	6	5	7	32.1	32.1	32.1	15.516	137	137;184;158;70;29	3.99			1	110
B0QYW5;F5GYD1;F8WE74;B4DU97;O43808	B0QYW5;F5GYD1;F8WE74;B4DU97;O43808	1;1;1;1;1	1;1;1;1;1	1;1;1;1;1	Peroxisomal membrane protein PMP34	SLC25A17	tr|B0QYW5|B0QYW5_HUMAN Peroxisomal membrane protein PMP34 OS=Homo sapiens GN=SLC25A17 PE=3 SV=1;tr|F5GYD1|F5GYD1_HUMAN Peroxisomal membrane protein PMP34 OS=Homo sapiens GN=SLC25A17 PE=3 SV=1;tr|F8WE74|F8WE74_HUMAN Peroxisomal membrane protein PMP34 OS=Hom	5	1	1	1	1	1	1	1	1	1	1	1	1	1	1	1	1	1	1	1	1	1	1	1	1	1	1	1	1	1	1	8	8	8	25.721	225	225;234;239;270;307	3			15
H0Y6K2;H0Y5T9;B0S7P1;P25440;P25440-2;F8VXF8;Q658Y7;H0YAU3;H0Y665;B0V072;H0Y602;B0V073;H0Y801;H0Y799;E9PIQ3;E9PKQ9	H0Y6K2;H0Y5T9;B0S7P1;P25440;P25440-2;F8VXF8;Q658Y7;H0YAU3;H0Y665;B0V072;H0Y602;B0V073	9;9;9;9;9;8;8;6;6;5;5;5;2;2;2;1	8;8;8;8;8;7;7;5;5;5;5;5;2;2;2;1	8;8;8;8;8;7;7;5;5;5;5;5;2;2;2;1	Bromodomain-containing protein 2	BRD2	tr|H0Y6K2|H0Y6K2_HUMAN Bromodomain-containing protein 2 (Fragment) OS=Homo sapiens GN=BRD2 PE=4 SV=1;tr|H0Y5T9|H0Y5T9_HUMAN Bromodomain-containing protein 2 (Fragment) OS=Homo sapiens GN=BRD2 PE=4 SV=1;tr|B0S7P1|B0S7P1_HUMAN Bromodomain containing 2 OS=Hom	16	9	8	8	5	6	6	6	6	6	6	7	6	4	5	5	5	5	5	5	6	5	4	5	5	5	5	5	5	6	5	14.3	12.6	12.6	88.288	807	807;807;836;801;836;681;681;328;363;613;619;648;296;296;401;147	1	48
B0S8I6	B0S8I6	5	1	1		FAM50A	tr|B0S8I6|B0S8I6_HUMAN Protein FAM50A (Fragment) OS=Homo sapiens GN=FAM50A PE=4 SV=1	1	5	1	1	2	3	2	3	2	3	3	3	3	0	0	0	0	0	1	0	0	1	0	0	0	0	0	1	0	0	1	23.5	4.2	4.2	30.693	260	260	3.5			1	1
B0UX83;G3V1Z5;P46379-2;P46379;P46379-3;F8VX53;F8VXY4;E7EMZ4;F6TH84;F6S6P2;F6UR09;F6U1F2;F6XTU0;F6RG75;F6WML8;F6VEM6;F6X9W3;F6U341;H0Y710;H0Y4L1;F6TC96;H0Y7K4;H0Y759;H0Y410;H0Y583;H0Y571	B0UX83;G3V1Z5;P46379-2;P46379;P46379-3;F8VX53;F8VXY4;E7EMZ4;F6TH84	25;25;25;25;25;23;23;22;13;12;7;7;7;7;7;7;7;7;6;5;5;1;1;1;1;1	25;25;25;25;25;23;23;22;13;12;7;7;7;7;7;7;7;7;6;5;5;1;1;1;1;1	25;25;25;25;25;23;23;22;13;12;7;7;7;7;7;7;7;7;6;5;5;1;1;1;1;1	Large proline-rich protein BAG6	BAG6	tr|B0UX83|B0UX83_HUMAN HLA-B associated transcript 3 OS=Homo sapiens GN=BAT3 PE=4 SV=1;tr|G3V1Z5|G3V1Z5_HUMAN HLA-B associated transcript 3, isoform CRA_c OS=Homo sapiens GN=BAG6 PE=4 SV=1;sp|P46379-2|BAG6_HUMAN Isoform 2 of Large proline-rich protein BAG6	26	25	25	25	20	19	21	19	15	14	20	20	14	20	19	21	19	15	14	20	20	14	20	19	21	19	15	14	20	20	14	35	35	35	118.7	1126	1126;1162;1126;1132;1162;1077;1077;903;743;515;197;206;215;233;244;258;259;262;226;136;158;185;238;238;245;245	1	185
B0UZY3;Q96KQ7-2;B0UZY0;A2ABF8;Q96KQ7;H0YIM0;H0YHA9;B0UZY1;A2ABF9;A2BED6;A2BED7;H0Y4K5;Q96KQ7-3	B0UZY3;Q96KQ7-2;B0UZY0;A2ABF8;Q96KQ7;H0YIM0;H0YHA9;B0UZY1;A2ABF9;A2BED6;A2BED7	10;10;9;9;9;8;8;8;8;7;6;1;1	10;10;9;9;9;8;8;8;8;7;6;1;1	10;10;9;9;9;8;8;8;8;7;6;1;1	Histone-lysine N-methyltransferase EHMT2	EHMT2	tr|B0UZY3|B0UZY3_HUMAN Euchromatic histone-lysine N-methyltransferase 2 OS=Homo sapiens GN=EHMT2 PE=3 SV=1;sp|Q96KQ7-2|EHMT2_HUMAN Isoform 2 of Histone-lysine N-methyltransferase EHMT2 OS=Homo sapiens GN=EHMT2;tr|B0UZY0|B0UZY0_HUMAN Euchromatic histone-lys	13	10	10	10	4	5	5	6	5	7	5	6	4	4	5	5	6	5	7	5	6	4	4	5	5	6	5	7	5	6	4	11.1	11.1	11.1	129.03	1176	1176;1176;1233;1233;1210;1031;1031;1267;1267;888;922;298;202	1.26	44		5	1
B0UZZ8;O15213;Q5HYZ1;A2ABB6;H0Y6G3	B0UZZ8;O15213	9;8;4;4;3	9;8;4;4;3	9;8;4;4;3	WD repeat-containing protein 46	C6orf11;WDR46	tr|B0UZZ8|B0UZZ8_HUMAN Uncharacterized protein OS=Homo sapiens GN=WDR46 PE=2 SV=1;sp|O15213|WDR46_HUMAN WD repeat-containing protein 46 OS=Homo sapiens GN=WDR46 PE=1 SV=3	5	9	9	9	5	5	5	2	2	3	5	8	6	5	5	5	2	2	3	5	8	6	5	5	5	2	2	3	5	8	6	22.1	22.1	22.1	68.04	610	610;610;322;322;322	1.79	10	37
B0YIW6;P48444;E9PEU4;Q6P1Q5;E9PK34	B0YIW6;P48444;E9PEU4	20;20;14;9;2	20;20;14;9;2	20;20;14;9;2	Coatomer subunit delta	ARCN1	tr|B0YIW6|B0YIW6_HUMAN Archain 1, isoform CRA_a OS=Homo sapiens GN=ARCN1 PE=4 SV=1;sp|P48444|COPD_HUMAN Coatomer subunit delta OS=Homo sapiens GN=ARCN1 PE=1 SV=1;tr|E9PEU4|E9PEU4_HUMAN Coatomer subunit delta OS=Homo sapiens GN=ARCN1 PE=4 SV=1	5	20	20	20	19	19	16	16	17	18	17	18	16	19	19	16	16	17	18	17	18	16	19	19	16	16	17	18	17	18	16	40.2	40.2	40.2	61.626	552	552;511;423;189;83	2.08	1	212	4	8
B1AH89;Q14166;E9PGR8	B1AH89;Q14166	20;20;3	20;20;3	20;20;3	Tubulin--tyrosine ligase-like protein 12	TTLL12	tr|B1AH89|B1AH89_HUMAN Tubulin tyrosine ligase-like family, member 12 OS=Homo sapiens GN=TTLL12 PE=4 SV=1;sp|Q14166|TTL12_HUMAN Tubulin--tyrosine ligase-like protein 12 OS=Homo sapiens GN=TTLL12 PE=1 SV=2	3	20	20	20	12	11	10	14	17	16	15	13	11	12	11	10	14	17	16	15	13	11	12	11	10	14	17	16	15	13	11	36.9	36.9	36.9	73.547	636	636;644;211	1.41	106	73
B1AHL2;P23142-4;F8W7M9;P23142-2;B1AHL4;P23142-3;P23142;B1AHM7;H7C1M6;B1AHM9;CON__ENSEMBL:ENSBTAP00000016046	B1AHL2;P23142-4	10;10;4;4;4;4;4;2;2;2;1	10;10;4;4;4;4;4;2;2;2;1	10;10;4;4;4;4;4;2;2;2;1	Fibulin-1	FBLN1	tr|B1AHL2|B1AHL2_HUMAN Fibulin 1 OS=Homo sapiens GN=FBLN1 PE=4 SV=1;sp|P23142-4|FBLN1_HUMAN Isoform C of Fibulin-1 OS=Homo sapiens GN=FBLN1	11	10	10	10	9	9	9	7	7	5	7	6	8	9	9	9	7	7	5	7	6	8	9	9	9	7	7	5	7	6	8	19	19	19	78.329	721	721;683;703;566;601;703;703;139;183;189;706	1.39	64	25	6
B1AHQ7;B1AHQ6;B1AHQ9;Q9NSP4-2;Q9NSP4;B1AHQ8	B1AHQ7;B1AHQ6;B1AHQ9;Q9NSP4-2;Q9NSP4;B1AHQ8	2;2;2;2;2;1	2;2;2;2;2;1	2;2;2;2;2;1	Centromere protein M	CENPM	tr|B1AHQ7|B1AHQ7_HUMAN Centromere protein M OS=Homo sapiens GN=CENPM PE=4 SV=1;tr|B1AHQ6|B1AHQ6_HUMAN Centromere protein M OS=Homo sapiens GN=CENPM PE=4 SV=1;tr|B1AHQ9|B1AHQ9_HUMAN Centromere protein M OS=Homo sapiens GN=CENPM PE=4 SV=1;sp|Q9NSP4-2|CENPM_H	6	2	2	2	1	1	0	1	1	1	1	1	1	1	1	0	1	1	1	1	1	1	1	1	0	1	1	1	1	1	1	31.5	31.5	31.5	8.0974	73	73;146;107;132;180;125	4				9
B7Z686;B1AHR1;Q9UH03-2;Q9UH03;B1AHR2	B7Z686;B1AHR1;Q9UH03-2;Q9UH03;B1AHR2	2;2;2;2;1	2;2;2;2;1	2;2;2;2;1	Neuronal-specific septin-3	2003-09-01	tr|B7Z686|B7Z686_HUMAN Neuronal-specific septin-3 OS=Homo sapiens GN=SEPT3 PE=2 SV=1;tr|B1AHR1|B1AHR1_HUMAN Neuronal-specific septin-3 OS=Homo sapiens GN=SEPT3 PE=4 SV=1;sp|Q9UH03-2|SEPT3_HUMAN Isoform 2 of Neuronal-specific septin-3 OS=Homo sapiens GN=SEP	5	2	2	2	1	0	0	1	0	0	0	1	1	1	0	0	1	0	0	0	1	1	1	0	0	1	0	0	0	1	1	7	7	7	32.997	286	286;294;350;358;178	2		4
B1AJQ6;Q86Y82	B1AJQ6;Q86Y82	4;4	4;4	4;4	Syntaxin-12	STX12	tr|B1AJQ6|B1AJQ6_HUMAN Syntaxin 12 (Fragment) OS=Homo sapiens GN=STX12 PE=4 SV=1;sp|Q86Y82|STX12_HUMAN Syntaxin-12 OS=Homo sapiens GN=STX12 PE=1 SV=1	2	4	4	4	4	3	1	3	2	4	2	2	4	4	3	1	3	2	4	2	2	4	4	3	1	3	2	4	2	2	4	21.8	21.8	21.8	26.761	234	234;276	2.96		1	24
B1AJY5;B1AJY7;O75832;B1AJY6;O75832-2	B1AJY5;B1AJY7;O75832	4;4;4;1;1	4;4;4;1;1	4;4;4;1;1	26S proteasome non-ATPase regulatory subunit 10	PSMD10	tr|B1AJY5|B1AJY5_HUMAN 26S proteasome non-ATPase regulatory subunit 10 OS=Homo sapiens GN=PSMD10 PE=4 SV=1;tr|B1AJY7|B1AJY7_HUMAN 26S proteasome non-ATPase regulatory subunit 10 OS=Homo sapiens GN=PSMD10 PE=4 SV=1;sp|O75832|PSD10_HUMAN 26S proteasome non-A	5	4	4	4	3	4	3	3	3	2	3	4	2	3	4	3	3	3	2	3	4	2	3	4	3	3	3	2	3	4	2	24.3	24.3	24.3	20.217	185	185;193;226;110;151	3			38
B1AK13;P35914;F5GYT9;P35914-2;G5E9S9;B7Z4D4;H0Y2L7;B7Z212;F8W793;Q8TB92-2;Q8TB92	B1AK13;P35914;F5GYT9;P35914-2	4;4;2;2;1;1;1;1;1;1;1	4;4;2;2;1;1;1;1;1;1;1	4;4;2;2;1;1;1;1;1;1;1	Hydroxymethylglutaryl-CoA lyase, mitochondrial	HMGCL	tr|B1AK13|B1AK13_HUMAN 3-hydroxymethyl-3-methylglutaryl-Coenzyme A lyase OS=Homo sapiens GN=HMGCL PE=2 SV=1;sp|P35914|HMGCL_HUMAN Hydroxymethylglutaryl-CoA lyase, mitochondrial OS=Homo sapiens GN=HMGCL PE=1 SV=2;tr|F5GYT9|F5GYT9_HUMAN Hydroxymethylglutaryl	11	4	4	4	2	2	3	3	2	2	4	3	3	2	2	3	3	2	2	4	3	3	2	2	3	3	2	2	4	3	3	15.7	15.7	15.7	31.735	300	300;325;166;254;151;174;182;237;308;340;370	3.04			24	1
Q6P587;Q6P587-2;B1AK40	Q6P587;Q6P587-2;B1AK40	2;2;2	2;2;2	2;2;2	Acylpyruvase FAHD1, mitochondrial	FAHD1	sp|Q6P587|FAHD1_HUMAN Acylpyruvase FAHD1, mitochondrial OS=Homo sapiens GN=FAHD1 PE=1 SV=2;sp|Q6P587-2|FAHD1_HUMAN Isoform 2 of Acylpyruvase FAHD1, mitochondrial OS=Homo sapiens GN=FAHD1;tr|B1AK40|B1AK40_HUMAN Acylpyruvase FAHD1, mitochondrial OS=Homo sapi	3	2	2	2	1	2	1	2	2	2	2	2	2	1	2	1	2	2	2	2	2	2	1	2	1	2	2	2	2	2	2	21	21	21	24.843	224	224;226;248	3			21
B1AK44;Q9UI95;B1AK45;B1AK46;B1AK43;B1AK47	B1AK44;Q9UI95;B1AK45;B1AK46;B1AK43	4;4;2;2;2;1	4;4;2;2;2;1	4;4;2;2;2;1	Mitotic spindle assembly checkpoint protein MAD2B	MAD2L2	tr|B1AK44|B1AK44_HUMAN MAD2 mitotic arrest deficient-like 2 (Yeast) OS=Homo sapiens GN=MAD2L2 PE=4 SV=1;sp|Q9UI95|MD2L2_HUMAN Mitotic spindle assembly checkpoint protein MAD2B OS=Homo sapiens GN=MAD2L2 PE=1 SV=2;tr|B1AK45|B1AK45_HUMAN MAD2 mitotic arrest d	6	4	4	4	4	4	4	4	4	4	4	4	4	4	4	4	4	4	4	4	4	4	4	4	4	4	4	4	4	4	4	18.3	18.3	18.3	25.692	224	224;211;167;176;198;105	3			72
Q9HAF1-2;Q9HAF1;B1AK64;Q9HAF1-3;B1AK63	Q9HAF1-2;Q9HAF1;B1AK64;Q9HAF1-3	4;4;4;4;1	4;4;4;4;1	4;4;4;4;1	Chromatin modification-related protein MEAF6	MEAF6	sp|Q9HAF1-2|EAF6_HUMAN Isoform 2 of Chromatin modification-related protein MEAF6 OS=Homo sapiens GN=MEAF6;sp|Q9HAF1|EAF6_HUMAN Chromatin modification-related protein MEAF6 OS=Homo sapiens GN=MEAF6 PE=1 SV=1;tr|B1AK64|B1AK64_HUMAN Chromatin modification-rel	5	4	4	4	4	4	3	3	3	2	3	3	4	4	4	3	3	3	2	3	3	4	4	4	3	3	3	2	3	3	4	28.3	28.3	28.3	21.624	191	191;191;192;201;169	3			43
B1AKC7;F8W755;Q9UJF2;H0Y638;H0Y3A3;B7ZCA0;Q5VWQ8-3;Q5VWQ8-4;Q5VWQ8-2;G3XA90;Q5VWQ8;Q96PV0-3;Q96PV0-2;Q96PV0-4;Q96PV0	B1AKC7;F8W755;Q9UJF2;H0Y638	10;10;9;6;1;1;1;1;1;1;1;1;1;1;1	10;10;9;6;1;1;1;1;1;1;1;1;1;1;1	10;10;9;6;1;1;1;1;1;1;1;1;1;1;1	Ras GTPase-activating protein nGAP	RASAL2	tr|B1AKC7|B1AKC7_HUMAN RAS protein activator like 2 OS=Homo sapiens GN=RASAL2 PE=4 SV=1;tr|F8W755|F8W755_HUMAN Ras GTPase-activating protein nGAP OS=Homo sapiens GN=RASAL2 PE=4 SV=1;sp|Q9UJF2|NGAP_HUMAN Ras GTPase-activating protein nGAP OS=Homo sapiens GN	15	10	10	10	4	3	4	3	3	4	7	3	4	4	3	4	3	3	4	7	3	4	4	3	4	3	3	4	7	3	4	8.8	8.8	8.8	142.87	1269	1269;1280;1139;693;1069;1292;967;1036;1065;1132;1189;1284;1285;1299;1343	1.11	33	4
B1AKJ5;O43847;O43847-2;F5H6R2;G3V1R5;F5H7V1;H0Y5G9;E9PHF8	B1AKJ5;O43847;O43847-2;F5H6R2;G3V1R5;F5H7V1	22;22;22;21;17;12;10;10	22;22;22;21;17;12;10;10	22;22;22;21;17;12;10;10	Nardilysin	NRD1	tr|B1AKJ5|B1AKJ5_HUMAN Nardilysin OS=Homo sapiens GN=NRD1 PE=3 SV=1;sp|O43847|NRDC_HUMAN Nardilysin OS=Homo sapiens GN=NRD1 PE=1 SV=2;sp|O43847-2|NRDC_HUMAN Isoform 2 of Nardilysin OS=Homo sapiens GN=NRD1;tr|F5H6R2|F5H6R2_HUMAN Nardilysin OS=Homo sapiens G	8	22	22	22	17	19	21	16	14	15	15	16	13	17	19	21	16	14	15	15	16	13	17	19	21	16	14	15	15	16	13	22.1	22.1	22.1	139.41	1219	1219;1150;1218;1148;1087;747;538;553	1.06	193		6
B4DR76;B1AKL4;Q9NRA8-2;B1AKL3;Q9NRA8	B4DR76;B1AKL4;Q9NRA8-2;B1AKL3;Q9NRA8	2;2;2;2;2	2;2;2;2;2	2;2;2;2;2	Eukaryotic translation initiation factor 4E transporter	EIF4ENIF1	tr|B4DR76|B4DR76_HUMAN Eukaryotic translation initiation factor 4E transporter OS=Homo sapiens GN=EIF4ENIF1 PE=2 SV=1;tr|B1AKL4|B1AKL4_HUMAN Eukaryotic translation initiation factor 4E nuclear import factor 1 OS=Homo sapiens GN=EIF4ENIF1 PE=4 SV=1;sp|Q9NRA	5	2	2	2	2	2	0	0	0	0	0	0	0	2	2	0	0	0	0	0	0	0	2	2	0	0	0	0	0	0	0	5.9	5.9	5.9	68.93	640	640;961;810;811;985	1	4
B1AKN3;Q9P2R6-2;Q9P2R6	B1AKN3;Q9P2R6-2;Q9P2R6	1;1;1	1;1;1	1;1;1	Arginine-glutamic acid dipeptide repeats protein	RERE	tr|B1AKN3|B1AKN3_HUMAN Arginine-glutamic acid dipeptide (RE) repeats OS=Homo sapiens GN=RERE PE=4 SV=1;sp|Q9P2R6-2|RERE_HUMAN Isoform 2 of Arginine-glutamic acid dipeptide repeats protein OS=Homo sapiens GN=RERE;sp|Q9P2R6|RERE_HUMAN Arginine-glutamic acid	3	1	1	1	0	1	0	0	0	0	0	0	1	0	1	0	0	0	0	0	0	1	0	1	0	0	0	0	0	0	1	1.4	1.4	1.4	141.54	1298	1298;1012;1566	1	2
B1AKQ8;B1AKQ7;B1AKQ9;P62873;E7EP32;F5H100;F5H8J8;F5H0S8;E9PCP0;P16520	B1AKQ8;B1AKQ7;B1AKQ9;P62873;E7EP32	7;7;7;7;5;2;2;2;2;2	2;2;2;2;0;0;0;0;0;0	2;2;2;2;0;0;0;0;0;0	Guanine nucleotide-binding protein G(I)/G(S)/G(T) subunit beta-1	GNB1;GNB2	tr|B1AKQ8|B1AKQ8_HUMAN Guanine nucleotide binding protein (G protein), beta polypeptide 1 (Fragment) OS=Homo sapiens GN=GNB1 PE=4 SV=1;tr|B1AKQ7|B1AKQ7_HUMAN Guanine nucleotide binding protein (G protein), beta polypeptide 1 (Fragment) OS=Homo sapiens GN=G	10	7	2	2	6	7	7	7	7	7	7	7	7	2	2	2	2	2	2	2	2	2	2	2	2	2	2	2	2	2	2	52.8	16.7	16.7	12.285	108	108;134;147;340;296;196;232;265;339;340	3.14			18	3
F5H591;B1AKU5;B1AKU4;Q92845	F5H591;B1AKU5;B1AKU4;Q92845	1;1;1;1	1;1;1;1	1;1;1;1	Kinesin-associated protein 3	KIFAP3	tr|F5H591|F5H591_HUMAN Kinesin-associated protein 3 OS=Homo sapiens GN=KIFAP3 PE=4 SV=1;tr|B1AKU5|B1AKU5_HUMAN Kinesin-associated protein 3 OS=Homo sapiens GN=KIFAP3 PE=2 SV=1;tr|B1AKU4|B1AKU4_HUMAN Kinesin-associated protein 3 OS=Homo sapiens GN=KIFAP3 PE	4	1	1	1	1	0	0	0	0	0	0	0	0	1	0	0	0	0	0	0	0	0	1	0	0	0	0	0	0	0	0	2.8	2.8	2.8	82.143	714	714;748;752;792	1	1
B1AKY9;P50993;H0Y7C1;B4DIQ8;B4DHD7	B1AKY9;P50993;H0Y7C1;B4DIQ8	18;18;12;12;5	6;6;3;3;2	6;6;3;3;2	Sodium/potassium-transporting ATPase subunit alpha-2	ATP1A2	tr|B1AKY9|B1AKY9_HUMAN ATPase, Na+/K+ transporting, alpha 2 (+) polypeptide OS=Homo sapiens GN=ATP1A2 PE=3 SV=1;sp|P50993|AT1A2_HUMAN Sodium/potassium-transporting ATPase subunit alpha-2 OS=Homo sapiens GN=ATP1A2 PE=1 SV=1;tr|H0Y7C1|H0Y7C1_HUMAN Sodium/pot	5	18	6	6	12	14	16	14	15	12	13	13	12	1	2	4	2	3	1	1	1	1	1	2	4	2	3	1	1	1	1	20.8	6.2	6.2	110.86	1009	1009;1020;714;723;272	1	16
B1ALA1;Q5TBA9	B1ALA1;Q5TBA9	1;1	1;1	1;1	Protein furry homolog	FRY	tr|B1ALA1|B1ALA1_HUMAN Furry homolog (Drosophila) (Fragment) OS=Homo sapiens GN=FRY PE=4 SV=1;sp|Q5TBA9|FRY_HUMAN Protein furry homolog OS=Homo sapiens GN=FRY PE=1 SV=1	2	1	1	1	1	1	1	1	1	0	0	0	1	1	1	1	1	1	0	0	0	1	1	1	1	1	1	0	0	0	1	6	6	6	16.971	150	150;3013	1	6
B1ALK7;Q14155-1;B7Z6G2;Q14155-6;Q14155-5;E7EUY6;Q14155-2;Q14155-3;Q14155;H0YFH7;E9PDQ5;E7EU80;C9JDI6;B1ANY6;E7ENL8;F5H8B2;B7Z3C7;Q15052-2;Q15052;C9JAD7;B7Z6D9	B1ALK7;Q14155-1;B7Z6G2;Q14155-6;Q14155-5;E7EUY6;Q14155-2;Q14155-3;Q14155;H0YFH7;E9PDQ5	12;12;11;11;11;10;10;10;10;9;7;4;3;3;2;2;2;2;2;1;1	12;12;11;11;11;10;10;10;10;9;7;4;3;3;2;2;2;2;2;1;1	12;12;11;11;11;10;10;10;10;9;7;4;3;3;2;2;2;2;2;1;1	Rho guanine nucleotide exchange factor 7	ARHGEF7	tr|B1ALK7|B1ALK7_HUMAN Rho guanine nucleotide exchange factor (GEF) 7 OS=Homo sapiens GN=ARHGEF7 PE=4 SV=1;sp|Q14155-1|ARHG7_HUMAN Isoform 1 of Rho guanine nucleotide exchange factor 7 OS=Homo sapiens GN=ARHGEF7;tr|B7Z6G2|B7Z6G2_HUMAN Rho guanine nucleotid	21	12	12	12	7	6	9	5	5	7	5	4	3	7	6	9	5	5	7	5	4	3	7	6	9	5	5	7	5	4	3	23.1	23.1	23.1	79.831	705	705;646;721;625;731;447;753;782;803;689;547;151;61;66;143;622;649;622;776;39;181	1.03	57		1
B1ALM5;Q9P0T7	B1ALM5;Q9P0T7	1;1	1;1	1;1	Transmembrane protein 9	TMEM9	tr|B1ALM5|B1ALM5_HUMAN Transmembrane protein 9 OS=Homo sapiens GN=TMEM9 PE=4 SV=1;sp|Q9P0T7|TMEM9_HUMAN Transmembrane protein 9 OS=Homo sapiens GN=TMEM9 PE=1 SV=1	2	1	1	1	1	1	1	1	1	1	1	1	1	1	1	1	1	1	1	1	1	1	1	1	1	1	1	1	1	1	1	7	7	7	20.958	186	186;183	3			9
H0Y5C0;B1ALU1;B1ALU3;O95490-3;O95490-4;O95490-2;O95490-5;O95490;O95490-7;O95490-6	H0Y5C0;B1ALU1;B1ALU3;O95490-3;O95490-4;O95490-2;O95490-5;O95490;O95490-7;O95490-6	5;5;5;5;5;5;5;5;5;5	5;5;5;5;5;5;5;5;5;5	5;5;5;5;5;5;5;5;5;5	Latrophilin-2	ADGRL2;LPHN2	tr|H0Y5C0|H0Y5C0_HUMAN Latrophilin-2 (Fragment) OS=Homo sapiens GN=LPHN2 PE=3 SV=1;tr|B1ALU1|B1ALU1_HUMAN Latrophilin 2 OS=Homo sapiens GN=LPHN2 PE=3 SV=1;tr|B1ALU3|B1ALU3_HUMAN Latrophilin 2 OS=Homo sapiens GN=LPHN2 PE=3 SV=1;sp|O95490-3|LPHN2_HUMAN Isofo	10	5	5	5	1	0	1	1	2	2	1	1	1	1	0	1	1	2	2	1	1	1	1	0	1	1	2	2	1	1	1	5.6	5.6	5.6	151.14	1351	1351;1384;1431;1123;1177;1403;1416;1459;1461;1474	1	11
D3YTA4;B1ALY0;Q8IXS6-2;C9JA33;Q8IXS6	D3YTA4;B1ALY0;Q8IXS6-2;C9JA33;Q8IXS6	2;2;2;1;1	1;1;1;1;1	1;1;1;1;1	Paralemmin-2	PALM2-AKAP2;PALM2	tr|D3YTA4|D3YTA4_HUMAN HCG28765, isoform CRA_c OS=Homo sapiens GN=PALM2 PE=4 SV=1;tr|B1ALY0|B1ALY0_HUMAN A kinase (PRKA) anchor protein 2 (Fragment) OS=Homo sapiens GN=AKAP2 PE=4 SV=1;sp|Q8IXS6-2|PALM2_HUMAN Isoform 2 of Paralemmin-2 OS=Homo sapiens GN=PAL	5	2	1	1	2	2	1	2	2	2	2	2	2	1	1	0	1	1	1	1	1	1	1	1	0	1	1	1	1	1	1	6.5	3.4	3.4	45.698	413	413;433;411;377;379	1	8
F8W8M9;B1AM27;O14795	F8W8M9;B1AM27;O14795	3;3;3	3;3;3	3;3;3	Protein unc-13 homolog B	UNC13B	tr|F8W8M9|F8W8M9_HUMAN Protein unc-13 homolog B OS=Homo sapiens GN=UNC13B PE=4 SV=1;tr|B1AM27|B1AM27_HUMAN Protein unc-13 homolog B OS=Homo sapiens GN=UNC13B PE=4 SV=1;sp|O14795|UN13B_HUMAN Protein unc-13 homolog B OS=Homo sapiens GN=UNC13B PE=1 SV=2	3	3	3	3	2	1	1	0	1	1	1	1	0	2	1	1	0	1	1	1	1	0	2	1	1	0	1	1	1	1	0	3.4	3.4	3.4	182.84	1610	1610;1622;1591	1	10
B1AM48;Q12926-2;Q12926;C9JB16	B1AM48;Q12926-2;Q12926;C9JB16	2;2;2;1	1;1;1;1	1;1;1;1	ELAV-like protein;ELAV-like protein 2	ELAVL2	tr|B1AM48|B1AM48_HUMAN ELAV (Embryonic lethal, abnormal vision, Drosophila)-like 2 (Hu antigen B) (Fragment) OS=Homo sapiens GN=ELAVL2 PE=4 SV=1;sp|Q12926-2|ELAV2_HUMAN Isoform 2 of ELAV-like protein 2 OS=Homo sapiens GN=ELAVL2;sp|Q12926|ELAV2_HUMAN ELAV-l	4	2	1	1	1	2	2	1	1	1	1	1	1	0	1	1	0	0	0	0	0	0	0	1	1	0	0	0	0	0	0	10.6	5.8	5.8	20.729	189	189;346;359;90	2		2
B1AMB1;B1AMB2;Q9BPZ7-5;Q9BPZ7-6;Q9BPZ7-3;Q9BPZ7-2;Q9BPZ7	B1AMB1;B1AMB2;Q9BPZ7-5;Q9BPZ7-6;Q9BPZ7-3;Q9BPZ7-2;Q9BPZ7	1;1;1;1;1;1;1	1;1;1;1;1;1;1	1;1;1;1;1;1;1	Target of rapamycin complex 2 subunit MAPKAP1	MAPKAP1	tr|B1AMB1|B1AMB1_HUMAN Mitogen-activated protein kinase associated protein 1 (Fragment) OS=Homo sapiens GN=MAPKAP1 PE=4 SV=1;tr|B1AMB2|B1AMB2_HUMAN Mitogen-activated protein kinase associated protein 1 (Fragment) OS=Homo sapiens GN=MAPKAP1 PE=4 SV=1;sp|Q9B	7	1	1	1	1	1	1	0	1	0	1	1	1	1	1	1	0	1	0	1	1	1	1	1	1	0	1	0	1	1	1	15.1	15.1	15.1	10.36	93	93;132;323;372;475;486;522	2		7
B1AMS2;F5H1J5;Q14141-2;Q14141-4;Q14141;B4E049;F8W8Q8;Q14141-3	B1AMS2;F5H1J5;Q14141-2;Q14141-4;Q14141;B4E049	12;12;12;12;12;10;5;5	5;5;5;5;5;4;2;2	5;5;5;5;5;4;2;2	Septin-6	2006-09-01	tr|B1AMS2|B1AMS2_HUMAN Septin 6 OS=Homo sapiens GN=SEPT6 PE=3 SV=1;tr|F5H1J5|F5H1J5_HUMAN Septin-6 OS=Homo sapiens GN=SEPT6 PE=3 SV=1;sp|Q14141-2|SEPT6_HUMAN Isoform I of Septin-6 OS=Homo sapiens GN=SEPT6;sp|Q14141-4|SEPT6_HUMAN Isoform V of Septin-6 OS=Ho	8	12	5	5	9	11	9	10	9	9	11	10	9	3	4	3	3	3	3	4	3	3	3	4	3	3	3	3	4	3	3	34.6	18.6	18.6	49.303	431	431;457;427;429;434;369;267;267	2		31
B1AMX9;Q12933-4;Q12933-3;Q12933;Q12933-2;B1AMY1;B1AMX7;B1AMX8	B1AMX9;Q12933-4;Q12933-3;Q12933;Q12933-2	5;5;5;5;5;1;1;1	5;5;5;5;5;1;1;1	5;5;5;5;5;1;1;1	TNF receptor-associated factor 2	TRAF2	tr|B1AMX9|B1AMX9_HUMAN TNF receptor-associated factor 2 OS=Homo sapiens GN=TRAF2 PE=4 SV=1;sp|Q12933-4|TRAF2_HUMAN Isoform 4 of TNF receptor-associated factor 2 OS=Homo sapiens GN=TRAF2;sp|Q12933-3|TRAF2_HUMAN Isoform 3 of TNF receptor-associated factor 2	8	5	5	5	3	3	2	2	3	4	3	3	3	3	3	2	2	3	4	3	3	3	3	3	2	2	3	4	3	3	3	17.5	17.5	17.5	46.566	422	422;476;490;501;553;121;172;193	2.07		26		1
B1ANH0;B1ANG9;Q16774-2;B1ANH1;B1ANH2;B1ANH3	B1ANH0;B1ANG9;Q16774-2;B1ANH1;B1ANH2;B1ANH3	4;4;4;4;3;3	1;1;1;1;0;0	1;1;1;1;0;0	Guanylate kinase	GUK1	tr|B1ANH0|B1ANH0_HUMAN Guanylate kinase (Fragment) OS=Homo sapiens GN=GUK1 PE=4 SV=1;tr|B1ANG9|B1ANG9_HUMAN Guanylate kinase OS=Homo sapiens GN=GUK1 PE=4 SV=1;sp|Q16774-2|KGUA_HUMAN Isoform 2 of Guanylate kinase OS=Homo sapiens GN=GUK1;tr|B1ANH1|B1ANH1_HUM	6	4	1	1	3	3	2	3	3	3	4	1	3	0	0	0	0	0	0	1	0	0	0	0	0	0	0	0	1	0	0	26.3	6	6	23.711	217	217;218;218;241;253;272	3			1
F5GXL9;B1ANH5;Q16774;B1ANH6	F5GXL9;B1ANH5;Q16774;B1ANH6	4;4;4;3	4;4;4;3	1;1;1;1	Guanylate kinase	GUK1	tr|F5GXL9|F5GXL9_HUMAN Guanylate kinase OS=Homo sapiens GN=GUK1 PE=4 SV=1;tr|B1ANH5|B1ANH5_HUMAN Guanylate kinase OS=Homo sapiens GN=GUK1 PE=4 SV=1;sp|Q16774|KGUA_HUMAN Guanylate kinase OS=Homo sapiens GN=GUK1 PE=1 SV=2;tr|B1ANH6|B1ANH6_HUMAN Guanylate kin	4	4	4	1	4	3	2	4	4	4	4	2	3	4	3	2	4	4	4	4	2	3	1	0	0	1	1	1	1	1	0	35.1	35.1	9.4	18.898	171	171;199;197;242	3			36
B7Z8N6;B1AVT0;P49760-3;P49760	B7Z8N6;B1AVT0;P49760-3;P49760	1;1;1;1	1;1;1;1	1;1;1;1	Dual specificity protein kinase CLK2	CLK2	tr|B7Z8N6|B7Z8N6_HUMAN CDC-like kinase 2, isoform CRA_c OS=Homo sapiens GN=CLK2 PE=2 SV=1;tr|B1AVT0|B1AVT0_HUMAN CDC-like kinase 2 OS=Homo sapiens GN=CLK2 PE=4 SV=1;sp|P49760-3|CLK2_HUMAN Isoform 3 of Dual specificity protein kinase CLK2 OS=Homo sapiens GN	4	1	1	1	0	0	1	1	1	0	0	0	0	0	0	1	1	1	0	0	0	0	0	0	1	1	1	0	0	0	0	5.2	5.2	5.2	32.313	271	271;497;498;499	2		3
F5H0X6;C9JIZ6;F8W6Z6;B1AVU8;P07602;P07602-2;P07602-3;Q5BJH1	F5H0X6;C9JIZ6;F8W6Z6;B1AVU8;P07602;P07602-2;P07602-3;Q5BJH1	6;6;6;6;6;6;6;3	6;6;6;6;6;6;6;3	6;6;6;6;6;6;6;3	Prosaposin;Saposin-A;Saposin-B-Val;Saposin-B;Saposin-C;Saposin-D	PSAP	tr|F5H0X6|F5H0X6_HUMAN Proactivator polypeptide OS=Homo sapiens GN=PSAP PE=4 SV=1;tr|C9JIZ6|C9JIZ6_HUMAN Proactivator polypeptide OS=Homo sapiens GN=PSAP PE=4 SV=1;tr|F8W6Z6|F8W6Z6_HUMAN Proactivator polypeptide OS=Homo sapiens GN=PSAP PE=4 SV=1;tr|B1AVU8|	8	6	6	6	5	6	4	4	4	4	5	4	1	5	6	4	4	4	4	5	4	1	5	6	4	4	4	4	5	4	1	12.9	12.9	12.9	50.435	450	450;526;527;559;524;526;527;240	3.05		19		21
B1B0M1;Q4V328;F5H504;Q4V328-4;Q4V328-2;Q4V328-3	B1B0M1;Q4V328;F5H504;Q4V328-4;Q4V328-2;Q4V328-3	14;14;12;12;10;7	14;14;12;12;10;7	14;14;12;12;10;7	GRIP1-associated protein 1	GRIPAP1	tr|B1B0M1|B1B0M1_HUMAN GRIP1-associated protein 1 OS=Homo sapiens GN=GRIPAP1 PE=4 SV=1;sp|Q4V328|GRAP1_HUMAN GRIP1-associated protein 1 OS=Homo sapiens GN=GRIPAP1 PE=1 SV=1;tr|F5H504|F5H504_HUMAN GRIP1-associated protein 1 OS=Homo sapiens GN=GRIPAP1 PE=4 S	6	14	14	14	8	8	8	5	6	3	8	7	6	8	8	8	5	6	3	8	7	6	8	8	8	5	6	3	8	7	6	25.6	25.6	25.6	90.84	796	796;841;810;810;625;594	1	63
B1PS43;Q3MIV8;P35749-3;P35749;P35749-2	B1PS43;Q3MIV8;P35749-3;P35749;P35749-2	18;18;18;18;18	1;1;1;1;1	1;1;1;1;1	Myosin-11	MYH11	tr|B1PS43|B1PS43_HUMAN Myosin heavy chain 11 smooth muscle isoform OS=Homo sapiens GN=MYH11 PE=2 SV=1;tr|Q3MIV8|Q3MIV8_HUMAN Myosin, heavy chain 11, smooth muscle OS=Homo sapiens GN=MYH11 PE=2 SV=1;sp|P35749-3|MYH11_HUMAN Isoform 3 of Myosin-11 OS=Homo sap	5	18	1	1	15	16	17	15	15	16	15	16	16	0	0	1	0	0	0	0	1	1	0	0	1	0	0	0	0	1	1	9.3	0.5	0.5	234.23	2029	2029;1938;1945;1972;1979	1	3
B2CI53;D3K174;E9PDL9;B5M452;B5M453;Q9Y6M7-2;E9PGC1;E9PFN4;Q9Y6M7;C9JRP1;Q9Y6M7-4;Q9Y6M7-3;F8W7E6;H7C3C4;B6DY53;Q9Y6M7-5;B6DY52	B2CI53;D3K174;E9PDL9;B5M452;B5M453;Q9Y6M7-2;E9PGC1;E9PFN4;Q9Y6M7;C9JRP1;Q9Y6M7-4;Q9Y6M7-3;F8W7E6;H7C3C4;B6DY53;Q9Y6M7-5;B6DY52	20;20;19;18;18;17;16;16;16;15;15;15;12;12;12;11;10	20;20;19;18;18;17;16;16;16;15;15;15;12;12;12;11;10	20;20;19;18;18;17;16;16;16;15;15;15;12;12;12;11;10	Sodium bicarbonate cotransporter 3;Anion exchange protein	SLC4A7	tr|B2CI53|B2CI53_HUMAN Sodium bicarbonate cotransporter 3 OS=Homo sapiens GN=SLC4A7 PE=2 SV=1;tr|D3K174|D3K174_HUMAN Sodium bicarbonate cotransporter 3 OS=Homo sapiens GN=SLC4A7 PE=2 SV=1;tr|E9PDL9|E9PDL9_HUMAN Sodium bicarbonate cotransporter 3 OS=Homo sa	17	20	20	20	8	9	12	11	14	18	13	11	10	8	9	12	11	14	18	13	11	10	8	9	12	11	14	18	13	11	10	24	24	24	127.36	1131	1131;1135;1259;1095;1246;1090;1206;1210;1214;1051;1000;1018;800;801;463;800;574	1	121
E9PIR7;B2R5P6;E2QRB9;B7Z2S5;E9PNQ6;E7ESI6;E7EW10;Q16881-5;Q16881-2;Q16881-4;Q16881-3;Q16881-6;Q16881;F5H780;E9PMY9;E9PKD3;E9PIZ5;E9PQI3;E9PLT3;E9PKI4;E9PRI8;E9PJU2	E9PIR7;B2R5P6;E2QRB9;B7Z2S5;E9PNQ6;E7ESI6;E7EW10;Q16881-5;Q16881-2;Q16881-4;Q16881-3;Q16881-6;Q16881;F5H780;E9PMY9;E9PKD3	22;22;22;22;22;22;22;22;22;22;22;22;22;18;18;11;6;4;4;4;2;1	22;22;22;22;22;22;22;22;22;22;22;22;22;18;18;11;6;4;4;4;2;1	22;22;22;22;22;22;22;22;22;22;22;22;22;18;18;11;6;4;4;4;2;1	Thioredoxin reductase 1, cytoplasmic	TXNRD1	tr|E9PIR7|E9PIR7_HUMAN Thioredoxin reductase 1, cytoplasmic OS=Homo sapiens GN=TXNRD1 PE=3 SV=1;tr|B2R5P6|B2R5P6_HUMAN Thioredoxin reductase 1, cytoplasmic OS=Homo sapiens GN=TXNRD1 PE=2 SV=1;tr|E2QRB9|E2QRB9_HUMAN Thioredoxin reductase 1, cytoplasmic OS=H	22	22	22	22	16	17	17	17	19	17	20	18	17	16	17	17	17	19	17	20	18	17	16	17	17	17	19	17	20	18	17	56.6	56.6	56.6	53.166	482	482;497;541;547;568;581;612;499;543;551;598;614;649;459;461;175;139;53;70;72;44;96	2		226
B2R603;P07910;G3V2Q1;G3V576;P07910-3;G3V555;G3V5V7;G3V575;G8JL89;B4DSU6;G3V4M8;Q569J8;G3V2H6	B2R603;P07910;G3V2Q1;G3V576;P07910-3;G3V555;G3V5V7;G3V575	27;27;26;23;18;15;15;15;13;10;7;7;6	2;2;2;2;0;2;0;2;0;0;0;0;0	2;2;2;2;0;2;0;2;0;0;0;0;0	Heterogeneous nuclear ribonucleoproteins C1/C2	HNRNPC	tr|B2R603|B2R603_HUMAN Heterogeneous nuclear ribonucleoproteins C1/C2 OS=Homo sapiens GN=HNRNPC PE=2 SV=1;sp|P07910|HNRPC_HUMAN Heterogeneous nuclear ribonucleoproteins C1/C2 OS=Homo sapiens GN=HNRNPC PE=1 SV=4;tr|G3V2Q1|G3V2Q1_HUMAN Heterogeneous nuclear	13	27	2	2	25	24	22	24	25	23	22	25	24	2	2	0	1	2	2	2	1	2	2	2	0	1	2	2	2	1	2	64	11.9	11.9	33.28	303	303;306;305;231;226;175;180;187;196;147;66;102;54	2.25		12	4
B2R9R8;Q9BQ13	B2R9R8;Q9BQ13	3;3	3;3	3;3	BTB/POZ domain-containing protein KCTD14	KCTD14	tr|B2R9R8|B2R9R8_HUMAN BTB/POZ domain-containing protein KCTD14 OS=Homo sapiens GN=KCTD14 PE=2 SV=1;sp|Q9BQ13|KCD14_HUMAN BTB/POZ domain-containing protein KCTD14 OS=Homo sapiens GN=KCTD14 PE=2 SV=2	2	3	3	3	0	1	0	1	1	2	2	1	1	0	1	0	1	1	2	2	1	1	0	1	0	1	1	2	2	1	1	20.9	20.9	20.9	26.188	225	225;255	3			10
B2RAX6;Q9Y5J1	B2RAX6;Q9Y5J1	11;11	11;11	11;11	U3 small nucleolar RNA-associated protein 18 homolog	UTP18	tr|B2RAX6|B2RAX6_HUMAN U3 small nucleolar RNA-associated protein 18 homolog OS=Homo sapiens GN=UTP18 PE=2 SV=1;sp|Q9Y5J1|UTP18_HUMAN U3 small nucleolar RNA-associated protein 18 homolog OS=Homo sapiens GN=UTP18 PE=1 SV=3	2	11	11	11	10	11	11	9	9	10	11	9	7	10	11	11	9	9	10	11	9	7	10	11	11	9	9	10	11	9	7	29.9	29.9	29.9	57.707	521	521;556	2.06		108	1	3
B2WTI4;Q6NYC1-2;Q6NYC1;Q6NYC1-3	B2WTI4;Q6NYC1-2;Q6NYC1;Q6NYC1-3	2;2;2;2	2;2;2;2	2;2;2;2	Bifunctional arginine demethylase and lysyl-hydroxylase JMJD6	JMJD6	tr|B2WTI4|B2WTI4_HUMAN Bifunctional arginine demethylase and lysyl-hydroxylase JMJD6 OS=Homo sapiens GN=JMJD6 PE=2 SV=1;sp|Q6NYC1-2|JMJD6_HUMAN Isoform 2 of Bifunctional arginine demethylase and lysyl-hydroxylase JMJD6 OS=Homo sapiens GN=JMJD6;sp|Q6NYC1|JM	4	2	2	2	0	0	1	1	0	1	0	0	1	0	0	1	1	0	1	0	0	1	0	0	1	1	0	1	0	0	1	7.8	7.8	7.8	42.002	361	361;372;403;414	2		4
B3KMG0;Q53GS7	B3KMG0;Q53GS7	2;2	2;2	2;2	Nucleoporin GLE1	GLE1	tr|B3KMG0|B3KMG0_HUMAN Nucleoporin GLE1 OS=Homo sapiens GN=GLE1 PE=2 SV=1;sp|Q53GS7|GLE1_HUMAN Nucleoporin GLE1 OS=Homo sapiens GN=GLE1 PE=1 SV=2	2	2	2	2	0	0	0	0	0	0	2	0	0	0	0	0	0	0	0	2	0	0	0	0	0	0	0	0	2	0	0	5.4	5.4	5.4	50.392	444	444;698	1	2
B3KNJ1	B3KNJ1	6	1	1	Transcription factor BTF3 homolog 4	BTF3L4	tr|B3KNJ1|B3KNJ1_HUMAN Basic transcription factor 3-like 4, isoform CRA_c OS=Homo sapiens GN=BTF3L4 PE=4 SV=1	1	6	1	1	4	3	3	4	4	3	3	4	4	0	0	0	1	0	0	0	0	0	0	0	0	1	0	0	0	0	0	93	14	14	10.905	100	100	4				1
B3KNR9;B4DH12;Q9H479	B3KNR9;B4DH12;Q9H479	1;1;1	1;1;1	1;1;1	Fructosamine-3-kinase	FN3K	tr|B3KNR9|B3KNR9_HUMAN Fructosamine-3-kinase OS=Homo sapiens GN=FN3K PE=2 SV=1;tr|B4DH12|B4DH12_HUMAN Fructosamine-3-kinase OS=Homo sapiens GN=FN3K PE=2 SV=1;sp|Q9H479|FN3K_HUMAN Fructosamine-3-kinase OS=Homo sapiens GN=FN3K PE=1 SV=1	3	1	1	1	1	0	0	0	0	0	0	0	1	1	0	0	0	0	0	0	0	1	1	0	0	0	0	0	0	0	1	9.6	9.6	9.6	20.101	177	177;202;309	3			2
F8VY35;F5H4R6;B3KNT8;P55209;F8W0J6;F8W020;H0YIV4;F8VUX1;F5H1X5;F8W118;F8VXI6;F8VV59;H0YH88;H0YHC3;B7Z9C2;F8VVB5;F8VRJ2;B3KV44;F8VUC3;B7Z4K9	F8VY35;F5H4R6;B3KNT8;P55209;F8W0J6;F8W020;H0YIV4;F8VUX1;F5H1X5;F8W118;F8VXI6;F8VV59;H0YH88;H0YHC3;B7Z9C2;F8VVB5;F8VRJ2;B3KV44	15;15;15;15;14;13;13;12;11;11;11;11;10;10;10;9;8;8;1;1	15;15;15;15;14;13;13;12;11;11;11;11;10;10;10;9;8;8;1;1	5;5;5;5;5;5;3;5;5;1;5;1;0;1;1;3;1;1;0;0	Nucleosome assembly protein 1-like 1	NAP1L1	tr|F8VY35|F8VY35_HUMAN Nucleosome assembly protein 1-like 1 (Fragment) OS=Homo sapiens GN=NAP1L1 PE=3 SV=1;tr|F5H4R6|F5H4R6_HUMAN Nucleosome assembly protein 1-like 1 OS=Homo sapiens GN=NAP1L1 PE=3 SV=1;tr|B3KNT8|B3KNT8_HUMAN Nucleosome assembly protein 1-	20	15	15	5	12	11	14	15	11	14	14	12	12	12	11	14	15	11	14	14	12	12	3	3	5	5	3	4	4	3	3	68.9	68.9	26.1	31.02	264	264;383;368;391;379;207;385;237;131;209;215;327;177;198;349;161;114;323;200;208	2.12	5	276	37	4
B3KP61;Q0VAN0;P31751;B7Z8Z9;C9JIJ1;A8MX96;E7EVP8;C9K000	B3KP61;Q0VAN0;P31751;B7Z8Z9	3;3;3;2;1;1;1;1	3;3;3;2;1;1;1;1	3;3;3;2;1;1;1;1	RAC-beta serine/threonine-protein kinase	AKT2	tr|B3KP61|B3KP61_HUMAN RAC-beta serine/threonine-protein kinase OS=Homo sapiens GN=AKT2 PE=2 SV=1;tr|Q0VAN0|Q0VAN0_HUMAN AKT2 protein OS=Homo sapiens GN=AKT2 PE=2 SV=1;sp|P31751|AKT2_HUMAN RAC-beta serine/threonine-protein kinase OS=Homo sapiens GN=AKT2 PE	8	3	3	3	2	1	0	1	1	1	0	1	2	2	1	0	1	1	1	0	1	2	2	1	0	1	1	1	0	1	2	11.3	11.3	11.3	43.916	382	382;438;481;288;119;133;134;210	2		9
F5H5N2;B4DNC9;B3KQ30;Q9H1K1;B1P7G3;Q9H1K1-2	F5H5N2;B4DNC9;B3KQ30;Q9H1K1;B1P7G3;Q9H1K1-2	4;4;4;4;3;3	4;4;4;4;3;3	4;4;4;4;3;3	Iron-sulfur cluster assembly enzyme ISCU, mitochondrial	ISCU	tr|F5H5N2|F5H5N2_HUMAN Iron-sulfur cluster assembly enzyme ISCU, mitochondrial OS=Homo sapiens GN=ISCU PE=4 SV=1;tr|B4DNC9|B4DNC9_HUMAN Iron-sulfur cluster assembly enzyme ISCU, mitochondrial OS=Homo sapiens GN=ISCU PE=2 SV=1;tr|B3KQ30|B3KQ30_HUMAN Iron-su	6	4	4	4	4	3	3	3	2	2	2	3	4	4	3	3	3	2	2	2	3	4	4	3	3	3	2	2	2	3	4	18.2	18.2	18.2	16.64	154	154;154;156;167;129;142	3.93			2	26
B3KQC5;Q9UKM7;H0YGV7;H0YG20	B3KQC5;Q9UKM7;H0YGV7;H0YG20	5;5;4;4	5;5;4;4	5;5;4;4	alpha-1,2-Mannosidase;Endoplasmic reticulum mannosyl-oligosaccharide 1,2-alpha-mannosidase	MAN1B1	tr|B3KQC5|B3KQC5_HUMAN Endoplasmic reticulum mannosyl-oligosaccharide 1,2-alpha-mannosidase OS=Homo sapiens GN=MAN1B1 PE=2 SV=1;sp|Q9UKM7|MA1B1_HUMAN Endoplasmic reticulum mannosyl-oligosaccharide 1,2-alpha-mannosidase OS=Homo sapiens GN=MAN1B1 PE=1 SV=2;t	4	5	5	5	2	3	3	2	2	3	4	3	2	2	3	3	2	2	3	4	3	2	2	3	3	2	2	3	4	3	2	19.9	19.9	19.9	46.027	402	402;699;555;705	1	26
B3KQT9;G5EA52;P30101;F5H119	B3KQT9;G5EA52;P30101;F5H119	44;44;44;24	44;44;44;24	38;38;38;24	Protein disulfide-isomerase;Protein disulfide-isomerase A3	PDIA3	tr|B3KQT9|B3KQT9_HUMAN Protein disulfide-isomerase A3 OS=Homo sapiens GN=PDIA3 PE=2 SV=1;tr|G5EA52|G5EA52_HUMAN Protein disulfide isomerase family A, member 3, isoform CRA_b OS=Homo sapiens GN=PDIA3 PE=3 SV=1;sp|P30101|PDIA3_HUMAN Protein disulfide-isomera	4	44	44	38	44	39	41	42	43	41	41	39	40	44	39	41	42	43	41	41	39	40	38	33	35	36	37	35	35	33	34	74.6	74.6	65	54.102	480	480;485;505;279	2.13	57	743	89	44
B3KRJ9;Q8WXA9-2;Q8WXA9;E5RFV3	B3KRJ9;Q8WXA9-2;Q8WXA9	4;4;3;1	4;4;3;1	4;4;3;1	Splicing regulatory glutamine/lysine-rich protein 1	SREK1	tr|B3KRJ9|B3KRJ9_HUMAN Splicing regulatory glutamine/lysine-rich protein 1 OS=Homo sapiens GN=SREK1 PE=2 SV=1;sp|Q8WXA9-2|SREK1_HUMAN Isoform 2 of Splicing regulatory glutamine/lysine-rich protein 1 OS=Homo sapiens GN=SREK1;sp|Q8WXA9|SREK1_HUMAN Splicing r	4	4	4	4	2	3	2	1	2	2	3	2	3	2	3	2	1	2	2	3	2	3	2	3	2	1	2	2	3	2	3	14.2	14.2	14.2	58.202	514	514;624;508;132	1	22
B3KRS5;Q92769;E5RFI6;E5RJ04;E5RGV4;E5RHE7;E5RH52;E5RG37;E5RFP9;H3BM24;E5RK19;E7ESJ6	B3KRS5;Q92769	15;15;7;7;7;7;7;7;7;7;6;1	6;6;2;2;2;2;2;2;2;2;2;0	6;6;2;2;2;2;2;2;2;2;2;0	Histone deacetylase 2	HDAC2	tr|B3KRS5|B3KRS5_HUMAN Histone deacetylase OS=Homo sapiens GN=HDAC2 PE=2 SV=1;sp|Q92769|HDAC2_HUMAN Histone deacetylase 2 OS=Homo sapiens GN=HDAC2 PE=1 SV=2	12	15	6	6	11	12	13	12	11	11	14	11	13	5	5	5	4	3	3	6	5	5	5	5	5	4	3	3	6	5	5	35.8	17.2	17.2	51.998	458	458;488;60;65;71;86;100;103;109;161;52;219	2		79
B4DMT5;B3KSH1;O00303;H0YDT6;E9PQV8	B4DMT5;B3KSH1;O00303	14;14;14;4;2	14;14;14;4;2	14;14;14;4;2	Eukaryotic translation initiation factor 3 subunit F	EIF3F	tr|B4DMT5|B4DMT5_HUMAN Eukaryotic translation initiation factor 3 subunit F OS=Homo sapiens GN=EIF3F PE=2 SV=1;tr|B3KSH1|B3KSH1_HUMAN Eukaryotic translation initiation factor 3 subunit F OS=Homo sapiens GN=EIF3F PE=2 SV=1;sp|O00303|EIF3F_HUMAN Eukaryotic t	5	14	14	14	12	12	12	14	12	11	14	12	12	12	12	12	14	12	11	14	12	12	12	12	12	14	12	11	14	12	12	67.4	67.4	67.4	33.24	307	307;372;357;100;124	2.17		199	18	10
B3KSI3;O15382-2;O15382	B3KSI3;O15382-2;O15382	1;1;1	1;1;1	1;1;1	Branched-chain-amino-acid aminotransferase;Branched-chain-amino-acid aminotransferase, mitochondrial	BCAT2	tr|B3KSI3|B3KSI3_HUMAN Branched-chain-amino-acid aminotransferase OS=Homo sapiens GN=BCAT2 PE=2 SV=1;sp|O15382-2|BCAT2_HUMAN Isoform B of Branched-chain-amino-acid aminotransferase, mitochondrial OS=Homo sapiens GN=BCAT2;sp|O15382|BCAT2_HUMAN Branched-chai	3	1	1	1	0	0	0	1	1	1	0	0	1	0	0	0	1	1	1	0	0	1	0	0	0	1	1	1	0	0	1	2.8	2.8	2.8	39.915	352	352;300;392	2		4
O75925;B3KSY9;B4DGW0	O75925;B3KSY9;B4DGW0	2;2;1	1;1;0	1;1;0	E3 SUMO-protein ligase PIAS1	PIAS1;PIAS2	sp|O75925|PIAS1_HUMAN E3 SUMO-protein ligase PIAS1 OS=Homo sapiens GN=PIAS1 PE=1 SV=2;tr|B3KSY9|B3KSY9_HUMAN E3 SUMO-protein ligase PIAS1 OS=Homo sapiens GN=PIAS1 PE=2 SV=1;tr|B4DGW0|B4DGW0_HUMAN E3 SUMO-protein ligase PIAS2 OS=Homo sapiens GN=PIAS2 PE=2 S	3	2	1	1	2	1	1	1	1	1	1	2	1	1	0	0	0	0	0	0	1	0	1	0	0	0	0	0	0	1	0	5.8	3.5	3.5	71.835	651	651;653;282	2		2
B3KT25;Q96S55-2;Q96S55;Q96S55-3;Q96S55-4	B3KT25;Q96S55-2;Q96S55;Q96S55-3	3;3;3;2;1	3;3;3;2;1	3;3;3;2;1	ATPase WRNIP1	WRNIP1	tr|B3KT25|B3KT25_HUMAN Uncharacterized protein OS=Homo sapiens GN=WRNIP1 PE=2 SV=1;sp|Q96S55-2|WRIP1_HUMAN Isoform 2 of ATPase WRNIP1 OS=Homo sapiens GN=WRNIP1;sp|Q96S55|WRIP1_HUMAN ATPase WRNIP1 OS=Homo sapiens GN=WRNIP1 PE=1 SV=2;sp|Q96S55-3|WRIP1_HUMAN	5	3	3	3	0	1	1	1	2	1	3	1	0	0	1	1	1	2	1	3	1	0	0	1	1	1	2	1	3	1	0	5.2	5.2	5.2	66.674	614	614;640;665;445;281	1	11
I3L0X0;B3KT49;E9PCT4;I3L4J3;C9JHY2;Q7Z3B3-2;Q7Z3B3	I3L0X0;B3KT49;E9PCT4;I3L4J3;C9JHY2;Q7Z3B3-2;Q7Z3B3	1;1;1;1;1;1;1	1;1;1;1;1;1;1	1;1;1;1;1;1;1	KAT8 regulatory NSL complex subunit 1	KANSL1	tr|I3L0X0|I3L0X0_HUMAN KAT8 regulatory NSL complex subunit 1 OS=Homo sapiens GN=KANSL1 PE=4 SV=1;tr|B3KT49|B3KT49_HUMAN Uncharacterized protein OS=Homo sapiens PE=2 SV=1;tr|E9PCT4|E9PCT4_HUMAN KAT8 regulatory NSL complex subunit 1 OS=Homo sapiens GN=KIAA12	7	1	1	1	1	1	1	0	0	0	1	0	0	1	1	1	0	0	0	1	0	0	1	1	1	0	0	0	1	0	0	3.8	3.8	3.8	41.196	373	373;373;399;1041;1105;436;1105	1	4
H3BPJ7;H3BTP3;E9PH57;G0LNV1;G0LNV0;P15884-2;B4DUG3;G0LNU8;B3KT62;G0LNU2;G0LNU1;B3KUC0;H3BPQ1;B7Z6Y1;B7Z5M6;P15884;P15884-3	H3BPJ7;H3BTP3;E9PH57;G0LNV1;G0LNV0;P15884-2;B4DUG3;G0LNU8;B3KT62;G0LNU2;G0LNU1;B3KUC0;H3BPQ1;B7Z6Y1;B7Z5M6;P15884;P15884-3	2;2;2;2;2;2;2;2;2;2;2;2;2;2;2;2;2	1;1;1;1;1;1;1;1;1;1;1;1;1;1;1;1;1	1;1;1;1;1;1;1;1;1;1;1;1;1;1;1;1;1	Transcription factor 4	TCF4	tr|H3BPJ7|H3BPJ7_HUMAN Transcription factor 4 OS=Homo sapiens GN=TCF4 PE=4 SV=1;tr|H3BTP3|H3BTP3_HUMAN Transcription factor 4 OS=Homo sapiens GN=TCF4 PE=4 SV=1;tr|E9PH57|E9PH57_HUMAN Transcription factor 4 OS=Homo sapiens GN=TCF4 PE=4 SV=1;tr|G0LNV1|G0LNV1	17	2	1	1	1	1	0	1	1	2	1	1	2	1	1	0	1	1	1	1	1	1	1	1	0	1	1	1	1	1	1	3.9	2.5	2.5	68.482	642	642;677;773;507;507;511;537;596;600;607;611;625;642;643;647;667;671	1.5	5	5
B3KTM8;Q9UBU8-2;H0YLJ3;Q9UBU8;H0YMJ0;B7Z6R1;H0YM21;H0YNE0;H0YMT8;H0YLV1;H0YNI8;H0YNX3	B3KTM8;Q9UBU8-2;H0YLJ3;Q9UBU8;H0YMJ0;B7Z6R1	11;11;10;10;8;8;5;5;4;3;1;1	10;10;9;9;8;7;5;5;4;3;1;1	10;10;9;9;8;7;5;5;4;3;1;1	Mortality factor 4-like protein 1	MORF4L1	tr|B3KTM8|B3KTM8_HUMAN Mortality factor 4-like protein 1 OS=Homo sapiens GN=MORF4L1 PE=2 SV=1;sp|Q9UBU8-2|MO4L1_HUMAN Isoform 2 of Mortality factor 4-like protein 1 OS=Homo sapiens GN=MORF4L1;tr|H0YLJ3|H0YLJ3_HUMAN Mortality factor 4-like protein 1 OS=Homo	12	11	10	10	9	8	8	9	7	10	9	7	6	8	7	7	8	6	9	8	6	5	8	7	7	8	6	9	8	6	5	46	42.2	42.2	40.028	348	348;323;269;362;245;235;156;213;119;113;58;74	2.08		69	2	2
B3KUE5;P55058;E7EV16;P55058-2	B3KUE5;P55058;E7EV16;P55058-2	8;8;7;7	8;8;7;7	8;8;7;7	Phospholipid transfer protein	PLTP	tr|B3KUE5|B3KUE5_HUMAN Phospholipid transfer protein OS=Homo sapiens GN=PLTP PE=2 SV=1;sp|P55058|PLTP_HUMAN Phospholipid transfer protein OS=Homo sapiens GN=PLTP PE=1 SV=1;tr|E7EV16|E7EV16_HUMAN Phospholipid transfer protein OS=Homo sapiens GN=PLTP PE=4 SV	4	8	8	8	5	5	6	5	4	5	8	6	5	5	5	6	5	4	5	8	6	5	5	5	6	5	4	5	8	6	5	17.7	17.7	17.7	56.634	513	513;493;398;441	1.85	10	58
B3KUK2;P04179;P04179-2;F5H3C5;F5H4R2;F5GYZ5;G8JLJ2;B4E3K9;G5E9P6;F5GXZ9	B3KUK2;P04179;P04179-2;F5H3C5;F5H4R2;F5GYZ5;G8JLJ2;B4E3K9	7;7;6;5;5;5;4;4;1;1	7;7;6;5;5;5;4;4;1;1	7;7;6;5;5;5;4;4;1;1	Superoxide dismutase [Mn], mitochondrial	SOD2	tr|B3KUK2|B3KUK2_HUMAN Superoxide dismutase OS=Homo sapiens GN=SOD2 PE=2 SV=1;sp|P04179|SODM_HUMAN Superoxide dismutase [Mn], mitochondrial OS=Homo sapiens GN=SOD2 PE=1 SV=2;sp|P04179-2|SODM_HUMAN Isoform 2 of Superoxide dismutase [Mn], mitochondrial OS=Ho	10	7	7	7	5	6	6	6	7	5	6	5	6	5	6	6	6	7	5	6	5	6	5	6	6	6	7	5	6	5	6	44.3	44.3	44.3	19.73	176	176;222;183;111;183;190;61;162;140;141	3			77
B3KUS7;Q9H3Q1	B3KUS7;Q9H3Q1	2;2	2;2	2;2	Cdc42 effector protein 4	CDC42EP4	tr|B3KUS7|B3KUS7_HUMAN Cdc42 effector protein 4 OS=Homo sapiens GN=CDC42EP4 PE=2 SV=1;sp|Q9H3Q1|BORG4_HUMAN Cdc42 effector protein 4 OS=Homo sapiens GN=CDC42EP4 PE=1 SV=1	2	2	2	2	0	2	1	0	0	1	1	1	0	0	2	1	0	0	1	1	1	0	0	2	1	0	0	1	1	1	0	11.5	11.5	11.5	30.214	286	286;356	2		7
E9PNF5;B3KUU4;Q6IA69	E9PNF5;B3KUU4;Q6IA69	2;2;2	2;2;2	2;2;2	Glutamine-dependent NAD(+) synthetase	NADSYN1	tr|E9PNF5|E9PNF5_HUMAN Glutamine-dependent NAD(+) synthetase (Fragment) OS=Homo sapiens GN=NADSYN1 PE=4 SV=1;tr|B3KUU4|B3KUU4_HUMAN Glutamine-dependent NAD(+) synthetase OS=Homo sapiens GN=NADSYN1 PE=2 SV=1;sp|Q6IA69|NADE_HUMAN Glutamine-dependent NAD(+) s	3	2	2	2	0	0	0	1	1	0	0	0	0	0	0	0	1	1	0	0	0	0	0	0	0	1	1	0	0	0	0	16.8	16.8	16.8	16.147	149	149;446;706	1	2
C9JCB7;B3KV61;Q8NBZ7-3;Q8NBZ7;Q8NBZ7-2;C9JFU6;C9JE50;B4E3U7;C9JW33;C9J3T9	C9JCB7;B3KV61;Q8NBZ7-3;Q8NBZ7;Q8NBZ7-2;C9JFU6;C9JE50;B4E3U7;C9JW33	4;4;4;4;4;3;3;3;2;1	4;4;4;4;4;3;3;3;2;1	4;4;4;4;4;3;3;3;2;1	UDP-glucuronic acid decarboxylase 1	UXS1	tr|C9JCB7|C9JCB7_HUMAN UDP-glucuronic acid decarboxylase 1 (Fragment) OS=Homo sapiens GN=UXS1 PE=4 SV=1;tr|B3KV61|B3KV61_HUMAN UDP-glucuronate decarboxylase 1, isoform CRA_a OS=Homo sapiens GN=UXS1 PE=2 SV=1;sp|Q8NBZ7-3|UXS1_HUMAN Isoform 3 of UDP-glucuron	10	4	4	4	2	3	3	3	2	3	4	2	2	2	3	3	3	2	3	4	2	2	2	3	3	3	2	3	4	2	2	59	59	59	14.991	134	134;363;252;420;425;121;171;185;190;52	2		26
E9PRU3;B3KVE1;P30291;H0YEJ2;E9PQ51	E9PRU3;B3KVE1;P30291;H0YEJ2;E9PQ51	2;2;2;1;1	2;2;2;1;1	2;2;2;1;1	Wee1-like protein kinase	WEE1	tr|E9PRU3|E9PRU3_HUMAN Wee1-like protein kinase (Fragment) OS=Homo sapiens GN=WEE1 PE=4 SV=1;tr|B3KVE1|B3KVE1_HUMAN WEE1 homolog (S. pombe), isoform CRA_b OS=Homo sapiens GN=WEE1 PE=2 SV=1;sp|P30291|WEE1_HUMAN Wee1-like protein kinase OS=Homo sapiens GN=WE	5	2	2	2	1	1	1	0	0	1	1	1	0	1	1	1	0	0	1	1	1	0	1	1	1	0	0	1	1	1	0	10.7	10.7	10.7	24.037	214	214;432;646;145;162	1	6
I3L4Q4;B3KVH8;Q9BUL5;I3L0Y2;C9J6D8;I3L410;I3L1N0;Q9BUL5-2;B4DLK6;I3L2W6;I3L0X3	I3L4Q4;B3KVH8;Q9BUL5;I3L0Y2;C9J6D8;I3L410;I3L1N0;Q9BUL5-2;B4DLK6	7;7;7;5;4;4;4;4;4;2;1	7;7;7;5;4;4;4;4;4;2;1	7;7;7;5;4;4;4;4;4;2;1	PHD finger protein 23	PHF23	tr|I3L4Q4|I3L4Q4_HUMAN PHD finger protein 23 (Fragment) OS=Homo sapiens GN=PHF23 PE=4 SV=1;tr|B3KVH8|B3KVH8_HUMAN PHD finger protein 23 OS=Homo sapiens GN=PHF23 PE=2 SV=1;sp|Q9BUL5|PHF23_HUMAN PHD finger protein 23 OS=Homo sapiens GN=PHF23 PE=1 SV=1;tr|I3L	11	7	7	7	3	4	5	6	4	6	4	4	5	3	4	5	6	4	6	4	4	5	3	4	5	6	4	6	4	4	5	42.9	42.9	42.9	21.915	203	203;399;403;186;158;201;273;158;336;59;36	2		42
B3KVR9;D3DWW0;B7ZKY3;Q76G19	B3KVR9;D3DWW0;B7ZKY3;Q76G19	6;6;6;6	6;6;6;6	6;6;6;6	PDZ domain-containing protein 4	hCG_2004980;PDZD4	tr|B3KVR9|B3KVR9_HUMAN HCG2004980, isoform CRA_a OS=Homo sapiens GN=PDZD4 PE=2 SV=1;tr|D3DWW0|D3DWW0_HUMAN HCG2004980, isoform CRA_l OS=Homo sapiens GN=PDZD4 PE=4 SV=1;tr|B7ZKY3|B7ZKY3_HUMAN PDZ domain-containing protein 4 OS=Homo sapiens GN=PDZD4 PE=2 SV=	4	6	6	6	1	2	4	1	2	3	1	3	0	1	2	4	1	2	3	1	3	0	1	2	4	1	2	3	1	3	0	13.7	13.7	13.7	75.348	673	673;694;660;769	1.24	13	4
H0Y9E6;B3KVZ3;Q9H3R5	H0Y9E6;B3KVZ3;Q9H3R5	6;6;6	6;6;6	6;6;6	Centromere protein H	CENPH	tr|H0Y9E6|H0Y9E6_HUMAN Centromere protein H (Fragment) OS=Homo sapiens GN=CENPH PE=4 SV=1;tr|B3KVZ3|B3KVZ3_HUMAN Centromere protein H OS=Homo sapiens GN=CENPH PE=2 SV=1;sp|Q9H3R5|CENPH_HUMAN Centromere protein H OS=Homo sapiens GN=CENPH PE=1 SV=1	3	6	6	6	4	5	4	5	6	4	3	5	4	4	5	4	5	6	4	3	5	4	4	5	4	5	6	4	3	5	4	38.5	38.5	38.5	22.001	187	187;228;247	3			41
B7ZKQ9;F5H4X0;B3KW46;B4DZ71;Q8WTV0-4;F8W8N0;Q8WTV0-2;Q8WTV0;F5H5E8;Q8WTV0-3	B7ZKQ9;F5H4X0;B3KW46;B4DZ71;Q8WTV0-4;F8W8N0;Q8WTV0-2;Q8WTV0;F5H5E8;Q8WTV0-3	2;2;2;2;2;2;2;2;1;1	2;2;2;2;2;2;2;2;1;1	2;2;2;2;2;2;2;2;1;1	Scavenger receptor class B member 1	SCARB1	tr|B7ZKQ9|B7ZKQ9_HUMAN SCARB1 protein OS=Homo sapiens GN=SCARB1 PE=2 SV=1;tr|F5H4X0|F5H4X0_HUMAN Scavenger receptor class B member 1 OS=Homo sapiens GN=SCARB1 PE=4 SV=1;tr|B3KW46|B3KW46_HUMAN Scavenger receptor class B member 1 OS=Homo sapiens GN=SCARB1 PE	10	2	2	2	1	1	2	0	0	1	2	2	1	1	1	2	0	0	1	2	2	1	1	1	2	0	0	1	2	2	1	4.2	4.2	4.2	53.847	481	481;499;512;516;474;506;509;552;146;409	1.91	1	10
H0YH08;H7BYT4;G5EA50;B3KXA1;Q6ZN18-3;Q6ZN18-2;Q6ZN18	H0YH08;H7BYT4;G5EA50;B3KXA1;Q6ZN18-3;Q6ZN18-2;Q6ZN18	1;1;1;1;1;1;1	1;1;1;1;1;1;1	1;1;1;1;1;1;1	Zinc finger protein AEBP2	AEBP2	tr|H0YH08|H0YH08_HUMAN Zinc finger protein AEBP2 (Fragment) OS=Homo sapiens GN=AEBP2 PE=4 SV=1;tr|H7BYT4|H7BYT4_HUMAN Zinc finger protein AEBP2 (Fragment) OS=Homo sapiens GN=AEBP2 PE=4 SV=1;tr|G5EA50|G5EA50_HUMAN AE binding protein 2, isoform CRA_a OS=Homo	7	1	1	1	1	0	1	1	0	0	0	0	0	1	0	1	1	0	0	0	0	0	1	0	1	1	0	0	0	0	0	9.2	9.2	9.2	14.965	130	130;140;274;437;301;503;517	2		3
B3KXS5;P36776;F5GZ27	B3KXS5;P36776;F5GZ27	35;35;32	35;35;32	35;35;32	Lon protease homolog, mitochondrial	LONP1	tr|B3KXS5|B3KXS5_HUMAN Lon protease homolog OS=Homo sapiens GN=LONP1 PE=2 SV=1;sp|P36776|LONM_HUMAN Lon protease homolog, mitochondrial OS=Homo sapiens GN=LONP1 PE=1 SV=2;tr|F5GZ27|F5GZ27_HUMAN Lon protease homolog OS=Homo sapiens GN=LONP1 PE=3 SV=1	3	35	35	35	29	27	28	27	28	26	31	25	21	29	27	28	27	28	26	31	25	21	29	27	28	27	28	26	31	25	21	49.5	49.5	49.5	103.1	923	923;959;763	1.16	272	22	14
C9JPJ8;B3KXV3;E9PAP7;Q8IYP9	C9JPJ8;B3KXV3;E9PAP7;Q8IYP9	1;1;1;1	1;1;1;1	1;1;1;1	Palmitoyltransferase;Palmitoyltransferase ZDHHC23	ZDHHC23	tr|C9JPJ8|C9JPJ8_HUMAN Probable palmitoyltransferase ZDHHC23 (Fragment) OS=Homo sapiens GN=ZDHHC23 PE=4 SV=1;tr|B3KXV3|B3KXV3_HUMAN Probable palmitoyltransferase ZDHHC23 OS=Homo sapiens GN=ZDHHC23 PE=2 SV=1;tr|E9PAP7|E9PAP7_HUMAN Probable palmitoyltransfer	4	1	1	1	1	0	1	1	0	0	1	1	1	1	0	1	1	0	0	1	1	1	1	0	1	1	0	0	1	1	1	5.4	5.4	5.4	17.126	148	148;403;412;409	2		6
B3KXW5;O43747;O43747-2;E7EUH1;F5GZV5;B3KNW1;H3BNN2;H3BN71;B4DGE1;H3BR36;H3BUN9;H3BNR4;H3BN75;H3BS13;H3BV30;H3BRM7	B3KXW5;O43747;O43747-2;E7EUH1;F5GZV5	16;16;16;11;10;3;2;2;2;2;2;2;1;1;1;1	16;16;16;11;10;3;2;2;2;2;2;2;1;1;1;1	16;16;16;11;10;3;2;2;2;2;2;2;1;1;1;1	AP-1 complex subunit gamma-1	AP1G1	tr|B3KXW5|B3KXW5_HUMAN AP-1 complex subunit gamma-1 OS=Homo sapiens GN=AP1G1 PE=2 SV=1;sp|O43747|AP1G1_HUMAN AP-1 complex subunit gamma-1 OS=Homo sapiens GN=AP1G1 PE=1 SV=5;sp|O43747-2|AP1G1_HUMAN Isoform 2 of AP-1 complex subunit gamma-1 OS=Homo sapiens G	16	16	16	16	9	10	12	12	12	10	12	13	10	9	10	12	12	12	10	12	13	10	9	10	12	12	12	10	12	13	10	23.3	23.3	23.3	94.139	845	845;822;825;565;348;247;104;145;176;187;208;236;53;85;92;140	1	107
Q13188;B3KYA7;E5RFQ9	Q13188;B3KYA7;E5RFQ9	3;3;2	3;3;2	3;3;2	Serine/threonine-protein kinase 3;Serine/threonine-protein kinase 3 36kDa subunit;Serine/threonine-protein kinase 3 20kDa subunit	STK3	sp|Q13188|STK3_HUMAN Serine/threonine-protein kinase 3 OS=Homo sapiens GN=STK3 PE=1 SV=2;tr|B3KYA7|B3KYA7_HUMAN Serine/threonine-protein kinase 3 20kDa subunit OS=Homo sapiens GN=STK3 PE=2 SV=1;tr|E5RFQ9|E5RFQ9_HUMAN Serine/threonine-protein kinase 3 20kDa	3	3	3	3	1	2	2	3	2	2	2	3	3	1	2	2	3	2	2	2	3	3	1	2	2	3	2	2	2	3	3	6.9	6.9	6.9	56.3	491	491;519;229	2		20
F5GYV5;H7BZV4;F8WCT1;B3V0L1;Q66PJ3-4;Q66PJ3-3;Q66PJ3-2;Q66PJ3;F5H7X4;F8WEP2;Q66PJ3-5	F5GYV5;H7BZV4;F8WCT1;B3V0L1;Q66PJ3-4;Q66PJ3-3;Q66PJ3-2;Q66PJ3;F5H7X4	3;3;3;3;3;3;3;3;2;1;1	3;3;3;3;3;3;3;3;2;1;1	3;3;3;3;3;3;3;3;2;1;1	ADP-ribosylation factor-like protein 6-interacting protein 4	ARL6IP4	tr|F5GYV5|F5GYV5_HUMAN ADP-ribosylation factor-like protein 6-interacting protein 4 (Fragment) OS=Homo sapiens GN=ARL6IP4 PE=4 SV=1;tr|H7BZV4|H7BZV4_HUMAN ADP-ribosylation factor-like protein 6-interacting protein 4 (Fragment) OS=Homo sapiens GN=ARL6IP4 PE	11	3	3	3	2	3	2	2	3	2	1	2	2	2	3	2	2	3	2	1	2	2	2	3	2	2	3	2	1	2	2	23.7	23.7	23.7	23.687	211	211;216;229;226;338;341;352;360;307;170;304	3			19
B4DDF4;B4DUT8;Q99439;E7ENR3;Q99439-2;H3BTZ5;H3BQH0;H3BVI6;H3BQR6	B4DDF4;B4DUT8;Q99439;E7ENR3;Q99439-2;H3BTZ5;H3BQH0;H3BVI6	13;13;13;9;9;7;7;7;2	12;12;12;8;8;7;7;7;2	12;12;12;8;8;7;7;7;2	Calponin;Calponin-2	CNN2	tr|B4DDF4|B4DDF4_HUMAN Calponin-2 OS=Homo sapiens GN=CNN2 PE=2 SV=1;tr|B4DUT8|B4DUT8_HUMAN Calponin-2 OS=Homo sapiens GN=CNN2 PE=2 SV=1;sp|Q99439|CNN2_HUMAN Calponin-2 OS=Homo sapiens GN=CNN2 PE=1 SV=4;tr|E7ENR3|E7ENR3_HUMAN Calponin-2 OS=Homo sapiens GN=C	9	13	12	12	12	10	11	11	11	11	11	12	12	11	9	10	10	10	10	10	11	11	11	9	10	10	10	10	10	11	11	43	43	43	32.616	298	298;330;309;288;270;191;212;218;66	3.11			161	19
B4DDF7;P30153;F5H3X9;E9PH38;B4E1Q0;C9J9C1	B4DDF7;P30153;F5H3X9;E9PH38	28;28;24;20;10;3	28;28;24;20;10;3	24;24;22;18;10;1	Serine/threonine-protein phosphatase 2A 65 kDa regulatory subunit A alpha isoform	PPP2R1A	tr|B4DDF7|B4DDF7_HUMAN Serine/threonine-protein phosphatase 2A 65 kDa regulatory subunit A alpha isoform OS=Homo sapiens GN=PPP2R1A PE=2 SV=1;sp|P30153|2AAA_HUMAN Serine/threonine-protein phosphatase 2A 65 kDa regulatory subunit A alpha isoform OS=Homo sap	6	28	28	24	26	28	27	26	25	26	27	26	24	26	28	27	26	25	26	27	26	24	22	24	23	22	21	22	23	22	20	45.9	45.9	40.2	64.181	579	579;589;534;509;156;156	2.08	2	445	22	10
B4DDK9;Q10469	B4DDK9;Q10469	2;2	2;2	2;2	Alpha-1,6-mannosyl-glycoprotein 2-beta-N-acetylglucosaminyltransferase	MGAT2	tr|B4DDK9|B4DDK9_HUMAN Alpha-1,6-mannosyl-glycoprotein 2-beta-N-acetylglucosaminyltransferase OS=Homo sapiens GN=MGAT2 PE=2 SV=1;sp|Q10469|MGAT2_HUMAN Alpha-1,6-mannosyl-glycoprotein 2-beta-N-acetylglucosaminyltransferase OS=Homo sapiens GN=MGAT2 PE=1 SV=1	2	2	2	2	0	0	0	0	0	1	1	1	0	0	0	0	0	0	1	1	1	0	0	0	0	0	0	1	1	1	0	5.3	5.3	5.3	52.297	453	453;447	2		3
F8W9D1;F8VYY9;B4DDT7;P54619;H0YHF8;F8VPF5;H0YIC9;G8JLM0;E9PGP6;Q9UGJ0-2;Q9UGJ0-3;Q9UGJ0;F8VVA3;F8VZX1	F8W9D1;F8VYY9;B4DDT7;P54619	9;9;9;9;4;3;3;2;2;2;2;2;1;1	9;9;9;9;4;3;3;2;2;2;2;2;1;1	9;9;9;9;4;3;3;2;2;2;2;2;1;1	5-AMP-activated protein kinase subunit gamma-1	PRKAG1	tr|F8W9D1|F8W9D1_HUMAN 5-AMP-activated protein kinase subunit gamma-1 OS=Homo sapiens GN=PRKAG1 PE=4 SV=1;tr|F8VYY9|F8VYY9_HUMAN 5-AMP-activated protein kinase subunit gamma-1 OS=Homo sapiens GN=PRKAG1 PE=4 SV=1;tr|B4DDT7|B4DDT7_HUMAN 5-AMP-activated pr	14	9	9	9	3	3	4	4	6	5	8	6	4	3	3	4	4	6	5	8	6	4	3	3	4	4	6	5	8	6	4	48.2	48.2	48.2	28.285	247	247;280;299;331;93;145;251;444;445;328;525;569;161;203	2.73		17	45
C9J2P9;B4DDV7;B7ZM03;Q75N03;C9J121	C9J2P9;B4DDV7;B7ZM03;Q75N03;C9J121	2;2;2;2;1	2;2;2;2;1	2;2;2;2;1	E3 ubiquitin-protein ligase Hakai	CBLL1	tr|C9J2P9|C9J2P9_HUMAN E3 ubiquitin-protein ligase Hakai (Fragment) OS=Homo sapiens GN=CBLL1 PE=4 SV=1;tr|B4DDV7|B4DDV7_HUMAN E3 ubiquitin-protein ligase Hakai OS=Homo sapiens GN=CBLL1 PE=2 SV=1;tr|B7ZM03|B7ZM03_HUMAN CBLL1 protein OS=Homo sapiens GN=CBLL1	5	2	2	2	1	1	1	1	0	0	1	0	0	1	1	1	1	0	0	1	0	0	1	1	1	1	0	0	1	0	0	5.3	5.3	5.3	36.398	323	323;370;490;491;282	1.8	1	4
B4DDW1;F8VQX6;H0YI09;Q9H8H3	B4DDW1;F8VQX6;H0YI09;Q9H8H3	2;2;2;2	2;2;2;2	2;2;2;2	Methyltransferase-like protein 7A	METTL7A	tr|B4DDW1|B4DDW1_HUMAN Methyltransferase-like protein 7A OS=Homo sapiens GN=METTL7A PE=2 SV=1;tr|F8VQX6|F8VQX6_HUMAN Methyltransferase-like protein 7A (Fragment) OS=Homo sapiens GN=METTL7A PE=4 SV=1;tr|H0YI09|H0YI09_HUMAN Methyltransferase-like protein 7A	4	2	2	2	2	2	2	2	1	2	2	2	0	2	2	2	2	1	2	2	2	0	2	2	2	2	1	2	2	2	0	15.4	15.4	15.4	20.507	175	175;180;244;244	3			16
Q5T4K2;Q5T4K4;B4DNN0;Q5T4K3;B4DDY7;Q9NY26	Q5T4K2;Q5T4K4;B4DNN0;Q5T4K3;B4DDY7;Q9NY26	1;1;1;1;1;1	1;1;1;1;1;1	1;1;1;1;1;1	Zinc transporter ZIP1	SLC39A1	tr|Q5T4K2|Q5T4K2_HUMAN Solute carrier family 39 (Zinc transporter), member 1 (Fragment) OS=Homo sapiens GN=SLC39A1 PE=2 SV=1;tr|Q5T4K4|Q5T4K4_HUMAN Solute carrier family 39 (Zinc transporter), member 1 (Fragment) OS=Homo sapiens GN=SLC39A1 PE=2 SV=1;tr|B4D	6	1	1	1	1	1	1	1	1	1	1	1	1	1	1	1	1	1	1	1	1	1	1	1	1	1	1	1	1	1	1	5.8	5.8	5.8	21.844	206	206;240;313;321;222;324	3			10
C9JV49;B4DDY8;P49590;B4DQ67;F5HHF0;C9JHI8;E9PG66	C9JV49;B4DDY8;P49590;B4DQ67;F5HHF0;C9JHI8;E9PG66	6;6;6;4;4;4;4	1;1;1;1;1;1;1	1;1;1;1;1;1;1	Probable histidine--tRNA ligase, mitochondrial	HARS2	tr|C9JV49|C9JV49_HUMAN Probable histidine--tRNA ligase, mitochondrial OS=Homo sapiens GN=HARS2 PE=4 SV=1;tr|B4DDY8|B4DDY8_HUMAN Histidyl-tRNA synthetase-like, isoform CRA_a OS=Homo sapiens GN=HARSL PE=2 SV=1;sp|P49590|SYHM_HUMAN Probable histidine--tRNA li	7	6	1	1	4	3	4	3	5	4	5	6	6	1	1	0	1	1	1	1	1	1	1	1	0	1	1	1	1	1	1	13.3	2.8	2.8	52.38	466	466;481;506;334;345;392;432	2		8
C9JSE3;B4DE21;O15287	C9JSE3;B4DE21;O15287	1;1;1	1;1;1	1;1;1	Fanconi anemia group G protein	FANCG	tr|C9JSE3|C9JSE3_HUMAN Fanconi anemia group G protein (Fragment) OS=Homo sapiens GN=FANCG PE=4 SV=1;tr|B4DE21|B4DE21_HUMAN Fanconi anemia group G protein OS=Homo sapiens GN=FANCG PE=2 SV=1;sp|O15287|FANCG_HUMAN Fanconi anemia group G protein OS=Homo sapien	3	1	1	1	1	1	1	1	1	1	1	1	1	1	1	1	1	1	1	1	1	1	1	1	1	1	1	1	1	1	1	5.1	5.1	5.1	23.693	215	215;448;622	2		9
H7C0Q6;B4DEC5;Q9C037-3;Q9C037-2;Q9C037	H7C0Q6;B4DEC5;Q9C037-3;Q9C037-2;Q9C037	1;1;1;1;1	1;1;1;1;1	1;1;1;1;1	E3 ubiquitin-protein ligase TRIM4	TRIM4	tr|H7C0Q6|H7C0Q6_HUMAN Tripartite motif-containing protein 4 (Fragment) OS=Homo sapiens GN=TRIM4 PE=4 SV=1;tr|B4DEC5|B4DEC5_HUMAN Tripartite motif-containing protein 4 OS=Homo sapiens GN=TRIM4 PE=2 SV=1;sp|Q9C037-3|TRIM4_HUMAN Isoform Gamma of Tripartite m	5	1	1	1	1	1	1	1	1	1	1	1	1	1	1	1	1	1	1	1	1	1	1	1	1	1	1	1	1	1	1	5.4	5.4	5.4	23.413	202	202;330;294;474;500	2.24	2	12		3
P26639;B4DEG8;E7ERI3;G3XAN9;D6RCA5;D6R9F8;D6RDJ6;D6RBR8;A2RTX5-2;A2RTX5;D6RJ97;D6RHV7;D6RCS6;B7ZLP8	P26639;B4DEG8;E7ERI3;G3XAN9	47;47;35;35;12;12;12;6;3;3;2;2;2;2	47;47;35;35;12;12;12;6;3;3;2;2;2;2	46;46;34;34;12;12;12;6;3;3;2;2;2;2	Threonine--tRNA ligase, cytoplasmic	TARS	sp|P26639|SYTC_HUMAN Threonine--tRNA ligase, cytoplasmic OS=Homo sapiens GN=TARS PE=1 SV=3;tr|B4DEG8|B4DEG8_HUMAN Threonine--tRNA ligase, cytoplasmic OS=Homo sapiens GN=TARS PE=2 SV=1;tr|E7ERI3|E7ERI3_HUMAN Threonine--tRNA ligase, cytoplasmic OS=Homo sapie	14	47	47	46	38	37	42	36	40	41	42	39	33	38	37	42	36	40	41	42	39	33	38	37	41	36	40	41	42	39	33	51.6	51.6	50.5	83.434	723	723;756;602;619;118;129;131;50;707;802;55;56;66;766	1.11	513	53	2	2
B4DEI4;Q9H8Y8;B4DKT0;Q9H8Y8-2	B4DEI4;Q9H8Y8;B4DKT0;Q9H8Y8-2	8;8;8;6	8;8;8;6	8;8;8;6	Golgi reassembly-stacking protein 2	GORASP2	tr|B4DEI4|B4DEI4_HUMAN Uncharacterized protein OS=Homo sapiens GN=GORASP2 PE=2 SV=1;sp|Q9H8Y8|GORS2_HUMAN Golgi reassembly-stacking protein 2 OS=Homo sapiens GN=GORASP2 PE=1 SV=3;tr|B4DKT0|B4DKT0_HUMAN Golgi reassembly-stacking protein 2 OS=Homo sapiens GN	4	8	8	8	5	5	6	4	7	6	8	7	7	5	5	6	4	7	6	8	7	7	5	5	6	4	7	6	8	7	7	31.4	31.4	31.4	42.044	405	405;452;464;384	2		80
B4DER1;Q9P2J5;F5H698;B4DJ10;Q2TU79;F5H2Z9;E7EN15	B4DER1;Q9P2J5;F5H698;B4DJ10	64;64;63;62;30;9;4	64;64;63;62;30;9;4	64;64;63;62;30;9;4	Leucine--tRNA ligase, cytoplasmic	LARS	tr|B4DER1|B4DER1_HUMAN Leucine--tRNA ligase, cytoplasmic OS=Homo sapiens GN=LARS PE=2 SV=1;sp|Q9P2J5|SYLC_HUMAN Leucine--tRNA ligase, cytoplasmic OS=Homo sapiens GN=LARS PE=1 SV=2;tr|F5H698|F5H698_HUMAN Leucine--tRNA ligase, cytoplasmic OS=Homo sapiens GN=	7	64	64	64	50	52	54	49	43	48	54	46	46	50	52	54	49	43	48	54	46	46	50	52	54	49	43	48	54	46	46	53.4	53.4	53.4	131.47	1149	1149;1176;1130;1122;485;123;159	1.03	613	6		4
F5GZD4;B4DET3;O15118	F5GZD4;B4DET3;O15118	2;2;2	2;2;2	2;2;2	Niemann-Pick C1 protein	NPC1	tr|F5GZD4|F5GZD4_HUMAN Niemann-Pick C1 protein OS=Homo sapiens GN=NPC1 PE=4 SV=1;tr|B4DET3|B4DET3_HUMAN Niemann-Pick C1 protein OS=Homo sapiens GN=NPC1 PE=2 SV=1;sp|O15118|NPC1_HUMAN Niemann-Pick C1 protein OS=Homo sapiens GN=NPC1 PE=1 SV=2	3	2	2	2	2	1	1	1	1	1	2	1	1	2	1	1	1	1	1	2	1	1	2	1	1	1	1	1	2	1	1	3.5	3.5	3.5	86.386	776	776;960;1278	1	11
B4DEX5;H0Y4B0;E9PDK8;C9JA75;O43414-3;O43414-2;O43414;F6QUN3;F6UGJ8	B4DEX5;H0Y4B0;E9PDK8;C9JA75;O43414-3;O43414-2;O43414;F6QUN3;F6UGJ8	2;2;2;2;2;2;2;1;1	2;2;2;2;2;2;2;1;1	2;2;2;2;2;2;2;1;1	ERI1 exoribonuclease 3	PRNPIP;ERI3	tr|B4DEX5|B4DEX5_HUMAN ERI1 exoribonuclease 3 OS=Homo sapiens GN=PRNPIP PE=2 SV=1;tr|H0Y4B0|H0Y4B0_HUMAN ERI1 exoribonuclease 3 (Fragment) OS=Homo sapiens GN=ERI3 PE=4 SV=1;tr|E9PDK8|E9PDK8_HUMAN ERI1 exoribonuclease 3 OS=Homo sapiens GN=ERI3 PE=4 SV=2;tr|	9	2	2	2	2	2	2	2	2	1	1	1	2	2	2	2	2	2	1	1	1	2	2	2	2	2	2	1	1	1	2	10.6	10.6	10.6	18.185	160	160;204;219;231;128;222;337;176;250	3			15
B4DF14;P43003-2;P43003	B4DF14;P43003-2;P43003	1;1;1	1;1;1	1;1;1	Amino acid transporter;Excitatory amino acid transporter 1	SLC1A3	tr|B4DF14|B4DF14_HUMAN Excitatory amino acid transporter 1 OS=Homo sapiens GN=SLC1A3 PE=2 SV=1;sp|P43003-2|EAA1_HUMAN Isoform 2 of Excitatory amino acid transporter 1 OS=Homo sapiens GN=SLC1A3;sp|P43003|EAA1_HUMAN Excitatory amino acid transporter 1 OS=Hom	3	1	1	1	1	1	1	0	0	0	0	0	0	1	1	1	0	0	0	0	0	0	1	1	1	0	0	0	0	0	0	2.4	2.4	2.4	53.624	490	490;497;542	1	3
B4DF47;Q9BUK6-7;Q9BUK6-3;Q9BUK6-2;Q9BUK6;B4DHK3;Q9BUK6-4;Q9BUK6-5	B4DF47;Q9BUK6-7;Q9BUK6-3;Q9BUK6-2;Q9BUK6	3;3;3;3;3;1;1;1	3;3;3;3;3;1;1;1	3;3;3;3;3;1;1;1	Protein misato homolog 1	MSTO1	tr|B4DF47|B4DF47_HUMAN Protein misato homolog 1 OS=Homo sapiens GN=MSTO1 PE=2 SV=1;sp|Q9BUK6-7|MSTO1_HUMAN Isoform 7 of Protein misato homolog 1 OS=Homo sapiens GN=MSTO1;sp|Q9BUK6-3|MSTO1_HUMAN Isoform 3 of Protein misato homolog 1 OS=Homo sapiens GN=MSTO1	8	3	3	3	1	3	2	1	2	2	2	1	2	1	3	2	1	2	2	2	1	2	1	3	2	1	2	2	2	1	2	14.3	14.3	14.3	34.737	315	315;524;558;569;570;147;99;391	2		17
B4DFC9;Q99747	B4DFC9;Q99747	4;4	4;4	4;4	Gamma-soluble NSF attachment protein	NAPG	tr|B4DFC9|B4DFC9_HUMAN Gamma-soluble NSF attachment protein OS=Homo sapiens GN=NAPG PE=2 SV=1;sp|Q99747|SNAG_HUMAN Gamma-soluble NSF attachment protein OS=Homo sapiens GN=NAPG PE=1 SV=1	2	4	4	4	3	3	2	2	4	3	1	2	3	3	3	2	2	4	3	1	2	3	3	3	2	2	4	3	1	2	3	17	17	17	25.662	230	230;312	2.96		1	24
H0YEM7;B4DFI4;O75143-3;O75143-2;O75143;E9PQZ8	H0YEM7;B4DFI4;O75143-3;O75143-2;O75143;E9PQZ8	1;1;1;1;1;1	1;1;1;1;1;1	1;1;1;1;1;1	Autophagy-related protein 13	ATG13	tr|H0YEM7|H0YEM7_HUMAN Autophagy-related protein 13 (Fragment) OS=Homo sapiens GN=ATG13 PE=4 SV=1;tr|B4DFI4|B4DFI4_HUMAN Autophagy-related protein 13 OS=Homo sapiens GN=ATG13 PE=2 SV=1;sp|O75143-3|ATG13_HUMAN Isoform 3 of Autophagy-related protein 13 OS=Ho	6	1	1	1	1	1	1	1	1	1	1	1	0	1	1	1	1	1	1	1	1	0	1	1	1	1	1	1	1	1	0	10.9	10.9	10.9	20.584	193	193;401;405;480;517;550	2		8
H7C272;C9JA95;C9JCK8;B4DFI9;O60921;F8WAW9	H7C272;C9JA95;C9JCK8;B4DFI9;O60921;F8WAW9	2;2;2;2;2;1	2;2;2;2;2;1	2;2;2;2;2;1	Checkpoint protein HUS1	HUS1	tr|H7C272|H7C272_HUMAN Checkpoint protein HUS1 (Fragment) OS=Homo sapiens GN=HUS1 PE=4 SV=1;tr|C9JA95|C9JA95_HUMAN Checkpoint protein HUS1 (Fragment) OS=Homo sapiens GN=HUS1 PE=4 SV=1;tr|C9JCK8|C9JCK8_HUMAN Checkpoint protein HUS1 (Fragment) OS=Homo sapien	6	2	2	2	2	2	2	1	1	2	1	2	1	2	2	2	1	1	2	1	2	1	2	2	2	1	1	2	1	2	1	27.6	27.6	27.6	11.684	105	105;145;183;259;280;160	3			16
B4DFQ4;Q8N668;E9PE85;H7C169	B4DFQ4;Q8N668;E9PE85	4;4;2;1	4;4;2;1	4;4;2;1	COMM domain-containing protein 1	COMMD1	tr|B4DFQ4|B4DFQ4_HUMAN COMM domain-containing protein 1 OS=Homo sapiens GN=COMMD1 PE=2 SV=1;sp|Q8N668|COMD1_HUMAN COMM domain-containing protein 1 OS=Homo sapiens GN=COMMD1 PE=1 SV=1;tr|E9PE85|E9PE85_HUMAN COMM domain-containing protein 1 OS=Homo sapiens G	4	4	4	4	1	3	1	2	2	3	1	1	0	1	3	1	2	2	3	1	1	0	1	3	1	2	2	3	1	1	0	56	56	56	17.665	159	159;190;98;50	3.07			13	1
B4DFR2;Q9NP97;B1AKR6;Q8TF09;H3BQI1;H3BNG9;H3BPA0;Q7Z4M1;Q9NP97-2	B4DFR2;Q9NP97;B1AKR6;Q8TF09	5;5;4;3;2;1;1;1;1	5;5;4;3;2;1;1;1;1	5;5;4;3;2;1;1;1;1	Dynein light chain roadblock-type 1;Dynein light chain roadblock-type 2	DYNLRB1;DYNLRB2	tr|B4DFR2|B4DFR2_HUMAN Dynein light chain roadblock-type 1 OS=Homo sapiens GN=DYNLRB1 PE=2 SV=1;sp|Q9NP97|DLRB1_HUMAN Dynein light chain roadblock-type 1 OS=Homo sapiens GN=DYNLRB1 PE=1 SV=3;tr|B1AKR6|B1AKR6_HUMAN Dynein light chain roadblock-type 1 OS=Hom	9	5	5	5	4	4	5	4	5	4	5	4	4	4	4	5	4	5	4	5	4	4	4	4	5	4	5	4	5	4	4	51.2	51.2	51.2	13.362	121	121;96;148;96;125;40;44;54;47	4				53
C9JJV6;C9JZL8;C9J5M0;C9JC07;B4DG42;Q96S97	C9JJV6;C9JZL8;C9J5M0;C9JC07;B4DG42;Q96S97	2;2;2;2;2;2	2;2;2;2;2;2	2;2;2;2;2;2	Myeloid-associated differentiation marker	MYADM	tr|C9JJV6|C9JJV6_HUMAN Myeloid-associated differentiation marker (Fragment) OS=Homo sapiens GN=MYADM PE=4 SV=1;tr|C9JZL8|C9JZL8_HUMAN Myeloid-associated differentiation marker (Fragment) OS=Homo sapiens GN=MYADM PE=4 SV=1;tr|C9J5M0|C9J5M0_HUMAN Myeloid-ass	6	2	2	2	2	2	2	2	1	2	1	2	1	2	2	2	2	1	2	1	2	1	2	2	2	2	1	2	1	2	1	22.4	22.4	22.4	15.935	147	147;188;242;259;285;322	1.75	18	4	10
B4DG62;P19367;E7ENR4;P19367-4;P19367-2;P19367-3;B1AR63;B1AR62;B1AR61;Q2TB90;Q2TB90-3;Q2TB90-2	B4DG62;P19367;E7ENR4;P19367-4;P19367-2;P19367-3	46;46;43;43;43;43;11;5;5;4;1;1	46;46;43;43;43;43;11;5;5;4;1;1	42;42;39;39;39;39;10;4;4;3;0;0	Hexokinase;Hexokinase-1	HK1	tr|B4DG62|B4DG62_HUMAN Hexokinase-1 OS=Homo sapiens GN=HK1 PE=2 SV=1;sp|P19367|HXK1_HUMAN Hexokinase-1 OS=Homo sapiens GN=HK1 PE=1 SV=3;tr|E7ENR4|E7ENR4_HUMAN Hexokinase-1 OS=Homo sapiens GN=HK1 PE=3 SV=1;sp|P19367-4|HXK1_HUMAN Isoform 4 of Hexokinase-1 OS	12	46	46	42	39	39	41	40	42	41	40	42	40	39	39	41	40	42	41	40	42	40	35	35	37	36	38	37	36	38	36	40.5	40.5	37.3	102.31	915	915;917;952;905;916;921;291;114;139;917;736;806	1.2	531	63	25	3
B4DGM4;Q9NX70	B4DGM4;Q9NX70	1;1	1;1	1;1	Mediator of RNA polymerase II transcription subunit 29	MED29	tr|B4DGM4|B4DGM4_HUMAN Mediator of RNA polymerase II transcription subunit 29 OS=Homo sapiens GN=MED29 PE=2 SV=1;sp|Q9NX70|MED29_HUMAN Mediator of RNA polymerase II transcription subunit 29 OS=Homo sapiens GN=MED29 PE=1 SV=1	2	1	1	1	0	0	0	1	0	0	0	0	0	0	0	0	1	0	0	0	0	0	0	0	0	1	0	0	0	0	0	21.6	21.6	21.6	14.974	139	139;200	3			1
B4DGP9;Q4G0M0;B4DK44;Q9H115	B4DGP9;Q4G0M0;B4DK44;Q9H115	3;3;3;3	1;1;1;1	1;1;1;1	Beta-soluble NSF attachment protein	NAPB	tr|B4DGP9|B4DGP9_HUMAN Beta-soluble NSF attachment protein OS=Homo sapiens GN=NAPB PE=2 SV=1;tr|Q4G0M0|Q4G0M0_HUMAN Beta-soluble NSF attachment protein OS=Homo sapiens GN=NAPB PE=2 SV=1;tr|B4DK44|B4DK44_HUMAN Beta-soluble NSF attachment protein OS=Homo sap	4	3	1	1	3	2	2	3	2	3	2	3	2	1	0	0	1	1	1	0	1	0	1	0	0	1	1	1	0	1	0	18.4	5.1	5.1	28.794	255	255;204;259;298	3			5
B4DH44;P45985;P45985-2;H0YG34	B4DH44;P45985;P45985-2;H0YG34	4;4;4;2	4;4;4;2	4;4;4;2	Dual specificity mitogen-activated protein kinase kinase 4	MAP2K4	tr|B4DH44|B4DH44_HUMAN Dual-specificity mitogen-activated protein kinase kinase 4 OS=Homo sapiens GN=MAP2K4 PE=2 SV=1;sp|P45985|MP2K4_HUMAN Dual specificity mitogen-activated protein kinase kinase 4 OS=Homo sapiens GN=MAP2K4 PE=1 SV=1;sp|P45985-2|MP2K4_HUM	4	4	4	4	4	1	3	3	2	3	3	2	2	4	1	3	3	2	3	3	2	2	4	1	3	3	2	3	3	2	2	14.4	14.4	14.4	42.544	376	376;399;410;271	2		23
B4DH53;Q66K74	B4DH53;Q66K74	18;18	18;18	18;18	Microtubule-associated protein 1S;MAP1S heavy chain;MAP1S light chain	MAP1S	tr|B4DH53|B4DH53_HUMAN MAP1S heavy chain OS=Homo sapiens GN=MAP1S PE=2 SV=1;sp|Q66K74|MAP1S_HUMAN Microtubule-associated protein 1S OS=Homo sapiens GN=MAP1S PE=1 SV=2	2	18	18	18	15	12	16	15	13	12	13	17	11	15	12	16	15	13	12	13	17	11	15	12	16	15	13	12	13	17	11	24.5	24.5	24.5	109.79	1033	1033;1059	1.02	146	1	1
E5RGC1;B4DH70;Q9UKB1-2;Q9UKB1-3;Q9UKB1	E5RGC1;B4DH70;Q9UKB1-2;Q9UKB1-3;Q9UKB1	2;2;2;2;2	2;2;2;2;2	2;2;2;2;2	F-box/WD repeat-containing protein 11	FBXW11	tr|E5RGC1|E5RGC1_HUMAN F-box/WD repeat-containing protein 11 (Fragment) OS=Homo sapiens GN=FBXW11 PE=4 SV=1;tr|B4DH70|B4DH70_HUMAN F-box/WD repeat-containing protein 11 OS=Homo sapiens GN=FBXW11 PE=2 SV=1;sp|Q9UKB1-2|FBW1B_HUMAN Isoform A of F-box/WD repea	5	2	2	2	1	2	1	2	1	1	2	2	1	1	2	1	2	1	1	2	2	1	1	2	1	2	1	1	2	2	1	17.3	17.3	17.3	22.748	197	197;510;508;529;542	2.54		6	7
B4DHA4;Q96CB9	B4DHA4;Q96CB9	1;1	1;1	1;1	5-methylcytosine rRNA methyltransferase NSUN4	NSUN4	tr|B4DHA4|B4DHA4_HUMAN HCG2031650, isoform CRA_f OS=Homo sapiens GN=NSUN4 PE=2 SV=1;sp|Q96CB9|NSUN4_HUMAN Putative methyltransferase NSUN4 OS=Homo sapiens GN=NSUN4 PE=1 SV=2	2	1	1	1	1	1	0	0	0	0	1	0	0	1	1	0	0	0	0	1	0	0	1	1	0	0	0	0	1	0	0	5.1	5.1	5.1	37.373	335	335;384	2		3
B4DHJ7;Q12983	B4DHJ7;Q12983	2;2	2;2	2;2	BCL2/adenovirus E1B 19 kDa protein-interacting protein 3	BNIP3	tr|B4DHJ7|B4DHJ7_HUMAN BCL2/adenovirus E1B 19 kDa protein-interacting protein 3 OS=Homo sapiens GN=BNIP3 PE=2 SV=1;sp|Q12983|BNIP3_HUMAN BCL2/adenovirus E1B 19 kDa protein-interacting protein 3 OS=Homo sapiens GN=BNIP3 PE=1 SV=2	2	2	2	2	2	1	2	1	2	1	2	2	2	2	1	2	1	2	1	2	2	2	2	1	2	1	2	1	2	2	2	12.8	12.8	12.8	19.943	180	180;194	3			15
B7Z7G2;P22570;E7EQC1;B4DHX5;P22570-2;B4DQQ4;G3V0F2	B7Z7G2;P22570;E7EQC1;B4DHX5;P22570-2;B4DQQ4;G3V0F2	18;18;18;18;17;15;11	18;18;18;18;17;15;11	18;18;18;18;17;15;11	NADPH:adrenodoxin oxidoreductase, mitochondrial	FDXR	tr|B7Z7G2|B7Z7G2_HUMAN NADPH:adrenodoxin oxidoreductase, mitochondrial OS=Homo sapiens GN=FDXR PE=2 SV=1;sp|P22570|ADRO_HUMAN NADPH:adrenodoxin oxidoreductase, mitochondrial OS=Homo sapiens GN=FDXR PE=1 SV=3;tr|E7EQC1|E7EQC1_HUMAN NADPH:adrenodoxin oxidore	7	18	18	18	12	14	12	15	15	15	14	13	13	12	14	12	15	15	15	14	13	13	12	14	12	15	15	15	14	13	13	44.4	44.4	44.4	48.056	439	439;491;522;534;497;451;381	2		157
B4DT77;B4DHY4;P20073-2;P20073	B4DT77;B4DHY4;P20073-2;P20073	8;8;8;8	8;8;8;8	8;8;8;8	Annexin;Annexin A7	ANXA7	tr|B4DT77|B4DT77_HUMAN Annexin OS=Homo sapiens GN=ANXA7 PE=2 SV=1;tr|B4DHY4|B4DHY4_HUMAN Annexin OS=Homo sapiens GN=ANXA7 PE=2 SV=1;sp|P20073-2|ANXA7_HUMAN Isoform 2 of Annexin A7 OS=Homo sapiens GN=ANXA7;sp|P20073|ANXA7_HUMAN Annexin A7 OS=Homo sapiens GN	4	8	8	8	6	7	7	7	7	6	6	6	8	6	7	7	7	7	6	6	6	8	6	7	7	7	7	6	6	6	8	24.7	24.7	24.7	37.805	336	336;434;466;488	2.05		83	4
B4DI61;F8W9U7;O00622	B4DI61;F8W9U7;O00622	4;4;4	4;4;4	4;4;4	Protein CYR61	CYR61	tr|B4DI61|B4DI61_HUMAN Protein CYR61 OS=Homo sapiens GN=CYR61 PE=2 SV=1;tr|F8W9U7|F8W9U7_HUMAN Protein CYR61 OS=Homo sapiens GN=CYR61 PE=4 SV=1;sp|O00622|CYR61_HUMAN Protein CYR61 OS=Homo sapiens GN=CYR61 PE=1 SV=1	3	4	4	4	3	2	2	4	3	4	3	3	3	3	2	2	4	3	4	3	3	3	3	2	2	4	3	4	3	3	3	11.8	11.8	11.8	39.679	357	357;379;381	2.41	1	24	19
B4DIF5;Q9NV96-3;Q9NV96-2;Q9NV96;Q3MIR4	B4DIF5;Q9NV96-3;Q9NV96-2;Q9NV96	3;3;3;3;1	3;3;3;3;1	3;3;3;3;1	Cell cycle control protein 50A	TMEM30A	tr|B4DIF5|B4DIF5_HUMAN Cell cycle control protein 50A OS=Homo sapiens GN=TMEM30A PE=2 SV=1;sp|Q9NV96-3|CC50A_HUMAN Isoform 3 of Cell cycle control protein 50A OS=Homo sapiens GN=TMEM30A;sp|Q9NV96-2|CC50A_HUMAN Isoform 2 of Cell cycle control protein 50A OS	5	3	3	3	3	2	3	3	2	3	2	3	3	3	2	3	3	2	3	2	3	3	3	2	3	3	2	3	2	3	3	9.6	9.6	9.6	39.218	345	345;242;325;361;351	2		24
E9PEV0;E9PG40;P05067-10;P05067-4;P05067-6;B4DII8;P05067-8;P05067;P05067-3;P05067-5;P05067-7;P05067-9;H7C104;H7C0V9;H7C2L2;P05067-2	E9PEV0;E9PG40;P05067-10;P05067-4;P05067-6;B4DII8;P05067-8;P05067;P05067-3;P05067-5;P05067-7;P05067-9;H7C104;H7C0V9	15;15;15;15;15;15;15;15;14;14;14;14;11;10;2;1	15;15;15;15;15;15;15;15;14;14;14;14;11;10;2;1	14;14;14;14;14;14;14;14;13;13;13;13;10;9;2;1	Amyloid beta A4 protein;N-APP;Soluble APP-alpha;Soluble APP-beta;C99;Beta-amyloid protein 42;Beta-amyloid protein 40;C83;P3(42);P3(40);C80;Gamma-secretase C-terminal fragment 59;Gamma-secretase C-terminal fragment 57;Gamma-secretase C-terminal fragment 50;C31	APP	tr|E9PEV0|E9PEV0_HUMAN Gamma-secretase C-terminal fragment 50 OS=Homo sapiens GN=APP PE=4 SV=1;tr|E9PG40|E9PG40_HUMAN Gamma-secretase C-terminal fragment 50 OS=Homo sapiens GN=APP PE=4 SV=1;sp|P05067-10|A4_HUMAN Isoform APP639 of Amyloid beta A4 protein OS	16	15	15	14	14	14	8	14	12	11	15	13	11	14	14	8	14	12	11	15	13	11	13	13	7	13	11	10	14	12	10	23	23	21.8	75.109	660	660;714;639;695;714;746;751;770;677;696;733;752;308;485;181;305	1.18	155	6		8
H3BMQ0;B4DIL8;P49815-5;P49815-3;P49815-2;P49815-4;P49815;P49815-6;H3BQK4	H3BMQ0;B4DIL8;P49815-5;P49815-3;P49815-2;P49815-4;P49815;P49815-6	5;5;5;5;5;5;5;4;1	5;5;5;5;5;5;5;4;1	5;5;5;5;5;5;5;4;1	Tuberin	TSC2	tr|H3BMQ0|H3BMQ0_HUMAN Tuberin OS=Homo sapiens GN=TSC2 PE=4 SV=1;tr|B4DIL8|B4DIL8_HUMAN Tuberin OS=Homo sapiens GN=TSC2 PE=2 SV=1;sp|P49815-5|TSC2_HUMAN Isoform 5 of Tuberin OS=Homo sapiens GN=TSC2;sp|P49815-3|TSC2_HUMAN Isoform 3 of Tuberin OS=Homo sapien	9	5	5	5	2	1	1	3	1	1	2	2	3	2	1	1	3	1	1	2	2	3	2	1	1	3	1	1	2	2	3	5.3	5.3	5.3	194.39	1751	1751;1692;1740;1763;1764;1784;1807;1704;535	1	16
Q5TCW7;B4DIQ0;O60942-4;O60942;B4DSJ8;O60942-3;O60942-2	Q5TCW7;B4DIQ0;O60942-4;O60942;B4DSJ8;O60942-3;O60942-2	3;3;3;3;2;2;2	3;3;3;3;2;2;2	3;3;3;3;2;2;2	mRNA-capping enzyme;Polynucleotide 5-triphosphatase;mRNA guanylyltransferase	RNGTT	tr|Q5TCW7|Q5TCW7_HUMAN RNA guanylyltransferase and 5-phosphatase OS=Homo sapiens GN=RNGTT PE=2 SV=1;tr|B4DIQ0|B4DIQ0_HUMAN cDNA FLJ51692, highly similar to mRNA capping enzyme OS=Homo sapiens GN=RNGTT PE=2 SV=1;sp|O60942-4|MCE1_HUMAN Isoform 4 of mRNA-cap	7	3	3	3	1	2	2	2	1	1	3	1	1	1	2	2	2	1	1	3	1	1	1	2	2	2	1	1	3	1	1	6.3	6.3	6.3	61.803	541	541;568;541;597;514;457;574	2		14
F5H5C1;E9PEH8;F8WE01;Q9Y4J8-8;Q9Y4J8-6;Q9Y4J8-10;B4DIR0;Q9Y4J8-5;Q9Y4J8-4;Q9Y4J8-3;Q9Y4J8-2;Q9Y4J8;B7Z202;E9PEY4;E7EVB6;F5GZG4;O60941-3;O60941-5;O60941-2;O60941-4;G5E9F6;O60941	F5H5C1;E9PEH8;F8WE01;Q9Y4J8-8;Q9Y4J8-6;Q9Y4J8-10;B4DIR0;Q9Y4J8-5;Q9Y4J8-4;Q9Y4J8-3;Q9Y4J8-2;Q9Y4J8;B7Z202;E9PEY4;E7EVB6;F5GZG4;O60941-3;O60941-5;O60941-2;O60941-4;G5E9F6;O60941	2;2;2;2;2;2;2;2;2;2;2;2;1;1;1;1;1;1;1;1;1;1	2;2;2;2;2;2;2;2;2;2;2;2;1;1;1;1;1;1;1;1;1;1	2;2;2;2;2;2;2;2;2;2;2;2;1;1;1;1;1;1;1;1;1;1	Dystrobrevin alpha;Dystrobrevin;Dystrobrevin beta	DTNA;DTNB	tr|F5H5C1|F5H5C1_HUMAN Dystrobrevin alpha OS=Homo sapiens GN=DTNA PE=4 SV=1;tr|E9PEH8|E9PEH8_HUMAN Dystrobrevin alpha OS=Homo sapiens GN=DTNA PE=4 SV=1;tr|F8WE01|F8WE01_HUMAN Dystrobrevin alpha OS=Homo sapiens GN=DTNA PE=4 SV=1;sp|Q9Y4J8-8|DTNA_HUMAN Isofo	22	2	2	2	1	0	1	0	2	1	2	1	1	1	0	1	0	2	1	2	1	1	1	0	1	0	2	1	2	1	1	3.8	3.8	3.8	77.656	686	686;690;744;192;391;395;452;513;567;570;686;743;416;590;597;545;558;560;567;597;609;627	1.11	8	1
B4DIR7;Q8IVX7;Q99504;Q99504-2;B4DNZ7;B1APR7	B4DIR7;Q8IVX7;Q99504;Q99504-2;B4DNZ7;B1APR7	7;7;7;6;6;5	7;7;7;6;6;5	7;7;7;6;6;5	Eyes absent homolog 3;Eyes absent homolog	EYA3	tr|B4DIR7|B4DIR7_HUMAN Eyes absent homolog 3 OS=Homo sapiens GN=EYA3 PE=2 SV=1;tr|Q8IVX7|Q8IVX7_HUMAN EYA3 protein OS=Homo sapiens GN=EYA3 PE=2 SV=1;sp|Q99504|EYA3_HUMAN Eyes absent homolog 3 OS=Homo sapiens GN=EYA3 PE=1 SV=3;sp|Q99504-2|EYA3_HUMAN Isoform	6	7	7	7	4	4	3	3	3	5	4	5	5	4	4	3	3	3	5	4	5	5	4	4	3	3	3	5	4	5	5	18.8	18.8	18.8	57.827	527	527;536;573;447;520;416	2		42
B4DIR9;Q9NYJ8-2;Q9NYJ8	B4DIR9;Q9NYJ8-2;Q9NYJ8	2;2;2	2;2;2	2;2;2	TGF-beta-activated kinase 1 and MAP3K7-binding protein 2	TAB2	tr|B4DIR9|B4DIR9_HUMAN TGF-beta-activated kinase 1 and MAP3K7-binding protein 2 OS=Homo sapiens GN=TAB2 PE=2 SV=1;sp|Q9NYJ8-2|TAB2_HUMAN Isoform 2 of TGF-beta-activated kinase 1 and MAP3K7-binding protein 2 OS=Homo sapiens GN=TAB2;sp|Q9NYJ8|TAB2_HUMAN TGF-	3	2	2	2	1	2	2	1	1	2	2	2	2	1	2	2	1	1	2	2	2	2	1	2	2	1	1	2	2	2	2	3.9	3.9	3.9	72.804	661	661;536;693	1.12	15	2
C9J2U4;B4DIY7;Q96BW9;G3V0F3;B4E101;H7C1A2	C9J2U4;B4DIY7;Q96BW9;G3V0F3;B4E101	4;4;3;2;2;1	4;4;3;2;2;1	4;4;3;2;2;1	Phosphatidate cytidylyltransferase, mitochondrial	TAMM41	tr|C9J2U4|C9J2U4_HUMAN Chromosome 3 open reading frame 31, isoform CRA_f OS=Homo sapiens GN=TAMM41 PE=4 SV=1;tr|B4DIY7|B4DIY7_HUMAN Mitochondrial translocator assembly and maintenance protein 41 homolog OS=Homo sapiens GN=TAMM41 PE=2 SV=1;sp|Q96BW9|TAM41_H	6	4	4	4	3	3	3	3	3	3	4	3	3	3	3	3	3	3	3	4	3	3	3	3	3	3	3	3	4	3	3	11.9	11.9	11.9	38.078	337	337;452;316;107;151;55	3			29
B8ZZ99;F8WCZ3;Q96NT0;B4DJ47	B8ZZ99;F8WCZ3;Q96NT0;B4DJ47	1;1;1;1	1;1;1;1	1;1;1;1	Coiled-coil domain-containing protein 115	CCDC115	tr|B8ZZ99|B8ZZ99_HUMAN Coiled-coil domain-containing protein 115 OS=Homo sapiens GN=CCDC115 PE=4 SV=1;tr|F8WCZ3|F8WCZ3_HUMAN Coiled-coil domain-containing protein 115 OS=Homo sapiens GN=CCDC115 PE=4 SV=1;sp|Q96NT0|CC115_HUMAN Coiled-coil domain-containing	4	1	1	1	1	0	1	1	1	0	1	1	1	1	0	1	1	1	0	1	1	1	1	0	1	1	1	0	1	1	1	14.9	14.9	14.9	19.056	175	175;193;180;188	3			7
B4DJA5;P20339	B4DJA5;P20339	11;11	11;11	8;8	Ras-related protein Rab-5A	RAB5A	tr|B4DJA5|B4DJA5_HUMAN Ras-related protein Rab-5A OS=Homo sapiens GN=RAB5A PE=2 SV=1;sp|P20339|RAB5A_HUMAN Ras-related protein Rab-5A OS=Homo sapiens GN=RAB5A PE=1 SV=2	2	11	11	8	11	10	11	10	11	10	11	11	10	11	10	11	10	11	10	11	11	10	8	7	8	7	8	7	8	8	7	66.2	66.2	50.2	22.178	201	201;215	3.04			161	6
H3BRY6;B4DVT3;B4DJL6;B4DVD5;Q96SY0-3;Q96SY0	H3BRY6;B4DVT3;B4DJL6;B4DVD5;Q96SY0-3;Q96SY0	3;3;3;3;3;3	3;3;3;3;3;3	3;3;3;3;3;3	von Willebrand factor A domain-containing protein 9	VWA9	tr|H3BRY6|H3BRY6_HUMAN UPF0464 protein C15orf44 OS=Homo sapiens GN=C15orf44 PE=4 SV=1;tr|B4DVT3|B4DVT3_HUMAN UPF0464 protein C15orf44 OS=Homo sapiens GN=C15orf44 PE=2 SV=1;tr|B4DJL6|B4DJL6_HUMAN UPF0464 protein C15orf44 OS=Homo sapiens GN=C15orf44 PE=2 SV=	6	3	3	3	1	2	2	2	2	1	1	2	1	1	2	2	2	2	1	1	2	1	1	2	2	2	2	1	1	2	1	7.7	7.7	7.7	51.583	468	468;482;554;439;461;518	2		14
B4DJP7;P62318	B4DJP7;P62318	5;5	5;5	5;5	Small nuclear ribonucleoprotein Sm D3	SNRPD3	tr|B4DJP7|B4DJP7_HUMAN Small nuclear ribonucleoprotein Sm D3 OS=Homo sapiens GN=SNRPD3 PE=2 SV=1;sp|P62318|SMD3_HUMAN Small nuclear ribonucleoprotein Sm D3 OS=Homo sapiens GN=SNRPD3 PE=1 SV=1	2	5	5	5	3	5	5	4	4	5	5	5	4	3	5	5	4	4	5	5	5	4	3	5	5	4	4	5	5	5	4	40.8	40.8	40.8	13.291	120	120;126	4				86
B4DJV2;O75390;H0YIC4;F8VRP1;F8VX68;F8VPF9;F8VPA1;F8VTT8;F8W1S4;F8W4S1;H0YH82;F8W642;F8VZK9;F8VX07;F8VWQ5;F8VVF6;F8VRI6;F8VR34;F8W0J2;F8VU34	B4DJV2;O75390	18;18;8;4;4;4;4;4;4;4;4;3;3;3;2;2;2;2;1;1	18;18;8;4;4;4;4;4;4;4;4;3;3;3;2;2;2;2;1;1	17;17;8;4;4;4;4;3;4;3;4;3;3;3;1;1;2;1;0;0	Citrate synthase;Citrate synthase, mitochondrial	CS	tr|B4DJV2|B4DJV2_HUMAN Citrate synthase OS=Homo sapiens GN=CS PE=2 SV=1;sp|O75390|CISY_HUMAN Citrate synthase, mitochondrial OS=Homo sapiens GN=CS PE=1 SV=2	20	18	18	17	15	16	15	15	15	12	12	13	14	15	16	15	15	15	12	12	13	14	14	15	14	14	14	12	12	13	13	44.6	44.6	42.6	50.431	453	453;466;123;118;120;141;144;149;157;178;190;66;81;114;132;139;140;146;75;142	2.1		174	2	8
B4DK30;Q15029	B4DK30;Q15029	48;48	46;46	46;46	116 kDa U5 small nuclear ribonucleoprotein component	EFTUD2	tr|B4DK30|B4DK30_HUMAN 116 kDa U5 small nuclear ribonucleoprotein component OS=Homo sapiens GN=EFTUD2 PE=2 SV=1;sp|Q15029|U5S1_HUMAN 116 kDa U5 small nuclear ribonucleoprotein component OS=Homo sapiens GN=EFTUD2 PE=1 SV=1	2	48	46	46	40	40	38	37	37	36	42	40	38	39	39	37	36	35	35	40	38	37	39	39	37	36	35	35	40	38	37	54.9	53.8	53.8	105.38	937	937;972	1.01	514	7
B4DK69;P52895	B4DK69;P52895	1;1	1;1	1;1	Aldo-keto reductase family 1 member C2	AKR1C2	tr|B4DK69|B4DK69_HUMAN Aldo-keto reductase family 1 member C2 OS=Homo sapiens GN=AKR1C2 PE=2 SV=1;sp|P52895|AK1C2_HUMAN Aldo-keto reductase family 1 member C2 OS=Homo sapiens GN=AKR1C2 PE=1 SV=3	2	1	1	1	0	1	1	1	0	0	0	0	0	0	1	1	1	0	0	0	0	0	0	1	1	1	0	0	0	0	0	2.7	2.7	2.7	33.834	297	297;323	4				3
B4DK80;Q13472-2;Q13472;H7BZN5;H7C4B0;E7EWY2;B4DSJ0	B4DK80;Q13472-2;Q13472;H7BZN5	5;5;5;3;1;1;1	5;5;5;3;1;1;1	4;4;4;2;0;0;1	DNA topoisomerase 3-alpha	TOP3A	tr|B4DK80|B4DK80_HUMAN DNA topoisomerase OS=Homo sapiens GN=TOP3A PE=2 SV=1;sp|Q13472-2|TOP3A_HUMAN Isoform Short of DNA topoisomerase 3-alpha OS=Homo sapiens GN=TOP3A;sp|Q13472|TOP3A_HUMAN DNA topoisomerase 3-alpha OS=Homo sapiens GN=TOP3A PE=1 SV=1;tr|H7	7	5	5	4	4	4	3	3	2	3	5	3	2	4	4	3	3	2	3	5	3	2	3	3	2	2	2	2	4	3	2	5.8	5.8	4.6	101.21	906	906;976;1001;389;168;282;531	1	29
E7EM50;D6RFE8;E7EWV1;Q5H8A4-5;B4DKC7;Q5H8A4-4;Q5H8A4-2;Q5H8A4	E7EM50;D6RFE8;E7EWV1;Q5H8A4-5;B4DKC7;Q5H8A4-4;Q5H8A4-2;Q5H8A4	1;1;1;1;1;1;1;1	1;1;1;1;1;1;1;1	1;1;1;1;1;1;1;1	GPI ethanolamine phosphate transferase 2	PIGG	tr|E7EM50|E7EM50_HUMAN GPI ethanolamine phosphate transferase 2 OS=Homo sapiens GN=PIGG PE=4 SV=1;tr|D6RFE8|D6RFE8_HUMAN GPI ethanolamine phosphate transferase 2 OS=Homo sapiens GN=PIGG PE=4 SV=1;tr|E7EWV1|E7EWV1_HUMAN GPI ethanolamine phosphate transferas	8	1	1	1	0	0	0	0	0	0	1	1	0	0	0	0	0	0	0	1	1	0	0	0	0	0	0	0	1	1	0	4.3	4.3	4.3	51.236	463	463;480;894;299;341;463;975;983	2		2
B4DKR0;Q13190-2;Q13190;H7C3X5;Q13190-3;F8W8Q9;E9PNU4	B4DKR0;Q13190-2;Q13190;H7C3X5;Q13190-3;F8W8Q9;E9PNU4	4;4;4;3;3;3;2	4;4;4;3;3;3;2	4;4;4;3;3;3;2	Syntaxin-5	STX5A;STX5	tr|B4DKR0|B4DKR0_HUMAN Syntaxin 5A, isoform CRA_c OS=Homo sapiens GN=STX5A PE=2 SV=1;sp|Q13190-2|STX5_HUMAN Isoform 2 of Syntaxin-5 OS=Homo sapiens GN=STX5;sp|Q13190|STX5_HUMAN Syntaxin-5 OS=Homo sapiens GN=STX5 PE=1 SV=2;tr|H7C3X5|H7C3X5_HUMAN Syntaxin-5	7	4	4	4	3	2	4	1	3	3	3	4	2	3	2	4	1	3	3	3	4	2	3	2	4	1	3	3	3	4	2	25.1	25.1	25.1	29.233	259	259;301;355;158;267;321;250	3.04			27	1
B4DL02;P29353-2;P29353-7;P29353;P29353-6;P29353-5;P29353-3;H0Y539;E9PFM5;Q5T188;Q5T181;Q5T182	B4DL02;P29353-2;P29353-7;P29353;P29353-6;P29353-5;P29353-3;H0Y539;E9PFM5	5;5;5;5;5;4;4;3;3;2;1;1	5;5;5;5;5;4;4;3;3;2;1;1	4;4;4;4;4;3;3;3;3;2;1;1	SHC-transforming protein 1	SHC1	tr|B4DL02|B4DL02_HUMAN SHC-transforming protein 1 OS=Homo sapiens GN=SHC1 PE=2 SV=1;sp|P29353-2|SHC1_HUMAN Isoform p52Shc of SHC-transforming protein 1 OS=Homo sapiens GN=SHC1;sp|P29353-7|SHC1_HUMAN Isoform 7 of SHC-transforming protein 1 OS=Homo sapiens G	12	5	5	4	1	1	3	1	3	3	3	3	1	1	1	3	1	3	3	3	3	1	0	1	3	1	2	2	2	3	0	19.6	19.6	17.3	56.177	520	520;473;474;583;584;369;428;297;305;200;137;200	2		20
Q9NVU0-3;Q9NVU0-2;B4DL24;H3BT11;Q9NVU0	Q9NVU0-3;Q9NVU0-2;B4DL24;H3BT11;Q9NVU0	2;2;2;2;2	2;2;2;2;2	2;2;2;2;2	DNA-directed RNA polymerase III subunit RPC5	POLR3E	sp|Q9NVU0-3|RPC5_HUMAN Isoform 3 of DNA-directed RNA polymerase III subunit RPC5 OS=Homo sapiens GN=POLR3E;sp|Q9NVU0-2|RPC5_HUMAN Isoform 2 of DNA-directed RNA polymerase III subunit RPC5 OS=Homo sapiens GN=POLR3E;tr|B4DL24|B4DL24_HUMAN DNA-directed RNA po	5	2	2	2	1	2	1	1	2	2	1	2	1	1	2	1	1	2	2	1	2	1	1	2	1	1	2	2	1	2	1	2.9	2.9	2.9	73.138	654	654;666;672;687;708	1	13
B4DL80;G5EA36;P30260;G3V1C4;I3L328;I3L394	B4DL80;G5EA36;P30260;G3V1C4	8;8;8;8;2;2	8;8;8;8;2;2	8;8;8;8;2;2	Cell division cycle protein 27 homolog	CDC27	tr|B4DL80|B4DL80_HUMAN Cell division cycle protein 27 homolog OS=Homo sapiens GN=CDC27 PE=2 SV=1;tr|G5EA36|G5EA36_HUMAN Cell division cycle 27, isoform CRA_c OS=Homo sapiens GN=CDC27 PE=4 SV=1;sp|P30260|CDC27_HUMAN Cell division cycle protein 27 homolog OS	6	8	8	8	5	5	6	3	4	4	4	4	2	5	5	6	3	4	4	4	4	2	5	5	6	3	4	4	4	4	2	16.4	16.4	16.4	84.887	763	763;823;824;830;113;163	1	37
B4DLG2;O75152;E9PQ61;E9PBY7	B4DLG2;O75152;E9PQ61;E9PBY7	18;18;14;12	18;18;14;12	18;18;14;12	Zinc finger CCCH domain-containing protein 11A	ZC3H11A	tr|B4DLG2|B4DLG2_HUMAN Zinc finger CCCH domain-containing protein 11A OS=Homo sapiens GN=ZC3H11A PE=2 SV=1;sp|O75152|ZC11A_HUMAN Zinc finger CCCH domain-containing protein 11A OS=Homo sapiens GN=ZC3H11A PE=1 SV=3;tr|E9PQ61|E9PQ61_HUMAN Zinc finger CCCH dom	4	18	18	18	12	13	11	13	12	11	14	11	11	12	13	11	13	12	11	14	11	11	12	13	11	13	12	11	14	11	11	26.3	26.3	26.3	82.771	756	756;810;652;515	1.02	119	2
B4DLH2;Q8N357	B4DLH2;Q8N357	1;1	1;1	1;1	Solute carrier family 35 member F6	C2orf18;SLC35F6	tr|B4DLH2|B4DLH2_HUMAN Chromosome 2 open reading frame 18, isoform CRA_c OS=Homo sapiens GN=C2orf18 PE=2 SV=1;sp|Q8N357|CB018_HUMAN Transmembrane protein C2orf18 OS=Homo sapiens GN=C2orf18 PE=1 SV=1	2	1	1	1	1	1	1	1	1	1	1	1	1	1	1	1	1	1	1	1	1	1	1	1	1	1	1	1	1	1	1	4.2	4.2	4.2	31.096	288	288;371	3			10
Q9H910;B4DLH4;A6NGP5;H3BU16;Q9H910-2;H3BMV3;B4DL85;H3BMM8;B4E1P3;H3BMT0;H3BTV5;H3BS08	Q9H910;B4DLH4;A6NGP5;H3BU16;Q9H910-2;H3BMV3;B4DL85	10;10;9;8;8;6;6;4;4;4;4;1	10;10;9;8;8;6;6;4;4;4;4;1	10;10;9;8;8;6;6;4;4;4;4;1	Hematological and neurological expressed 1-like protein	HN1L	sp|Q9H910|HN1L_HUMAN Hematological and neurological expressed 1-like protein OS=Homo sapiens GN=HN1L PE=1 SV=1;tr|B4DLH4|B4DLH4_HUMAN Hematological and neurological-expressed 1-like protein OS=Homo sapiens GN=HN1L PE=2 SV=1;tr|A6NGP5|A6NGP5_HUMAN Hematolog	12	10	10	10	9	9	9	10	8	9	8	8	8	9	9	9	10	8	9	8	8	8	9	9	9	10	8	9	8	8	8	62.6	62.6	62.6	20.063	190	190;218;178;167;174;190;208;70;98;115;116;77	3.09			120	12
B4DLN1	B4DLN1	10	10	0			tr|B4DLN1|B4DLN1_HUMAN Mitochondrial dicarboxylate carrier OS=Homo sapiens GN=SLC25A10 PE=2 SV=1	1	10	10	0	8	9	6	7	9	7	7	6	6	8	9	6	7	9	7	7	6	6	0	0	0	0	0	0	0	0	0	28.3	28.3	0	48.099	442	442	3.41			56	39
Q9BWT1-3;B4DLP8;Q9BWT1;B4DV66;Q9BWT1-2	Q9BWT1-3;B4DLP8;Q9BWT1;B4DV66;Q9BWT1-2	1;1;1;1;1	1;1;1;1;1	1;1;1;1;1	Cell division cycle-associated protein 7	CDCA7	sp|Q9BWT1-3|CDCA7_HUMAN Isoform 3 of Cell division cycle-associated protein 7 OS=Homo sapiens GN=CDCA7;tr|B4DLP8|B4DLP8_HUMAN Cell division cycle-associated protein 7 OS=Homo sapiens GN=CDCA7 PE=2 SV=1;sp|Q9BWT1|CDCA7_HUMAN Cell division cycle-associated p	5	1	1	1	1	0	0	0	0	0	0	0	0	1	0	0	0	0	0	0	0	0	1	0	0	0	0	0	0	0	0	4	4	4	36.891	321	321;329;371;406;450	2		1
B4DLR8;P15559-2;P15559;H3BRK3;H3BNV2	B4DLR8;P15559-2;P15559;H3BRK3;H3BNV2	12;12;12;10;9	12;12;12;10;9	12;12;12;10;9	NAD(P)H dehydrogenase [quinone] 1	NQO1	tr|B4DLR8|B4DLR8_HUMAN NAD(P)H dehydrogenase [quinone] 1 OS=Homo sapiens GN=NQO1 PE=2 SV=1;sp|P15559-2|NQO1_HUMAN Isoform 2 of NAD(P)H dehydrogenase [quinone] 1 OS=Homo sapiens GN=NQO1;sp|P15559|NQO1_HUMAN NAD(P)H dehydrogenase [quinone] 1 OS=Homo sapiens	5	12	12	12	10	10	10	9	12	9	11	10	9	10	10	10	9	12	9	11	10	9	10	10	10	9	12	9	11	10	9	49.5	49.5	49.5	22.793	202	202;240;274;269;253	3			104
B4DLZ9;Q5VTB9;Q5TDE7;Q5TDE8;F8WB55;B4DE07;E7EP36	B4DLZ9;Q5VTB9;Q5TDE7;Q5TDE8;F8WB55;B4DE07	4;4;3;3;3;2;1	4;4;3;3;3;2;1	4;4;3;3;3;2;1	E3 ubiquitin-protein ligase RNF220	RNF220	tr|B4DLZ9|B4DLZ9_HUMAN E3 ubiquitin-protein ligase RNF220 OS=Homo sapiens GN=RNF220 PE=2 SV=1;sp|Q5VTB9|RN220_HUMAN E3 ubiquitin-protein ligase RNF220 OS=Homo sapiens GN=RNF220 PE=1 SV=1;tr|Q5TDE7|Q5TDE7_HUMAN E3 ubiquitin-protein ligase RNF220 (Fragment)	7	4	4	4	4	2	4	3	3	3	3	2	3	4	2	4	3	3	3	3	2	3	4	2	4	3	3	3	3	2	3	10.8	10.8	10.8	39.57	353	353;566;259;260;309;171;137	2.79	3		25
B4DME2;Q9BZL4-3;Q9BZL4-4;Q9BZL4;B5MEC7;Q9BZL4-2	B4DME2;Q9BZL4-3;Q9BZL4-4;Q9BZL4	5;5;5;4;2;2	5;5;5;4;2;2	5;5;5;4;2;2	Protein phosphatase 1 regulatory subunit 12C	PPP1R12C	tr|B4DME2|B4DME2_HUMAN Protein phosphatase 1 regulatory subunit 12C OS=Homo sapiens GN=PPP1R12C PE=2 SV=1;sp|Q9BZL4-3|PP12C_HUMAN Isoform 3 of Protein phosphatase 1 regulatory subunit 12C OS=Homo sapiens GN=PPP1R12C;sp|Q9BZL4-4|PP12C_HUMAN Isoform 4 of Pro	6	5	5	5	2	2	3	2	1	1	2	3	1	2	2	3	2	1	1	2	3	1	2	2	3	2	1	1	2	3	1	9.3	9.3	9.3	77.168	707	707;780;781;782;719;719	1.35	15			2
B4DME9;Q9NSK0;Q9NSK0-3;C9J8T5;Q9NSK0-4;C9JXT5;C9JQU1;C9K0D5;Q9NSK0-2;H7C4M1;C9JZE5	B4DME9;Q9NSK0;Q9NSK0-3	8;8;7;3;3;2;2;2;2;1;1	6;6;5;3;3;2;2;2;2;1;1	6;6;5;3;3;2;2;2;2;1;1	Kinesin light chain 4	KLC4	tr|B4DME9|B4DME9_HUMAN Kinesin light chain 4 OS=Homo sapiens GN=KLC4 PE=2 SV=1;sp|Q9NSK0|KLC4_HUMAN Kinesin light chain 4 OS=Homo sapiens GN=KLC4 PE=1 SV=3;sp|Q9NSK0-3|KLC4_HUMAN Isoform 3 of Kinesin light chain 4 OS=Homo sapiens GN=KLC4	11	8	6	6	4	5	7	3	1	5	5	2	3	4	5	5	3	1	5	4	2	3	4	5	5	3	1	5	4	2	3	16.2	14.8	14.8	59.64	542	542;619;637;272;315;82;84;92;131;159;162	2		33
B4DMI0;E9PBM2;Q8WUF8-2;Q8WUF8-4;Q8WUF8-3;Q8WUF8	B4DMI0;E9PBM2;Q8WUF8-2;Q8WUF8-4;Q8WUF8-3;Q8WUF8	1;1;1;1;1;1	1;1;1;1;1;1	1;1;1;1;1;1	Protein FAM172A	FAM172A	tr|B4DMI0|B4DMI0_HUMAN Protein FAM172A OS=Homo sapiens GN=FAM172A PE=2 SV=1;tr|E9PBM2|E9PBM2_HUMAN Protein FAM172A OS=Homo sapiens GN=FAM172A PE=4 SV=1;sp|Q8WUF8-2|F172A_HUMAN Isoform 2 of Protein FAM172A OS=Homo sapiens GN=FAM172A;sp|Q8WUF8-4|F172A_HUMAN	6	1	1	1	0	0	0	1	0	0	0	0	0	0	0	0	1	0	0	0	0	0	0	0	0	1	0	0	0	0	0	6.3	6.3	6.3	31.371	269	269;305;292;306;370;416	2		1
B4DMI5;Q86X53;H0YBT6;H0YB25;E5RHA3	B4DMI5;Q86X53;H0YBT6;H0YB25;E5RHA3	3;3;2;2;2	3;3;2;2;2	3;3;2;2;2	Glutamate-rich protein 1	ERICH1	tr|B4DMI5|B4DMI5_HUMAN Glutamate-rich protein 1 OS=Homo sapiens GN=ERICH1 PE=2 SV=1;sp|Q86X53|ERIC1_HUMAN Glutamate-rich protein 1 OS=Homo sapiens GN=ERICH1 PE=1 SV=1;tr|H0YBT6|H0YBT6_HUMAN Glutamate-rich protein 1 (Fragment) OS=Homo sapiens GN=ERICH1 PE=4	5	3	3	3	1	1	1	1	1	1	1	2	2	1	1	1	1	1	1	1	2	2	1	1	1	1	1	1	1	2	2	10.2	10.2	10.2	46.467	422	422;443;124;223;345	2		12
B4DMI6;Q5MNZ6;I3L4L8;I3L1D0;I3L4S6	B4DMI6;Q5MNZ6;I3L4L8;I3L1D0;I3L4S6	2;2;1;1;1	2;2;1;1;1	2;2;1;1;1	WD repeat domain phosphoinositide-interacting protein 3	WDR45L;WDR45B	tr|B4DMI6|B4DMI6_HUMAN WD repeat domain phosphoinositide-interacting protein 3 OS=Homo sapiens GN=WDR45L PE=2 SV=1;sp|Q5MNZ6|WIPI3_HUMAN WD repeat domain phosphoinositide-interacting protein 3 OS=Homo sapiens GN=WDR45L PE=2 SV=2;tr|I3L4L8|I3L4L8_HUMAN WD r	5	2	2	2	1	2	2	1	1	1	1	1	1	1	2	2	1	1	1	1	1	1	1	2	2	1	1	1	1	1	1	7.6	7.6	7.6	35.175	316	316;344;85;174;201	3.18			9	2
H7C5G1;B4DMV3;Q2TAA2	H7C5G1;B4DMV3;Q2TAA2	4;4;4	4;4;4	4;4;4	Isoamyl acetate-hydrolyzing esterase 1 homolog	IAH1	tr|H7C5G1|H7C5G1_HUMAN Isoamyl acetate-hydrolyzing esterase 1 homolog (Fragment) OS=Homo sapiens GN=IAH1 PE=4 SV=1;tr|B4DMV3|B4DMV3_HUMAN HCG1685787, isoform CRA_b OS=Homo sapiens GN=IAH1 PE=2 SV=1;sp|Q2TAA2|IAH1_HUMAN Isoamyl acetate-hydrolyzing esterase	3	4	4	4	2	2	3	2	2	1	2	2	1	2	2	3	2	2	1	2	2	1	2	2	3	2	2	1	2	2	1	19.7	19.7	19.7	25.085	228	228;135;248	3			17
F5H702;B4DN34;Q96GC5;F5H8D0	F5H702;B4DN34;Q96GC5;F5H8D0	4;4;4;2	4;4;4;2	4;4;4;2	39S ribosomal protein L48, mitochondrial	MRPL48	tr|F5H702|F5H702_HUMAN 39S ribosomal protein L48, mitochondrial OS=Homo sapiens GN=MRPL48 PE=4 SV=1;tr|B4DN34|B4DN34_HUMAN 39S ribosomal protein L48, mitochondrial OS=Homo sapiens GN=MRPL48 PE=2 SV=1;sp|Q96GC5|RM48_HUMAN 39S ribosomal protein L48, mitochon	4	4	4	4	4	3	3	3	4	2	4	4	4	4	3	3	3	4	2	4	4	4	4	3	3	3	4	2	4	4	4	44.2	44.2	44.2	12.77	113	113;194;212;121	3.7			20	46
E7EPF2;C9J9B2;E7ETU5;B4DN88;C9JIJ9;P29558-2;P29558;Q6XE24-3;Q6XE24-4;G5E9J9;Q6XE24-2;Q6XE24	E7EPF2;C9J9B2;E7ETU5;B4DN88;C9JIJ9;P29558-2;P29558;Q6XE24-3;Q6XE24-4;G5E9J9;Q6XE24-2;Q6XE24	1;1;1;1;1;1;1;1;1;1;1;1	1;1;1;1;1;1;1;1;1;1;1;1	1;1;1;1;1;1;1;1;1;1;1;1	RNA-binding motif, single-stranded-interacting protein 1;RNA-binding motif, single-stranded-interacting protein 3	RBMS1;RBMS3	tr|E7EPF2|E7EPF2_HUMAN RNA-binding motif, single-stranded-interacting protein 1 (Fragment) OS=Homo sapiens GN=RBMS1 PE=4 SV=1;tr|C9J9B2|C9J9B2_HUMAN RNA-binding motif, single-stranded-interacting protein 3 OS=Homo sapiens GN=RBMS3 PE=4 SV=1;tr|E7ETU5|E7ETU	12	1	1	1	1	1	0	1	1	1	1	1	1	1	1	0	1	1	1	1	1	1	1	1	0	1	1	1	1	1	1	11.7	11.7	11.7	13.826	128	128;264;370;419;436;403;406;419;420;421;433;437	2		8
B4DNH5;P58317	B4DNH5;P58317	3;3	3;3	3;3	Zinc finger protein 121	ZNF121	tr|B4DNH5|B4DNH5_HUMAN Zinc finger protein 121 OS=Homo sapiens GN=ZNF121 PE=2 SV=1;sp|P58317|ZN121_HUMAN Zinc finger protein 121 OS=Homo sapiens GN=ZNF121 PE=2 SV=2	2	3	3	3	1	2	2	0	0	0	1	1	1	1	2	2	0	0	0	1	1	1	1	2	2	0	0	0	1	1	1	10.2	10.2	10.2	39.076	343	343;390	2		8
B4DNI1;Q7Z422-2;Q7Z422-4;Q7Z422-3;C9K0U0;Q7Z422;F8WEE8	B4DNI1;Q7Z422-2;Q7Z422-4;Q7Z422-3;C9K0U0;Q7Z422;F8WEE8	2;2;2;2;2;2;1	2;2;2;2;2;2;1	2;2;2;2;2;2;1	SUZ domain-containing protein 1	SZRD1	tr|B4DNI1|B4DNI1_HUMAN UPF0485 protein C1orf144 OS=Homo sapiens GN=C1orf144 PE=2 SV=1;sp|Q7Z422-2|CA144_HUMAN Isoform 2 of UPF0485 protein C1orf144 OS=Homo sapiens GN=C1orf144;sp|Q7Z422-4|CA144_HUMAN Isoform 4 of UPF0485 protein C1orf144 OS=Homo sapiens GN	7	2	2	2	2	0	1	2	2	2	1	2	1	2	0	1	2	2	2	1	2	1	2	0	1	2	2	2	1	2	1	25.7	25.7	25.7	15.785	140	140;132;133;134;151;152;158	4				14
B4DS44;B4DNI9;Q8N1B4	B4DS44;B4DNI9;Q8N1B4	4;4;4	4;4;4	4;4;4	Vacuolar protein sorting-associated protein 52 homolog	VPS52	tr|B4DS44|B4DS44_HUMAN Vacuolar protein sorting-associated protein 52 homolog OS=Homo sapiens GN=VPS52 PE=2 SV=1;tr|B4DNI9|B4DNI9_HUMAN Vacuolar protein sorting-associated protein 52 homolog OS=Homo sapiens GN=VPS52 PE=2 SV=1;sp|Q8N1B4|VPS52_HUMAN Vacuolar	3	4	4	4	2	1	4	1	2	1	1	1	1	2	1	4	1	2	1	1	1	1	2	1	4	1	2	1	1	1	1	10.4	10.4	10.4	80.09	701	701;598;723	1.64	5	9
Q9Y3F4;B4DNJ6;B0AZV0;H0YH33	Q9Y3F4;B4DNJ6;B0AZV0	15;15;10;4	15;15;10;4	15;15;10;4	Serine-threonine kinase receptor-associated protein	STRAP	sp|Q9Y3F4|STRAP_HUMAN Serine-threonine kinase receptor-associated protein OS=Homo sapiens GN=STRAP PE=1 SV=1;tr|B4DNJ6|B4DNJ6_HUMAN Serine-threonine kinase receptor-associated protein OS=Homo sapiens GN=STRAP PE=2 SV=1;tr|B0AZV0|B0AZV0_HUMAN Serine-threoni	4	15	15	15	15	14	13	13	14	14	13	14	15	15	14	13	13	14	14	13	14	15	15	14	13	13	14	14	13	14	15	48.6	48.6	48.6	38.438	350	350;363;256;95	2.09		193	20
B4DNM1;Q96TA2-2;Q96TA2;Q96I63;F5GYR4;Q5T8D1;Q5T8D2	B4DNM1;Q96TA2-2;Q96TA2;Q96I63;F5GYR4	13;13;13;12;11;4;3	13;13;13;12;11;4;3	13;13;13;12;11;4;3	ATP-dependent zinc metalloprotease YME1L1	YME1L1	tr|B4DNM1|B4DNM1_HUMAN ATP-dependent zinc metalloprotease YME1L1 OS=Homo sapiens GN=YME1L1 PE=2 SV=1;sp|Q96TA2-2|YMEL1_HUMAN Isoform 2 of ATP-dependent zinc metalloprotease YME1L1 OS=Homo sapiens GN=YME1L1;sp|Q96TA2|YMEL1_HUMAN ATP-dependent zinc metallopr	7	13	13	13	9	10	9	7	11	9	10	6	8	9	10	9	7	11	9	10	6	8	9	10	9	7	11	9	10	6	8	27.5	27.5	27.5	75.981	683	683;716;773;740;516;253;248	2		85
B4DNR3;B4DQI4;Q96IU4;F8W9U3	B4DNR3;B4DQI4;Q96IU4;F8W9U3	4;4;4;3	4;4;4;3	4;4;4;3	Alpha/beta hydrolase domain-containing protein 14B	ABHD14B	tr|B4DNR3|B4DNR3_HUMAN Abhydrolase domain-containing protein 14B OS=Homo sapiens GN=ABHD14B PE=2 SV=1;tr|B4DQI4|B4DQI4_HUMAN Abhydrolase domain-containing protein 14B OS=Homo sapiens GN=ABHD14B PE=2 SV=1;sp|Q96IU4|ABHEB_HUMAN Abhydrolase domain-containing	4	4	4	4	3	4	3	1	0	0	0	0	0	3	4	3	1	0	0	0	0	0	3	4	3	1	0	0	0	0	0	25.4	25.4	25.4	19.796	185	185;188;210;208	3			11
B4DP11;Q15185;B4DDC6;B4DP21;B4DHP2	B4DP11;Q15185;B4DDC6;B4DP21	5;5;4;4;1	5;5;4;4;1	5;5;4;4;1	Prostaglandin E synthase 3	PTGES3	tr|B4DP11|B4DP11_HUMAN Prostaglandin E synthase 3 OS=Homo sapiens GN=PTGES3 PE=2 SV=1;sp|Q15185|TEBP_HUMAN Prostaglandin E synthase 3 OS=Homo sapiens GN=PTGES3 PE=1 SV=1;tr|B4DDC6|B4DDC6_HUMAN Prostaglandin E synthase 3 OS=Homo sapiens GN=PTGES3 PE=2 SV=1;	5	5	5	5	4	3	4	3	4	4	3	3	4	4	3	4	3	4	4	3	3	4	4	3	4	3	4	4	3	3	4	33.8	33.8	33.8	16.476	139	139;160;124;130;127	4				32
B4DP24;Q9BW60	B4DP24;Q9BW60	2;2	2;2	2;2	Elongation of very long chain fatty acids protein 1	ELOVL1	tr|B4DP24|B4DP24_HUMAN Elongation of very long chain fatty acids protein 1 OS=Homo sapiens GN=ELOVL1 PE=2 SV=1;sp|Q9BW60|ELOV1_HUMAN Elongation of very long chain fatty acids protein 1 OS=Homo sapiens GN=ELOVL1 PE=1 SV=1	2	2	2	2	1	1	1	2	2	2	2	1	1	1	1	1	2	2	2	2	1	1	1	1	1	2	2	2	2	1	1	9.9	9.9	9.9	29.485	252	252;279	1	14
F5GX39;E7EQ72;B4DP27;Q15363;F6QWA0	F5GX39;E7EQ72;B4DP27;Q15363;F6QWA0	3;3;3;3;2	3;3;3;3;2	3;3;3;3;2	Transmembrane emp24 domain-containing protein 2	TMED2	tr|F5GX39|F5GX39_HUMAN Transmembrane emp24 domain-containing protein 2 OS=Homo sapiens GN=TMED2 PE=3 SV=1;tr|E7EQ72|E7EQ72_HUMAN Transmembrane emp24 domain-containing protein 2 (Fragment) OS=Homo sapiens GN=TMED2 PE=3 SV=2;tr|B4DP27|B4DP27_HUMAN Transmembr	5	3	3	3	3	3	3	3	2	3	3	2	2	3	3	3	3	2	3	3	2	2	3	3	3	3	2	3	3	2	2	20.7	20.7	20.7	13.631	116	116;166;169;201;151	3.78			9	31
E7ESE6;F5H5P2;P12694;B4DP47;H0YH31;F5GXU9	E7ESE6;F5H5P2;P12694;B4DP47;H0YH31;F5GXU9	2;2;2;2;1;1	2;2;2;2;1;1	2;2;2;2;1;1	2-oxoisovalerate dehydrogenase subunit alpha, mitochondrial	BCKDHA	tr|E7ESE6|E7ESE6_HUMAN 2-oxoisovalerate dehydrogenase subunit alpha, mitochondrial OS=Homo sapiens GN=BCKDHA PE=4 SV=1;tr|F5H5P2|F5H5P2_HUMAN Uncharacterized protein OS=Homo sapiens PE=4 SV=1;sp|P12694|ODBA_HUMAN 2-oxoisovalerate dehydrogenase subunit alph	6	2	2	2	1	1	2	1	1	2	1	2	1	1	1	2	1	1	2	1	2	1	1	1	2	1	1	2	1	2	1	4.2	4.2	4.2	44.309	403	403;479;445;448;211;328	2.08		12	1
B4DPC1;F5H869;P20226;H0Y6D8;Q6SJ96	B4DPC1;F5H869;P20226;H0Y6D8	3;3;3;2;1	3;3;3;2;1	3;3;3;2;1	TATA-box-binding protein	TBP	tr|B4DPC1|B4DPC1_HUMAN TATA-box-binding protein OS=Homo sapiens GN=TBP PE=2 SV=1;tr|F5H869|F5H869_HUMAN TATA-box-binding protein OS=Homo sapiens GN=TBP PE=3 SV=1;sp|P20226|TBP_HUMAN TATA-box-binding protein OS=Homo sapiens GN=TBP PE=1 SV=2;tr|H0Y6D8|H0Y6D8	5	3	3	3	0	0	1	2	1	1	1	1	1	0	0	1	2	1	1	1	1	1	0	0	1	2	1	1	1	1	1	8.5	8.5	8.5	34.751	316	316;319;339;101;375	2		8
B4DPV8;Q8NC54	B4DPV8;Q8NC54	2;2	2;2	2;2	Keratinocyte-associated transmembrane protein 2	KCT2	tr|B4DPV8|B4DPV8_HUMAN Protein C5orf15 OS=Homo sapiens GN=C5orf15 PE=2 SV=1;sp|Q8NC54|KCT2_HUMAN Keratinocyte-associated transmembrane protein 2 OS=Homo sapiens GN=KCT2 PE=2 SV=2	2	2	2	2	1	2	2	1	1	0	1	2	1	1	2	2	1	1	0	1	2	1	1	2	2	1	1	0	1	2	1	12.7	12.7	12.7	19.261	165	165;265	2		13
F6TTN0;B4DPY8;O94842;B4DYA1;O94900;O15405-2;O15405;B4DQV8;E1P5X0;Q96NM4;G3XAC7;Q96NM4-2	F6TTN0;B4DPY8;O94842	6;6;6;2;2;2;2;1;1;1;1;1	6;6;6;2;2;2;2;1;1;1;1;1	6;6;6;2;2;2;2;1;1;1;1;1	TOX high mobility group box family member 4	TOX4	tr|F6TTN0|F6TTN0_HUMAN TOX high mobility group box family member 4 OS=Homo sapiens GN=TOX4 PE=4 SV=1;tr|B4DPY8|B4DPY8_HUMAN TOX high mobility group box family member 4 OS=Homo sapiens GN=TOX4 PE=2 SV=1;sp|O94842|TOX4_HUMAN TOX high mobility group box famil	12	6	6	6	4	4	6	4	5	6	6	4	4	4	4	6	4	5	6	6	4	4	4	4	6	4	5	6	6	4	4	15.1	15.1	15.1	59.36	549	549;598;621;276;526;571;576;384;464;488;506;515	1.02	45	1
B4DQ51;P45954	B4DQ51;P45954	3;3	3;3	3;3	Short/branched chain specific acyl-CoA dehydrogenase, mitochondrial	ACADSB	tr|B4DQ51|B4DQ51_HUMAN Short/branched chain-specific acyl-CoA dehydrogenase, mitochondrial OS=Homo sapiens GN=ACADSB PE=2 SV=1;sp|P45954|ACDSB_HUMAN Short/branched chain specific acyl-CoA dehydrogenase, mitochondrial OS=Homo sapiens GN=ACADSB PE=1 SV=1	2	3	3	3	1	1	1	1	2	2	3	1	0	1	1	1	1	2	2	3	1	0	1	1	1	1	2	2	3	1	0	9.4	9.4	9.4	36.025	330	330;432	2	1	12	1
B4DQE4;P10588	B4DQE4;P10588	4;4	4;4	4;4	Nuclear receptor subfamily 2 group F member 6	NR2F6	tr|B4DQE4|B4DQE4_HUMAN Nuclear receptor subfamily 2 group F member 6 OS=Homo sapiens GN=NR2F6 PE=2 SV=1;sp|P10588|NR2F6_HUMAN Nuclear receptor subfamily 2 group F member 6 OS=Homo sapiens GN=NR2F6 PE=1 SV=2	2	4	4	4	2	1	1	1	1	4	3	4	1	2	1	1	1	1	4	3	4	1	2	1	1	1	1	4	3	4	1	12.5	12.5	12.5	40.42	377	377;404	2		19
B4DQH9;Q6VN20;B3KP49;B4DID0	B4DQH9;Q6VN20;B3KP49;B4DID0	2;2;1;1	2;2;1;1	2;2;1;1	Ran-binding protein 10	RANBP10	tr|B4DQH9|B4DQH9_HUMAN Ran-binding protein 10 OS=Homo sapiens GN=RANBP10 PE=2 SV=1;sp|Q6VN20|RBP10_HUMAN Ran-binding protein 10 OS=Homo sapiens GN=RANBP10 PE=1 SV=1;tr|B3KP49|B3KP49_HUMAN RAN binding protein 10, isoform CRA_b OS=Homo sapiens GN=RANBP10 PE=	4	2	2	2	1	1	1	1	2	1	1	1	1	1	1	1	1	2	1	1	1	1	1	1	1	1	2	1	1	1	1	5.1	5.1	5.1	64.541	594	594;620;391;533	2.21		11	3
B4DQI6;B4DUA9;Q13595;Q13595-2	B4DQI6;B4DUA9;Q13595;Q13595-2	10;10;10;7	9;9;9;6	9;9;9;6	Transformer-2 protein homolog alpha	TRA2A	tr|B4DQI6|B4DQI6_HUMAN Transformer-2 protein homolog alpha OS=Homo sapiens GN=TRA2A PE=2 SV=1;tr|B4DUA9|B4DUA9_HUMAN Transformer-2 protein homolog alpha OS=Homo sapiens GN=TRA2A PE=2 SV=1;sp|Q13595|TRA2A_HUMAN Transformer-2 protein homolog alpha OS=Homo sa	4	10	9	9	10	6	7	8	8	6	7	6	8	9	6	7	7	7	6	7	6	7	9	6	7	7	7	6	7	6	7	46.7	41.1	41.1	20.589	180	180;181;282;113	2.08		84	3	2
B4DW94;B4DQI8;P62834;P61224;F5GX62;E7ESV4;F5H7Y6;F5H4H0;F5GYH7;F5H077;F5GWU8;F5H491;F5H0B7;F5H500;F5H6R7;F5H004;F5GYB5;F5H147;A6NIZ1;B4DW74;F5H823;B7ZB78;F5GZG1;F8WBC0	B4DW94;B4DQI8;P62834;P61224;F5GX62;E7ESV4;F5H7Y6;F5H4H0;F5GYH7;F5H077;F5GWU8;F5H491;F5H0B7;F5H500;F5H6R7;F5H004;F5GYB5;F5H147;A6NIZ1;B4DW74	8;8;8;8;6;6;6;5;5;5;5;5;5;5;5;5;5;5;5;4;3;3;3;2	8;8;8;8;6;6;6;5;5;5;5;5;5;5;5;5;5;5;5;4;3;3;3;2	8;8;8;8;6;6;6;5;5;5;5;5;5;5;5;5;5;5;5;4;3;3;3;2	Ras-related protein Rap-1b;Ras-related protein Rap-1A;Ras-related protein Rap-1b-like protein	RAP1B;RAP1A	tr|B4DW94|B4DW94_HUMAN Ras-related protein Rap-1b OS=Homo sapiens GN=RAP1B PE=2 SV=1;tr|B4DQI8|B4DQI8_HUMAN Ras-related protein Rap-1b OS=Homo sapiens GN=RAP1B PE=2 SV=1;sp|P62834|RAP1A_HUMAN Ras-related protein Rap-1A OS=Homo sapiens GN=RAP1A PE=1 SV=1;sp	24	8	8	8	6	7	6	6	6	7	8	8	7	6	7	6	6	6	7	8	8	7	6	7	6	6	6	7	8	8	7	46	46	46	15.356	137	137;165;184;184;139;157;179;48;53;85;87;93;98;101;122;127;136;142;184;142;103;118;122;32	3.51			68	70
B4DQJ8;P52209;F5H7U0;F5H0L3;B4DV68	B4DQJ8;P52209;F5H7U0;F5H0L3;B4DV68	28;28;25;23;15	28;28;25;23;15	28;28;25;23;15	6-phosphogluconate dehydrogenase, decarboxylating	PGD	tr|B4DQJ8|B4DQJ8_HUMAN 6-phosphogluconate dehydrogenase, decarboxylating OS=Homo sapiens GN=PGD PE=2 SV=1;sp|P52209|6PGD_HUMAN 6-phosphogluconate dehydrogenase, decarboxylating OS=Homo sapiens GN=PGD PE=1 SV=3;tr|F5H7U0|F5H7U0_HUMAN 6-phosphogluconate dehy	5	28	28	28	28	26	25	25	26	26	26	26	26	28	26	25	25	26	26	26	26	26	28	26	25	25	26	26	26	26	26	55.3	55.3	55.3	51.872	470	470;483;461;429;299	2.14	5	394	11	27
B4DQM7;Q15036;B4DDM3;F8WFA0;F8WEG6;F8WAZ0	B4DQM7;Q15036;B4DDM3	4;4;2;1;1;1	4;4;2;1;1;1	4;4;2;1;1;1	Sorting nexin-17	SNX17	tr|B4DQM7|B4DQM7_HUMAN Sorting nexin-17 OS=Homo sapiens GN=SNX17 PE=2 SV=1;sp|Q15036|SNX17_HUMAN Sorting nexin-17 OS=Homo sapiens GN=SNX17 PE=1 SV=1;tr|B4DDM3|B4DDM3_HUMAN Sorting nexin 17, isoform CRA_a OS=Homo sapiens GN=SNX17 PE=2 SV=1	6	4	4	4	0	1	1	3	3	1	1	2	1	0	1	1	3	3	1	1	2	1	0	1	1	3	3	1	1	2	1	12.6	12.6	12.6	49.998	445	445;470;256;53;69;87	2		13
G3V2V8;H0YIZ1;G3V3E8;E7EMS2;G3V3D1;B4DQV7;P61916	G3V2V8;H0YIZ1;G3V3E8;E7EMS2;G3V3D1;B4DQV7;P61916	2;2;2;2;2;2;2	2;2;2;2;2;2;2	2;2;2;2;2;2;2	Epididymal secretory protein E1	NPC2	tr|G3V2V8|G3V2V8_HUMAN Epididymal secretory protein E1 (Fragment) OS=Homo sapiens GN=NPC2 PE=4 SV=1;tr|H0YIZ1|H0YIZ1_HUMAN Epididymal secretory protein E1 (Fragment) OS=Homo sapiens GN=NPC2 PE=4 SV=1;tr|G3V3E8|G3V3E8_HUMAN Epididymal secretory protein E1 O	7	2	2	2	2	2	2	2	1	2	1	2	1	2	2	2	2	1	2	1	2	1	2	2	2	2	1	2	1	2	1	10.7	10.7	10.7	13.078	122	122;173;174;201;221;125;151	4				19
B4DR03;Q86UY6;F5H2C9;B4DU10	B4DR03;Q86UY6;F5H2C9;B4DU10	3;3;2;2	3;3;2;2	3;3;2;2	N-alpha-acetyltransferase 40	NAA40	tr|B4DR03|B4DR03_HUMAN N-alpha-acetyltransferase 40 OS=Homo sapiens GN=NAA40 PE=2 SV=1;sp|Q86UY6|NAA40_HUMAN N-alpha-acetyltransferase 40 OS=Homo sapiens GN=NAA40 PE=2 SV=1;tr|F5H2C9|F5H2C9_HUMAN N-alpha-acetyltransferase 40 OS=Homo sapiens GN=NAA40 PE=4 S	4	3	3	3	3	2	3	3	3	3	2	2	3	3	2	3	3	3	3	2	2	3	3	2	3	3	3	3	2	2	3	18.1	18.1	18.1	24.752	216	216;237;124;197	3			25
B4DR12;E9PB19;O60291-4;O60291;O60291-3;O60291-2	B4DR12;E9PB19;O60291-4;O60291;O60291-3;O60291-2	2;2;2;2;2;2	2;2;2;2;2;2	2;2;2;2;2;2	E3 ubiquitin-protein ligase MGRN1	MGRN1	tr|B4DR12|B4DR12_HUMAN E3 ubiquitin-protein ligase MGRN1 OS=Homo sapiens GN=MGRN1 PE=2 SV=1;tr|E9PB19|E9PB19_HUMAN E3 ubiquitin-protein ligase MGRN1 OS=Homo sapiens GN=MGRN1 PE=4 SV=1;sp|O60291-4|MGRN1_HUMAN Isoform 4 of E3 ubiquitin-protein ligase MGRN1 O	6	2	2	2	1	1	1	1	1	2	2	1	1	1	1	1	1	1	2	2	1	1	1	1	1	1	1	2	2	1	1	9.1	9.1	9.1	36.181	320	320;531;530;552;554;576	2		20
B4DR52;Q99879;Q99877;Q93079;Q5QNW6;P62807;P58876;O60814;Q5QNW6-2;Q99880;Q96A08	B4DR52;Q99879;Q99877;Q93079;Q5QNW6;P62807;P58876;O60814;Q5QNW6-2;Q99880	16;16;16;16;16;16;16;16;16;14;6	16;16;16;16;16;16;16;16;16;14;6	0;0;0;0;0;0;0;0;0;0;0	Histone H2B;Histone H2B type 1-M;Histone H2B type 1-N;Histone H2B type 1-H;Histone H2B type 2-F;Histone H2B type 1-C/E/F/G/I;Histone H2B type 1-D;Histone H2B type 1-K;Histone H2B type 1-L	HIST1H2BM;HIST1H2BN;HIST1H2BH;HIST2H2BF;HIST1H2BC;HIST1H2BD;HIST1H2BK;HIST1H2BL	tr|B4DR52|B4DR52_HUMAN Histone H2B OS=Homo sapiens GN=HIST2H2BF PE=2 SV=1;sp|Q99879|H2B1M_HUMAN Histone H2B type 1-M OS=Homo sapiens GN=HIST1H2BM PE=1 SV=3;sp|Q99877|H2B1N_HUMAN Histone H2B type 1-N OS=Homo sapiens GN=HIST1H2BN PE=1 SV=3;sp|Q93079|H2B1H_HU	11	16	16	0	11	13	13	15	15	12	14	13	12	11	13	13	15	15	12	14	13	12	0	0	0	0	0	0	0	0	0	51.2	51.2	0	18.041	166	166;126;126;126;126;126;126;126;134;126;127	3.81	4	44	105	940
B4DR61;P61619;P61619-3;H7C1Q9;C9JXC6;H7C069;A6NK38;F2Z2C7;A6NIF9;C9JJV4;H7C287	B4DR61;P61619;P61619-3	11;11;7;4;4;4;4;4;4;4;1	11;11;7;4;4;4;4;4;4;4;1	6;6;6;0;0;0;0;0;0;0;0	Protein transport protein Sec61 subunit alpha isoform 1	SEC61A1	tr|B4DR61|B4DR61_HUMAN Protein transport protein Sec61 subunit alpha isoform 1 OS=Homo sapiens GN=SEC61A1 PE=2 SV=1;sp|P61619|S61A1_HUMAN Protein transport protein Sec61 subunit alpha isoform 1 OS=Homo sapiens GN=SEC61A1 PE=1 SV=2;sp|P61619-3|S61A1_HUMAN I	11	11	11	6	11	9	8	11	11	10	10	9	10	11	9	8	11	11	10	10	9	10	6	5	4	6	6	6	6	5	5	26.6	26.6	15.1	52.949	482	482;476;356;94;101;145;159;162;168;189;210	2.2	8	128	38	3
B4DR70;P35637-2;P35637;H3BPE7	B4DR70;P35637-2;P35637;H3BPE7	12;12;12;10	12;12;12;10	10;10;10;8	RNA-binding protein FUS	FUS	tr|B4DR70|B4DR70_HUMAN RNA-binding protein FUS OS=Homo sapiens GN=FUS PE=2 SV=1;sp|P35637-2|FUS_HUMAN Isoform Short of RNA-binding protein FUS OS=Homo sapiens GN=FUS;sp|P35637|FUS_HUMAN RNA-binding protein FUS OS=Homo sapiens GN=FUS PE=1 SV=1;tr|H3BPE7|H3B	4	12	12	10	12	9	10	12	11	10	10	10	10	12	9	10	12	11	10	10	10	10	10	7	8	10	9	8	8	8	8	29.6	29.6	29.6	44.812	429	429;525;526;527	2.09	2	231	19	3
B4DR80;Q9Y6E0-2;Q9Y6E0;E9PCB9;F5H2G3;H0Y630;Q5JV98;E9PCB4;Q5JV99;C9JJV0	B4DR80;Q9Y6E0-2;Q9Y6E0;E9PCB9;F5H2G3;H0Y630	14;14;14;13;12;11;6;6;3;1	6;6;6;5;4;4;3;3;1;0	5;5;5;4;3;3;3;3;1;0	Serine/threonine-protein kinase 24;Serine/threonine-protein kinase 24 36 kDa subunit;Serine/threonine-protein kinase 24 12 kDa subunit	STK24	tr|B4DR80|B4DR80_HUMAN Serine/threonine-protein kinase 24 36 kDa subunit OS=Homo sapiens GN=STK24 PE=2 SV=1;sp|Q9Y6E0-2|STK24_HUMAN Isoform A of Serine/threonine-protein kinase 24 OS=Homo sapiens GN=STK24;sp|Q9Y6E0|STK24_HUMAN Serine/threonine-protein kina	10	14	6	5	11	10	10	9	10	11	9	11	9	6	4	3	3	4	5	4	5	3	5	3	3	2	4	4	3	4	2	34.7	20.1	16.3	45.835	412	412;431;443;439;342;369;209;223;142;79	2		41
Q02809;B4DR87;E7EWK8;Q5JXB9;Q5JXB7;Q5JXB8	Q02809;B4DR87	11;11;3;2;2;1	11;11;3;2;2;1	11;11;3;2;2;1	Procollagen-lysine,2-oxoglutarate 5-dioxygenase 1	PLOD1	sp|Q02809|PLOD1_HUMAN Procollagen-lysine,2-oxoglutarate 5-dioxygenase 1 OS=Homo sapiens GN=PLOD1 PE=1 SV=2;tr|B4DR87|B4DR87_HUMAN Procollagen-lysine,2-oxoglutarate 5-dioxygenase 1 OS=Homo sapiens GN=PLOD1 PE=2 SV=1	6	11	11	11	5	4	5	5	4	6	7	4	5	5	4	5	5	4	6	7	4	5	5	4	5	5	4	6	7	4	5	21.2	21.2	21.2	83.549	727	727;774;391;199;283;225	1.02	49	1
Q5JVZ5;B4DRL5;Q96JJ3;H0YCM7;H0YEH5;B4DZ20;F5GZP8;Q7Z5G9;Q5JW01;Q5JVZ8;Q5JVZ4	Q5JVZ5;B4DRL5;Q96JJ3;H0YCM7;H0YEH5;B4DZ20;F5GZP8;Q7Z5G9;Q5JW01	4;4;4;3;3;3;3;3;2;1;1	4;4;4;3;3;3;3;3;2;1;1	4;4;4;3;3;3;3;3;2;1;1	Engulfment and cell motility protein 2	ELMO2	tr|Q5JVZ5|Q5JVZ5_HUMAN Engulfment and cell motility 2 OS=Homo sapiens GN=ELMO2 PE=2 SV=1;tr|B4DRL5|B4DRL5_HUMAN Engulfment and cell motility protein 2 OS=Homo sapiens GN=ELMO2 PE=2 SV=1;sp|Q96JJ3|ELMO2_HUMAN Engulfment and cell motility protein 2 OS=Homo s	11	4	4	4	1	0	0	1	2	2	2	1	1	1	0	0	1	2	2	2	1	1	1	0	0	1	2	2	2	1	1	7.7	7.7	7.7	82.364	718	718;732;720;441;451;452;537;632;283;267;338	1	10
H0YFC4;F5H3N1;Q86YS7;Q86YS7-2;B4DRN7;F5H2A1;F5H5R1	H0YFC4;F5H3N1;Q86YS7;Q86YS7-2;B4DRN7;F5H2A1;F5H5R1	1;1;1;1;1;1;1	1;1;1;1;1;1;1	1;1;1;1;1;1;1	C2 domain-containing protein 5	C2CD5	tr|H0YFC4|H0YFC4_HUMAN Uncharacterized protein KIAA0528 (Fragment) OS=Homo sapiens GN=KIAA0528 PE=4 SV=1;tr|F5H3N1|F5H3N1_HUMAN Uncharacterized protein KIAA0528 OS=Homo sapiens GN=KIAA0528 PE=4 SV=1;sp|Q86YS7|K0528_HUMAN Uncharacterized protein KIAA0528 OS	7	1	1	1	1	1	1	0	0	1	1	0	1	1	1	1	0	0	1	1	0	1	1	1	1	0	0	1	1	0	1	4.6	4.6	4.6	30.878	283	283;856;1000;1042;1051;1053;1054	1	6
G5EA06;Q92552;B4DRT2;D6RH20;D6RJC7;E5RJ73	G5EA06;Q92552;B4DRT2;D6RH20;D6RJC7	10;10;10;9;5;2	10;10;10;9;5;2	10;10;10;9;5;2	28S ribosomal protein S27, mitochondrial	MRPS27	tr|G5EA06|G5EA06_HUMAN 28S ribosomal protein S27, mitochondrial OS=Homo sapiens GN=MRPS27 PE=4 SV=1;sp|Q92552|RT27_HUMAN 28S ribosomal protein S27, mitochondrial OS=Homo sapiens GN=MRPS27 PE=1 SV=3;tr|B4DRT2|B4DRT2_HUMAN 28S ribosomal protein S27, mitochon	6	10	10	10	6	8	9	9	7	8	9	8	7	6	8	9	9	7	8	9	8	7	6	8	9	9	7	8	9	8	7	35.5	35.5	35.5	41.329	358	358;414;428;299;197;94	2		83
F5GWF4;C9J522;B4DS11;Q86WG3-2;Q86WG3;Q86WG3-3	F5GWF4;C9J522;B4DS11;Q86WG3-2;Q86WG3;Q86WG3-3	2;2;2;2;2;2	2;2;2;2;2;2	1;1;1;1;1;1	Caytaxin	ATCAY	tr|F5GWF4|F5GWF4_HUMAN Caytaxin OS=Homo sapiens GN=ATCAY PE=4 SV=1;tr|C9J522|C9J522_HUMAN Caytaxin OS=Homo sapiens GN=ATCAY PE=4 SV=1;tr|B4DS11|B4DS11_HUMAN Caytaxin OS=Homo sapiens GN=ATCAY PE=2 SV=1;sp|Q86WG3-2|ATCAY_HUMAN Isoform 2 of Caytaxin OS=Homo s	6	2	2	1	1	1	0	2	1	2	2	1	1	1	1	0	2	1	2	2	1	1	1	1	0	1	1	1	1	1	1	7.2	7.2	3.7	39.882	349	349;371;377;349;371;377	2		12
B4DS52;H0Y997;C9JY70;Q96J42-2;Q96J42	B4DS52;H0Y997;C9JY70;Q96J42-2;Q96J42	1;1;1;1;1	1;1;1;1;1	1;1;1;1;1	Thioredoxin domain-containing protein 15	TXNDC15	tr|B4DS52|B4DS52_HUMAN Thioredoxin domain-containing protein 15 OS=Homo sapiens GN=TXNDC15 PE=2 SV=1;tr|H0Y997|H0Y997_HUMAN Thioredoxin domain-containing protein 15 (Fragment) OS=Homo sapiens GN=TXNDC15 PE=4 SV=1;tr|C9JY70|C9JY70_HUMAN Thioredoxin domain-c	5	1	1	1	0	1	1	0	0	0	0	0	0	0	1	1	0	0	0	0	0	0	0	1	1	0	0	0	0	0	0	4.2	4.2	4.2	37.249	337	337;344;344;343;360	2		2
B4DS80;Q8WVZ9;F5GZN7;Q86V97	B4DS80;Q8WVZ9	5;5;1;1	5;5;1;1	5;5;1;1	Kelch repeat and BTB domain-containing protein 7	KBTBD7	tr|B4DS80|B4DS80_HUMAN Kelch repeat and BTB domain-containing protein 7 OS=Homo sapiens GN=KBTBD7 PE=2 SV=1;sp|Q8WVZ9|KBTB7_HUMAN Kelch repeat and BTB domain-containing protein 7 OS=Homo sapiens GN=KBTBD7 PE=1 SV=1	4	5	5	5	1	3	3	1	0	0	0	0	0	1	3	3	1	0	0	0	0	0	1	3	3	1	0	0	0	0	0	12.1	12.1	12.1	66.512	586	586;684;608;674	1.11	8	1
B4DSE2;O14773-2;O14773	B4DSE2;O14773-2;O14773	7;7;7	7;7;7	7;7;7	Tripeptidyl-peptidase 1	TPP1	tr|B4DSE2|B4DSE2_HUMAN Uncharacterized protein OS=Homo sapiens GN=TPP1 PE=2 SV=1;sp|O14773-2|TPP1_HUMAN Isoform 2 of Tripeptidyl-peptidase 1 OS=Homo sapiens GN=TPP1;sp|O14773|TPP1_HUMAN Tripeptidyl-peptidase 1 OS=Homo sapiens GN=TPP1 PE=1 SV=2	3	7	7	7	4	5	6	4	6	4	4	4	3	4	5	6	4	6	4	4	4	3	4	5	6	4	6	4	4	4	3	29.4	29.4	29.4	41.675	385	385;320;563	2		54
B4DVH1;F5GWW9;B4DSH3;Q9H0V9;Q9H0V9-2	B4DVH1;F5GWW9;B4DSH3;Q9H0V9;Q9H0V9-2	3;3;3;3;3	3;3;3;3;3	3;3;3;3;3	VIP36-like protein	LMAN2L	tr|B4DVH1|B4DVH1_HUMAN VIP36-like protein OS=Homo sapiens GN=LMAN2L PE=2 SV=1;tr|F5GWW9|F5GWW9_HUMAN VIP36-like protein OS=Homo sapiens GN=LMAN2L PE=4 SV=1;tr|B4DSH3|B4DSH3_HUMAN VIP36-like protein OS=Homo sapiens GN=LMAN2L PE=2 SV=1;sp|Q9H0V9|LMA2L_HUMAN	5	3	3	3	1	1	1	1	2	1	1	1	2	1	1	1	1	2	1	1	1	2	1	1	1	1	2	1	1	1	2	22.2	22.2	22.2	23.44	203	203;210;214;348;359	2.91		1	10
B4DST5;Q9H3S7;E9PHR4	B4DST5;Q9H3S7;E9PHR4	20;20;13	20;20;13	20;20;13	Protein-tyrosine-phosphatase;Tyrosine-protein phosphatase non-receptor type 23	PTPN23	tr|B4DST5|B4DST5_HUMAN Tyrosine-protein phosphatase non-receptor type 23 OS=Homo sapiens GN=PTPN23 PE=2 SV=1;sp|Q9H3S7|PTN23_HUMAN Tyrosine-protein phosphatase non-receptor type 23 OS=Homo sapiens GN=PTPN23 PE=1 SV=1;tr|E9PHR4|E9PHR4_HUMAN Tyrosine-protein	3	20	20	20	15	15	14	10	13	10	12	13	11	15	15	14	10	13	10	12	13	11	15	15	14	10	13	10	12	13	11	19.3	19.3	19.3	164.56	1510	1510;1636;912	1	120
B4DT35;Q7Z3B4;E7EUM5;Q7Z3B4-2	B4DT35;Q7Z3B4;E7EUM5;Q7Z3B4-2	14;14;13;10	14;14;13;10	14;14;13;10	Nucleoporin p54	NUP54	tr|B4DT35|B4DT35_HUMAN Nucleoporin p54 OS=Homo sapiens GN=NUP54 PE=2 SV=1;sp|Q7Z3B4|NUP54_HUMAN Nucleoporin p54 OS=Homo sapiens GN=NUP54 PE=1 SV=2;tr|E7EUM5|E7EUM5_HUMAN Nucleoporin p54 OS=Homo sapiens GN=NUP54 PE=4 SV=2;sp|Q7Z3B4-2|NUP54_HUMAN Isoform 2 o	4	14	14	14	10	10	9	8	10	10	10	9	4	10	10	9	8	10	10	10	9	4	10	10	9	8	10	10	10	9	4	39	39	39	50.775	459	459;507;327;291	2		82
B4DT38;O75164	B4DT38;O75164	3;3	3;3	3;3	Lysine-specific demethylase 4A	KDM4A	tr|B4DT38|B4DT38_HUMAN Uncharacterized protein OS=Homo sapiens GN=KDM4A PE=2 SV=1;sp|O75164|KDM4A_HUMAN Lysine-specific demethylase 4A OS=Homo sapiens GN=KDM4A PE=1 SV=2	2	3	3	3	2	2	2	1	0	0	1	1	0	2	2	2	1	0	0	1	1	0	2	2	2	1	0	0	1	1	0	6.5	6.5	6.5	64.215	554	554;1064	1	9
B4DT58;Q92785;E9PN04	B4DT58;Q92785	6;6;2	6;6;2	6;6;2	Zinc finger protein ubi-d4	DPF2	tr|B4DT58|B4DT58_HUMAN Zinc finger protein ubi-d4 OS=Homo sapiens GN=DPF2 PE=2 SV=1;sp|Q92785|REQU_HUMAN Zinc finger protein ubi-d4 OS=Homo sapiens GN=DPF2 PE=1 SV=2	3	6	6	6	3	4	4	5	6	5	5	4	6	3	4	4	5	6	5	5	4	6	3	4	4	5	6	5	5	4	6	37.2	37.2	37.2	23.598	207	207;391;106	2		51
I3L295;Q96K24;Q9H3L2;Q1HDL3;B4DT74;O75352;I3L1D2;I3L4E0	I3L295;Q96K24;Q9H3L2;Q1HDL3;B4DT74;O75352;I3L1D2;I3L4E0	3;3;3;3;3;3;2;2	3;3;3;3;3;3;2;2	3;3;3;3;3;3;2;2	Mannose-P-dolichol utilization defect 1 protein	MPDU1;HBEBP2BPA	tr|I3L295|I3L295_HUMAN Mannose-P-dolichol utilization defect 1 protein OS=Homo sapiens GN=MPDU1 PE=4 SV=1;tr|Q96K24|Q96K24_HUMAN Mannose-P-dolichol utilization defect 1 protein OS=Homo sapiens GN=MPDU1 PE=2 SV=1;tr|Q9H3L2|Q9H3L2_HUMAN Mannose-P-dolichol ut	8	3	3	3	3	3	3	3	3	3	2	3	3	3	3	3	3	3	3	2	3	3	3	3	3	3	3	3	2	3	3	31.2	31.2	31.2	11.802	109	109;126;211;299;186;247;61;75	3.14	6		14	17
B4DTD1;Q8ND24;E9PN76;E9PL13	B4DTD1;Q8ND24;E9PN76;E9PL13	10;10;9;5	10;10;9;5	10;10;9;5	RING finger protein 214	RNF214	tr|B4DTD1|B4DTD1_HUMAN RING finger protein 214 OS=Homo sapiens GN=RNF214 PE=2 SV=1;sp|Q8ND24|RN214_HUMAN RING finger protein 214 OS=Homo sapiens GN=RNF214 PE=1 SV=2;tr|E9PN76|E9PN76_HUMAN RING finger protein 214 OS=Homo sapiens GN=RNF214 PE=4 SV=1;tr|E9PL1	4	10	10	10	4	6	5	3	4	2	7	4	3	4	6	5	3	4	2	7	4	3	4	6	5	3	4	2	7	4	3	24.1	24.1	24.1	61.317	548	548;703;513;255	1	39
C9J7K9;B4DTE8;O15162;H7C5I5;C9J0H3;C9J9P4;C9JE06	C9J7K9;B4DTE8;O15162;H7C5I5;C9J0H3;C9J9P4;C9JE06	4;4;4;3;3;3;3	4;4;4;3;3;3;3	4;4;4;3;3;3;3	Phospholipid scramblase 1	PLSCR1	tr|C9J7K9|C9J7K9_HUMAN Phospholipid scramblase 1 OS=Homo sapiens GN=PLSCR1 PE=4 SV=1;tr|B4DTE8|B4DTE8_HUMAN Phospholipid scramblase 1 OS=Homo sapiens GN=PLSCR1 PE=2 SV=1;sp|O15162|PLS1_HUMAN Phospholipid scramblase 1 OS=Homo sapiens GN=PLSCR1 PE=1 SV=1;tr|	7	4	4	4	4	3	3	4	4	4	2	3	2	4	3	3	4	4	4	2	3	2	4	3	3	4	4	4	2	3	2	14.5	14.5	14.5	34.217	311	311;237;318;171;171;248;249	2.97		1	34
E9PGC0;P20936-2;B4DTL2;P20936;H0YD89;Q68CU6	E9PGC0;P20936-2;B4DTL2;P20936	3;3;3;3;1;1	3;3;3;3;1;1	3;3;3;3;1;1	Ras GTPase-activating protein 1	RASA1	tr|E9PGC0|E9PGC0_HUMAN Ras GTPase-activating protein 1 OS=Homo sapiens GN=RASA1 PE=4 SV=1;sp|P20936-2|RASA1_HUMAN Isoform 2 of Ras GTPase-activating protein 1 OS=Homo sapiens GN=RASA1;tr|B4DTL2|B4DTL2_HUMAN Ras GTPase-activating protein 1 OS=Homo sapiens G	6	3	3	3	1	1	1	1	1	2	1	2	0	1	1	1	1	1	2	1	2	0	1	1	1	1	1	2	1	2	0	4.5	4.5	4.5	101.79	881	881;870;880;1047;871;539	1	10
B4DTR1;P04626-3;P04626-2;P04626-4;P04626;Q15303-4;Q15303-3;Q15303-2;Q15303;E9PLB1;E9PRQ2;H0YCF5;H3BLT0;H0YGT1;G3V4P9;H0Y3N3;Q504U8;E9PFD7;Q5TCX8-2;Q02779;Q5TCX8;P80192;P80192-4;P00533	B4DTR1;P04626-3;P04626-2;P04626-4;P04626	10;10;10;10;10;4;4;4;4;1;1;1;1;1;1;1;1;1;1;1;1;1;1;1	10;10;10;10;10;4;4;4;4;1;1;1;1;1;1;1;1;1;1;1;1;1;1;1	9;9;9;9;9;3;3;3;3;0;0;0;1;0;0;1;1;1;0;0;0;0;0;1	Receptor protein-tyrosine kinase;Receptor tyrosine-protein kinase erbB-2	ERBB2	tr|B4DTR1|B4DTR1_HUMAN Receptor tyrosine-protein kinase erbB-2 OS=Homo sapiens GN=ERBB2 PE=2 SV=1;sp|P04626-3|ERBB2_HUMAN Isoform 3 of Receptor tyrosine-protein kinase erbB-2 OS=Homo sapiens GN=ERBB2;sp|P04626-2|ERBB2_HUMAN Isoform 2 of Receptor tyrosine-p	24	10	10	9	8	4	6	4	6	7	8	6	4	8	4	6	4	6	7	8	6	4	7	4	6	4	6	7	8	6	4	12.3	12.3	11.4	107.57	979	979;569;645;1240;1255;1282;1292;1298;1308;97;111;215;731;820;832;1080;1091;1157;570;954;1036;1104;1118;1210	1.21	46	10	1
B4DTT0;H7C3P4;F6S8M0;B4DYH8;P15586;F5H4C6;H0YFA9;F5H260	B4DTT0;H7C3P4;F6S8M0;B4DYH8;P15586;F5H4C6;H0YFA9;F5H260	3;3;3;3;3;2;2;2	3;3;3;3;3;2;2;2	3;3;3;3;3;2;2;2	N-acetylglucosamine-6-sulfatase	GNS	tr|B4DTT0|B4DTT0_HUMAN N-acetylglucosamine-6-sulfatase OS=Homo sapiens GN=GNS PE=2 SV=1;tr|H7C3P4|H7C3P4_HUMAN Glucosamine (N-acetyl)-6-sulfatase (Sanfilippo disease IIID), isoform CRA_b OS=Homo sapiens GN=GNS PE=4 SV=1;tr|F6S8M0|F6S8M0_HUMAN N-acetylgluco	8	3	3	3	3	2	3	2	3	2	3	2	2	3	2	3	2	3	2	3	2	2	3	2	3	2	3	2	3	2	2	7	7	7	53.42	469	469;496;584;532;552;248;303;344	2.03	9	10	10
B4DTZ8;B4DTT5;Q12841	B4DTZ8;B4DTT5;Q12841	5;5;5	5;5;5	5;5;5	Follistatin-related protein 1	FSTL1	tr|B4DTZ8|B4DTZ8_HUMAN Follistatin-related protein 1 OS=Homo sapiens GN=FSTL1 PE=2 SV=1;tr|B4DTT5|B4DTT5_HUMAN Follistatin-related protein 1 OS=Homo sapiens GN=FSTL1 PE=2 SV=1;sp|Q12841|FSTL1_HUMAN Follistatin-related protein 1 OS=Homo sapiens GN=FSTL1 PE=	3	5	5	5	3	3	2	3	5	5	5	3	4	3	3	2	3	5	5	5	3	4	3	3	2	3	5	5	5	3	4	19.9	19.9	19.9	28.412	251	251;273;308	2		35
F5GXJ9;Q13740-2;B4DTU0;Q13740;H7C543;Q6ZS95	F5GXJ9;Q13740-2;B4DTU0;Q13740	7;7;7;7;2;2	7;7;7;7;2;2	7;7;7;7;2;2	CD166 antigen	ALCAM	tr|F5GXJ9|F5GXJ9_HUMAN CD166 antigen OS=Homo sapiens GN=ALCAM PE=4 SV=1;sp|Q13740-2|CD166_HUMAN Isoform 2 of CD166 antigen OS=Homo sapiens GN=ALCAM;tr|B4DTU0|B4DTU0_HUMAN CD166 antigen OS=Homo sapiens GN=ALCAM PE=2 SV=1;sp|Q13740|CD166_HUMAN CD166 antigen	6	7	7	7	4	3	4	5	3	5	6	5	1	4	3	4	5	3	5	6	5	1	4	3	4	5	3	5	6	5	1	15	15	15	59.528	532	532;570;570;583;344;305	1	37
G3V4A5;O75586;B4DU17	G3V4A5;O75586;B4DU17	3;3;3	3;3;3	3;3;3	Mediator of RNA polymerase II transcription subunit 6	MED6	tr|G3V4A5|G3V4A5_HUMAN Mediator of RNA polymerase II transcription subunit 6 OS=Homo sapiens GN=MED6 PE=3 SV=1;sp|O75586|MED6_HUMAN Mediator of RNA polymerase II transcription subunit 6 OS=Homo sapiens GN=MED6 PE=1 SV=2;tr|B4DU17|B4DU17_HUMAN Mediator of R	3	3	3	3	0	1	0	2	0	1	1	2	3	0	1	0	2	0	1	1	2	3	0	1	0	2	0	1	1	2	3	18.5	18.5	18.5	28.723	249	249;246;253	3			10
B4DU58;P40121;B8ZZS7;E7ENU9;B8ZZL6;H7C0X8	B4DU58;P40121;B8ZZS7;E7ENU9	13;13;12;10;6;3	13;13;12;10;6;3	13;13;12;10;6;3	Macrophage-capping protein	CAPG	tr|B4DU58|B4DU58_HUMAN Macrophage-capping protein OS=Homo sapiens GN=CAPG PE=2 SV=1;sp|P40121|CAPG_HUMAN Macrophage-capping protein OS=Homo sapiens GN=CAPG PE=1 SV=2;tr|B8ZZS7|B8ZZS7_HUMAN Macrophage-capping protein OS=Homo sapiens GN=CAPG PE=4 SV=1;tr|E7E	6	13	13	13	11	12	13	10	12	11	12	12	12	11	12	13	10	12	11	12	12	12	11	12	13	10	12	11	12	12	12	49.5	49.5	49.5	36.248	327	327;348;333;253;218;103	2.03		146	4
Q7Z4N8;B4DUD3	Q7Z4N8;B4DUD3	1;1	1;1	1;1	Prolyl 4-hydroxylase subunit alpha-3	P4HA3	sp|Q7Z4N8|P4HA3_HUMAN Prolyl 4-hydroxylase subunit alpha-3 OS=Homo sapiens GN=P4HA3 PE=1 SV=1;tr|B4DUD3|B4DUD3_HUMAN Prolyl 4-hydroxylase subunit alpha-3 OS=Homo sapiens GN=P4HA3 PE=2 SV=1	2	1	1	1	1	1	1	1	1	1	0	1	1	1	1	1	1	1	1	0	1	1	1	1	1	1	1	1	0	1	1	1.5	1.5	1.5	61.126	544	544;604	2		8
B4DUD5;P33240-2;P33240;E9PID8;E7EWR4	B4DUD5;P33240-2;P33240;E9PID8;E7EWR4	12;12;12;11;11	7;7;7;7;6	7;7;7;7;6	Cleavage stimulation factor subunit 2	CSTF2	tr|B4DUD5|B4DUD5_HUMAN Cleavage stimulation factor subunit 2 OS=Homo sapiens GN=CSTF2 PE=2 SV=1;sp|P33240-2|CSTF2_HUMAN Isoform 2 of Cleavage stimulation factor subunit 2 OS=Homo sapiens GN=CSTF2;sp|P33240|CSTF2_HUMAN Cleavage stimulation factor subunit 2	5	12	7	7	7	9	7	9	9	8	8	10	8	5	5	5	6	7	6	6	6	5	5	5	5	6	7	6	6	6	5	35.1	20.6	20.6	58.617	553	553;560;577;438;597	2		55
B4DUM2	B4DUM2	13	1	1			tr|B4DUM2|B4DUM2_HUMAN Adenylosuccinate lyase OS=Homo sapiens GN=ADSL PE=2 SV=1	1	13	1	1	9	11	10	9	11	11	11	11	9	1	1	1	1	1	1	1	1	1	1	1	1	1	1	1	1	1	1	66.8	2.3	2.3	34.554	304	304	3.07			13	1
B4DUS9;O95861;C9JI50;O95861-2;F8VZG4;F8W1J0;A6NF51;F8VVW8;B4DPS5;F8VRY7	B4DUS9;O95861;C9JI50;O95861-2;F8VZG4;F8W1J0;A6NF51;F8VVW8	7;7;6;6;5;5;5;4;3;1	7;7;6;6;5;5;5;4;3;1	7;7;6;6;5;5;5;4;3;1	3(2),5-bisphosphate nucleotidase 1	BPNT1	tr|B4DUS9|B4DUS9_HUMAN 3(2),5-bisphosphate nucleotidase 1 OS=Homo sapiens GN=BPNT1 PE=2 SV=1;sp|O95861|BPNT1_HUMAN 3(2),5-bisphosphate nucleotidase 1 OS=Homo sapiens GN=BPNT1 PE=1 SV=1;tr|C9JI50|C9JI50_HUMAN 3(2),5-bisphosphate nucleotidase 1 OS=H	10	7	7	7	4	4	4	6	5	4	6	6	4	4	4	4	6	5	4	6	6	4	4	4	4	6	5	4	6	6	4	26.5	26.5	26.5	29.188	272	272;308;324;325;136;170;291;128;253;116	2.82		10	47
B4DUX5;P50579;F8VRR3;G3V1U3;F8VSC4;F8VZX9	B4DUX5;P50579;F8VRR3;G3V1U3	12;12;9;6;2;2	12;12;9;6;2;2	2;2;0;2;2;0	Methionine aminopeptidase 2	METAP2	tr|B4DUX5|B4DUX5_HUMAN Methionine aminopeptidase OS=Homo sapiens GN=METAP2 PE=2 SV=1;sp|P50579|AMPM2_HUMAN Methionine aminopeptidase 2 OS=Homo sapiens GN=METAP2 PE=1 SV=1;tr|F8VRR3|F8VRR3_HUMAN Methionine aminopeptidase OS=Homo sapiens GN=METAP2 PE=3 SV=1;	6	12	12	2	12	11	9	11	10	12	11	12	11	12	11	9	11	10	12	11	12	11	2	2	2	2	2	2	2	2	2	32.1	32.1	5.5	50.496	455	455;478;442;328;161;163	2.01		138	1
B4DVE1;Q08380;B4DI70	B4DVE1;Q08380;B4DI70	7;7;6	7;7;6	7;7;6	Galectin-3-binding protein	LGALS3BP	tr|B4DVE1|B4DVE1_HUMAN Galectin-3-binding protein OS=Homo sapiens GN=LGALS3BP PE=2 SV=1;sp|Q08380|LG3BP_HUMAN Galectin-3-binding protein OS=Homo sapiens GN=LGALS3BP PE=1 SV=1;tr|B4DI70|B4DI70_HUMAN Uncharacterized protein OS=Homo sapiens GN=LGALS3BP PE=2 S	3	7	7	7	5	4	5	7	6	6	7	5	6	5	4	5	7	6	6	7	5	6	5	4	5	7	6	6	7	5	6	15.2	15.2	15.2	64.096	573	573;585;413	1.31	43	17	1
E9PDK5;B4DVE7;P50995;E9PDS7;H0Y6E1;E5RIN3;Q5T0G9;P27216;P27216-2	E9PDK5;B4DVE7;P50995	15;15;15;4;3;1;1;1;1	15;15;15;4;3;1;1;1;1	15;15;15;4;3;1;1;1;1	Annexin A11	ANXA11	tr|E9PDK5|E9PDK5_HUMAN Annexin OS=Homo sapiens GN=ANXA11 PE=3 SV=1;tr|B4DVE7|B4DVE7_HUMAN Annexin OS=Homo sapiens GN=ANXA11 PE=2 SV=1;sp|P50995|ANX11_HUMAN Annexin A11 OS=Homo sapiens GN=ANXA11 PE=1 SV=1	9	15	15	15	11	12	12	12	12	12	11	13	11	11	12	12	12	12	12	11	13	11	11	12	12	12	12	12	11	13	11	32.8	32.8	32.8	45.728	412	412;472;505;162;148;113;204;316;357	1.98	2	123
B4DVP2;Q9Y478	B4DVP2;Q9Y478	1;1	1;1	1;1	5-AMP-activated protein kinase subunit beta-1	PRKAB1	tr|B4DVP2|B4DVP2_HUMAN 5-AMP-activated protein kinase subunit beta-1 OS=Homo sapiens GN=PRKAB1 PE=2 SV=1;sp|Q9Y478|AAKB1_HUMAN 5-AMP-activated protein kinase subunit beta-1 OS=Homo sapiens GN=PRKAB1 PE=1 SV=4	2	1	1	1	1	0	1	1	1	0	0	0	1	1	0	1	1	1	0	0	0	1	1	0	1	1	1	0	0	0	1	12.9	12.9	12.9	26.424	233	233;270	3			5
B4DVQ5;Q99613;B4DVU3;H3BRV0;B4DDN4;B4DRU0;H3BPE4;H3BPE3;H3BTY8	B4DVQ5;Q99613;B4DVU3;H3BRV0;B4DDN4;B4DRU0	33;33;31;31;30;29;5;4;2	33;33;31;31;30;29;5;4;2	3;3;3;3;3;3;0;0;0	Eukaryotic translation initiation factor 3 subunit C	EIF3C	tr|B4DVQ5|B4DVQ5_HUMAN Eukaryotic translation initiation factor 3 subunit C OS=Homo sapiens GN=EIF3C PE=2 SV=1;sp|Q99613|EIF3C_HUMAN Eukaryotic translation initiation factor 3 subunit C OS=Homo sapiens GN=EIF3C PE=1 SV=1;tr|B4DVU3|B4DVU3_HUMAN Eukaryotic t	9	33	33	3	28	28	30	25	27	27	29	27	26	28	28	30	25	27	27	29	27	26	2	3	2	2	2	2	2	2	2	35.4	35.4	2	103.64	898	898;913;761;903;792;735;148;133;80	1.02	432	7
B4DVY7;O75955;B0V109;F8VSI6;B0V111;A2AB09;B0S8A9;A2AB12;A2AB10;B0V112;B0V110;A2AB13;A2AB11;B0V2I8;H0Y4S3;B0S8B0;B0V108;B0V114;B0V113;A2ABJ5;B0V2J0	B4DVY7;O75955;B0V109;F8VSI6;B0V111;A2AB09;B0S8A9;A2AB12;A2AB10	16;16;14;12;9;9;8;8;8;6;6;5;5;5;4;3;3;3;3;3;3	16;16;14;12;9;9;8;8;8;6;6;5;5;5;4;3;3;3;3;3;3	16;16;14;12;9;9;8;8;8;6;6;5;5;5;4;3;3;3;3;3;3	Flotillin-1	FLOT1	tr|B4DVY7|B4DVY7_HUMAN Flotillin-1 OS=Homo sapiens GN=FLOT1 PE=2 SV=1;sp|O75955|FLOT1_HUMAN Flotillin-1 OS=Homo sapiens GN=FLOT1 PE=1 SV=3;tr|B0V109|B0V109_HUMAN Flotillin 1 (Fragment) OS=Homo sapiens GN=FLOT1 PE=4 SV=1;tr|F8VSI6|F8VSI6_HUMAN Flotillin-1 O	21	16	16	16	8	8	9	12	10	9	11	7	10	8	8	9	12	10	9	11	7	10	8	8	9	12	10	9	11	7	10	44.9	44.9	44.9	42.08	379	379;427;357;286;231;238;186;235;252;165;182;185;192;210;90;60;82;115;138;145;147	2		100
Q86WQ0;B4DW92	Q86WQ0;B4DW92	3;3	3;3	3;3	Nuclear receptor 2C2-associated protein	NR2C2AP	sp|Q86WQ0|NR2CA_HUMAN Nuclear receptor 2C2-associated protein OS=Homo sapiens GN=NR2C2AP PE=1 SV=1;tr|B4DW92|B4DW92_HUMAN Nuclear receptor 2C2-associated protein OS=Homo sapiens GN=NR2C2AP PE=2 SV=1	2	3	3	3	1	2	3	3	0	2	1	2	1	1	2	3	3	0	2	1	2	1	1	2	3	3	0	2	1	2	1	32.4	32.4	32.4	15.876	139	139;167	4				15
B4DWI1;Q9UJ83;B4DXI5;E9PEN4;B3KPX4;C9J306;C9JJM7;Q7Z773;F8WCH9	B4DWI1;Q9UJ83;B4DXI5;E9PEN4;B3KPX4;C9J306;C9JJM7	8;8;7;7;6;5;4;3;3	8;8;7;7;6;5;4;3;3	8;8;7;7;6;5;4;3;3	2-hydroxyacyl-CoA lyase 1	HACL1	tr|B4DWI1|B4DWI1_HUMAN 2-hydroxyacyl-CoA lyase 1 OS=Homo sapiens GN=HACL1 PE=2 SV=1;sp|Q9UJ83|HACL1_HUMAN 2-hydroxyacyl-CoA lyase 1 OS=Homo sapiens GN=HACL1 PE=1 SV=2;tr|B4DXI5|B4DXI5_HUMAN 2-hydroxyacyl-CoA lyase 1 OS=Homo sapiens GN=HACL1 PE=2 SV=1;tr|E9	9	8	8	8	4	4	5	5	5	5	4	5	3	4	4	5	5	5	5	4	5	3	4	4	5	5	5	5	4	5	3	19.2	19.2	19.2	61.064	551	551;578;496;518;337;244;157;119;137	2		44
B4DWT4;Q9H8G2	B4DWT4;Q9H8G2	1;1	1;1	1;1	Caspase activity and apoptosis inhibitor 1	CAAP1	tr|B4DWT4|B4DWT4_HUMAN Caspase activity and apoptosis inhibitor 1 OS=Homo sapiens GN=CAAP1 PE=2 SV=1;sp|Q9H8G2|CAAP1_HUMAN Caspase activity and apoptosis inhibitor 1 OS=Homo sapiens GN=CAAP1 PE=1 SV=2	2	1	1	1	1	1	1	1	1	1	1	0	0	1	1	1	1	1	1	1	0	0	1	1	1	1	1	1	1	0	0	7.9	7.9	7.9	23.511	216	216;361	2		9
B4DWU7;O60248	B4DWU7;O60248	3;3	3;3	3;3	Protein SOX-15	SOX15	tr|B4DWU7|B4DWU7_HUMAN Protein SOX-15 OS=Homo sapiens GN=SOX15 PE=2 SV=1;sp|O60248|SOX15_HUMAN Protein SOX-15 OS=Homo sapiens GN=SOX15 PE=2 SV=1	2	3	3	3	2	1	2	2	2	2	2	3	1	2	1	2	2	2	2	2	3	1	2	1	2	2	2	2	2	3	1	18	18	18	19.393	178	178;233	2.11	8		10
B4DWW1;P40616;F8VYN9;B4DZG7;F8VP99;F8W1Z8;F8VP63	B4DWW1;P40616;F8VYN9;B4DZG7	7;7;6;5;1;1;1	7;7;6;5;1;1;1	7;7;6;5;1;1;1	ADP-ribosylation factor-like protein 1	ARL1	tr|B4DWW1|B4DWW1_HUMAN ADP-ribosylation factor-like protein 1 OS=Homo sapiens GN=ARL1 PE=2 SV=1;sp|P40616|ARL1_HUMAN ADP-ribosylation factor-like protein 1 OS=Homo sapiens GN=ARL1 PE=1 SV=1;tr|F8VYN9|F8VYN9_HUMAN ADP-ribosylation factor-like protein 1 OS=H	7	7	7	7	6	6	5	7	6	7	6	6	7	6	6	5	7	6	7	6	6	7	6	6	5	7	6	7	6	6	7	68.3	68.3	68.3	18.565	164	164;181;194;135;17;52;64	3.8		2	29	131
B4DX32;O60870;F5GXB3	B4DX32;O60870;F5GXB3	3;3;2	3;3;2	3;3;2	DNA/RNA-binding protein KIN17	KIN	tr|B4DX32|B4DX32_HUMAN DNA/RNA-binding protein KIN17 OS=Homo sapiens GN=KIN PE=2 SV=1;sp|O60870|KIN17_HUMAN DNA/RNA-binding protein KIN17 OS=Homo sapiens GN=KIN PE=1 SV=2;tr|F5GXB3|F5GXB3_HUMAN DNA/RNA-binding protein KIN17 OS=Homo sapiens GN=KIN PE=4 SV=1	3	3	3	3	2	1	1	1	1	2	1	1	2	2	1	1	1	1	2	1	1	2	2	1	1	1	1	2	1	1	2	8.6	8.6	8.6	43.261	374	374;393;288	2		13
Q96KB5;B4DX68	Q96KB5;B4DX68	1;1	1;1	1;1	Lymphokine-activated killer T-cell-originated protein kinase	PBK	sp|Q96KB5|TOPK_HUMAN Lymphokine-activated killer T-cell-originated protein kinase OS=Homo sapiens GN=PBK PE=1 SV=3;tr|B4DX68|B4DX68_HUMAN Lymphokine-activated killer T-cell-originated protein kinase OS=Homo sapiens GN=PBK PE=2 SV=1	2	1	1	1	0	0	0	0	0	1	1	0	0	0	0	0	0	0	1	1	0	0	0	0	0	0	0	1	1	0	0	3.4	3.4	3.4	36.085	322	322;333	2		2
E9PNU1;B4DXC8;Q9Y5B8-2;Q9Y5B8	E9PNU1;B4DXC8;Q9Y5B8-2;Q9Y5B8	2;2;2;2	2;2;2;2	2;2;2;2	Nucleoside diphosphate kinase 7	NME7	tr|E9PNU1|E9PNU1_HUMAN Nucleoside diphosphate kinase 7 OS=Homo sapiens GN=NME7 PE=3 SV=1;tr|B4DXC8|B4DXC8_HUMAN Nucleoside diphosphate kinase 7 OS=Homo sapiens GN=NME7 PE=2 SV=1;sp|Q9Y5B8-2|NDK7_HUMAN Isoform 2 of Nucleoside diphosphate kinase 7 OS=Homo sa	4	2	2	2	1	1	0	1	1	1	1	0	1	1	1	0	1	1	1	1	0	1	1	1	0	1	1	1	1	0	1	7.8	7.8	7.8	28.888	256	256;339;340;376	2		7
B4DXW1;P61158;F5H3P5;B4DTI0;Q9P1U1-2;Q9P1U1;Q9P1U1-3;H7C4J1;C9IZN3;Q9C0K3	B4DXW1;P61158;F5H3P5;B4DTI0	16;16;15;11;4;4;3;2;2;2	16;16;15;11;4;4;3;2;2;2	16;16;15;11;4;4;3;2;2;2	Actin-related protein 3	ACTR3	tr|B4DXW1|B4DXW1_HUMAN Actin-related protein 3 OS=Homo sapiens GN=ACTR3 PE=2 SV=1;sp|P61158|ARP3_HUMAN Actin-related protein 3 OS=Homo sapiens GN=ACTR3 PE=1 SV=3;tr|F5H3P5|F5H3P5_HUMAN Actin-related protein 3 OS=Homo sapiens GN=ACTR3 PE=3 SV=1;tr|B4DTI0|B4	10	16	16	16	14	14	13	15	14	13	13	13	14	14	14	13	15	14	13	13	13	14	14	14	13	15	14	13	13	13	14	46.9	46.9	46.9	42.003	367	367;418;356;289;330;418;348;208;222;210	2.04	2	184	8	1
E7EPF0;Q9NP64-2;B4DY38;Q9NP64	E7EPF0;Q9NP64-2;B4DY38;Q9NP64	4;4;4;4	4;4;4;4	4;4;4;4	Nucleolar protein of 40 kDa	ZCCHC17	tr|E7EPF0|E7EPF0_HUMAN Nucleolar protein of 40 kDa OS=Homo sapiens GN=ZCCHC17 PE=4 SV=1;sp|Q9NP64-2|NO40_HUMAN Isoform 2 of Nucleolar protein of 40 kDa OS=Homo sapiens GN=ZCCHC17;tr|B4DY38|B4DY38_HUMAN Nucleolar protein of 40 kDa OS=Homo sapiens GN=ZCCHC17	4	4	4	4	1	4	1	1	1	2	0	0	1	1	4	1	1	1	2	0	0	1	1	4	1	1	1	2	0	0	1	21.4	21.4	21.4	27.994	243	243;217;233;241	3			11
B4DYB4;Q8NFH5;C9IYQ7;F8WCF5;F8WEL4;C9JIY9;B4DP57;C9JWU7	B4DYB4;Q8NFH5;C9IYQ7;F8WCF5;F8WEL4	7;7;4;4;4;3;3;1	7;7;4;4;4;3;3;1	7;7;4;4;4;3;3;1	Nucleoporin NUP53	NUP35	tr|B4DYB4|B4DYB4_HUMAN Nucleoporin NUP53 OS=Homo sapiens GN=NUP35 PE=2 SV=1;sp|Q8NFH5|NUP53_HUMAN Nucleoporin NUP53 OS=Homo sapiens GN=NUP35 PE=1 SV=1;tr|C9IYQ7|C9IYQ7_HUMAN Nucleoporin NUP53 (Fragment) OS=Homo sapiens GN=NUP35 PE=4 SV=1;tr|F8WCF5|F8WCF5_H	8	7	7	7	6	7	7	7	6	6	6	5	6	6	7	7	7	6	6	6	5	6	6	7	7	7	6	6	6	5	6	25.9	25.9	25.9	33.12	309	309;326;115;136;152;76;191;53	3			67
B4DYH1;B4DY72;E7EUG1;F2Z3D7;Q5TBM3	B4DYH1;B4DY72;E7EUG1	45;33;24;8;6	1;0;0;0;0	1;0;0;0;0	Heat shock protein 105 kDa	HSPH1	tr|B4DYH1|B4DYH1_HUMAN Heat shock 105kDa/110kDa protein 1, isoform CRA_b OS=Homo sapiens GN=HSPH1 PE=2 SV=1;tr|B4DY72|B4DY72_HUMAN Heat shock protein 105 kDa OS=Homo sapiens GN=HSPH1 PE=2 SV=1;tr|E7EUG1|E7EUG1_HUMAN Heat shock protein 105 kDa OS=Homo sapie	5	45	1	1	38	34	32	35	32	38	38	39	32	1	1	0	0	0	0	0	0	0	1	1	0	0	0	0	0	0	0	52.4	0.9	0.9	97.459	860	860;677;639;137;115	2		2
C9J3Z9;B4DZ13;E9PEA7;Q99469	C9J3Z9;B4DZ13;E9PEA7;Q99469	1;1;1;1	1;1;1;1	1;1;1;1	SH3 and cysteine-rich domain-containing protein	STAC	tr|C9J3Z9|C9J3Z9_HUMAN SH3 and cysteine-rich domain-containing protein (Fragment) OS=Homo sapiens GN=STAC PE=4 SV=1;tr|B4DZ13|B4DZ13_HUMAN SH3 and cysteine-rich domain-containing protein OS=Homo sapiens GN=STAC PE=2 SV=1;tr|E9PEA7|E9PEA7_HUMAN SH3 and cyst	4	1	1	1	1	1	1	1	1	1	1	1	1	1	1	1	1	1	1	1	1	1	1	1	1	1	1	1	1	1	1	4.8	4.8	4.8	27.432	252	252;334;341;402	2		9
B4DZ70;P48163;H0YGB9;F5H4W0	B4DZ70;P48163;H0YGB9;F5H4W0	2;2;1;1	2;2;1;1	2;2;1;1	NADP-dependent malic enzyme	ME1	tr|B4DZ70|B4DZ70_HUMAN Malic enzyme OS=Homo sapiens GN=ME1 PE=2 SV=1;sp|P48163|MAOX_HUMAN NADP-dependent malic enzyme OS=Homo sapiens GN=ME1 PE=1 SV=1;tr|H0YGB9|H0YGB9_HUMAN Malic enzyme OS=Homo sapiens GN=ME1 PE=3 SV=1;tr|F5H4W0|F5H4W0_HUMAN Malic enzyme	4	2	2	2	1	2	2	2	2	2	2	2	2	1	2	2	2	2	2	2	2	2	1	2	2	2	2	2	2	2	2	4	4	4	55.165	497	497;572;232;406	2		17
B4DZI8;P35606;H0YAC7;D6R997;H0Y938;D6RBZ7;D6RCL6;D6RBG7;D6RBT6	B4DZI8;P35606	34;34;5;5;5;4;4;4;4	34;34;5;5;5;4;4;4;4	34;34;5;5;5;4;4;4;4	Coatomer subunit beta	COPB2	tr|B4DZI8|B4DZI8_HUMAN Coatomer protein complex, subunit beta 2 (Beta prime), isoform CRA_b OS=Homo sapiens GN=COPB2 PE=2 SV=1;sp|P35606|COPB2_HUMAN Coatomer subunit beta OS=Homo sapiens GN=COPB2 PE=1 SV=2	9	34	34	34	27	23	24	24	26	25	26	23	23	27	23	24	24	26	25	26	23	23	27	23	24	24	26	25	26	23	23	48.7	48.7	48.7	99.045	877	877;906;118;153;177;77;86;89;111	1.05	289	4	2	2
B4DZP4;O43237;H3BUM4;E7EPL8;B4E2E0	B4DZP4;O43237	9;9;2;2;2	9;9;2;2;2	9;9;2;2;2	Cytoplasmic dynein 1 light intermediate chain 2	DYNC1LI2	tr|B4DZP4|B4DZP4_HUMAN Cytoplasmic dynein 1 light intermediate chain 2 OS=Homo sapiens GN=DYNC1LI2 PE=2 SV=1;sp|O43237|DC1L2_HUMAN Cytoplasmic dynein 1 light intermediate chain 2 OS=Homo sapiens GN=DYNC1LI2 PE=1 SV=1	5	9	9	9	8	6	7	7	6	7	5	7	8	8	6	7	7	6	7	5	7	8	8	6	7	7	6	7	5	7	8	34.5	34.5	34.5	45.004	415	415;492;186;209;271	2		63
B4DZX6;Q9Y575-2;Q9Y575;G8JLA9	B4DZX6;Q9Y575-2;Q9Y575;G8JLA9	1;1;1;1	1;1;1;1	1;1;1;1	Ankyrin repeat and SOCS box protein 3	ASB3	tr|B4DZX6|B4DZX6_HUMAN Ankyrin repeat and SOCS box protein 3 OS=Homo sapiens GN=ASB3 PE=2 SV=1;sp|Q9Y575-2|ASB3_HUMAN Isoform 2 of Ankyrin repeat and SOCS box protein 3 OS=Homo sapiens GN=ASB3;sp|Q9Y575|ASB3_HUMAN Ankyrin repeat and SOCS box protein 3 OS=H	4	1	1	1	0	1	1	0	0	0	0	0	0	0	1	1	0	0	0	0	0	0	0	1	1	0	0	0	0	0	0	3	3	3	48.998	437	437;445;518;556	2		2
P11234;Q6ZS74;B4E040;C9J6B1;C9JQB3	P11234;Q6ZS74;B4E040;C9J6B1;C9JQB3	9;9;9;7;6	3;3;3;3;2	3;3;3;3;2	Ras-related protein Ral-B	RALB	sp|P11234|RALB_HUMAN Ras-related protein Ral-B OS=Homo sapiens GN=RALB PE=1 SV=1;tr|Q6ZS74|Q6ZS74_HUMAN Ras-related protein Ral-B OS=Homo sapiens GN=RALB PE=2 SV=1;tr|B4E040|B4E040_HUMAN Ras-related protein Ral-B OS=Homo sapiens GN=RALB PE=2 SV=1;tr|C9J6B1	5	9	3	3	7	4	3	5	6	7	6	4	5	1	0	0	1	2	2	1	0	1	1	0	0	1	2	2	1	0	1	41.7	15.5	15.5	23.408	206	206;227;228;167;171	2.75	1		7
B4E069;H0YLH3;Q92696	B4E069;H0YLH3;Q92696	2;2;2	2;2;2	2;2;2	Geranylgeranyl transferase type-2 subunit alpha	RABGGTA	tr|B4E069|B4E069_HUMAN Uncharacterized protein OS=Homo sapiens GN=RABGGTA PE=2 SV=1;tr|H0YLH3|H0YLH3_HUMAN Geranylgeranyl transferase type-2 subunit alpha OS=Homo sapiens GN=RABGGTA PE=4 SV=1;sp|Q92696|PGTA_HUMAN Geranylgeranyl transferase type-2 subunit a	3	2	2	2	1	0	1	0	0	1	0	0	0	1	0	1	0	0	1	0	0	0	1	0	1	0	0	1	0	0	0	10.4	10.4	10.4	36.798	317	317;424;567	2		3
Q5JRC6;B4E0G4;Q8IWS0;E9PC97;Q8IWS0-2	Q5JRC6;B4E0G4;Q8IWS0;E9PC97;Q8IWS0-2	6;6;6;6;5	6;6;6;6;5	6;6;6;6;5	PHD finger protein 6	PHF6	tr|Q5JRC6|Q5JRC6_HUMAN PHD finger protein 6 OS=Homo sapiens GN=PHF6 PE=2 SV=1;tr|B4E0G4|B4E0G4_HUMAN PHD finger protein 6 OS=Homo sapiens GN=PHF6 PE=2 SV=1;sp|Q8IWS0|PHF6_HUMAN PHD finger protein 6 OS=Homo sapiens GN=PHF6 PE=1 SV=1;tr|E9PC97|E9PC97_HUMAN P	5	6	6	6	4	5	5	5	4	4	5	5	2	4	5	5	5	4	4	5	5	2	4	5	5	5	4	4	5	5	2	15.4	15.4	15.4	36.43	324	324;331;365;366;312	2		39
B4E0H8;P26006;P26006-1;D6R9X8;H0YA49;B4DDT0	B4E0H8;P26006;P26006-1	4;4;4;1;1;1	4;4;4;1;1;1	4;4;4;1;1;1	Integrin alpha-3;Integrin alpha-3 heavy chain;Integrin alpha-3 light chain	ITGA3	tr|B4E0H8|B4E0H8_HUMAN Integrin alpha-3 OS=Homo sapiens GN=ITGA3 PE=2 SV=1;sp|P26006|ITA3_HUMAN Integrin alpha-3 OS=Homo sapiens GN=ITGA3 PE=1 SV=5;sp|P26006-1|ITA3_HUMAN Isoform 2 of Integrin alpha-3 OS=Homo sapiens GN=ITGA3	6	4	4	4	1	2	2	3	2	2	4	4	1	1	2	2	3	2	2	4	4	1	1	2	2	3	2	2	4	4	1	4.1	4.1	4.1	115.17	1037	1037;1051;1066;142;221;294	1.05	21	1
B4E0K9;G5E928;O00754;H7BZP0	B4E0K9;G5E928;O00754	5;5;5;1	5;5;5;1	5;5;5;1	Alpha-mannosidase;Lysosomal alpha-mannosidase;Lysosomal alpha-mannosidase A peptide;Lysosomal alpha-mannosidase B peptide;Lysosomal alpha-mannosidase C peptide;Lysosomal alpha-mannosidase D peptide;Lysosomal alpha-mannosidase E peptide	MAN2B1	tr|B4E0K9|B4E0K9_HUMAN Lysosomal alpha-mannosidase B peptide OS=Homo sapiens GN=MAN2B1 PE=2 SV=1;tr|G5E928|G5E928_HUMAN Lysosomal alpha-mannosidase B peptide OS=Homo sapiens GN=MAN2B1 PE=4 SV=1;sp|O00754|MA2B1_HUMAN Lysosomal alpha-mannosidase OS=Homo sapi	4	5	5	5	3	4	2	3	2	5	3	1	4	3	4	2	3	2	5	3	1	4	3	4	2	3	2	5	3	1	4	5.8	5.8	5.8	107.46	950	950;1010;1011;187	3.63		5		22
B4E0X8;F8W7W2;Q96AE4;Q96AE4-2;E9PEB5;B4DT31;C9JSZ1	B4E0X8;F8W7W2;Q96AE4;Q96AE4-2;E9PEB5;B4DT31	26;25;25;25;24;23;9	23;22;22;22;21;20;8	22;21;21;21;20;19;8	Far upstream element-binding protein 1	FUBP1	tr|B4E0X8|B4E0X8_HUMAN Far upstream element-binding protein 1 OS=Homo sapiens GN=FUBP1 PE=2 SV=1;tr|F8W7W2|F8W7W2_HUMAN Far upstream element-binding protein 1 OS=Homo sapiens GN=FUBP1 PE=4 SV=1;sp|Q96AE4|FUBP1_HUMAN Far upstream element-binding protein 1 O	7	26	23	22	22	24	23	26	24	24	24	24	22	19	21	20	23	21	21	21	21	20	18	20	19	22	20	20	20	20	19	55.5	53.1	51.7	66.231	629	629;654;644;653;655;665;232	1.63	153	259	1
F5GZY7;Q9H0R8;B4E0Y7;F5GX12;F5H007;G3V1T7	F5GZY7;Q9H0R8;B4E0Y7	6;6;6;1;1;1	6;6;6;1;1;1	3;3;3;1;1;1	Gamma-aminobutyric acid receptor-associated protein-like 1	GABARAPL1	tr|F5GZY7|F5GZY7_HUMAN Gamma-aminobutyric acid receptor-associated protein-like 1 (Fragment) OS=Homo sapiens GN=GABARAPL1 PE=3 SV=1;sp|Q9H0R8|GBRL1_HUMAN Gamma-aminobutyric acid receptor-associated protein-like 1 OS=Homo sapiens GN=GABARAPL1 PE=1 SV=1;tr|B	6	6	6	3	4	5	2	3	2	3	4	4	1	4	5	2	3	2	3	4	4	1	3	2	2	2	0	1	1	1	0	60	60	32.9	8.577	70	70;117;146;36;43;103	4				36
Q8NBY1;B4E0Y9;Q9P289;Q9P289-2;Q9P289-3	Q8NBY1;B4E0Y9;Q9P289;Q9P289-2;Q9P289-3	15;15;15;12;12	15;15;15;12;12	6;6;6;5;5	Serine/threonine-protein kinase 26	STK26	tr|Q8NBY1|Q8NBY1_HUMAN Serine/threonine-protein kinase MST4 OS=Homo sapiens GN=MST4 PE=2 SV=1;tr|B4E0Y9|B4E0Y9_HUMAN Serine/threonine-protein kinase MST4 OS=Homo sapiens GN=MST4 PE=2 SV=1;sp|Q9P289|MST4_HUMAN Serine/threonine-protein kinase MST4 OS=Homo sa	5	15	15	6	9	10	11	12	10	11	12	12	9	9	10	11	12	10	11	12	12	9	3	3	3	5	3	4	6	5	2	42.6	42.6	23.5	43.867	392	392;438;416;339;354	2.02		119	2
B4E1G1;Q9BUN8-2;Q9BUN8;E5RGY0	B4E1G1;Q9BUN8-2;Q9BUN8;E5RGY0	4;4;4;2	4;4;4;2	4;4;4;2	Derlin-1	DERL1	tr|B4E1G1|B4E1G1_HUMAN Derlin-1 OS=Homo sapiens GN=DERL1 PE=2 SV=1;sp|Q9BUN8-2|DERL1_HUMAN Isoform 2 of Derlin-1 OS=Homo sapiens GN=DERL1;sp|Q9BUN8|DERL1_HUMAN Derlin-1 OS=Homo sapiens GN=DERL1 PE=1 SV=1;tr|E5RGY0|E5RGY0_HUMAN Derlin-1 OS=Homo sapiens GN=D	4	4	4	4	3	4	3	4	4	4	3	4	4	3	4	3	4	4	4	3	4	4	3	4	3	4	4	4	3	4	4	26.5	26.5	26.5	17.033	151	151;231;251;151	3			34
F5H6Z1;B4E1J0;F5H2F6;Q96AQ6-2;Q96AQ6;Q96AQ6-3	F5H6Z1;B4E1J0;F5H2F6;Q96AQ6-2;Q96AQ6;Q96AQ6-3	4;4;4;4;4;3	4;4;4;4;4;3	4;4;4;4;4;3	Pre-B-cell leukemia transcription factor-interacting protein 1	PBXIP1	tr|F5H6Z1|F5H6Z1_HUMAN Pre-B-cell leukemia transcription factor-interacting protein 1 OS=Homo sapiens GN=PBXIP1 PE=4 SV=1;tr|B4E1J0|B4E1J0_HUMAN Pre-B-cell leukemia transcription factor-interacting protein 1 OS=Homo sapiens GN=PBXIP1 PE=2 SV=1;tr|F5H2F6|F5	6	4	4	4	4	2	2	1	0	1	2	2	1	4	2	2	1	0	1	2	2	1	4	2	2	1	0	1	2	2	1	8.1	8.1	8.1	57.619	507	507;558;576;702;731;662	1	15
G3V2D5;G3V515;G3V2P5;B4E1N3;Q07352	G3V2D5;G3V515;G3V2P5;B4E1N3;Q07352	2;2;2;2;2	2;2;2;2;2	2;2;2;2;2	Zinc finger protein 36, C3H1 type-like 1	ZFP36L1	tr|G3V2D5|G3V2D5_HUMAN Zinc finger protein 36, C3H1 type-like 1 (Fragment) OS=Homo sapiens GN=ZFP36L1 PE=4 SV=1;tr|G3V515|G3V515_HUMAN Zinc finger protein 36, C3H1 type-like 1 (Fragment) OS=Homo sapiens GN=ZFP36L1 PE=4 SV=1;tr|G3V2P5|G3V2P5_HUMAN Zinc fing	5	2	2	2	1	0	0	0	1	1	2	2	0	1	0	0	0	1	1	2	2	0	1	0	0	0	1	1	2	2	0	18.8	18.8	18.8	19.527	176	176;189;207;321;338	2		7
B4E1S6;P31431	B4E1S6;P31431	2;2	2;2	2;2	Syndecan;Syndecan-4	SDC4	tr|B4E1S6|B4E1S6_HUMAN Syndecan OS=Homo sapiens GN=SDC4 PE=2 SV=1;sp|P31431|SDC4_HUMAN Syndecan-4 OS=Homo sapiens GN=SDC4 PE=1 SV=2	2	2	2	2	2	2	2	2	2	2	2	2	1	2	2	2	2	2	2	2	2	1	2	2	2	2	2	2	2	2	1	19.8	19.8	19.8	13.91	126	126;198	1.1	18	2
B4E241;P84103	B4E241;P84103	10;10	10;10	9;9	Serine/arginine-rich splicing factor 3	SRSF3	tr|B4E241|B4E241_HUMAN Serine/arginine-rich-splicing factor 3 OS=Homo sapiens GN=SRSF3 PE=2 SV=1;sp|P84103|SRSF3_HUMAN Serine/arginine-rich splicing factor 3 OS=Homo sapiens GN=SRSF3 PE=1 SV=1	2	10	10	9	9	9	9	10	9	9	10	10	10	9	9	9	10	9	9	10	10	10	8	8	8	9	8	8	9	9	9	58.9	58.9	58.9	14.203	124	124;164	3.19		7	147	44
Q8TB72-2;B4E2B6;Q8TB72-3;Q8TB72	Q8TB72-2;B4E2B6;Q8TB72-3;Q8TB72	5;5;5;5	1;1;1;1	1;1;1;1	Pumilio homolog 2	PUM2	sp|Q8TB72-2|PUM2_HUMAN Isoform 2 of Pumilio homolog 2 OS=Homo sapiens GN=PUM2;tr|B4E2B6|B4E2B6_HUMAN Pumilio homolog 2 OS=Homo sapiens GN=PUM2 PE=2 SV=1;sp|Q8TB72-3|PUM2_HUMAN Isoform 3 of Pumilio homolog 2 OS=Homo sapiens GN=PUM2;sp|Q8TB72|PUM2_HUMAN Pumi	4	5	1	1	4	3	5	3	2	3	4	3	2	1	1	1	0	0	0	1	0	0	1	1	1	0	0	0	1	0	0	5.5	1.7	1.7	106.21	987	987;1008;1064;1066	1	6
B4E2C0;O75487;F5H5T3;Q9Y625	B4E2C0;O75487;F5H5T3	12;12;11;2	12;12;11;2	12;12;11;2	Glypican-4;Secreted glypican-4	GPC4	tr|B4E2C0|B4E2C0_HUMAN Secreted glypican-4 OS=Homo sapiens GN=GPC4 PE=2 SV=1;sp|O75487|GPC4_HUMAN Glypican-4 OS=Homo sapiens GN=GPC4 PE=1 SV=4;tr|F5H5T3|F5H5T3_HUMAN Secreted glypican-4 OS=Homo sapiens GN=GPC4 PE=3 SV=1	4	12	12	12	9	11	6	12	12	11	11	9	10	9	11	6	12	12	11	11	9	10	9	11	6	12	12	11	11	9	10	29.2	29.2	29.2	54.91	486	486;556;550;555	2.65	18	9	102
C9J4K0;B4E2G9;Q9BVC5	C9J4K0;B4E2G9;Q9BVC5	2;2;2	2;2;2	2;2;2	Ashwin	C2orf49	tr|C9J4K0|C9J4K0_HUMAN Ashwin OS=Homo sapiens GN=C2orf49 PE=4 SV=1;tr|B4E2G9|B4E2G9_HUMAN Ashwin OS=Homo sapiens GN=C2orf49 PE=2 SV=1;sp|Q9BVC5|ASHWN_HUMAN Ashwin OS=Homo sapiens GN=C2orf49 PE=1 SV=1	3	2	2	2	0	1	0	1	0	1	2	1	1	0	1	0	1	0	1	2	1	1	0	1	0	1	0	1	2	1	1	17.4	17.4	17.4	21.356	190	190;228;232	3			7
Q8WZA0;B4E2N0	Q8WZA0;B4E2N0	3;3	3;3	3;3	Protein LZIC	LZIC	sp|Q8WZA0|LZIC_HUMAN Protein LZIC OS=Homo sapiens GN=LZIC PE=1 SV=1;tr|B4E2N0|B4E2N0_HUMAN Protein LZIC OS=Homo sapiens GN=LZIC PE=2 SV=1	2	3	3	3	2	2	3	2	3	3	2	3	2	2	2	3	2	3	3	2	3	2	2	2	3	2	3	3	2	3	2	28.4	28.4	28.4	21.494	190	190;211	3			26
C9JA28;Q9UNL2;B4E2P2;C9J365	C9JA28;Q9UNL2;B4E2P2;C9J365	2;2;2;1	2;2;2;1	2;2;2;1	Translocon-associated protein subunit gamma	SSR3	tr|C9JA28|C9JA28_HUMAN Translocon-associated protein subunit gamma OS=Homo sapiens GN=SSR3 PE=4 SV=1;sp|Q9UNL2|SSRG_HUMAN Translocon-associated protein subunit gamma OS=Homo sapiens GN=SSR3 PE=1 SV=1;tr|B4E2P2|B4E2P2_HUMAN Translocon-associated protein sub	4	2	2	2	2	2	2	2	2	2	2	2	1	2	2	2	2	2	2	2	2	1	2	2	2	2	2	2	2	2	1	13.8	13.8	13.8	20.161	174	174;185;198;133	4				37
B4E2W0;P55084;F5GZQ3;B5MD38;C9JEY0;C9JE81;C9K0M0	B4E2W0;P55084;F5GZQ3;B5MD38	18;18;16;12;6;6;3	18;18;16;12;6;6;3	18;18;16;12;6;6;3	Trifunctional enzyme subunit beta, mitochondrial;3-ketoacyl-CoA thiolase	HADHB	tr|B4E2W0|B4E2W0_HUMAN 3-ketoacyl-CoA thiolase OS=Homo sapiens GN=HADHB PE=2 SV=1;sp|P55084|ECHB_HUMAN Trifunctional enzyme subunit beta, mitochondrial OS=Homo sapiens GN=HADHB PE=1 SV=3;tr|F5GZQ3|F5GZQ3_HUMAN 3-ketoacyl-CoA thiolase OS=Homo sapiens GN=HAD	7	18	18	18	16	13	11	15	11	10	12	12	14	16	13	11	15	11	10	12	12	14	16	13	11	15	11	10	12	12	14	43.6	43.6	43.6	48.879	452	452;474;459;351;150;176;85	2		142
B4E2X3;Q8N6R0-3;Q8N6R0;Q8N6R0-4;Q8N6R0-1;H3BLW2;Q8N6R0-2	B4E2X3;Q8N6R0-3;Q8N6R0;Q8N6R0-4;Q8N6R0-1	11;11;11;9;8;5;5	11;11;11;9;8;5;5	11;11;11;9;8;5;5	Methyltransferase-like protein 13	METTL13	tr|B4E2X3|B4E2X3_HUMAN Methyltransferase-like protein 13 OS=Homo sapiens GN=METTL13 PE=2 SV=1;sp|Q8N6R0-3|MET13_HUMAN Isoform 3 of Methyltransferase-like protein 13 OS=Homo sapiens GN=METTL13;sp|Q8N6R0|MET13_HUMAN Methyltransferase-like protein 13 OS=Homo	7	11	11	11	8	9	7	6	7	6	8	7	7	8	9	7	6	7	6	8	7	7	8	9	7	6	7	6	8	7	7	19.6	19.6	19.6	78.687	698	698;613;699;642;543;399;396	1.03	72	2
Q96EA4-2;B4E393;Q96EA4;H0YBG5	Q96EA4-2;B4E393;Q96EA4;H0YBG5	2;2;2;1	2;2;2;1	2;2;2;1	Protein Spindly	SPDL1	sp|Q96EA4-2|SPDLY_HUMAN Isoform 2 of Protein Spindly OS=Homo sapiens GN=CCDC99;tr|B4E393|B4E393_HUMAN Uncharacterized protein OS=Homo sapiens GN=CCDC99 PE=2 SV=1;sp|Q96EA4|SPDLY_HUMAN Protein Spindly OS=Homo sapiens GN=CCDC99 PE=1 SV=2;tr|H0YBG5|H0YBG5_HUM	4	2	2	2	2	2	1	2	1	2	2	2	2	2	2	1	2	1	2	2	2	2	2	2	1	2	1	2	2	2	2	4.9	4.9	4.9	58.537	506	506;527;605;312	1.89	2	17
F5GWR8;B4E3E5;Q92997;C9K0P9	F5GWR8;B4E3E5;Q92997	4;4;4;1	3;3;3;0	3;3;3;0	Segment polarity protein dishevelled homolog DVL-3	DVL3	tr|F5GWR8|F5GWR8_HUMAN Segment polarity protein dishevelled homolog DVL-3 OS=Homo sapiens GN=DVL3 PE=4 SV=1;tr|B4E3E5|B4E3E5_HUMAN Segment polarity protein dishevelled homolog DVL-3 OS=Homo sapiens GN=DVL3 PE=2 SV=1;sp|Q92997|DVL3_HUMAN Segment polarity pr	4	4	3	3	2	2	2	1	1	0	3	1	1	1	1	2	0	0	0	2	1	0	1	1	2	0	0	0	2	1	0	7.1	5.4	5.4	78.794	723	723;699;716;220	2.12	3	1	4
B4E3J8;Q9Y2H1;H0YGN4;F5H277	B4E3J8;Q9Y2H1;H0YGN4;F5H277	2;2;1;1	2;2;1;1	2;2;1;1	Serine/threonine-protein kinase 38-like	STK38L	tr|B4E3J8|B4E3J8_HUMAN Serine/threonine-protein kinase 38-like OS=Homo sapiens GN=STK38L PE=2 SV=1;sp|Q9Y2H1|ST38L_HUMAN Serine/threonine-protein kinase 38-like OS=Homo sapiens GN=STK38L PE=1 SV=3;tr|H0YGN4|H0YGN4_HUMAN Serine/threonine-protein kinase 38-l	4	2	2	2	2	2	2	0	0	1	1	1	0	2	2	2	0	0	1	1	1	0	2	2	2	0	0	1	1	1	0	6.2	6.2	6.2	43.17	371	371;464;87;214	2		11
Q5SR54;B4E3Q1;O94985-2;O94985	Q5SR54;B4E3Q1;O94985-2;O94985	4;4;4;4	4;4;4;4	4;4;4;4	Calsyntenin-1;Soluble Alc-alpha;CTF1-alpha	CLSTN1	tr|Q5SR54|Q5SR54_HUMAN CTF1-alpha (Fragment) OS=Homo sapiens GN=CLSTN1 PE=2 SV=1;tr|B4E3Q1|B4E3Q1_HUMAN CTF1-alpha OS=Homo sapiens GN=CLSTN1 PE=2 SV=1;sp|O94985-2|CSTN1_HUMAN Isoform 2 of Calsyntenin-1 OS=Homo sapiens GN=CLSTN1;sp|O94985|CSTN1_HUMAN Calsyn	4	4	4	4	2	2	2	0	2	2	3	2	3	2	2	2	0	2	2	3	2	3	2	2	2	0	2	2	3	2	3	5.9	5.9	5.9	88.039	782	782;962;971;981	1	19
B5MBX0;Q96FF9;H0YCL8	B5MBX0;Q96FF9	6;6;1	6;6;1	6;6;1	Sororin	CDCA5	tr|B5MBX0|B5MBX0_HUMAN Sororin OS=Homo sapiens GN=CDCA5 PE=4 SV=1;sp|Q96FF9|CDCA5_HUMAN Sororin OS=Homo sapiens GN=CDCA5 PE=1 SV=1	3	6	6	6	5	5	4	6	5	4	5	4	4	5	5	4	6	5	4	5	4	4	5	5	4	6	5	4	5	4	4	25.1	25.1	25.1	33.734	307	307;252;70	3			45
B5MC35;B5MD16;B5MCA1;Q96G28;Q96G28-2	B5MC35;B5MD16;B5MCA1;Q96G28;Q96G28-2	1;1;1;1;1	1;1;1;1;1	1;1;1;1;1	Cilia- and flagella-associated protein 36	CFAP36	tr|B5MC35|B5MC35_HUMAN Coiled-coil domain-containing protein 104 OS=Homo sapiens GN=CCDC104 PE=4 SV=1;tr|B5MD16|B5MD16_HUMAN Coiled-coil domain-containing protein 104 OS=Homo sapiens GN=CCDC104 PE=4 SV=1;tr|B5MCA1|B5MCA1_HUMAN Coiled-coil domain-containing	5	1	1	1	0	0	0	0	0	0	1	0	0	0	0	0	0	0	0	1	0	0	0	0	0	0	0	0	1	0	0	9.2	9.2	9.2	24.971	218	218;223;313;342;367	2		1
Q86YP4;B5MC40;Q86YP4-2;B4DKZ7;F5H7D9;C9JVY3;C9JMI3;C9JGN4;C9JHD7;C9JJK9;H7C3H1	Q86YP4;B5MC40;Q86YP4-2;B4DKZ7	19;19;18;10;7;6;6;6;6;6;6	19;19;18;10;7;6;6;6;6;6;6	18;18;17;9;6;6;6;6;6;6;5	Transcriptional repressor p66-alpha	GATAD2A	sp|Q86YP4|P66A_HUMAN Transcriptional repressor p66-alpha OS=Homo sapiens GN=GATAD2A PE=1 SV=1;tr|B5MC40|B5MC40_HUMAN Transcriptional repressor p66-alpha OS=Homo sapiens GN=GATAD2A PE=4 SV=1;sp|Q86YP4-2|P66A_HUMAN Isoform 2 of Transcriptional repressor p66-	11	19	19	18	12	13	15	10	12	11	14	12	11	12	13	15	10	12	11	14	12	11	11	12	14	9	11	10	13	11	10	43.1	43.1	41.4	68.062	633	633;653;608;436;262;93;126;139;168;177;235	1.56	67	86
G5E9F5;B5MC53;B5MCF8;P39210	G5E9F5;B5MC53;B5MCF8;P39210	1;1;1;1	1;1;1;1	1;1;1;1	Protein Mpv17	MPV17	tr|G5E9F5|G5E9F5_HUMAN MpV17 transgene, murine homolog, glomerulosclerosis, isoform CRA_d OS=Homo sapiens GN=MPV17 PE=4 SV=1;tr|B5MC53|B5MC53_HUMAN MpV17 transgene, murine homolog, glomerulosclerosis, isoform CRA_f OS=Homo sapiens GN=MPV17 PE=4 SV=1;tr|B5M	4	1	1	1	1	1	1	1	1	1	1	1	0	1	1	1	1	1	1	1	1	0	1	1	1	1	1	1	1	1	0	20.4	20.4	20.4	12.958	113	113;170;171;176	4				10
B5MC72;Q96DZ1	B5MC72;Q96DZ1	1;1	1;1	1;1	Endoplasmic reticulum lectin 1	ERLEC1	tr|B5MC72|B5MC72_HUMAN Endoplasmic reticulum lectin 1 OS=Homo sapiens GN=ERLEC1 PE=4 SV=1;sp|Q96DZ1|ERLEC_HUMAN Endoplasmic reticulum lectin 1 OS=Homo sapiens GN=ERLEC1 PE=1 SV=1	2	1	1	1	0	1	1	0	1	0	1	1	1	0	1	1	0	1	0	1	1	1	0	1	1	0	1	0	1	1	1	4.2	4.2	4.2	51.91	457	457;483	2		6
B5MC96;F6TR53;Q53T59	B5MC96;F6TR53;Q53T59	2;2;2	2;2;2	2;2;2	HCLS1-binding protein 3	HS1BP3	tr|B5MC96|B5MC96_HUMAN HCLS1-binding protein 3 OS=Homo sapiens GN=HS1BP3 PE=4 SV=1;tr|F6TR53|F6TR53_HUMAN HCLS1-binding protein 3 OS=Homo sapiens GN=HS1BP3 PE=4 SV=1;sp|Q53T59|H1BP3_HUMAN HCLS1-binding protein 3 OS=Homo sapiens GN=HS1BP3 PE=1 SV=1	3	2	2	2	0	1	1	1	0	0	1	1	1	0	1	1	1	0	0	1	1	1	0	1	1	1	0	0	1	1	1	10.1	10.1	10.1	21.883	199	199;213;392	1.17	5	1
B5MCA4;P16422	B5MCA4;P16422	5;5	5;5	5;5	Epithelial cell adhesion molecule	EPCAM	tr|B5MCA4|B5MCA4_HUMAN Epithelial cell adhesion molecule OS=Homo sapiens GN=EPCAM PE=4 SV=1;sp|P16422|EPCAM_HUMAN Epithelial cell adhesion molecule OS=Homo sapiens GN=EPCAM PE=1 SV=2	2	5	5	5	2	4	4	4	4	4	5	4	2	2	4	4	4	4	4	5	4	2	2	4	4	4	4	4	5	4	2	21.6	21.6	21.6	37.893	342	342;314	2.43		25	19
B5MCD7;O43759-2;O43759;A2A283;F8WCE4;O43759-3	B5MCD7;O43759-2;O43759;A2A283;F8WCE4	3;3;3;2;2;1	3;3;3;2;2;1	3;3;3;2;2;1	Synaptogyrin-1	SYNGR1	tr|B5MCD7|B5MCD7_HUMAN Synaptogyrin-1 OS=Homo sapiens GN=SYNGR1 PE=2 SV=1;sp|O43759-2|SNG1_HUMAN Isoform 1B of Synaptogyrin-1 OS=Homo sapiens GN=SYNGR1;sp|O43759|SNG1_HUMAN Synaptogyrin-1 OS=Homo sapiens GN=SYNGR1 PE=1 SV=2;tr|A2A283|A2A283_HUMAN Synaptogy	6	3	3	3	3	3	3	3	3	3	3	3	2	3	3	3	3	3	3	3	3	2	3	3	3	3	3	3	3	3	2	20.1	20.1	20.1	18.465	169	169;191;233;118;144;192	3.97			1	31
B5MCF9;O00541;O00541-2;B3KXD6;C9JXJ1;H7C267	B5MCF9;O00541;O00541-2;B3KXD6	18;18;17;10;6;3	18;18;17;10;6;3	18;18;17;10;6;3	Pescadillo homolog	PES1	tr|B5MCF9|B5MCF9_HUMAN Pescadillo homolog OS=Homo sapiens GN=PES1 PE=4 SV=1;sp|O00541|PESC_HUMAN Pescadillo homolog OS=Homo sapiens GN=PES1 PE=1 SV=1;sp|O00541-2|PESC_HUMAN Isoform 2 of Pescadillo homolog OS=Homo sapiens GN=PES1;tr|B3KXD6|B3KXD6_HUMAN Pesc	6	18	18	18	12	14	12	16	16	14	14	13	11	12	14	12	16	16	14	14	13	11	12	14	12	16	16	14	14	13	11	28.9	28.9	28.9	66.077	571	571;588;583;449;171;194	2		136
Q6ICJ4;B5MCL2;P0CG30;P0CG29	Q6ICJ4;B5MCL2;P0CG30;P0CG29	2;2;2;2	2;2;2;2	2;2;2;2	Glutathione S-transferase theta-2B;Glutathione S-transferase theta-2	Em:AP000351.3;GSTT2B;GSTT2	tr|Q6ICJ4|Q6ICJ4_HUMAN Em:AP000351.3 protein OS=Homo sapiens GN=Em:AP000351.3 PE=2 SV=1;tr|B5MCL2|B5MCL2_HUMAN Glutathione S-transferase theta-2 OS=Homo sapiens GN=GSTT2 PE=4 SV=2;sp|P0CG30|GSTT2_HUMAN Glutathione S-transferase theta-2B OS=Homo sapiens GN=	4	2	2	2	2	2	1	1	1	1	1	2	0	2	2	1	1	1	1	1	2	0	2	2	1	1	1	1	1	2	0	12.6	12.6	12.6	25.948	230	230;230;244;244	3			15
B5MCL5;G5E975;Q12824-2;Q12824;C9JTA6	B5MCL5;G5E975;Q12824-2;Q12824	5;5;5;5;2	5;5;5;5;2	5;5;5;5;2	SWI/SNF-related matrix-associated actin-dependent regulator of chromatin subfamily B member 1	SMARCB1	tr|B5MCL5|B5MCL5_HUMAN SWI/SNF-related matrix-associated actin-dependent regulator of chromatin subfamily B member 1 OS=Homo sapiens GN=SMARCB1 PE=4 SV=1;tr|G5E975|G5E975_HUMAN SWI/SNF related, matrix associated, actin dependent regulator of chromatin, sub	5	5	5	5	3	2	2	2	2	3	2	3	1	3	2	2	2	2	3	2	3	1	3	2	2	2	2	3	2	3	1	20.6	20.6	20.6	38.77	339	339;394;376;385;227	2		25
B7Z254;Q15084;F8WA83;B5MCQ5;Q15084-2	B7Z254;Q15084;F8WA83;B5MCQ5;Q15084-2	22;22;22;22;22	22;22;22;22;22	22;22;22;22;22	Protein disulfide-isomerase A6	PDIA6	tr|B7Z254|B7Z254_HUMAN Protein disulfide-isomerase A6 OS=Homo sapiens GN=PDIA6 PE=2 SV=1;sp|Q15084|PDIA6_HUMAN Protein disulfide-isomerase A6 OS=Homo sapiens GN=PDIA6 PE=1 SV=1;tr|F8WA83|F8WA83_HUMAN Protein disulfide-isomerase A6 OS=Homo sapiens GN=PDIA6	5	22	22	22	20	21	21	20	20	21	21	22	21	20	21	21	20	20	21	21	22	21	20	21	21	20	20	21	21	22	21	51.3	51.3	51.3	47.837	437	437;440;445;488;492	2.11	7	302	31	8
B5MD17;P83916;C9JWS9	B5MD17;P83916;C9JWS9	8;8;4	7;7;4	7;7;4	Chromobox protein homolog 1	CBX1	tr|B5MD17|B5MD17_HUMAN Chromobox protein homolog 1 (Fragment) OS=Homo sapiens GN=CBX1 PE=4 SV=1;sp|P83916|CBX1_HUMAN Chromobox protein homolog 1 OS=Homo sapiens GN=CBX1 PE=1 SV=1;tr|C9JWS9|C9JWS9_HUMAN Chromobox protein homolog 1 (Fragment) OS=Homo sapiens	3	8	7	7	7	8	6	8	8	8	7	8	7	6	7	5	7	7	7	6	7	6	6	7	5	7	7	7	6	7	6	53	43.5	43.5	19.325	168	168;185;110	3			72
B5MDE0;Q96AA3;C9JP01	B5MDE0;Q96AA3;C9JP01	2;2;1	2;2;1	2;2;1	Protein RFT1 homolog	RFT1	tr|B5MDE0|B5MDE0_HUMAN Protein RFT1 homolog OS=Homo sapiens GN=RFT1 PE=4 SV=1;sp|Q96AA3|RFT1_HUMAN Protein RFT1 homolog OS=Homo sapiens GN=RFT1 PE=1 SV=1;tr|C9JP01|C9JP01_HUMAN Protein RFT1 homolog (Fragment) OS=Homo sapiens GN=RFT1 PE=4 SV=1	3	2	2	2	2	2	2	2	2	2	2	2	1	2	2	2	2	2	2	2	2	1	2	2	2	2	2	2	2	2	1	3.8	3.8	3.8	55.835	502	502;541;292	1.24	16	5
B5MDF5;P62826;F5H018;H0YFC6;B4DV51	B5MDF5;P62826;F5H018;H0YFC6	18;18;15;12;5	18;18;15;12;5	18;18;15;12;5	GTP-binding nuclear protein Ran	RAN	tr|B5MDF5|B5MDF5_HUMAN GTP-binding nuclear protein Ran OS=Homo sapiens GN=RAN PE=4 SV=1;sp|P62826|RAN_HUMAN GTP-binding nuclear protein Ran OS=Homo sapiens GN=RAN PE=1 SV=3;tr|F5H018|F5H018_HUMAN GTP-binding nuclear protein Ran (Fragment) OS=Homo sapiens G	5	18	18	18	17	17	15	15	16	15	16	16	16	17	17	15	15	16	15	16	16	16	17	17	15	15	16	15	16	16	16	44.2	44.2	44.2	26.224	233	233;216;199;103;128	3	15	26	438	57
B5MDQ0;Q2NKX8	B5MDQ0;Q2NKX8	15;15	15;15	15;15	DNA excision repair protein ERCC-6-like	ERCC6L	tr|B5MDQ0|B5MDQ0_HUMAN DNA excision repair protein ERCC-6-like OS=Homo sapiens GN=ERCC6L PE=4 SV=1;sp|Q2NKX8|ERC6L_HUMAN DNA excision repair protein ERCC-6-like OS=Homo sapiens GN=ERCC6L PE=1 SV=1	2	15	15	15	9	8	8	8	9	6	10	9	6	9	8	8	8	9	6	10	9	6	9	8	8	8	9	6	10	9	6	19.5	19.5	19.5	126.98	1127	1127;1250	1	77
B5MDQ4;Q92600;B7Z1E5;F8WBZ6	B5MDQ4;Q92600;B7Z1E5	9;9;8;4	9;9;8;4	9;9;8;4	Cell differentiation protein RCD1 homolog	RQCD1	tr|B5MDQ4|B5MDQ4_HUMAN Cell differentiation protein RCD1 homolog OS=Homo sapiens GN=RQCD1 PE=4 SV=2;sp|Q92600|RCD1_HUMAN Cell differentiation protein RCD1 homolog OS=Homo sapiens GN=RQCD1 PE=1 SV=1;tr|B7Z1E5|B7Z1E5_HUMAN Cell differentiation protein RCD1 h	4	9	9	9	8	9	8	8	8	7	9	7	8	8	9	8	8	8	7	9	7	8	8	9	8	8	8	7	9	7	8	40.3	40.3	40.3	29.14	258	258;299;331;75	2.91		7	75
B5MDU6;Q9H6V9;Q9H6V9-2;C9JHU6;C9JUM0;B5MCU4;B7ZA47;B7ZAJ5;B5MCE2;D3YTH1;B4DRG3	B5MDU6;Q9H6V9;Q9H6V9-2;C9JHU6;C9JUM0;B5MCU4;B7ZA47;B7ZAJ5	4;4;4;3;3;3;3;3;1;1;1	4;4;4;3;3;3;3;3;1;1;1	4;4;4;3;3;3;3;3;1;1;1	UPF0554 protein C2orf43	LDAH;C2orf43	tr|B5MDU6|B5MDU6_HUMAN UPF0554 protein C2orf43 OS=Homo sapiens GN=C2orf43 PE=4 SV=1;sp|Q9H6V9|CB043_HUMAN UPF0554 protein C2orf43 OS=Homo sapiens GN=C2orf43 PE=1 SV=1;sp|Q9H6V9-2|CB043_HUMAN Isoform 2 of UPF0554 protein C2orf43 OS=Homo sapiens GN=C2orf43;t	11	4	4	4	2	3	2	3	3	3	4	2	2	2	3	2	3	3	3	4	2	2	2	3	2	3	3	3	4	2	2	9.7	9.7	9.7	42.668	370	370;325;331;130;159;240;195;277;146;156;166	3			25
B5MDV5;Q5TH69	B5MDV5;Q5TH69	1;1	1;1	1;1	Brefeldin A-inhibited guanine nucleotide-exchange protein 3	KIAA1244;ARFGEF3	tr|B5MDV5|B5MDV5_HUMAN KIAA1244 OS=Homo sapiens GN=KIAA1244 PE=2 SV=1;sp|Q5TH69|BIG3_HUMAN Brefeldin A-inhibited guanine nucleotide-exchange protein 3 OS=Homo sapiens GN=ARFGEF3 PE=1 SV=3	2	1	1	1	0	1	1	0	0	0	1	0	1	0	1	1	0	0	0	1	0	1	0	1	1	0	0	0	1	0	1	0.7	0.7	0.7	232.81	2106	2106;2177	1	4
F5H4V1;B5ME19;C9J1F3	F5H4V1;B5ME19;C9J1F3	31;31;29	1;1;1	1;1;1	Eukaryotic translation initiation factor 3 subunit C-like protein	EIF3CL	tr|F5H4V1|F5H4V1_HUMAN Eukaryotic translation initiation factor 3 subunit C OS=Homo sapiens GN=EIF3CL PE=4 SV=1;tr|B5ME19|B5ME19_HUMAN Eukaryotic translation initiation factor 3 subunit C OS=Homo sapiens GN=EIF3CL PE=4 SV=1;tr|C9J1F3|C9J1F3_HUMAN Eukaryoti	3	31	1	1	27	26	29	24	26	26	28	26	25	1	1	1	1	1	1	1	1	1	1	1	1	1	1	1	1	1	1	35.3	1.9	1.9	103.77	899	899;914;762	1	14
E7ERA9;E7EP16;B5ME50;E7EMY0;Q71SY5-5;Q71SY5;Q71SY5-2;Q71SY5-4;Q71SY5-3;B9TX33;B9TX31;Q86YD1-2;B9TX30	E7ERA9;E7EP16;B5ME50;E7EMY0;Q71SY5-5;Q71SY5;Q71SY5-2;Q71SY5-4;Q71SY5-3;B9TX33;B9TX31;Q86YD1-2;B9TX30	2;2;2;2;2;2;2;2;2;1;1;1;1	1;1;1;1;1;1;1;1;1;1;0;0;0	1;1;1;1;1;1;1;1;1;1;0;0;0	Mediator of RNA polymerase II transcription subunit 25;Prostate tumor-overexpressed gene 1 protein	MED25;PTOV1	tr|E7ERA9|E7ERA9_HUMAN Mediator of RNA polymerase II transcription subunit 25 OS=Homo sapiens GN=MED25 PE=4 SV=2;tr|E7EP16|E7EP16_HUMAN Mediator of RNA polymerase II transcription subunit 25 OS=Homo sapiens GN=MED25 PE=4 SV=1;tr|B5ME50|B5ME50_HUMAN Mediato	13	2	1	1	1	1	1	2	2	1	1	2	0	1	1	1	1	1	1	0	1	0	1	1	1	1	1	1	0	1	0	5.1	2.5	2.5	76.071	724	724;755;782;794;730;747;754;793;796;397;482;384;534	1	7
B5ME91;Q53EL6;Q5VZS7	B5ME91;Q53EL6	3;3;1	3;3;1	3;3;1	Programmed cell death protein 4	PDCD4	tr|B5ME91|B5ME91_HUMAN Programmed cell death protein 4 OS=Homo sapiens GN=PDCD4 PE=4 SV=2;sp|Q53EL6|PDCD4_HUMAN Programmed cell death protein 4 OS=Homo sapiens GN=PDCD4 PE=1 SV=2	3	3	3	3	2	2	1	0	1	0	1	0	1	2	2	1	0	1	0	1	0	1	2	2	1	0	1	0	1	0	1	7.6	7.6	7.6	50.576	458	458;469;231	2		9
E7EW69;B5ME97;Q9P0V9;Q9P0V9-2;E7EX04;Q9P0V9-3;B7Z371;E9PBL4;B7Z277;F5H1F2;F5GYV2;C9JEQ7;F5H1W3;F8WC85;C9JEW2;C9JNR7	E7EW69;B5ME97;Q9P0V9;Q9P0V9-2;E7EX04;Q9P0V9-3;B7Z371;E9PBL4	13;13;13;13;12;12;9;8;6;3;2;2;1;1;1;1	12;12;12;12;11;11;8;7;5;3;2;2;1;1;1;1	12;12;12;12;11;11;8;7;5;3;2;2;1;1;1;1	Septin-10	2010-09-01	tr|E7EW69|E7EW69_HUMAN Septin-10 OS=Homo sapiens GN=SEPT10 PE=3 SV=1;tr|B5ME97|B5ME97_HUMAN Septin 10, isoform CRA_c OS=Homo sapiens GN=SEPT10 PE=3 SV=2;sp|Q9P0V9|SEP10_HUMAN Septin-10 OS=Homo sapiens GN=SEPT10 PE=1 SV=2;sp|Q9P0V9-2|SEP10_HUMAN Isoform 2 o	16	13	12	12	9	9	9	8	11	11	10	11	9	8	8	8	7	10	10	9	10	8	8	8	8	7	10	10	9	10	8	31.3	29.8	29.8	52.145	450	450;544;454;503;473;431;321;317;283;98;26;97;38;48;58;61	2		85
B5ME99;C9K0G3;E9PKJ9;Q86UU0-3;Q86UU0-4;Q86UU0-2;Q86UU0;E9PNR0	B5ME99;C9K0G3;E9PKJ9;Q86UU0-3;Q86UU0-4;Q86UU0-2;Q86UU0	4;4;4;4;4;4;4;1	4;4;4;4;4;4;4;1	4;4;4;4;4;4;4;1	B-cell CLL/lymphoma 9-like protein	BCL9L	tr|B5ME99|B5ME99_HUMAN B-cell CLL/lymphoma 9-like protein OS=Homo sapiens GN=BCL9L PE=4 SV=2;tr|C9K0G3|C9K0G3_HUMAN B-cell CLL/lymphoma 9-like protein OS=Homo sapiens GN=BCL9L PE=4 SV=1;tr|E9PKJ9|E9PKJ9_HUMAN B-cell CLL/lymphoma 9-like protein OS=Homo sapi	8	4	4	4	1	1	2	0	0	0	1	2	0	1	1	2	0	0	0	1	2	0	1	1	2	0	0	0	1	2	0	3.6	3.6	3.6	145.85	1395	1395;1454;1462;1395;1453;1494;1499;137	1	7
B5MEH6;Q96KR1;H0Y8W1;Q05D65	B5MEH6;Q96KR1	16;16;4;2	16;16;4;2	16;16;4;2	Zinc finger RNA-binding protein	ZFR	tr|B5MEH6|B5MEH6_HUMAN Zinc finger RNA-binding protein OS=Homo sapiens GN=ZFR PE=4 SV=1;sp|Q96KR1|ZFR_HUMAN Zinc finger RNA-binding protein OS=Homo sapiens GN=ZFR PE=1 SV=2	4	16	16	16	13	13	12	10	15	11	11	12	12	13	13	12	10	15	11	11	12	12	13	13	12	10	15	11	11	12	12	19.5	19.5	19.5	115.15	1056	1056;1074;182;189	1.04	115	5
Q86YL5;B6VF03	Q86YL5;B6VF03	7;7	7;7	7;7	Testis development-related protein	TDRP	sp|Q86YL5|CH042_HUMAN Uncharacterized protein C8orf42 OS=Homo sapiens GN=C8orf42 PE=2 SV=2;tr|B6VF03|B6VF03_HUMAN TDRP2 OS=Homo sapiens GN=C8orf42 PE=2 SV=1	2	7	7	7	6	6	5	5	6	6	5	5	5	6	6	5	5	6	6	5	5	5	6	6	5	5	6	6	5	5	5	46.5	46.5	46.5	20.402	185	185;198	3			59
B7WP27;Q9HCG8;B7WP74	B7WP27;Q9HCG8;B7WP74	14;14;12	14;14;12	14;14;12	Pre-mRNA-splicing factor CWC22 homolog	CWC22	tr|B7WP27|B7WP27_HUMAN Pre-mRNA-splicing factor CWC22 homolog OS=Homo sapiens GN=CWC22 PE=4 SV=1;sp|Q9HCG8|CWC22_HUMAN Pre-mRNA-splicing factor CWC22 homolog OS=Homo sapiens GN=CWC22 PE=1 SV=3;tr|B7WP74|B7WP74_HUMAN Pre-mRNA-splicing factor CWC22 homolog (	3	14	14	14	5	8	9	8	9	8	8	7	8	5	8	9	8	9	8	8	7	8	5	8	9	8	9	8	8	7	8	17.5	17.5	17.5	105.52	908	908;908;745	1.05	73		2
Q15370;B7WPD3;B8ZZU8;I3L0M9	Q15370;B7WPD3;B8ZZU8;I3L0M9	10;10;8;7	10;10;8;7	10;10;8;7	Transcription elongation factor B polypeptide 2	TCEB2	sp|Q15370|ELOB_HUMAN Transcription elongation factor B polypeptide 2 OS=Homo sapiens GN=TCEB2 PE=1 SV=1;tr|B7WPD3|B7WPD3_HUMAN Transcription elongation factor B (SIII), polypeptide 2 (18kDa, elongin B), isoform CRA_a OS=Homo sapiens GN=TCEB2 PE=4 SV=1;tr|B	4	10	10	10	8	9	8	6	8	8	7	8	8	8	9	8	6	8	8	7	8	8	8	9	8	6	8	8	7	8	8	60.2	60.2	60.2	13.133	118	118;161;113;140	3.99			1	132
B7WPE2;Q32P44;H7C355;G3V195;H0Y3M3;Q32P44-2	B7WPE2;Q32P44;H7C355;G3V195;H0Y3M3;Q32P44-2	2;2;1;1;1;1	2;2;1;1;1;1	2;2;1;1;1;1	Echinoderm microtubule-associated protein-like 3	EML3	tr|B7WPE2|B7WPE2_HUMAN Echinoderm microtubule associated protein like 3, isoform CRA_e OS=Homo sapiens GN=EML3 PE=4 SV=1;sp|Q32P44|EMAL3_HUMAN Echinoderm microtubule-associated protein-like 3 OS=Homo sapiens GN=EML3 PE=1 SV=1;tr|H7C355|H7C355_HUMAN Echinod	6	2	2	2	2	1	0	0	0	1	1	0	1	2	1	0	0	0	1	1	0	1	2	1	0	0	0	1	1	0	1	2.8	2.8	2.8	95.283	897	897;896;137;679;912;917	1	6
B7WPJ3;Q8WTX7;H7C1Q1	B7WPJ3;Q8WTX7;H7C1Q1	2;2;1	1;1;1	1;1;1	GATS-like protein 3	GATSL3	tr|B7WPJ3|B7WPJ3_HUMAN GATS-like protein 3 OS=Homo sapiens GN=GATSL3 PE=4 SV=1;sp|Q8WTX7|GATL3_HUMAN GATS-like protein 3 OS=Homo sapiens GN=GATSL3 PE=2 SV=1;tr|H7C1Q1|H7C1Q1_HUMAN Uncharacterized protein (Fragment) OS=Homo sapiens PE=4 SV=1	3	2	1	1	1	0	1	1	0	2	1	0	2	1	0	1	1	0	1	1	0	1	1	0	1	1	0	1	1	0	1	6.9	3.8	3.8	32.253	291	291;329;480	3			6
B7Z1I0;Q13418;B7Z418	B7Z1I0;Q13418;B7Z418	9;9;7	9;9;7	9;9;7	Integrin-linked protein kinase	ILK	tr|B7Z1I0|B7Z1I0_HUMAN Integrin-linked protein kinase OS=Homo sapiens GN=ILK PE=2 SV=1;sp|Q13418|ILK_HUMAN Integrin-linked protein kinase OS=Homo sapiens GN=ILK PE=1 SV=2;tr|B7Z418|B7Z418_HUMAN Integrin-linked protein kinase OS=Homo sapiens GN=ILK PE=2 SV=	3	9	9	9	5	6	6	8	5	6	6	6	5	5	6	6	8	5	6	6	6	5	5	6	6	8	5	6	6	6	5	32.1	32.1	32.1	36.467	318	318;452;391	2		74
B7Z1R5;P38606;B7Z2V6;C9JA17;C9JVW8	B7Z1R5;P38606;B7Z2V6	23;23;13;6;6	23;23;13;6;6	23;23;13;6;6	V-type proton ATPase catalytic subunit A	ATP6V1A	tr|B7Z1R5|B7Z1R5_HUMAN V-type proton ATPase catalytic subunit A OS=Homo sapiens GN=ATP6V1A PE=2 SV=1;sp|P38606|VATA_HUMAN V-type proton ATPase catalytic subunit A OS=Homo sapiens GN=ATP6V1A PE=1 SV=2;tr|B7Z2V6|B7Z2V6_HUMAN V-type proton ATPase catalytic su	5	23	23	23	17	19	19	21	21	17	21	21	18	17	19	19	21	21	17	21	21	18	17	19	19	21	21	17	21	21	18	51.9	51.9	51.9	64.735	584	584;617;334;185;221	2.01	1	282	2	1
B7Z1T1;O00258	B7Z1T1;O00258	1;1	1;1	1;1	Tail-anchored protein insertion receptor WRB	WRB	tr|B7Z1T1|B7Z1T1_HUMAN Tail-anchored protein insertion receptor WRB OS=Homo sapiens GN=WRB PE=2 SV=1;sp|O00258|WRB_HUMAN Tail-anchored protein insertion receptor WRB OS=Homo sapiens GN=WRB PE=1 SV=2	2	1	1	1	0	1	1	1	1	0	0	0	1	0	1	1	1	1	0	0	0	1	0	1	1	1	1	0	0	0	1	7	7	7	19.73	172	172;174	4				5
B7Z3F4;B7Z1V5;P61764;P61764-2;F5H5Q4	B7Z3F4;B7Z1V5;P61764;P61764-2;F5H5Q4	3;3;3;3;2	3;3;3;3;2	3;3;3;3;2	Syntaxin-binding protein 1	STXBP1	tr|B7Z3F4|B7Z3F4_HUMAN Syntaxin-binding protein 1 OS=Homo sapiens GN=STXBP1 PE=2 SV=1;tr|B7Z1V5|B7Z1V5_HUMAN Uncharacterized protein OS=Homo sapiens GN=STXBP1 PE=2 SV=1;sp|P61764|STXB1_HUMAN Syntaxin-binding protein 1 OS=Homo sapiens GN=STXBP1 PE=1 SV=1;sp	5	3	3	3	0	3	0	3	3	2	2	1	0	0	3	0	3	3	2	2	1	0	0	3	0	3	3	2	2	1	0	7.1	7.1	7.1	49.805	435	435;557;594;603;557	2		14
B7Z233	B7Z233	12	1	1	Acetyl-CoA acetyltransferase, cytosolic	ACAT2	tr|B7Z233|B7Z233_HUMAN Acetyl-CoA acetyltransferase, cytosolic OS=Homo sapiens GN=ACAT2 PE=2 SV=1	1	12	1	1	12	11	10	10	9	11	9	11	8	1	1	1	1	0	1	0	1	1	1	1	1	1	0	1	0	1	1	32.9	1.9	1.9	44.642	426	426	2		7
H3BRB3;B7Z265;Q14807;H3BTH5	H3BRB3;B7Z265;Q14807;H3BTH5	16;16;16;9	16;16;16;9	16;16;16;9	Kinesin-like protein;Kinesin-like protein KIF22	KIF22	tr|H3BRB3|H3BRB3_HUMAN Kinesin-like protein KIF22 OS=Homo sapiens GN=KIF22 PE=3 SV=1;tr|B7Z265|B7Z265_HUMAN Kinesin family member 22, isoform CRA_b OS=Homo sapiens GN=KIF22 PE=2 SV=1;sp|Q14807|KIF22_HUMAN Kinesin-like protein KIF22 OS=Homo sapiens GN=KIF22	4	16	16	16	11	11	10	6	6	7	11	8	8	11	11	10	6	6	7	11	8	8	11	11	10	6	6	7	11	8	8	36.3	36.3	36.3	67.752	611	611;597;665;185	1.8	17	69
B7Z287;Q9NP50-2;Q9NP50	B7Z287;Q9NP50-2;Q9NP50	2;2;2	2;2;2	2;2;2	Protein FAM60A	FAM60A	tr|B7Z287|B7Z287_HUMAN Protein FAM60A OS=Homo sapiens GN=FAM60A PE=2 SV=1;sp|Q9NP50-2|FA60A_HUMAN Isoform 2 of Protein FAM60A OS=Homo sapiens GN=FAM60A;sp|Q9NP50|FA60A_HUMAN Protein FAM60A OS=Homo sapiens GN=FAM60A PE=1 SV=1	3	2	2	2	1	2	1	1	2	1	2	2	2	1	2	1	1	2	1	2	2	2	1	2	1	1	2	1	2	2	2	5.3	5.3	5.3	29.107	262	262;73;221	3			14
E9PC07;E9PC51;P13637;F5H6J6;B7Z2T0;B7Z1Q9;F5H0J0;E9PRA5	E9PC07;E9PC51;P13637;F5H6J6;B7Z2T0;B7Z1Q9;F5H0J0	20;20;20;20;20;18;14;4	6;6;6;6;6;6;4;2	4;4;4;4;4;4;3;0	Sodium/potassium-transporting ATPase subunit alpha-3	ATP1A3	tr|E9PC07|E9PC07_HUMAN Sodium/potassium-transporting ATPase subunit alpha-3 OS=Homo sapiens GN=ATP1A3 PE=3 SV=2;tr|E9PC51|E9PC51_HUMAN Sodium/potassium-transporting ATPase subunit alpha-3 (Fragment) OS=Homo sapiens GN=ATP1A3 PE=3 SV=1;sp|P13637|AT1A3_HUMAN	8	20	6	4	15	17	18	16	16	15	16	15	15	2	4	5	5	5	4	4	2	3	1	2	3	3	3	2	2	0	2	24.3	8.1	6	108.28	983	983;1226;1013;1024;1026;912;682;517	1.08	34	3
B7Z2T7;O15075-2;O15075;Q5VZY9	B7Z2T7;O15075-2;O15075;Q5VZY9	2;2;2;1	2;2;2;1	1;1;1;1	Serine/threonine-protein kinase DCLK1	DCLK1	tr|B7Z2T7|B7Z2T7_HUMAN Serine/threonine-protein kinase DCLK1 OS=Homo sapiens GN=DCLK1 PE=2 SV=1;sp|O15075-2|DCLK1_HUMAN Isoform 1 of Serine/threonine-protein kinase DCLK1 OS=Homo sapiens GN=DCLK1;sp|O15075|DCLK1_HUMAN Serine/threonine-protein kinase DCLK1	4	2	2	1	2	2	1	1	1	0	1	1	1	2	2	1	1	1	0	1	1	1	1	1	0	0	0	0	0	0	0	4.8	4.8	2.1	68.721	619	619;729;740;363	1.8	2	8
B7Z2V1;B7Z860;Q8IWD4;F8WBN8;B0QYH1;B7Z820;Q8IWD4-2	B7Z2V1;B7Z860;Q8IWD4;F8WBN8;B0QYH1	3;3;3;2;2;1;1	3;3;3;2;2;1;1	3;3;3;2;2;1;1	Coiled-coil domain-containing protein 117	CCDC117	tr|B7Z2V1|B7Z2V1_HUMAN Coiled-coil domain-containing protein 117 OS=Homo sapiens GN=CCDC117 PE=2 SV=1;tr|B7Z860|B7Z860_HUMAN Coiled-coil domain-containing protein 117 OS=Homo sapiens GN=CCDC117 PE=2 SV=1;sp|Q8IWD4|CC117_HUMAN Coiled-coil domain-containing	7	3	3	3	1	3	2	2	2	1	3	1	2	1	3	2	2	2	1	3	1	2	1	3	2	2	2	1	3	1	2	25.5	25.5	25.5	22.288	204	204;261;279;62;113;147;170	3			17
B7Z2Y2;Q14746-2;Q14746;F5H1E5;B7Z7N2	B7Z2Y2;Q14746-2;Q14746;F5H1E5	5;5;5;4;1	5;5;5;4;1	5;5;5;4;1	Conserved oligomeric Golgi complex subunit 2	COG2	tr|B7Z2Y2|B7Z2Y2_HUMAN Conserved oligomeric Golgi complex subunit 2 OS=Homo sapiens GN=COG2 PE=2 SV=1;sp|Q14746-2|COG2_HUMAN Isoform 2 of Conserved oligomeric Golgi complex subunit 2 OS=Homo sapiens GN=COG2;sp|Q14746|COG2_HUMAN Conserved oligomeric Golgi c	5	5	5	5	1	1	4	1	1	2	1	1	1	1	1	4	1	1	2	1	1	1	1	1	4	1	1	2	1	1	1	11.6	11.6	11.6	76.078	679	679;737;738;622;427	1	13
B7Z382;P49902;Q5JUV4;Q5JUV6;E9PHF2;H0YHR8;Q5JUV3;REV__H0YES7;REV__F5GWJ3;REV__Q17RW3	B7Z382;P49902	11;11;4;3;3;2;2;1;1;1	11;11;4;3;3;2;2;1;1;1	11;11;4;3;3;2;2;1;1;1	Cytosolic purine 5-nucleotidase	NT5C2	tr|B7Z382|B7Z382_HUMAN Cytosolic purine 5-nucleotidase OS=Homo sapiens GN=NT5C2 PE=2 SV=1;sp|P49902|5NTC_HUMAN Cytosolic purine 5-nucleotidase OS=Homo sapiens GN=NT5C2 PE=1 SV=1	10	11	11	11	8	8	10	10	9	9	10	9	8	8	8	10	10	9	9	10	9	8	8	8	10	10	9	9	10	9	8	28.4	28.4	28.4	61.44	532	532;561;265;147;199;157;174;136;336;567	2		132
Q15813;B7Z3P1	Q15813;B7Z3P1	16;16	16;16	16;16	Tubulin-specific chaperone E	TBCE	sp|Q15813|TBCE_HUMAN Tubulin-specific chaperone E OS=Homo sapiens GN=TBCE PE=1 SV=1;tr|B7Z3P1|B7Z3P1_HUMAN Tubulin-specific chaperone E OS=Homo sapiens GN=TBCE PE=2 SV=1	2	16	16	16	12	12	11	14	11	12	12	9	11	12	12	11	14	11	12	12	9	11	12	12	11	14	11	12	12	9	11	38.3	38.3	38.3	59.345	527	527;578	2.01		125	1
B7Z463;H0YAQ6;H0YDG0;A6NEC2-2;E9PJY4;E9PJ74;E9PPD4;H0YBP6;A6NEC2-3;H0YCQ5;E9PRQ5;E9PI82;E9PJF9;E9PPZ2	B7Z463	38;13;8;8;5;4;4;4;4;3;3;1;1;1	1;0;0;0;1;0;0;0;0;0;0;0;0;0	1;0;0;0;1;0;0;0;0;0;0;0;0;0	Puromycin-sensitive aminopeptidase	NPEPPS	tr|B7Z463|B7Z463_HUMAN Puromycin-sensitive aminopeptidase OS=Homo sapiens GN=NPEPPS PE=2 SV=1	14	38	1	1	33	32	30	30	31	28	33	30	30	0	1	1	0	0	1	1	1	0	0	1	1	0	0	1	1	1	0	54.7	1	1	94.515	839	839;431;169;263;126;158;163;167;163;65;172;127;134;178	1	5
E7EQ12;E7EQA0;H0Y7F0;H0YD33;H0Y9H6;E9PDE4;E7ES10;E9PCH5;E7EVY3;B7Z574;E7ESM9;P20810-3;P20810-4;G5E946;P20810-2;P20810;G5E9D3;B7Z468;P20810-5;P20810-7;P20810-6	E7EQ12;E7EQA0;H0Y7F0;H0YD33;H0Y9H6;E9PDE4;E7ES10;E9PCH5;E7EVY3;B7Z574;E7ESM9;P20810-3;P20810-4;G5E946;P20810-2;P20810;G5E9D3;B7Z468;P20810-5;P20810-7;P20810-6	1;1;1;1;1;1;1;1;1;1;1;1;1;1;1;1;1;1;1;1;1	1;1;1;1;1;1;1;1;1;1;1;1;1;1;1;1;1;1;1;1;1	1;1;1;1;1;1;1;1;1;1;1;1;1;1;1;1;1;1;1;1;1	Calpastatin	CAST	tr|E7EQ12|E7EQ12_HUMAN Calpastatin OS=Homo sapiens GN=CAST PE=4 SV=1;tr|E7EQA0|E7EQA0_HUMAN Calpastatin OS=Homo sapiens GN=CAST PE=4 SV=1;tr|H0Y7F0|H0Y7F0_HUMAN Calpastatin (Fragment) OS=Homo sapiens GN=CAST PE=4 SV=1;tr|H0YD33|H0YD33_HUMAN Calpastatin (Fr	21	1	1	1	0	0	1	1	1	1	1	0	0	0	0	1	1	1	1	1	0	0	0	0	1	1	1	1	1	0	0	4.3	4.3	4.3	46.133	423	423;431;436;450;465;636;642;673;693;694;769;590;667;686;695;708;750;754;756;772;791	1	5
B7Z493;E9PJX4;F8VWL3;Q96M96;F8W1R0;G3XA97;Q96M96-2;E9PQT1;E9PNX0;Q96M96-3	B7Z493;E9PJX4;F8VWL3;Q96M96;F8W1R0;G3XA97;Q96M96-2	8;8;8;8;7;6;5;2;2;1	8;8;8;8;7;6;5;2;2;1	8;8;8;8;7;6;5;2;2;1	FYVE, RhoGEF and PH domain-containing protein 4	FGD4	tr|B7Z493|B7Z493_HUMAN FYVE, RhoGEF and PH domain-containing protein 4 OS=Homo sapiens GN=FGD4 PE=2 SV=1;tr|E9PJX4|E9PJX4_HUMAN FYVE, RhoGEF and PH domain-containing protein 4 OS=Homo sapiens GN=FGD4 PE=4 SV=1;tr|F8VWL3|F8VWL3_HUMAN FYVE, RhoGEF and PH dom	10	8	8	8	5	4	5	4	6	5	4	4	4	5	4	5	4	6	5	4	4	4	5	4	5	4	6	5	4	4	4	12.5	12.5	12.5	95.45	851	851;878;903;766;673;471;280;207;235;188	1	41
B7Z4B6;P35240-9;P35240-10;P35240-7;P35240-4;P35240-6;P35240-5;P35240-8;P35240-3;P35240;P35240-2	B7Z4B6;P35240-9;P35240-10;P35240-7;P35240-4;P35240-6;P35240-5;P35240-8;P35240-3;P35240;P35240-2	1;1;1;1;1;1;1;1;1;1;1	1;1;1;1;1;1;1;1;1;1;1	1;1;1;1;1;1;1;1;1;1;1	Merlin	NF2	tr|B7Z4B6|B7Z4B6_HUMAN Merlin OS=Homo sapiens GN=NF2 PE=2 SV=1;sp|P35240-9|MERL_HUMAN Isoform 9 of Merlin OS=Homo sapiens GN=NF2;sp|P35240-10|MERL_HUMAN Isoform 10 of Merlin OS=Homo sapiens GN=NF2;sp|P35240-7|MERL_HUMAN Isoform 7 of Merlin OS=Homo sapiens	11	1	1	1	1	0	0	1	0	0	0	0	0	1	0	0	1	0	0	0	0	0	1	0	0	1	0	0	0	0	0	2.3	2.3	2.3	70.57	601	601;165;220;259;507;548;549;561;590;595;620	2		2
B7Z4B8;Q9BUJ2-4;Q9BUJ2-2;Q9BUJ2;Q9BUJ2-3;Q9BUJ2-5	B7Z4B8;Q9BUJ2-4;Q9BUJ2-2;Q9BUJ2;Q9BUJ2-3	16;16;16;16;14;1	16;16;16;16;14;1	16;16;16;16;14;1	Heterogeneous nuclear ribonucleoprotein U-like protein 1	HNRNPUL1	tr|B7Z4B8|B7Z4B8_HUMAN Heterogeneous nuclear ribonucleoprotein U-like protein 1 OS=Homo sapiens GN=HNRNPUL1 PE=2 SV=1;sp|Q9BUJ2-4|HNRL1_HUMAN Isoform 4 of Heterogeneous nuclear ribonucleoprotein U-like protein 1 OS=Homo sapiens GN=HNRNPUL1;sp|Q9BUJ2-2|HNRL	6	16	16	16	15	12	14	13	12	12	12	13	13	15	12	14	13	12	12	12	13	13	15	12	14	13	12	12	12	13	13	31.4	31.4	31.4	86.121	767	767;756;804;856;752;390	1.04	171	8
Q5T0A6;E9PHW1;Q86SQ9-3;B7Z4B9;Q86SQ9;Q86SQ9-2;H0Y4T1;E9PHV9;Q5T0A3;Q5T0A2	Q5T0A6;E9PHW1;Q86SQ9-3;B7Z4B9;Q86SQ9;Q86SQ9-2	3;3;3;3;3;3;1;1;1;1	3;3;3;3;3;3;1;1;1;1	3;3;3;3;3;3;1;1;1;1	Dehydrodolichyl diphosphate syntase complex subunit DHDDS	DHDDS	tr|Q5T0A6|Q5T0A6_HUMAN Dehydrodolichyl diphosphate synthase (Fragment) OS=Homo sapiens GN=DHDDS PE=2 SV=1;tr|E9PHW1|E9PHW1_HUMAN Dehydrodolichyl diphosphate synthase OS=Homo sapiens GN=DHDDS PE=3 SV=1;sp|Q86SQ9-3|DHDDS_HUMAN Isoform 3 of Dehydrodolichyl di	10	3	3	3	1	1	1	2	2	3	3	3	3	1	1	1	2	2	3	3	3	3	1	1	1	2	2	3	3	3	3	18.9	18.9	18.9	19.615	169	169;171;294;299;333;334;162;181;216;222	3			19
E5RGX5;B7Z4N6;Q93045;G3V110	E5RGX5;B7Z4N6;Q93045;G3V110	3;3;3;3	1;1;1;1	1;1;1;1	Stathmin;Stathmin-2	STMN2	tr|E5RGX5|E5RGX5_HUMAN Stathmin OS=Homo sapiens GN=STMN2 PE=3 SV=1;tr|B7Z4N6|B7Z4N6_HUMAN Stathmin OS=Homo sapiens GN=STMN2 PE=2 SV=1;sp|Q93045|STMN2_HUMAN Stathmin-2 OS=Homo sapiens GN=STMN2 PE=1 SV=3;tr|G3V110|G3V110_HUMAN Stathmin OS=Homo sapiens GN=STM	4	3	1	1	3	3	3	3	3	3	3	3	3	1	1	1	1	1	1	1	1	1	1	1	1	1	1	1	1	1	1	11.9	6	6	19.574	168	168;168;179;187	4				11
B7Z4N7;G5E9G3;Q8IXQ5-2;Q8IXQ5;F5GYE2;F5H7Q0;Q8IXQ5-4;Q8IXQ5-3	B7Z4N7;G5E9G3;Q8IXQ5-2;Q8IXQ5;F5GYE2;F5H7Q0;Q8IXQ5-4;Q8IXQ5-3	2;2;2;2;1;1;1;1	2;2;2;2;1;1;1;1	2;2;2;2;1;1;1;1	Kelch-like protein 7	KLHL7	tr|B7Z4N7|B7Z4N7_HUMAN Kelch-like protein 7 OS=Homo sapiens GN=KLHL7 PE=2 SV=1;tr|G5E9G3|G5E9G3_HUMAN Kelch-like 7 (Drosophila), isoform CRA_c OS=Homo sapiens GN=KLHL7 PE=4 SV=1;sp|Q8IXQ5-2|KLHL7_HUMAN Isoform 2 of Kelch-like protein 7 OS=Homo sapiens GN=K	8	2	2	2	2	2	2	2	1	2	2	2	2	2	2	2	2	1	2	2	2	2	2	2	2	2	1	2	2	2	2	7.1	7.1	7.1	57.513	510	510;538;564;586;143;386;144;166	2.95		10		9
G3V2T4;G3V4E4;B7Z4S8;Q86TV2;Q86TV3;Q99538;H0YJN9	G3V2T4;G3V4E4;B7Z4S8;Q86TV2;Q86TV3;Q99538;H0YJN9	2;2;2;2;2;2;1	2;2;2;2;2;2;1	2;2;2;2;2;2;1	Legumain	LGMN	tr|G3V2T4|G3V2T4_HUMAN Legumain (Fragment) OS=Homo sapiens GN=LGMN PE=4 SV=1;tr|G3V4E4|G3V4E4_HUMAN Legumain OS=Homo sapiens GN=LGMN PE=4 SV=1;tr|B7Z4S8|B7Z4S8_HUMAN Legumain OS=Homo sapiens GN=LGMN PE=2 SV=1;tr|Q86TV2|Q86TV2_HUMAN Full-length cDNA clone C	7	2	2	2	2	2	2	2	2	2	1	2	1	2	2	2	2	2	2	1	2	1	2	2	2	2	2	2	1	2	1	17.8	17.8	17.8	14.635	135	135;223;410;372;376;433;91	2.84		3	16
B7Z4V2;P38646;F5H3L8;D6RJI2;H0Y8S0;D6RA73;H0YBG6	B7Z4V2;P38646;F5H3L8	44;44;31;12;8;7;4	44;44;31;12;8;7;4	44;44;31;12;8;7;4	Stress-70 protein, mitochondrial	HSPA9	tr|B7Z4V2|B7Z4V2_HUMAN Stress-70 protein, mitochondrial OS=Homo sapiens GN=HSPA9 PE=2 SV=1;sp|P38646|GRP75_HUMAN Stress-70 protein, mitochondrial OS=Homo sapiens GN=HSPA9 PE=1 SV=2;tr|F5H3L8|F5H3L8_HUMAN Stress-70 protein, mitochondrial OS=Homo sapiens GN=	7	44	44	44	34	39	40	39	39	38	41	39	38	34	39	40	39	39	38	41	39	38	34	39	40	39	39	38	41	39	38	56.4	56.4	56.4	72.4	665	665;679;632;95;102;62;163	1.86	168	695	20	10
B7Z560;Q9NV88-2;Q9NV88;G3XAN1;H7BYQ6;E5RK47;E5RG70;H0YG17;E5RJ88;H0YBH8	B7Z560;Q9NV88-2;Q9NV88;G3XAN1;H7BYQ6;E5RK47;E5RG70;H0YG17	4;4;4;3;3;2;2;2;1;1	4;4;4;3;3;2;2;2;1;1	4;4;4;3;3;2;2;2;1;1	Integrator complex subunit 9	INTS9	tr|B7Z560|B7Z560_HUMAN Integrator complex subunit 9 OS=Homo sapiens GN=INTS9 PE=2 SV=1;sp|Q9NV88-2|INT9_HUMAN Isoform 2 of Integrator complex subunit 9 OS=Homo sapiens GN=INTS9;sp|Q9NV88|INT9_HUMAN Integrator complex subunit 9 OS=Homo sapiens GN=INTS9 PE=1	10	4	4	4	3	1	2	2	2	0	3	1	2	3	1	2	2	2	0	3	1	2	3	1	2	2	2	0	3	1	2	6.8	6.8	6.8	71.136	634	634;637;658;525;552;170;300;502;87;223	2		16
B7Z588;O14763-2;O14763	B7Z588;O14763-2;O14763	1;1;1	1;1;1	1;1;1	Tumor necrosis factor receptor superfamily member 10B	TNFRSF10B	tr|B7Z588|B7Z588_HUMAN Tumor necrosis factor receptor superfamily member 10B OS=Homo sapiens GN=TNFRSF10B PE=2 SV=1;sp|O14763-2|TR10B_HUMAN Isoform Short of Tumor necrosis factor receptor superfamily member 10B OS=Homo sapiens GN=TNFRSF10B;sp|O14763|TR10B_	3	1	1	1	1	0	0	0	0	0	1	1	1	1	0	0	0	0	0	1	1	1	1	0	0	0	0	0	1	1	1	6.5	6.5	6.5	28.674	260	260;411;440	2.8		1	4
Q5JXI8;B7Z6U8;B7Z5V0;F5GWR5;Q13642-1;Q13642-5;Q13642-4;Q5JXH9;Q5JXH8;Q5JXH7;Q5JXI3;Q5JXI2;Q13642-3;Q13642;Q5JXI0	Q5JXI8;B7Z6U8;B7Z5V0;F5GWR5;Q13642-1;Q13642-5;Q13642-4;Q5JXH9;Q5JXH8;Q5JXH7;Q5JXI3;Q5JXI2;Q13642-3;Q13642	3;3;3;3;3;3;3;2;2;2;2;2;2;2;1	3;3;3;3;3;3;3;2;2;2;2;2;2;2;1	3;3;3;3;3;3;3;2;2;2;2;2;2;2;1	Four and a half LIM domains protein 1	FHL1	tr|Q5JXI8|Q5JXI8_HUMAN Four and a half LIM domains 1 (Fragment) OS=Homo sapiens GN=FHL1 PE=2 SV=1;tr|B7Z6U8|B7Z6U8_HUMAN Four and a half LIM domains protein 1 OS=Homo sapiens GN=FHL1 PE=2 SV=1;tr|B7Z5V0|B7Z5V0_HUMAN Four and a half LIM domains protein 1 OS	15	3	3	3	3	2	2	3	2	2	3	1	2	3	2	2	3	2	2	3	1	2	3	2	2	3	2	2	3	1	2	12.1	12.1	12.1	29.16	257	257;260;275;320;280;296;309;155;204;205;207;210;194;323;141	3.1			19	2
B7Z5W1;Q9Y624;B7Z941	B7Z5W1;Q9Y624;B7Z941	9;9;5	9;9;5	9;9;5	Junctional adhesion molecule A	F11R	tr|B7Z5W1|B7Z5W1_HUMAN Junctional adhesion molecule A OS=Homo sapiens GN=F11R PE=2 SV=1;sp|Q9Y624|JAM1_HUMAN Junctional adhesion molecule A OS=Homo sapiens GN=F11R PE=1 SV=1;tr|B7Z941|B7Z941_HUMAN Junctional adhesion molecule A OS=Homo sapiens GN=F11R PE=2	3	9	9	9	6	7	7	8	8	9	9	9	8	6	7	7	8	8	9	9	9	8	6	7	7	8	8	9	9	9	8	27.1	27.1	27.1	32.858	303	303;299;250	2.75		32	76	4
E5RIL2;B7Z5Z0;B7Z8R1;Q9UFF9;B7Z9U0;B0AZS3;E5RFJ4;E5RHL9;E5RK92;E5RJC5;E5RHP3;E5RGE4	E5RIL2;B7Z5Z0;B7Z8R1;Q9UFF9;B7Z9U0;B0AZS3	3;3;3;3;2;2;1;1;1;1;1;1	3;3;3;3;2;2;1;1;1;1;1;1	3;3;3;3;2;2;1;1;1;1;1;1	CCR4-NOT transcription complex subunit 8	CNOT8	tr|E5RIL2|E5RIL2_HUMAN CCR4-NOT transcription complex subunit 8 (Fragment) OS=Homo sapiens GN=CNOT8 PE=4 SV=1;tr|B7Z5Z0|B7Z5Z0_HUMAN CCR4-NOT transcription complex subunit 8 OS=Homo sapiens GN=CNOT8 PE=2 SV=1;tr|B7Z8R1|B7Z8R1_HUMAN CCR4-NOT transcription c	12	3	3	3	3	3	2	1	3	2	2	2	2	3	3	2	1	3	2	2	2	2	3	3	2	1	3	2	2	2	2	16	16	16	25.929	225	225;269;238;292;128;186;90;117;118;119;121;133	3.05			20	1
P62070;B7Z5Z2;E9PK85;B7Z6C4;P62070-2;E9PQK5;E9PQC5;E9PQ87	P62070;B7Z5Z2;E9PK85;B7Z6C4;P62070-2	9;9;7;7;6;2;2;2	9;9;7;7;6;2;2;2	7;7;6;6;6;1;1;2	Ras-related protein R-Ras2	RRAS2	sp|P62070|RRAS2_HUMAN Ras-related protein R-Ras2 OS=Homo sapiens GN=RRAS2 PE=1 SV=1;tr|B7Z5Z2|B7Z5Z2_HUMAN Ras-related protein R-Ras2 OS=Homo sapiens GN=RRAS2 PE=2 SV=1;tr|E9PK85|E9PK85_HUMAN Ras-related protein R-Ras2 (Fragment) OS=Homo sapiens GN=RRAS2 P	8	9	9	7	8	9	9	9	9	9	9	9	9	8	9	9	9	9	9	9	9	9	6	7	7	7	7	7	7	7	7	48	48	34.8	23.399	204	204;210;166;169;127;47;52;69	3.01			133	1
H7C5H4;B7Z613;Q13491-4	H7C5H4;B7Z613;Q13491-4	1;1;1	1;1;1	1;1;1		GPM6B	tr|H7C5H4|H7C5H4_HUMAN Neuronal membrane glycoprotein M6-b (Fragment) OS=Homo sapiens GN=GPM6B PE=4 SV=1;tr|B7Z613|B7Z613_HUMAN Neuronal membrane glycoprotein M6-b OS=Homo sapiens GN=GPM6B PE=2 SV=1;sp|Q13491-4|GPM6B_HUMAN Isoform 4 of Neuronal membrane gl	3	1	1	1	1	0	1	1	1	0	0	0	1	1	0	1	1	1	0	0	0	1	1	0	1	1	1	0	0	0	1	7.1	7.1	7.1	20.592	184	184;302;328	3			5
B7Z6A8;Q9NUJ1;C9IZX5	B7Z6A8;Q9NUJ1	5;5;1	5;5;1	5;5;1	Mycophenolic acid acyl-glucuronide esterase, mitochondrial	ABHD10	tr|B7Z6A8|B7Z6A8_HUMAN Abhydrolase domain-containing protein 10, mitochondrial OS=Homo sapiens GN=ABHD10 PE=2 SV=1;sp|Q9NUJ1|ABHDA_HUMAN Abhydrolase domain-containing protein 10, mitochondrial OS=Homo sapiens GN=ABHD10 PE=1 SV=1	3	5	5	5	4	5	4	4	4	4	4	4	4	4	5	4	4	4	4	4	4	4	4	5	4	4	4	4	4	4	4	31.5	31.5	31.5	16.91	149	149;306;205	3			51
B7Z6B8;Q16698;E5RJG7;E5RFV2;E5RJD2;E5RID6;H0YAW3	B7Z6B8;Q16698	9;9;4;4;3;2;1	9;9;4;4;3;2;1	9;9;4;4;3;2;1	2,4-dienoyl-CoA reductase, mitochondrial	DECR1	tr|B7Z6B8|B7Z6B8_HUMAN 2,4-dienoyl-CoA reductase, mitochondrial OS=Homo sapiens GN=DECR1 PE=2 SV=1;sp|Q16698|DECR_HUMAN 2,4-dienoyl-CoA reductase, mitochondrial OS=Homo sapiens GN=DECR1 PE=1 SV=1	7	9	9	9	7	8	6	7	7	8	6	7	6	7	8	6	7	7	8	6	7	6	7	8	6	7	7	8	6	7	6	32.2	32.2	32.2	34.994	326	326;335;181;205;151;95;43	3			63
H0YFA4;P52943;B7Z6C0	H0YFA4;P52943;B7Z6C0	1;1;1	1;1;1	1;1;1	Cysteine-rich protein 2	CRIP2	tr|H0YFA4|H0YFA4_HUMAN Cysteine-rich protein 2 (Fragment) OS=Homo sapiens GN=CRIP2 PE=4 SV=1;sp|P52943|CRIP2_HUMAN Cysteine-rich protein 2 OS=Homo sapiens GN=CRIP2 PE=1 SV=1;tr|B7Z6C0|B7Z6C0_HUMAN Cysteine-rich protein 2 OS=Homo sapiens GN=CRIP2 PE=2 SV=1	3	1	1	1	1	1	1	1	1	1	1	1	1	1	1	1	1	1	1	1	1	1	1	1	1	1	1	1	1	1	1	16.7	16.7	16.7	20.6	192	192;208;282	3			9
E7EPB3;B7Z6S8;P50914	E7EPB3;B7Z6S8;P50914	8;8;8	8;8;8	8;8;8	60S ribosomal protein L14	RPL14	tr|E7EPB3|E7EPB3_HUMAN 60S ribosomal protein L14 OS=Homo sapiens GN=RPL14 PE=4 SV=1;tr|B7Z6S8|B7Z6S8_HUMAN 60S ribosomal protein L14 OS=Homo sapiens GN=RPL14 PE=2 SV=1;sp|P50914|RL14_HUMAN 60S ribosomal protein L14 OS=Homo sapiens GN=RPL14 PE=1 SV=4	3	8	8	8	7	7	8	8	7	7	7	7	6	7	7	8	8	7	7	7	7	6	7	7	8	8	7	7	7	7	6	42.7	42.7	42.7	14.558	124	124;128;215	3.06		4	122	13
F8WD37;F8WC80;C9JS68;E7EP75;B7Z6W1;E7ENP0;C9J8N6;E7EMU9;P24557;E7EP08	F8WD37;F8WC80;C9JS68;E7EP75;B7Z6W1;E7ENP0;C9J8N6;E7EMU9;P24557;E7EP08	1;1;1;1;1;1;1;1;1;1	1;1;1;1;1;1;1;1;1;1	1;1;1;1;1;1;1;1;1;1	Thromboxane-A synthase	TBXAS1	tr|F8WD37|F8WD37_HUMAN Thromboxane-A synthase OS=Homo sapiens GN=TBXAS1 PE=4 SV=1;tr|F8WC80|F8WC80_HUMAN Thromboxane-A synthase OS=Homo sapiens GN=TBXAS1 PE=4 SV=1;tr|C9JS68|C9JS68_HUMAN Thromboxane-A synthase (Fragment) OS=Homo sapiens GN=TBXAS1 PE=4 SV=1	10	1	1	1	1	0	1	1	0	1	0	1	1	1	0	1	1	0	1	0	1	1	1	0	1	1	0	1	0	1	1	10.1	10.1	10.1	8.9025	79	79;80;150;151;152;459;579;460;533;580	3			6
B7Z7B0;C9JEV9;O95639-3;O95639-2;O95639;H7C419	B7Z7B0;C9JEV9;O95639-3;O95639-2;O95639;H7C419	2;2;2;2;2;1	2;2;2;2;2;1	2;2;2;2;2;1	Cleavage and polyadenylation specificity factor subunit 4	CPSF4	tr|B7Z7B0|B7Z7B0_HUMAN Cleavage and polyadenylation-specificity factor subunit 4 OS=Homo sapiens GN=CPSF4 PE=2 SV=1;tr|C9JEV9|C9JEV9_HUMAN Cleavage and polyadenylation-specificity factor subunit 4 OS=Homo sapiens GN=CPSF4 PE=4 SV=1;sp|O95639-3|CPSF4_HUMAN	6	2	2	2	2	2	2	2	2	2	2	1	1	2	2	2	2	2	2	2	1	1	2	2	2	2	2	2	2	1	1	14.1	14.1	14.1	21.957	191	191;211;243;244;269;193	3			16
Q8NHH9-3;B7Z7X8;Q8NHH9;B5MCN0;Q8NHH9-4;Q8NHH9-2;C9JQQ5;H7C3A2;F8WD04;G5E9T1;Q8WXF7	Q8NHH9-3;B7Z7X8;Q8NHH9;B5MCN0;Q8NHH9-4;Q8NHH9-2;C9JQQ5	10;10;10;9;9;9;6;4;1;1;1	10;10;10;9;9;9;6;4;1;1;1	10;10;10;9;9;9;6;4;1;1;1	Atlastin-2	ATL2	sp|Q8NHH9-3|ATLA2_HUMAN Isoform 3 of Atlastin-2 OS=Homo sapiens GN=ATL2;tr|B7Z7X8|B7Z7X8_HUMAN Atlastin-2 OS=Homo sapiens GN=ATL2 PE=2 SV=1;sp|Q8NHH9|ATLA2_HUMAN Atlastin-2 OS=Homo sapiens GN=ATL2 PE=1 SV=2;tr|B5MCN0|B5MCN0_HUMAN Atlastin-2 OS=Homo sapiens	11	10	10	10	10	9	9	9	8	8	9	8	9	10	9	9	9	8	8	9	8	9	10	9	9	9	8	8	9	8	9	28.4	28.4	28.4	46.917	412	412;565;583;413;566;579;175;258;558;553;558	2		90
B7Z815;Q93009;F5H8E5;H3BND8;B7Z7T5;F5H2X1;H3BUV0;H3BTM1;H3BRA2;H3BQD1;H3BMF6	B7Z815;Q93009;F5H8E5;H3BND8;B7Z7T5	36;36;35;32;31;17;4;4;4;4;1	36;36;35;32;31;17;4;4;4;4;1	36;36;35;32;31;17;4;4;4;4;1	Ubiquitin carboxyl-terminal hydrolase 7;Ubiquitin carboxyl-terminal hydrolase	USP7	tr|B7Z815|B7Z815_HUMAN Ubiquitin carboxyl-terminal hydrolase OS=Homo sapiens GN=USP7 PE=2 SV=1;sp|Q93009|UBP7_HUMAN Ubiquitin carboxyl-terminal hydrolase 7 OS=Homo sapiens GN=USP7 PE=1 SV=2;tr|F5H8E5|F5H8E5_HUMAN Ubiquitin carboxyl-terminal hydrolase OS=Ho	11	36	36	36	27	30	24	29	26	29	29	28	23	27	30	24	29	26	29	29	28	23	27	30	24	29	26	29	29	28	23	41.9	41.9	41.9	126.27	1086	1086;1102;1003;909;799;509;109;118;130;159;91	1.03	344	7	1
B7Z817;Q15392;F5H0H1;H7C4B7	B7Z817;Q15392	8;8;2;1	8;8;2;1	8;8;2;1	Delta(24)-sterol reductase	DHCR24	tr|B7Z817|B7Z817_HUMAN Delta(24)-sterol reductase OS=Homo sapiens GN=DHCR24 PE=2 SV=1;sp|Q15392|DHC24_HUMAN Delta(24)-sterol reductase OS=Homo sapiens GN=DHCR24 PE=1 SV=2	4	8	8	8	7	5	6	6	4	7	6	6	5	7	5	6	6	4	7	6	6	5	7	5	6	6	4	7	6	6	5	17.5	17.5	17.5	54.75	475	475;516;300;154	2.08		57	5
F5H4A4;B7Z831;Q9NZH0;D2DFB0	F5H4A4;B7Z831;Q9NZH0;D2DFB0	2;2;2;2	2;2;2;2	2;2;2;2	G-protein coupled receptor family C group 5 member B	GPRC5B	tr|F5H4A4|F5H4A4_HUMAN G-protein-coupled receptor family C group 5 member B OS=Homo sapiens GN=GPRC5B PE=4 SV=1;tr|B7Z831|B7Z831_HUMAN G-protein-coupled receptor family C group 5 member B OS=Homo sapiens GN=GPRC5B PE=2 SV=1;sp|Q9NZH0|GPC5B_HUMAN G-protein	4	2	2	2	0	1	1	0	1	0	1	1	0	0	1	1	0	1	0	1	1	0	0	1	1	0	1	0	1	1	0	10.3	10.3	10.3	27.763	252	252;429;403;404	2		5
Q9UPN6;B7Z888	Q9UPN6;B7Z888	8;8	5;5	2;2	Protein SCAF8	SCAF8	sp|Q9UPN6|SCAF8_HUMAN Protein SCAF8 OS=Homo sapiens GN=SCAF8 PE=1 SV=1;tr|B7Z888|B7Z888_HUMAN Protein SCAF8 OS=Homo sapiens GN=SCAF8 PE=2 SV=1	2	8	5	2	7	6	6	6	6	5	6	6	6	4	3	3	3	3	3	3	3	4	2	1	1	1	1	1	1	1	1	8.7	6.6	3.5	140.52	1271	1271;1337	1	31
E9PEC1;B7Z8P2;C9JZE2;C9IZ09;B7Z219;H7BYG0;E7EUV8;E7EUZ0;Q8IYB4-3;E9PH97;Q8IYB4-2;Q8IYB4	E9PEC1;B7Z8P2;C9JZE2;C9IZ09;B7Z219;H7BYG0;E7EUV8;E7EUZ0;Q8IYB4-3;E9PH97;Q8IYB4-2;Q8IYB4	2;2;1;1;1;1;1;1;1;1;1;1	2;2;1;1;1;1;1;1;1;1;1;1	2;2;1;1;1;1;1;1;1;1;1;1	PEX5-related protein	PEX5L	tr|E9PEC1|E9PEC1_HUMAN PEX5-related protein OS=Homo sapiens GN=PEX5L PE=4 SV=1;tr|B7Z8P2|B7Z8P2_HUMAN PEX5-related protein OS=Homo sapiens GN=PEX5L PE=2 SV=1;tr|C9JZE2|C9JZE2_HUMAN PEX5-related protein (Fragment) OS=Homo sapiens GN=PEX5L PE=4 SV=1;tr|C9IZ0	12	2	2	2	1	1	2	1	2	2	2	2	0	1	1	2	1	2	2	2	2	0	1	1	2	1	2	2	2	2	0	3.3	3.3	3.3	58.078	518	518;583;35;70;514;624;434;567;591;602;624;626	1.54	6	7
F8W1G3;F8VQW0;F8VX73;F8VPI1;F8W201;F8W086;F8VR05;B7Z984;F8VQQ5;F8VSI7;F8VVJ4;F8VPZ7;P55061;F8W034;F8VY06	F8W1G3;F8VQW0;F8VX73;F8VPI1;F8W201;F8W086;F8VR05;B7Z984;F8VQQ5;F8VSI7;F8VVJ4;F8VPZ7;P55061;F8W034	3;3;3;3;3;3;3;3;3;3;3;3;3;2;1	3;3;3;3;3;3;3;3;3;3;3;3;3;2;1	3;3;3;3;3;3;3;3;3;3;3;3;3;2;1	Bax inhibitor 1	TMBIM6	tr|F8W1G3|F8W1G3_HUMAN Bax inhibitor 1 (Fragment) OS=Homo sapiens GN=TMBIM6 PE=4 SV=1;tr|F8VQW0|F8VQW0_HUMAN Bax inhibitor 1 (Fragment) OS=Homo sapiens GN=TMBIM6 PE=4 SV=1;tr|F8VX73|F8VX73_HUMAN Bax inhibitor 1 (Fragment) OS=Homo sapiens GN=TMBIM6 PE=4 SV=	15	3	3	3	2	2	2	0	0	1	2	2	1	2	2	2	0	0	1	2	2	1	2	2	2	0	0	1	2	2	1	93.8	93.8	93.8	1.9854	16	16;41;44;89;96;108;113;126;130;138;145;205;237;295;11	1.12	14	2
I3L3T4;I3L367;I3NI44;I3L4I4;Q8N749;B7Z9E2;O75674;I3L1Q1;I3L4N3;I3L4G0;I3L1G1;B4DUW5	I3L3T4;I3L367;I3NI44;I3L4I4;Q8N749;B7Z9E2;O75674;I3L1Q1;I3L4N3;I3L4G0;I3L1G1;B4DUW5	2;2;2;2;2;2;2;1;1;1;1;1	2;2;2;2;2;2;2;1;1;1;1;1	2;2;2;2;2;2;2;1;1;1;1;1	TOM1-like protein 1	TOM1L1	tr|I3L3T4|I3L3T4_HUMAN TOM1-like protein 1 OS=Homo sapiens GN=TOM1L1 PE=4 SV=1;tr|I3L367|I3L367_HUMAN TOM1-like protein 1 (Fragment) OS=Homo sapiens GN=TOM1L1 PE=4 SV=1;tr|I3NI44|I3NI44_HUMAN TOM1-like protein 1 OS=Homo sapiens GN=TOM1L1 PE=4 SV=1;tr|I3L4I	12	2	2	2	0	1	0	0	1	1	1	1	0	0	1	0	0	1	1	1	1	0	0	1	0	0	1	1	1	1	0	10.2	10.2	10.2	25.253	225	225;229;326;469;346;399;476;107;122;199;252;364	2		5
B7Z9I1;Q5T4U5;P11310;P11310-2;B4DJE7;E9PJM9;H0YDT5;E9PRX4	B7Z9I1;Q5T4U5;P11310;P11310-2;B4DJE7	15;15;15;15;11;3;2;1	15;15;15;15;11;3;2;1	15;15;15;15;11;3;2;1	Medium-chain specific acyl-CoA dehydrogenase, mitochondrial	ACADM	tr|B7Z9I1|B7Z9I1_HUMAN Medium-chain-specific acyl-CoA dehydrogenase, mitochondrial OS=Homo sapiens GN=ACADM PE=2 SV=1;tr|Q5T4U5|Q5T4U5_HUMAN Acyl-Coenzyme A dehydrogenase, C-4 to C-12 straight chain OS=Homo sapiens GN=ACADM PE=2 SV=1;sp|P11310|ACADM_HUMAN	8	15	15	15	13	12	13	11	11	13	13	12	11	13	12	13	11	11	13	13	12	11	13	12	13	11	11	13	13	12	11	42.9	42.9	42.9	42.426	385	385;454;421;425;232;104;67;76	2		121
B7Z9I3;O75787;H0Y750;B7Z1I9;H7C3E1;B7Z413;H7C240;B7Z487	B7Z9I3;O75787;H0Y750;B7Z1I9;H7C3E1;B7Z413;H7C240	11;11;9;9;7;7;6;4	11;11;9;9;7;7;6;4	11;11;9;9;7;7;6;4	Renin receptor	ATP6AP2	tr|B7Z9I3|B7Z9I3_HUMAN Renin receptor OS=Homo sapiens GN=ATP6AP2 PE=2 SV=1;sp|O75787|RENR_HUMAN Renin receptor OS=Homo sapiens GN=ATP6AP2 PE=1 SV=2;tr|H0Y750|H0Y750_HUMAN Renin receptor (Fragment) OS=Homo sapiens GN=ATP6AP2 PE=4 SV=1;tr|B7Z1I9|B7Z1I9_HUMAN	8	11	11	11	11	8	7	5	9	11	8	8	8	11	8	7	5	9	11	8	8	8	11	8	7	5	9	11	8	8	8	41.2	41.2	41.2	35.612	318	318;350;243;272;259;274;203;165	3.1			86	10
B7Z9J4;P05937;E5RG14;E5RIZ8	B7Z9J4;P05937	3;3;1;1	3;3;1;1	2;2;1;1	Calbindin	CALB1	tr|B7Z9J4|B7Z9J4_HUMAN Calbindin OS=Homo sapiens GN=CALB1 PE=2 SV=1;sp|P05937|CALB1_HUMAN Calbindin OS=Homo sapiens GN=CALB1 PE=1 SV=2	4	3	3	2	2	2	2	1	1	2	1	2	1	2	2	2	1	1	2	1	2	1	1	1	1	0	0	1	0	1	0	14.7	14.7	9.3	23.609	204	204;261;102;119	3			15
Q13409-3;B7ZA04;F8W8S0;Q13409-6;Q13409-2;Q13409;Q13409-5;E7EQL5;E7EQU2;E7ESD3;E7ET01;E7EMU4;E7EV09;E7EUM4;E7ETL8;E9PGG1;E7ERR6;E7ERH4;E7EU01	Q13409-3;B7ZA04;F8W8S0;Q13409-6;Q13409-2;Q13409;Q13409-5;E7EQL5;E7EQU2;E7ESD3;E7ET01;E7EMU4;E7EV09	14;14;13;13;13;13;12;9;8;8;7;7;7;6;6;5;5;5;4	14;14;13;13;13;13;12;9;8;8;7;7;7;6;6;5;5;5;4	14;14;13;13;13;13;12;9;8;8;7;7;7;6;6;5;5;5;4	Cytoplasmic dynein 1 intermediate chain 2	DYNC1I2	sp|Q13409-3|DC1I2_HUMAN Isoform 2C of Cytoplasmic dynein 1 intermediate chain 2 OS=Homo sapiens GN=DYNC1I2;tr|B7ZA04|B7ZA04_HUMAN Cytoplasmic dynein 1 intermediate chain 2 OS=Homo sapiens GN=DYNC1I2 PE=2 SV=1;tr|F8W8S0|F8W8S0_HUMAN Cytoplasmic dynein 1 int	19	14	14	14	7	9	9	10	12	11	9	12	10	7	9	9	10	12	11	9	12	10	7	9	9	10	12	11	9	12	10	28.8	28.8	28.8	68.426	612	612;630;638;611;632;638;637;305;185;187;173;214;251;137;184;110;139;151;121	1.37	82	48
G3V150;B7ZAB3;O94766;E9PNA1	G3V150;B7ZAB3;O94766;E9PNA1	3;3;3;2	3;3;3;2	3;3;3;2	Galactosylgalactosylxylosylprotein 3-beta-glucuronosyltransferase 3	B3GAT3	tr|G3V150|G3V150_HUMAN Beta-1,3-glucuronyltransferase 3 (Glucuronosyltransferase I), isoform CRA_a OS=Homo sapiens GN=B3GAT3 PE=4 SV=1;tr|B7ZAB3|B7ZAB3_HUMAN Galactosylgalactosylxylosylprotein 3-beta-glucuronosyltransferase 3 OS=Homo sapiens GN=B3GAT3 PE=2	4	3	3	3	1	1	1	0	1	2	2	2	1	1	1	1	0	1	2	2	2	1	1	1	1	0	1	2	2	2	1	14.4	14.4	14.4	34.963	319	319;315;335;223	2		12
I3L1R7;B7ZAS0;Q99447;F5H8B1;I3L2Q1;B7Z7A5;I3L1C4;I3L3V9;I3L1L9	I3L1R7;B7ZAS0;Q99447;F5H8B1;I3L2Q1;B7Z7A5	4;4;4;4;3;2;1;1;1	4;4;4;4;3;2;1;1;1	4;4;4;4;3;2;1;1;1	Ethanolamine-phosphate cytidylyltransferase	PCYT2	tr|I3L1R7|I3L1R7_HUMAN Ethanolamine-phosphate cytidylyltransferase OS=Homo sapiens GN=PCYT2 PE=4 SV=1;tr|B7ZAS0|B7ZAS0_HUMAN Ethanolamine-phosphate cytidylyltransferase OS=Homo sapiens GN=PCYT2 PE=2 SV=1;sp|Q99447|PCY2_HUMAN Ethanolamine-phosphate cytidyly	9	4	4	4	4	3	4	3	2	4	1	1	3	4	3	4	3	2	4	1	1	3	4	3	4	3	2	4	1	1	3	9	9	9	41.395	367	367;357;389;407;308;311;81;207;314	2		25
F2Z2T3;B7ZBD3;F2Z3J7;E7EWW3;B7ZBD4;Q9UNT1;Q9UBK7;Q9UNT1-2;Q9UBK7-2;Q9UNT1-3;Q9UBK7-3	F2Z2T3;B7ZBD3;F2Z3J7;E7EWW3;B7ZBD4;Q9UNT1;Q9UBK7;Q9UNT1-2;Q9UBK7-2;Q9UNT1-3;Q9UBK7-3	1;1;1;1;1;1;1;1;1;1;1	1;1;1;1;1;1;1;1;1;1;1	1;1;1;1;1;1;1;1;1;1;1	Rab-like protein 2B;Rab-like protein 2A	RABL2B;RABL2A	tr|F2Z2T3|F2Z2T3_HUMAN Rab-like protein 2B OS=Homo sapiens GN=RABL2B PE=4 SV=1;tr|B7ZBD3|B7ZBD3_HUMAN RAB, member of RAS oncogene family-like 2A OS=Homo sapiens GN=RABL2A PE=4 SV=1;tr|F2Z3J7|F2Z3J7_HUMAN Rab-like protein 2B OS=Homo sapiens GN=RABL2B PE=4 S	11	1	1	1	1	1	0	1	0	0	0	1	1	1	1	0	1	0	0	0	1	1	1	1	0	1	0	0	0	1	1	14.1	14.1	14.1	11.225	99	99;99;101;101;114;228;228;229;229;238;238	3			5
B7ZBX4	B7ZBX4	2	2	1	FRAS1-related extracellular matrix protein 1	FREM1	tr|B7ZBX4|B7ZBX4_HUMAN FRAS1 related extracellular matrix 1 OS=Homo sapiens GN=FREM1 PE=4 SV=1	1	2	2	1	2	2	1	1	1	2	2	1	1	2	2	1	1	1	2	2	1	1	1	1	1	0	1	1	1	1	1	2.5	2.5	1.1	80.211	715	715	2.38		8	5
Q7Z3K3-5;E9PM80;Q7Z3K3-2;Q7Z3K3-3;B7ZBY5;Q7Z3K3;F5H8H4;Q7Z3K3-4;H0YCT3;H7C238	Q7Z3K3-5;E9PM80;Q7Z3K3-2;Q7Z3K3-3;B7ZBY5;Q7Z3K3;F5H8H4	17;17;17;17;17;17;9;3;2;1	17;17;17;17;17;17;9;3;2;1	17;17;17;17;17;17;9;3;2;1	Pogo transposable element with ZNF domain	POGZ	sp|Q7Z3K3-5|POGZ_HUMAN Isoform 5 of Pogo transposable element with ZNF domain OS=Homo sapiens GN=POGZ;tr|E9PM80|E9PM80_HUMAN Pogo transposable element with ZNF domain OS=Homo sapiens GN=POGZ PE=4 SV=1;sp|Q7Z3K3-2|POGZ_HUMAN Isoform 2 of Pogo transposable e	10	17	17	17	13	9	14	11	7	7	11	10	14	13	9	14	11	7	7	11	10	14	13	9	14	11	7	7	11	10	14	18.3	18.3	18.3	145.29	1315	1315;1348;1357;1366;1401;1410;772;363;316;60	1.01	110	1
B7ZC38;Q9NR46;B7ZC39;F6RPD3;Q9NR46-2;F8WFB9;H7C1Z6	B7ZC38;Q9NR46;B7ZC39;F6RPD3;Q9NR46-2	6;6;5;5;5;2;1	5;5;4;4;4;1;1	5;5;4;4;4;1;1	Endophilin-B2	SH3GLB2	tr|B7ZC38|B7ZC38_HUMAN Endophilin-B2 OS=Homo sapiens GN=SH3GLB2 PE=4 SV=1;sp|Q9NR46|SHLB2_HUMAN Endophilin-B2 OS=Homo sapiens GN=SH3GLB2 PE=1 SV=1;tr|B7ZC39|B7ZC39_HUMAN Endophilin-B2 OS=Homo sapiens GN=SH3GLB2 PE=4 SV=1;tr|F6RPD3|F6RPD3_HUMAN Endophilin-B	7	6	5	5	3	6	5	4	4	5	3	4	4	2	5	4	3	3	4	2	3	3	2	5	4	3	3	4	2	3	3	15.2	13.2	13.2	44.361	400	400;395;374;404;404;127;59	2		29
B7ZKK9;Q16537;H0YJZ3;Q15173-2;Q15173	B7ZKK9;Q16537	12;12;1;1;1	12;12;1;1;1	9;9;0;1;1	Serine/threonine-protein phosphatase 2A 56 kDa regulatory subunit epsilon isoform	PPP2R5E	tr|B7ZKK9|B7ZKK9_HUMAN PPP2R5E protein OS=Homo sapiens GN=PPP2R5E PE=2 SV=1;sp|Q16537|2A5E_HUMAN Serine/threonine-protein phosphatase 2A 56 kDa regulatory subunit epsilon isoform OS=Homo sapiens GN=PPP2R5E PE=1 SV=1	5	12	12	9	8	9	6	7	7	8	8	7	6	8	9	6	7	7	8	8	7	6	6	7	5	5	6	7	8	7	4	26	26	20.3	54.042	462	462;467;69;494;497	2.22	2	63		9
O95487-2;O95487;B7ZKM8	O95487-2;O95487;B7ZKM8	10;10;10	10;10;10	10;10;10	Protein transport protein Sec24B	SEC24B	sp|O95487-2|SC24B_HUMAN Isoform 2 of Protein transport protein Sec24B OS=Homo sapiens GN=SEC24B;sp|O95487|SC24B_HUMAN Protein transport protein Sec24B OS=Homo sapiens GN=SEC24B PE=1 SV=2;tr|B7ZKM8|B7ZKM8_HUMAN Protein transport protein Sec24B OS=Homo sapie	3	10	10	10	5	9	7	5	1	5	2	6	2	5	9	7	5	1	5	2	6	2	5	9	7	5	1	5	2	6	2	11.9	11.9	11.9	133.63	1233	1233;1268;1298	1.21	41	2	4
Q86UV5;B7ZKS7;Q86UV5-2;Q86UV5-3;Q86UV5-7;Q86UV5-5;Q86UV5-4;E9PJH5;E9PJ93;Q86UV5-6;E9PRY5;H3BLX5	Q86UV5;B7ZKS7;Q86UV5-2;Q86UV5-3	18;18;16;11;7;7;6;3;2;2;1;1	18;18;16;11;7;7;6;3;2;2;1;1	18;18;16;11;7;7;6;3;2;2;1;1	Ubiquitin carboxyl-terminal hydrolase 48	USP48	sp|Q86UV5|UBP48_HUMAN Ubiquitin carboxyl-terminal hydrolase 48 OS=Homo sapiens GN=USP48 PE=1 SV=1;tr|B7ZKS7|B7ZKS7_HUMAN USP48 protein OS=Homo sapiens GN=USP48 PE=2 SV=1;sp|Q86UV5-2|UBP48_HUMAN Isoform 2 of Ubiquitin carboxyl-terminal hydrolase 48 OS=Homo	12	18	18	18	12	15	13	9	8	8	14	10	10	12	15	13	9	8	8	14	10	10	12	15	13	9	8	8	14	10	10	22.5	22.5	22.5	119.03	1035	1035;1047;983;703;485;521;392;135;147;154;48;115	1	107
Q9BQS8;B7ZKT7;Q9BQS8-3;Q9BQS8-2	Q9BQS8;B7ZKT7	3;3;1;1	3;3;1;1	3;3;1;1	FYVE and coiled-coil domain-containing protein 1	FYCO1	sp|Q9BQS8|FYCO1_HUMAN FYVE and coiled-coil domain-containing protein 1 OS=Homo sapiens GN=FYCO1 PE=1 SV=3;tr|B7ZKT7|B7ZKT7_HUMAN FYVE and coiled-coil domain-containing protein 1 OS=Homo sapiens GN=FYCO1 PE=2 SV=1	4	3	3	3	1	2	1	1	0	1	2	0	0	1	2	1	1	0	1	2	0	0	1	2	1	1	0	1	2	0	0	2.1	2.1	2.1	166.98	1478	1478;1498;379;380	1.25	6	2
Q7Z589-2;Q7Z589;Q17RM7;B7ZKU2;B7ZKU0;F5H2F0;E9PMC9;B7ZKT8;E9PPE6;H0YCS3	Q7Z589-2;Q7Z589;Q17RM7;B7ZKU2;B7ZKU0;F5H2F0;E9PMC9;B7ZKT8	4;4;4;4;4;3;3;3;1;1	4;4;4;4;4;3;3;3;1;1	4;4;4;4;4;3;3;3;1;1	Protein EMSY	EMSY;C11orf30	sp|Q7Z589-2|EMSY_HUMAN Isoform 2 of Protein EMSY OS=Homo sapiens GN=EMSY;sp|Q7Z589|EMSY_HUMAN Protein EMSY OS=Homo sapiens GN=EMSY PE=1 SV=2;tr|Q17RM7|Q17RM7_HUMAN Chromosome 11 open reading frame 30 OS=Homo sapiens GN=C11orf30 PE=2 SV=1;tr|B7ZKU2|B7ZKU2_H	10	4	4	4	1	1	3	1	0	0	1	0	2	1	1	3	1	0	0	1	0	2	1	1	3	1	0	0	1	0	2	4.1	4.1	4.1	123.91	1155	1155;1322;1323;1323;1337;1004;1224;1231;109;218	1	9
D6REX3;O94979-6;O94979-3;B7ZL00;O94979-4;H7C2W3;O94979-2;O94979;O94979-8;D6RHZ5;H7BXG7;O94979-7;O94979-5;H0YAB3;H0Y9K1;H0Y8V7;H0Y9T9;H0Y8W8;D6RE64;D6RCQ9;H0YAF5;D6RBT0;D6RHE8;H0Y9V3	D6REX3;O94979-6;O94979-3;B7ZL00;O94979-4;H7C2W3;O94979-2;O94979;O94979-8;D6RHZ5;H7BXG7;O94979-7;O94979-5;H0YAB3	22;22;22;22;22;22;22;22;22;18;17;17;14;11;7;7;5;4;3;3;2;1;1;1	22;22;22;22;22;22;22;22;22;18;17;17;14;11;7;7;5;4;3;3;2;1;1;1	22;22;22;22;22;22;22;22;22;18;17;17;14;11;7;7;5;4;3;3;2;1;1;1	Protein transport protein Sec31A	SEC31A	tr|D6REX3|D6REX3_HUMAN Protein transport protein Sec31A OS=Homo sapiens GN=SEC31A PE=4 SV=1;sp|O94979-6|SC31A_HUMAN Isoform 6 of Protein transport protein Sec31A OS=Homo sapiens GN=SEC31A;sp|O94979-3|SC31A_HUMAN Isoform 3 of Protein transport protein Sec31	24	22	22	22	21	17	19	16	16	14	16	15	13	21	17	19	16	16	14	16	15	13	21	17	19	16	16	14	16	15	13	19.8	19.8	19.8	136.22	1251	1251;1067;1106;1166;1181;1200;1205;1220;1233;877;969;969;509;443;237;286;235;383;165;166;181;81;92;219	1	186
C9JY66;Q9BZ95-3;Q9BZ95-4;Q9BZ95-2;B7ZL11;Q9BZ95;E9PKA2	C9JY66;Q9BZ95-3;Q9BZ95-4;Q9BZ95-2;B7ZL11;Q9BZ95;E9PKA2	2;2;2;2;2;2;1	2;2;2;2;2;2;1	2;2;2;2;2;2;1	Histone-lysine N-methyltransferase NSD3	WHSC1L1	tr|C9JY66|C9JY66_HUMAN Histone-lysine N-methyltransferase NSD3 OS=Homo sapiens GN=WHSC1L1 PE=4 SV=1;sp|Q9BZ95-3|NSD3_HUMAN Isoform 3 of Histone-lysine N-methyltransferase NSD3 OS=Homo sapiens GN=WHSC1L1;sp|Q9BZ95-4|NSD3_HUMAN Isoform 4 of Histone-lysine N-	7	2	2	2	1	1	2	1	1	1	1	1	1	1	1	2	1	1	1	1	1	1	1	1	2	1	1	1	1	1	1	1.7	1.7	1.7	154.5	1374	1374;645;1374;1388;1426;1437;282	1	10
B7ZL88;Q8N8Q8;Q8N8Q8-2;Q8N8Q8-3;Q8N8Q8-4	B7ZL88;Q8N8Q8	4;4;1;1;1	4;4;1;1;1	4;4;1;1;1	Mitochondrial inner membrane protein COX18	COX18	tr|B7ZL88|B7ZL88_HUMAN COX18 protein OS=Homo sapiens GN=COX18 PE=2 SV=1;sp|Q8N8Q8|COX18_HUMAN Mitochondrial inner membrane protein COX18 OS=Homo sapiens GN=COX18 PE=2 SV=1	5	4	4	4	3	4	3	2	3	2	2	3	2	3	4	3	2	3	2	2	3	2	3	4	3	2	3	2	2	3	2	15.6	15.6	15.6	37.133	334	334;333;127;129;147	3			24
E7EUA5;Q7Z460-2;B7ZLX3;F5GWS0;Q7Z460-3;F8WA11;Q7Z460;F5H2E2;F5GWM7;H0Y5T1;C9J151;C9JP76;H0YHV8	E7EUA5;Q7Z460-2;B7ZLX3;F5GWS0;Q7Z460-3;F8WA11;Q7Z460;F5H2E2;F5GWM7;H0Y5T1	22;22;22;22;22;21;21;18;17;11;3;2;1	22;22;22;22;22;21;21;18;17;11;3;2;1	18;18;18;18;18;17;17;14;13;9;3;2;1	CLIP-associating protein 1	CLASP1	tr|E7EUA5|E7EUA5_HUMAN CLIP-associating protein 1 OS=Homo sapiens GN=CLASP1 PE=4 SV=1;sp|Q7Z460-2|CLAP1_HUMAN Isoform 2 of CLIP-associating protein 1 OS=Homo sapiens GN=CLASP1;tr|B7ZLX3|B7ZLX3_HUMAN CLASP1 protein OS=Homo sapiens GN=CLASP1 PE=2 SV=1;tr|F5G	13	22	22	18	12	17	16	13	15	12	14	13	14	12	17	16	13	15	12	14	13	14	10	14	12	12	13	10	12	11	12	19.1	19.1	16.9	162.07	1471	1471;1471;1477;1478;1494;1494;1538;1245;1255;704;150;110;178	1	132
B7ZM78;Q3V6T2-4;Q3V6T2-2;Q3V6T2-3;Q3V6T2;H0Y7U8;H0Y470;H7C2C6	B7ZM78;Q3V6T2-4;Q3V6T2-2;Q3V6T2-3;Q3V6T2	5;5;5;5;5;1;1;1	5;5;5;5;5;1;1;1	5;5;5;5;5;1;1;1	Girdin	CCDC88A	tr|B7ZM78|B7ZM78_HUMAN CCDC88A protein OS=Homo sapiens GN=CCDC88A PE=2 SV=1;sp|Q3V6T2-4|GRDN_HUMAN Isoform 4 of Girdin OS=Homo sapiens GN=CCDC88A;sp|Q3V6T2-2|GRDN_HUMAN Isoform 2 of Girdin OS=Homo sapiens GN=CCDC88A;sp|Q3V6T2-3|GRDN_HUMAN Isoform 3 of Gird	8	5	5	5	2	3	4	1	1	2	4	3	2	2	3	4	1	1	2	4	3	2	2	3	4	1	1	2	4	3	2	3.7	3.7	3.7	207.79	1796	1796;1842;1843;1870;1871;737;888;1202	1	22
F5GXI4;Q5TG12;E9PGC5;Q15262;Q15262-2;Q15262-3;B7ZMG0;H0YDP9;F5GWP2;E9PRW2	F5GXI4;Q5TG12;E9PGC5;Q15262;Q15262-2;Q15262-3;B7ZMG0;H0YDP9;F5GWP2	3;3;3;3;3;3;3;2;2;1	3;3;3;3;3;3;3;2;2;1	3;3;3;3;3;3;3;2;2;1	Protein-tyrosine-phosphatase;Receptor-type tyrosine-protein phosphatase kappa	PTPRK	tr|F5GXI4|F5GXI4_HUMAN Receptor-type tyrosine-protein phosphatase kappa OS=Homo sapiens GN=PTPRK PE=4 SV=1;tr|Q5TG12|Q5TG12_HUMAN Protein tyrosine phosphatase, receptor type, K OS=Homo sapiens GN=PTPRK PE=2 SV=1;tr|E9PGC5|E9PGC5_HUMAN Receptor-type tyrosin	10	3	3	3	1	1	1	0	1	1	0	1	1	1	1	1	0	1	1	0	1	1	1	1	1	0	1	1	0	1	1	3.2	3.2	3.2	163.91	1457	1457;1458;1472;1439;1440;1446;1462;204;747;248	1	7
E7EPZ1;F5H1U9;B7ZMI4;O75970-3;O75970-2;O75970;H0YGQ3;B7ZB24;F5H8D6;F8WDQ8;F5GY89;B4DE90;E7EMF0;F8W8T2;Q8NI35-5;Q8NI35-4;Q8NI35-3;Q8NI35-2;Q8NI35	E7EPZ1;F5H1U9;B7ZMI4;O75970-3;O75970-2;O75970;H0YGQ3;B7ZB24	7;7;7;7;7;7;5;4;1;1;1;1;1;1;1;1;1;1;1	7;7;7;7;7;7;5;4;1;1;1;1;1;1;1;1;1;1;1	7;7;7;7;7;7;5;4;1;1;1;1;1;1;1;1;1;1;1	Multiple PDZ domain protein	MPDZ	tr|E7EPZ1|E7EPZ1_HUMAN Multiple PDZ domain protein OS=Homo sapiens GN=MPDZ PE=4 SV=1;tr|F5H1U9|F5H1U9_HUMAN Multiple PDZ domain protein OS=Homo sapiens GN=MPDZ PE=4 SV=1;tr|B7ZMI4|B7ZMI4_HUMAN MPDZ protein OS=Homo sapiens GN=MPDZ PE=2 SV=1;sp|O75970-3|MPDZ	19	7	7	7	1	2	4	0	1	0	2	1	2	1	2	4	0	1	0	2	1	2	1	2	4	0	1	0	2	1	2	4.4	4.4	4.4	208.41	1950	1950;2084;2008;2037;2041;2070;1006;929;129;192;197;452;1523;1581;1134;1524;1552;1582;1801	1.92	9			4
E7EW12;B8X2Z3;Q6F5E8	E7EW12;B8X2Z3;Q6F5E8	3;3;3	3;3;3	3;3;3	Leucine-rich repeat-containing protein 16C	RLTPR	tr|E7EW12|E7EW12_HUMAN Leucine-rich repeat-containing protein 16C OS=Homo sapiens GN=RLTPR PE=4 SV=2;tr|B8X2Z3|B8X2Z3_HUMAN CARMIL2b OS=Homo sapiens GN=RLTPR PE=2 SV=1;sp|Q6F5E8|LR16C_HUMAN Leucine-rich repeat-containing protein 16C OS=Homo sapiens GN=RLTP	3	3	3	3	1	1	0	0	1	1	0	1	0	1	1	0	0	1	1	0	1	0	1	1	0	0	1	1	0	1	0	9.5	9.5	9.5	47.648	444	444;1372;1435	2		5
B8ZZ87;Q6NZ67;H7BZ50;H7C173;H7C202	B8ZZ87;Q6NZ67;H7BZ50;H7C173;H7C202	4;4;3;3;2	4;4;3;3;2	1;1;1;1;0	Mitotic-spindle organizing protein 2B	MZT2B;MZT2A	tr|B8ZZ87|B8ZZ87_HUMAN Mitotic-spindle organizing protein 2B OS=Homo sapiens GN=MZT2B PE=4 SV=1;sp|Q6NZ67|MZT2B_HUMAN Mitotic-spindle organizing protein 2B OS=Homo sapiens GN=MZT2B PE=1 SV=1;tr|H7BZ50|H7BZ50_HUMAN Mitotic-spindle organizing protein 2B (Fra	5	4	4	1	2	2	2	2	4	4	3	3	1	2	2	2	2	4	4	3	3	1	0	1	1	0	1	1	1	1	0	32.1	32.1	6.4	22.281	218	218;158;121;122;140	4				27
B8ZZJ1;H7C0W7;Q9BYI3	B8ZZJ1;H7C0W7;Q9BYI3	3;3;3	3;3;3	3;3;3	Hyccin	FAM126A	tr|B8ZZJ1|B8ZZJ1_HUMAN Hyccin OS=Homo sapiens GN=FAM126A PE=4 SV=1;tr|H7C0W7|H7C0W7_HUMAN Hyccin (Fragment) OS=Homo sapiens GN=FAM126A PE=4 SV=1;sp|Q9BYI3|HYCCI_HUMAN Hyccin OS=Homo sapiens GN=FAM126A PE=1 SV=2	3	3	3	3	2	1	3	1	3	0	2	1	2	2	1	3	1	3	0	2	1	2	2	1	3	1	3	0	2	1	2	8.6	8.6	8.6	46.919	419	419;471;521	2		15
B8ZZJ9;C9JEL3;B9A044;B8ZZ50;B9A023	B8ZZJ9;C9JEL3;B9A044;B8ZZ50	5;4;4;4;1	1;0;0;0;1	1;0;0;0;1	Eukaryotic translation initiation factor 4E type 2	EIF4E2	tr|B8ZZJ9|B8ZZJ9_HUMAN Eukaryotic translation initiation factor 4E member 2, isoform CRA_b OS=Homo sapiens GN=EIF4E2 PE=3 SV=1;tr|C9JEL3|C9JEL3_HUMAN Eukaryotic translation initiation factor 4E type 2 (Fragment) OS=Homo sapiens GN=EIF4E2 PE=3 SV=1;tr|B9A04	5	5	1	1	5	5	4	4	4	4	5	5	5	1	1	0	0	0	0	1	1	1	1	1	0	0	0	0	1	1	1	27.4	5.6	5.6	27.026	234	234;213;233;236;189	3			5
B8ZZN6;P63165;B8ZZJ0;B9A032;B8ZZ67;A8MUS8	B8ZZN6;P63165;B8ZZJ0;B9A032	5;5;3;3;2;2	1;1;1;1;0;0	1;1;1;1;0;0	Small ubiquitin-related modifier 1	SUMO1	tr|B8ZZN6|B8ZZN6_HUMAN Small ubiquitin-related modifier 1 OS=Homo sapiens GN=SUMO1 PE=4 SV=1;sp|P63165|SUMO1_HUMAN Small ubiquitin-related modifier 1 OS=Homo sapiens GN=SUMO1 PE=1 SV=1;tr|B8ZZJ0|B8ZZJ0_HUMAN Small ubiquitin-related modifier 1 OS=Homo sapie	6	5	1	1	4	4	3	5	5	5	4	3	4	1	1	1	1	1	1	1	1	1	1	1	1	1	1	1	1	1	1	31.5	11	11	16.645	146	146;101;58;77;62;76	1.81	7	5	4
B8ZZQ6;P06454-2;P06454;B8ZZA1;B8ZZW7;H7C2N1;E7EVV7	B8ZZQ6;P06454-2;P06454;B8ZZA1;B8ZZW7;H7C2N1	9;9;9;6;6;6;3	9;9;9;6;6;6;3	9;9;9;6;6;6;3	Prothymosin alpha;Prothymosin alpha, N-terminally processed;Thymosin alpha-1	PTMA	tr|B8ZZQ6|B8ZZQ6_HUMAN Prothymosin alpha OS=Homo sapiens GN=PTMA PE=4 SV=1;sp|P06454-2|PTMA_HUMAN Isoform 2 of Prothymosin alpha OS=Homo sapiens GN=PTMA;sp|P06454|PTMA_HUMAN Prothymosin alpha OS=Homo sapiens GN=PTMA PE=1 SV=2;tr|B8ZZA1|B8ZZA1_HUMAN Prothym	7	9	9	9	9	8	8	7	7	7	7	8	7	9	8	8	7	7	7	7	8	7	9	8	8	7	7	7	7	8	7	42.1	42.1	42.1	11.758	107	107;110;111;131;136;148;135	3.92	2	1	5	155
H7BXT7;B8ZZS0;Q9NYM9;E9PQJ6;E9PHY4	H7BXT7;B8ZZS0;Q9NYM9;E9PQJ6;E9PHY4	2;2;2;1;1	2;2;2;1;1	2;2;2;1;1	BET1-like protein	BET1L	tr|H7BXT7|H7BXT7_HUMAN BET1-like protein OS=Homo sapiens GN=BET1L PE=4 SV=1;tr|B8ZZS0|B8ZZS0_HUMAN BET1-like protein OS=Homo sapiens GN=BET1L PE=4 SV=1;sp|Q9NYM9|BET1L_HUMAN BET1-like protein OS=Homo sapiens GN=BET1L PE=1 SV=1;tr|E9PQJ6|E9PQJ6_HUMAN BET1-l	5	2	2	2	2	2	2	2	2	2	1	2	1	2	2	2	2	2	2	1	2	1	2	2	2	2	2	2	1	2	1	55.2	55.2	55.2	6.4651	58	58;152;111;88;92	4				16
B8ZZT7;Q9UK76;Q9UK76-2;F5GY98;Q9UK76-3	B8ZZT7;Q9UK76;Q9UK76-2;F5GY98;Q9UK76-3	3;3;3;2;2	3;3;3;2;2	3;3;3;2;2	Hematological and neurological expressed 1 protein;Hematological and neurological expressed 1 protein, N-terminally processed	HN1	tr|B8ZZT7|B8ZZT7_HUMAN Hematological and neurological-expressed 1 protein OS=Homo sapiens GN=HN1 PE=4 SV=1;sp|Q9UK76|HN1_HUMAN Hematological and neurological expressed 1 protein OS=Homo sapiens GN=HN1 PE=1 SV=3;sp|Q9UK76-2|HN1_HUMAN Isoform 2 of Hematologi	5	3	3	3	2	3	2	2	3	2	3	2	2	2	3	2	2	3	2	3	2	2	2	3	2	2	3	2	3	2	2	37.4	37.4	37.4	11.626	107	107;154;181;108;108	3.26			28	10
F8WCK7;B8ZZW5;Q8NBF6-2;Q8NBF6;H7C0I1;Q8N6Z3	F8WCK7;B8ZZW5;Q8NBF6-2;Q8NBF6;H7C0I1	4;4;4;4;3;1	4;4;4;4;3;1	4;4;4;4;3;1	Late secretory pathway protein AVL9 homolog	AVL9	tr|F8WCK7|F8WCK7_HUMAN Late secretory pathway protein AVL9 homolog OS=Homo sapiens GN=AVL9 PE=4 SV=1;tr|B8ZZW5|B8ZZW5_HUMAN Late secretory pathway protein AVL9 homolog OS=Homo sapiens GN=AVL9 PE=4 SV=1;sp|Q8NBF6-2|AVL9_HUMAN Isoform 2 of Late secretory pat	6	4	4	4	1	1	2	2	1	2	2	2	0	1	1	2	2	1	2	2	2	0	1	1	2	2	1	2	2	2	0	7.8	7.8	7.8	65.241	590	590;630;591;648;568;463	2		13
B9A018;Q53GS9;B8ZZD1;B4DHT4;G5E9H0;F8WC91	B9A018;Q53GS9;B8ZZD1;B4DHT4;G5E9H0	16;16;14;12;12;4	16;16;14;12;12;4	16;16;14;12;12;4	U4/U6.U5 tri-snRNP-associated protein 2	USP39	tr|B9A018|B9A018_HUMAN U4/U6.U5 tri-snRNP-associated protein 2 OS=Homo sapiens GN=USP39 PE=4 SV=1;sp|Q53GS9|SNUT2_HUMAN U4/U6.U5 tri-snRNP-associated protein 2 OS=Homo sapiens GN=USP39 PE=1 SV=2;tr|B8ZZD1|B8ZZD1_HUMAN U4/U6.U5 tri-snRNP-associated protein	6	16	16	16	12	11	13	12	13	12	12	12	13	12	11	13	12	13	12	12	12	13	12	11	13	12	13	12	12	12	13	35.6	35.6	35.6	62.043	536	536;565;502;462;488;154	1.99	1	135
B9A069;Q9P0S3	B9A069;Q9P0S3	3;3	1;1	1;1	ORM1-like protein 1	ORMDL1	tr|B9A069|B9A069_HUMAN ORM1-like protein 1 OS=Homo sapiens GN=ORMDL1 PE=4 SV=1;sp|Q9P0S3|ORML1_HUMAN ORM1-like protein 1 OS=Homo sapiens GN=ORMDL1 PE=2 SV=1	2	3	1	1	2	2	2	2	2	3	2	2	2	0	0	0	0	0	1	0	0	0	0	0	0	0	0	1	0	0	0	40.4	16.5	16.5	12.27	109	109;153	4				1
B9EGA3;Q92925-3;Q92925;Q92925-2;C9JYI7	B9EGA3;Q92925-3;Q92925;Q92925-2	10;10;10;9;1	9;9;9;8;0	9;9;9;8;0	SWI/SNF-related matrix-associated actin-dependent regulator of chromatin subfamily D member 2	SMARCD2	tr|B9EGA3|B9EGA3_HUMAN SMARCD2 protein OS=Homo sapiens GN=SMARCD2 PE=2 SV=1;sp|Q92925-3|SMRD2_HUMAN Isoform 3 of SWI/SNF-related matrix-associated actin-dependent regulator of chromatin subfamily D member 2 OS=Homo sapiens GN=SMARCD2;sp|Q92925|SMRD2_HUMAN	5	10	9	9	5	7	8	5	6	5	7	6	4	4	6	7	5	5	4	6	5	3	4	6	7	5	5	4	6	5	3	27.3	23.5	23.5	55.857	494	494;483;531;510;139	2		54
F8W1Z6;Q7Z3U7-2;F8VWA6;B9EGP5;Q7Z3U7-4;Q7Z3U7;F8VZV1;Q7Z3U7-3	F8W1Z6;Q7Z3U7-2;F8VWA6;B9EGP5;Q7Z3U7-4;Q7Z3U7	3;3;3;3;3;3;1;1	3;3;3;3;3;3;1;1	3;3;3;3;3;3;1;1	Protein MON2 homolog	MON2	tr|F8W1Z6|F8W1Z6_HUMAN Protein MON2 homolog OS=Homo sapiens GN=MON2 PE=4 SV=1;sp|Q7Z3U7-2|MON2_HUMAN Isoform 2 of Protein MON2 homolog OS=Homo sapiens GN=MON2;tr|F8VWA6|F8VWA6_HUMAN Protein MON2 homolog OS=Homo sapiens GN=MON2 PE=4 SV=1;tr|B9EGP5|B9EGP5_HU	8	3	3	3	1	2	1	0	1	1	1	1	2	1	2	1	0	1	1	1	1	2	1	2	1	0	1	1	1	1	2	2.2	2.2	2.2	185.85	1675	1675;1676;1688;1711;1717;1718;1072;586	1	10
E7EUR8;P78312-4;B9EGR0;P78312-2;E9PFA1;P78312;D6RFZ4;P78312-3	E7EUR8;P78312-4;B9EGR0;P78312-2;E9PFA1;P78312;D6RFZ4;P78312-3	2;2;2;2;2;2;1;1	2;2;2;2;2;2;1;1	2;2;2;2;2;2;1;1	Protein FAM193A	FAM193A	tr|E7EUR8|E7EUR8_HUMAN Protein FAM193A (Fragment) OS=Homo sapiens GN=FAM193A PE=4 SV=1;sp|P78312-4|F193A_HUMAN Isoform 4 of Protein FAM193A OS=Homo sapiens GN=FAM193A;tr|B9EGR0|B9EGR0_HUMAN C4orf8 protein OS=Homo sapiens GN=C4orf8 PE=2 SV=1;sp|P78312-2|F19	8	2	2	2	0	0	1	0	0	0	1	0	1	0	0	1	0	0	0	1	0	1	0	0	1	0	0	0	1	0	1	3.1	3.1	3.1	110.72	1006	1006;1119;1211;1224;1246;1265;804;792	1	3
C9JV64;B9ZVR8;Q70CQ2-3;Q70CQ2-2;Q70CQ2;H7C150;H7C183	C9JV64;B9ZVR8;Q70CQ2-3;Q70CQ2-2;Q70CQ2	3;3;3;3;3;1;1	3;3;3;3;3;1;1	3;3;3;3;3;1;1	Ubiquitin carboxyl-terminal hydrolase 34	USP34	tr|C9JV64|C9JV64_HUMAN Ubiquitin carboxyl-terminal hydrolase OS=Homo sapiens GN=USP34 PE=3 SV=1;tr|B9ZVR8|B9ZVR8_HUMAN Ubiquitin carboxyl-terminal hydrolase OS=Homo sapiens GN=USP34 PE=3 SV=1;sp|Q70CQ2-3|UBP34_HUMAN Isoform 3 of Ubiquitin carboxyl-terminal	7	3	3	3	1	0	2	0	0	1	0	2	0	1	0	2	0	0	1	0	2	0	1	0	2	0	0	1	0	2	0	1.4	1.4	1.4	377.47	3311	3311;3394;3312;3395;3546;424;1223	1	6
C1KBH7;E7EU09;P11362-18;P11362-16;P11362-13;P11362-12;P11362-11;P11362-10;P11362-9;P11362-6;P11362-8;P11362-5;P11362-4;P11362-14;P11362-3;P11362-20;P11362-7;P11362-2;P11362-19;P11362;P11362-21	C1KBH7;E7EU09;P11362-18;P11362-16;P11362-13;P11362-12;P11362-11;P11362-10;P11362-9;P11362-6;P11362-8;P11362-5;P11362-4;P11362-14;P11362-3;P11362-20;P11362-7;P11362-2;P11362-19;P11362;P11362-21	1;1;1;1;1;1;1;1;1;1;1;1;1;1;1;1;1;1;1;1;1	1;1;1;1;1;1;1;1;1;1;1;1;1;1;1;1;1;1;1;1;1	1;1;1;1;1;1;1;1;1;1;1;1;1;1;1;1;1;1;1;1;1	Fibroblast growth factor receptor;Fibroblast growth factor receptor 1	FGFR1	tr|C1KBH7|C1KBH7_HUMAN Fibroblast growth factor receptor 1 OS=Homo sapiens GN=FGFR1 PE=2 SV=1;tr|E7EU09|E7EU09_HUMAN Fibroblast growth factor receptor OS=Homo sapiens GN=FGFR1 PE=3 SV=1;sp|P11362-18|FGFR1_HUMAN Isoform 18 of Fibroblast growth factor recept	21	1	1	1	0	0	1	1	0	1	1	0	0	0	0	1	1	0	1	1	0	0	0	0	1	1	0	1	1	0	0	3.5	3.5	3.5	40.728	367	367;733;300;302;500;502;571;573;660;660;662;662;731;731;733;812;820;820;822;822;853	1	4
C4AMC7;Q6VEQ5;A8K0Z3;I3L0A4;Q9NQA3;A8MWX3;H3BV49	C4AMC7;Q6VEQ5;A8K0Z3	5;5;3;2;2;2;1	5;5;3;2;2;2;1	5;5;3;2;2;2;1	Putative WAS protein family homolog 3;WAS protein family homolog 2;WAS protein family homolog 1	WASH3P;WASH2P;WASH1	sp|C4AMC7|WASH3_HUMAN Putative WAS protein family homolog 3 OS=Homo sapiens GN=WASH3P PE=2 SV=2;sp|Q6VEQ5|WASH2_HUMAN WAS protein family homolog 2 OS=Homo sapiens GN=WASH2P PE=2 SV=2;sp|A8K0Z3|WASH1_HUMAN WAS protein family homolog 1 OS=Homo sapiens GN=WAS	7	5	5	5	2	2	2	0	2	1	0	1	0	2	2	2	0	2	1	0	1	0	2	2	2	0	2	1	0	1	0	13	13	13	49.994	463	463;465;465;478;447;477;300	2.2		9		1
C6GKU9;Q96HR3	C6GKU9;Q96HR3	2;2	2;2	2;2	Mediator of RNA polymerase II transcription subunit 30	MED30	tr|C6GKU9|C6GKU9_HUMAN Mediator of RNA polymerase II transcription subunit 30 OS=Homo sapiens GN=MED30S PE=2 SV=1;sp|Q96HR3|MED30_HUMAN Mediator of RNA polymerase II transcription subunit 30 OS=Homo sapiens GN=MED30 PE=1 SV=1	2	2	2	2	1	1	1	1	1	1	2	1	1	1	1	1	1	1	1	2	1	1	1	1	1	1	1	1	2	1	1	14.7	14.7	14.7	16.279	143	143;178	3.42			7	5
C9IY40;Q5T653;C9JZW2;C9JZG7	C9IY40;Q5T653	3;3;1;1	3;3;1;1	3;3;1;1	39S ribosomal protein L2, mitochondrial	MRPL2	tr|C9IY40|C9IY40_HUMAN 39S ribosomal protein L2, mitochondrial OS=Homo sapiens GN=MRPL2 PE=4 SV=1;sp|Q5T653|RM02_HUMAN 39S ribosomal protein L2, mitochondrial OS=Homo sapiens GN=MRPL2 PE=1 SV=2	4	3	3	3	3	3	3	3	3	3	2	3	3	3	3	3	3	3	3	2	3	3	3	3	3	3	3	3	2	3	3	20.4	20.4	20.4	24.43	225	225;305;96;103	3			29
C9IYH3;Q86UQ0-2;Q86UQ0;Q86UQ0-3	C9IYH3;Q86UQ0-2;Q86UQ0;Q86UQ0-3	3;3;3;3	3;3;3;3	3;3;3;3	Zinc finger protein 589	ZNF589	tr|C9IYH3|C9IYH3_HUMAN Zinc finger protein 589 OS=Homo sapiens GN=ZNF589 PE=4 SV=1;sp|Q86UQ0-2|ZN589_HUMAN Isoform 2 of Zinc finger protein 589 OS=Homo sapiens GN=ZNF589;sp|Q86UQ0|ZN589_HUMAN Zinc finger protein 589 OS=Homo sapiens GN=ZNF589 PE=1 SV=1;sp|Q	4	3	3	3	1	2	1	2	2	2	2	2	2	1	2	1	2	2	2	2	2	2	1	2	1	2	2	2	2	2	2	10.2	10.2	10.2	47.888	422	422;361;364;421	1.56	7	9
C9K068;C9IYJ3;O75323;C9J7B1;H7C333	C9K068;C9IYJ3;O75323;C9J7B1;H7C333	2;2;2;1;1	2;2;2;1;1	2;2;2;1;1	Protein NipSnap homolog 2	GBAS	tr|C9K068|C9K068_HUMAN Protein NipSnap homolog 2 (Fragment) OS=Homo sapiens GN=GBAS PE=4 SV=1;tr|C9IYJ3|C9IYJ3_HUMAN Glioblastoma amplified sequence, isoform CRA_a OS=Homo sapiens GN=GBAS PE=4 SV=1;sp|O75323|NIPS2_HUMAN Protein NipSnap homolog 2 OS=Homo sa	5	2	2	2	1	1	1	2	1	1	1	1	0	1	1	1	2	1	1	1	1	0	1	1	1	2	1	1	1	1	0	33.3	33.3	33.3	9.767	81	81;247;286;65;114	3			10
C9JLH5;C9JA82;C9J2D6;C9J9N8;C9JEX8;C9IYN7;E9PFB3;Q0PNE2-2;Q0PNE2	C9JLH5;C9JA82;C9J2D6;C9J9N8;C9JEX8;C9IYN7;E9PFB3;Q0PNE2-2;Q0PNE2	2;2;2;2;2;2;2;2;2	2;2;2;2;2;2;2;2;2	2;2;2;2;2;2;2;2;2	Elongator complex protein 6	ELP6	tr|C9JLH5|C9JLH5_HUMAN Elongator complex protein 6 homolog (Fragment) OS=Homo sapiens GN=C3orf75 PE=4 SV=1;tr|C9JA82|C9JA82_HUMAN Elongator complex protein 6 homolog (Fragment) OS=Homo sapiens GN=C3orf75 PE=4 SV=1;tr|C9J2D6|C9J2D6_HUMAN Elongator complex p	9	2	2	2	2	2	2	2	2	2	2	2	1	2	2	2	2	2	2	2	2	1	2	2	2	2	2	2	2	2	1	33.8	33.8	33.8	8.9643	80	80;99;113;151;158;193;242;250;266	3			17
C9JF62;C9JSK8;C9IZ93;C9J9P8;Q969M7-3;C9J212;Q969M7;Q969M7-2;F2Z363;F8WFB7;G5E9R6;H3BUI7;F8WB39;F8WDQ9;F8WD80;H3BSR4;C9JFD2;Q969M7-5;Q969M7-4;H9KVB9	C9JF62;C9JSK8;C9IZ93;C9J9P8;Q969M7-3;C9J212;Q969M7;Q969M7-2;F2Z363;F8WFB7;G5E9R6;H3BUI7;F8WB39;F8WDQ9;F8WD80;H3BSR4;C9JFD2;Q969M7-5;Q969M7-4;H9KVB9	2;2;2;2;2;2;2;2;1;1;1;1;1;1;1;1;1;1;1;1	2;2;2;2;2;2;2;2;1;1;1;1;1;1;1;1;1;1;1;1	2;2;2;2;2;2;2;2;1;1;1;1;1;1;1;1;1;1;1;1	NEDD8-conjugating enzyme UBE2F	UBE2F;UBE2F-SCLY	tr|C9JF62|C9JF62_HUMAN NEDD8-conjugating enzyme UBE2F (Fragment) OS=Homo sapiens GN=UBE2F PE=3 SV=1;tr|C9JSK8|C9JSK8_HUMAN NEDD8-conjugating enzyme UBE2F (Fragment) OS=Homo sapiens GN=UBE2F PE=3 SV=1;tr|C9IZ93|C9IZ93_HUMAN NEDD8-conjugating enzyme UBE2F OS	20	2	2	2	1	2	0	2	1	2	1	0	1	1	2	0	2	1	2	1	0	1	1	2	0	2	1	2	1	0	1	14.4	14.4	14.4	15.674	139	139;153;163;171;153;164;185;211;47;48;63;73;86;101;123;131;142;102;120;161	3			10
C9IZE4;Q15008;E9PHI9;Q6UV22;C9J0E9;C9J7B7;H7C531	C9IZE4;Q15008;E9PHI9;Q6UV22	24;24;20;20;11;8;3	24;24;20;20;11;8;3	24;24;20;20;11;8;3	26S proteasome non-ATPase regulatory subunit 6	PSMD6	tr|C9IZE4|C9IZE4_HUMAN 26S proteasome non-ATPase regulatory subunit 6 OS=Homo sapiens GN=PSMD6 PE=4 SV=1;sp|Q15008|PSMD6_HUMAN 26S proteasome non-ATPase regulatory subunit 6 OS=Homo sapiens GN=PSMD6 PE=1 SV=1;tr|E9PHI9|E9PHI9_HUMAN 26S proteasome non-ATPas	7	24	24	24	22	20	20	22	23	24	23	23	20	22	20	20	22	23	24	23	23	20	22	20	20	22	23	24	23	23	20	46.6	46.6	46.6	51.922	442	442;389;350;351;226;144;138	2.01	4	299	1	3
C9IZF6;P41247-2;P41247	C9IZF6;P41247-2;P41247	3;3;3	3;3;3	3;3;3	Patatin-like phospholipase domain-containing protein 4	PNPLA4	tr|C9IZF6|C9IZF6_HUMAN Patatin-like phospholipase domain-containing protein 4 (Fragment) OS=Homo sapiens GN=PNPLA4 PE=4 SV=1;sp|P41247-2|PLPL4_HUMAN Isoform 2 of Patatin-like phospholipase domain-containing protein 4 OS=Homo sapiens GN=PNPLA4;sp|P41247|PLP	3	3	3	3	2	2	0	2	1	3	2	2	1	2	2	0	2	1	3	2	2	1	2	2	0	2	1	3	2	2	1	22.1	22.1	22.1	20.649	190	190;166;253	3			15
C9J3L8;C9J5W0;E9PAL7;C9IZQ1;P43307;F5H5Y2;P43307-2	C9J3L8;C9J5W0;E9PAL7;C9IZQ1;P43307;F5H5Y2;P43307-2	3;3;3;3;3;2;2	3;3;3;3;3;2;2	3;3;3;3;3;2;2	Translocon-associated protein subunit alpha	SSR1	tr|C9J3L8|C9J3L8_HUMAN Translocon-associated protein subunit alpha OS=Homo sapiens GN=SSR1 PE=4 SV=1;tr|C9J5W0|C9J5W0_HUMAN Translocon-associated protein subunit alpha OS=Homo sapiens GN=SSR1 PE=4 SV=1;tr|E9PAL7|E9PAL7_HUMAN Translocon-associated protein s	7	3	3	3	3	3	3	3	3	3	3	3	3	3	3	3	3	3	3	3	3	3	3	3	3	3	3	3	3	3	3	12.8	12.8	12.8	29.573	265	265;266;291;298;286;259;259	3			38
C9IZU6;Q969T4;C9IYU3;B8ZZT1;B8ZZE4	C9IZU6;Q969T4;C9IYU3	3;3;2;1;1	3;3;2;1;1	1;1;1;1;1	Ubiquitin-conjugating enzyme E2 E3	UBE2E3	tr|C9IZU6|C9IZU6_HUMAN Ubiquitin-conjugating enzyme E2 E3 (Fragment) OS=Homo sapiens GN=UBE2E3 PE=3 SV=1;sp|Q969T4|UB2E3_HUMAN Ubiquitin-conjugating enzyme E2 E3 OS=Homo sapiens GN=UBE2E3 PE=1 SV=1;tr|C9IYU3|C9IYU3_HUMAN Ubiquitin-conjugating enzyme E2 E3	5	3	3	1	2	3	2	3	1	1	1	2	2	2	3	2	3	1	1	1	2	2	1	1	1	1	0	0	0	1	1	18.3	18.3	7.4	19.227	175	175;207;123;111;130	3.26			17	6
C9J016;Q9H977	C9J016;Q9H977	1;1	1;1	1;1	WD repeat-containing protein 54	WDR54	tr|C9J016|C9J016_HUMAN WD repeat-containing protein 54 (Fragment) OS=Homo sapiens GN=WDR54 PE=4 SV=1;sp|Q9H977|WDR54_HUMAN WD repeat-containing protein 54 OS=Homo sapiens GN=WDR54 PE=1 SV=1	2	1	1	1	1	1	1	0	1	1	0	1	0	1	1	1	0	1	1	0	1	0	1	1	1	0	1	1	0	1	0	17.2	17.2	17.2	17.577	163	163;334	3			6
C9J050;C9JEJ2;P49585;B4E322;H7C1T3;H7BZN1;C9J2E1;C9JVS0;C9JPY0;F8WAZ5;F8WBU2	C9J050;C9JEJ2;P49585;B4E322;H7C1T3;H7BZN1	11;11;11;10;7;6;4;2;2;2;1	11;11;11;10;7;6;4;2;2;2;1	6;6;6;5;3;3;3;1;1;1;1	Choline-phosphate cytidylyltransferase A	PCYT1A	tr|C9J050|C9J050_HUMAN Choline-phosphate cytidylyltransferase A (Fragment) OS=Homo sapiens GN=PCYT1A PE=4 SV=1;tr|C9JEJ2|C9JEJ2_HUMAN Choline-phosphate cytidylyltransferase A OS=Homo sapiens GN=PCYT1A PE=4 SV=1;sp|P49585|PCY1A_HUMAN Choline-phosphate cytid	11	11	11	6	5	8	5	6	10	8	9	7	5	5	8	5	6	10	8	9	7	5	3	5	4	3	6	3	5	4	2	47.8	47.8	24.2	33.711	293	293;380;367;328;201;137;213;115;133;134;90	1.96	3	66
C9J0A7;Q9UQN3;B4DJG8	C9J0A7;Q9UQN3;B4DJG8	4;4;2	4;4;2	4;4;2	Charged multivesicular body protein 2b	CHMP2B	tr|C9J0A7|C9J0A7_HUMAN Charged multivesicular body protein 2b OS=Homo sapiens GN=CHMP2B PE=4 SV=1;sp|Q9UQN3|CHM2B_HUMAN Charged multivesicular body protein 2b OS=Homo sapiens GN=CHMP2B PE=1 SV=1;tr|B4DJG8|B4DJG8_HUMAN Charged multivesicular body protein 2b	3	4	4	4	4	4	3	4	4	4	4	4	4	4	4	3	4	4	4	4	4	4	4	4	3	4	4	4	4	4	4	17.5	17.5	17.5	20.772	183	183;213;172	3			49
C9J0I9;Q86WB0;Q86WB0-2;Q86WB0-3;F8WAU5;C9J672	C9J0I9;Q86WB0;Q86WB0-2;Q86WB0-3	4;4;3;2;1;1	4;4;3;2;1;1	4;4;3;2;1;1	Nuclear-interacting partner of ALK	ZC3HC1	tr|C9J0I9|C9J0I9_HUMAN Nuclear-interacting partner of ALK OS=Homo sapiens GN=ZC3HC1 PE=4 SV=1;sp|Q86WB0|NIPA_HUMAN Nuclear-interacting partner of ALK OS=Homo sapiens GN=ZC3HC1 PE=1 SV=1;sp|Q86WB0-2|NIPA_HUMAN Isoform 2 of Nuclear-interacting partner of ALK	6	4	4	4	2	3	2	2	3	2	2	3	2	2	3	2	2	3	2	2	3	2	2	3	2	2	3	2	2	3	2	13.7	13.7	13.7	50.562	459	459;502;481;431;95;187	2		24
C9J0J7;G5E9Q6;P35080-2;C9JQ45;C9J2N0	C9J0J7;G5E9Q6;P35080-2;C9JQ45	8;8;8;4;2	8;8;8;4;2	4;4;4;0;0	Profilin;Profilin-2	PFN2	tr|C9J0J7|C9J0J7_HUMAN Profilin-2 OS=Homo sapiens GN=PFN2 PE=4 SV=1;tr|G5E9Q6|G5E9Q6_HUMAN Profilin OS=Homo sapiens GN=PFN2 PE=3 SV=1;sp|P35080-2|PROF2_HUMAN Isoform IIb of Profilin-2 OS=Homo sapiens GN=PFN2;tr|C9JQ45|C9JQ45_HUMAN Profilin OS=Homo sapiens	5	8	8	4	8	8	7	8	6	7	7	7	7	8	8	7	8	6	7	7	7	7	4	4	3	4	2	3	3	3	3	54.9	54.9	20.9	9.8402	91	91;188;140;110;125	3.99			1	89
C9J7T7;C9JE98;C9J239;C9J0Q5;C9JJF6;C9JFD3;Q9Y618-5;Q9Y618-4;Q9Y618-3;Q9Y618;C9JQE8;H7C0P3;H7C1J7;Q9Y618-2	C9J7T7;C9JE98;C9J239;C9J0Q5;C9JJF6;C9JFD3;Q9Y618-5;Q9Y618-4;Q9Y618-3;Q9Y618	5;5;5;5;5;5;5;5;5;5;2;1;1;1	5;5;5;5;5;5;5;5;5;5;2;1;1;1	5;5;5;5;5;5;5;5;5;5;2;1;1;1	Nuclear receptor corepressor 2	NCOR2	tr|C9J7T7|C9J7T7_HUMAN Nuclear receptor corepressor 2 OS=Homo sapiens GN=NCOR2 PE=4 SV=2;tr|C9JE98|C9JE98_HUMAN Nuclear receptor corepressor 2 OS=Homo sapiens GN=NCOR2 PE=4 SV=1;tr|C9J239|C9J239_HUMAN Nuclear receptor corepressor 2 OS=Homo sapiens GN=NCOR2	14	5	5	5	4	2	1	1	2	1	4	2	1	4	2	1	1	2	1	4	2	1	4	2	1	1	2	1	4	2	1	2.8	2.8	2.8	222.71	2075	2075;2458;2459;2504;2513;2514;2462;2508;2517;2525;1451;156;225;769	1	18
C9J148;F2Z3J5;Q96S94-2;Q96S94	C9J148;F2Z3J5;Q96S94-2;Q96S94	1;1;1;1	1;1;1;1	1;1;1;1	Cyclin-L2	CCNL2	tr|C9J148|C9J148_HUMAN Cyclin-L2 OS=Homo sapiens GN=CCNL2 PE=4 SV=2;tr|F2Z3J5|F2Z3J5_HUMAN Cyclin-L2 OS=Homo sapiens GN=CCNL2 PE=3 SV=1;sp|Q96S94-2|CCNL2_HUMAN Isoform 2 of Cyclin-L2 OS=Homo sapiens GN=CCNL2;sp|Q96S94|CCNL2_HUMAN Cyclin-L2 OS=Homo sapiens	4	1	1	1	1	0	0	0	1	1	1	0	0	1	0	0	0	1	1	1	0	0	1	0	0	0	1	1	1	0	0	21.7	21.7	21.7	18.22	180	180;236;226;520	2		4
C9J1C6;Q9P0P0;F8WBU5;C9J391;H7C426	C9J1C6;Q9P0P0;F8WBU5;C9J391;H7C426	3;3;2;2;2	3;3;2;2;2	3;3;2;2;2	E3 ubiquitin-protein ligase RNF181	RNF181	tr|C9J1C6|C9J1C6_HUMAN E3 ubiquitin-protein ligase RNF181 OS=Homo sapiens GN=RNF181 PE=4 SV=1;sp|Q9P0P0|RN181_HUMAN E3 ubiquitin-protein ligase RNF181 OS=Homo sapiens GN=RNF181 PE=1 SV=1;tr|F8WBU5|F8WBU5_HUMAN E3 ubiquitin-protein ligase RNF181 OS=Homo sap	5	3	3	3	3	2	3	2	3	3	2	2	2	3	2	3	2	3	3	2	2	2	3	2	3	2	3	3	2	2	2	23	23	23	16.031	139	139;153;78;103;170	4				23
Q8N2C7-2;Q8N2C7-4;C9J1U3;Q8N2C7	Q8N2C7-2;Q8N2C7-4;C9J1U3;Q8N2C7	3;3;3;3	3;3;3;3	3;3;3;3	Protein unc-80 homolog	UNC80	sp|Q8N2C7-2|UNC80_HUMAN Isoform 2 of Protein unc-80 homolog OS=Homo sapiens GN=UNC80;sp|Q8N2C7-4|UNC80_HUMAN Isoform 4 of Protein unc-80 homolog OS=Homo sapiens GN=UNC80;tr|C9J1U3|C9J1U3_HUMAN Protein unc-80 homolog OS=Homo sapiens GN=UNC80 PE=4 SV=1;sp|Q8	4	3	3	3	0	0	1	0	1	2	1	1	1	0	0	1	0	1	2	1	1	1	0	0	1	0	1	2	1	1	1	1.6	1.6	1.6	291.64	2603	2603;3020;3234;3258	1.14	6	1
C9J282;Q5JXC2-2;Q5JXC2	C9J282;Q5JXC2-2;Q5JXC2	1;1;1	1;1;1	1;1;1	Migration and invasion-inhibitory protein	MIIP	tr|C9J282|C9J282_HUMAN Migration and invasion-inhibitory protein OS=Homo sapiens GN=MIIP PE=4 SV=1;sp|Q5JXC2-2|MIIP_HUMAN Isoform 2 of Migration and invasion-inhibitory protein OS=Homo sapiens GN=MIIP;sp|Q5JXC2|MIIP_HUMAN Migration and invasion-inhibitory	3	1	1	1	1	1	1	1	1	1	1	1	1	1	1	1	1	1	1	1	1	1	1	1	1	1	1	1	1	1	1	2.8	2.8	2.8	39.087	358	358;359;388	2		23
C9J2C3;Q14435	C9J2C3;Q14435	1;1	1;1	1;1	Polypeptide N-acetylgalactosaminyltransferase 3	GALNT3	tr|C9J2C3|C9J2C3_HUMAN Polypeptide N-acetylgalactosaminyltransferase 3 (Fragment) OS=Homo sapiens GN=GALNT3 PE=4 SV=1;sp|Q14435|GALT3_HUMAN Polypeptide N-acetylgalactosaminyltransferase 3 OS=Homo sapiens GN=GALNT3 PE=2 SV=2	2	1	1	1	0	1	1	0	0	0	1	0	0	0	1	1	0	0	0	1	0	0	0	1	1	0	0	0	1	0	0	3.2	3.2	3.2	53.375	464	464;633	2		3
D6RB92;F8WBZ2;Q5JS54;C9J2F8;D6REN3;E2QRC7;H7C465	D6RB92;F8WBZ2;Q5JS54;C9J2F8;D6REN3;E2QRC7	3;3;3;3;2;2;1	3;3;3;3;2;2;1	3;3;3;3;2;2;1	Proteasome assembly chaperone 4	PSMG4	tr|D6RB92|D6RB92_HUMAN Proteasome assembly chaperone 4 OS=Homo sapiens GN=PSMG4 PE=4 SV=1;tr|F8WBZ2|F8WBZ2_HUMAN Proteasome assembly chaperone 4 OS=Homo sapiens GN=PSMG4 PE=4 SV=1;sp|Q5JS54|PSMG4_HUMAN Proteasome assembly chaperone 4 OS=Homo sapiens GN=PSM	7	3	3	3	3	3	2	3	3	3	2	3	2	3	3	2	3	3	3	2	3	2	3	3	2	3	3	3	2	3	2	56.5	56.5	56.5	11.655	108	108;104;123;162;76;82;117	4				35
Q16864;C9J2K4	Q16864;C9J2K4	4;4	4;4	4;4	V-type proton ATPase subunit F	ATP6V1F	sp|Q16864|VATF_HUMAN V-type proton ATPase subunit F OS=Homo sapiens GN=ATP6V1F PE=1 SV=2;tr|C9J2K4|C9J2K4_HUMAN V-type proton ATPase subunit F OS=Homo sapiens GN=ATP6V1F PE=3 SV=1	2	4	4	4	4	3	4	2	3	3	2	3	3	4	3	4	2	3	3	2	3	3	4	3	4	2	3	3	2	3	3	60.5	60.5	60.5	13.37	119	119;147	4				40
C9J2Y9;P30876;C9J4M6;C9JMN3;C9JZW8	C9J2Y9;P30876;C9J4M6	39;39;37;1;1	39;39;37;1;1	39;39;37;1;1	DNA-directed RNA polymerase;DNA-directed RNA polymerase II subunit RPB2	POLR2B	tr|C9J2Y9|C9J2Y9_HUMAN DNA-directed RNA polymerase OS=Homo sapiens GN=POLR2B PE=3 SV=2;sp|P30876|RPB2_HUMAN DNA-directed RNA polymerase II subunit RPB2 OS=Homo sapiens GN=POLR2B PE=1 SV=1;tr|C9J4M6|C9J4M6_HUMAN DNA-directed RNA polymerase OS=Homo sapiens G	5	39	39	39	30	29	32	28	29	29	33	28	22	30	29	32	28	29	29	33	28	22	30	29	32	28	29	29	33	28	22	35.6	35.6	35.6	133.06	1167	1167;1174;1099;64;76	1	303
C9J381;E7EQS0;P20839-2;P20839-4;P20839;P20839-3;C9JV30	C9J381;E7EQS0;P20839-2;P20839-4;P20839;P20839-3;C9JV30	4;4;4;4;4;4;4	3;3;3;3;3;3;3	3;3;3;3;3;3;3	Inosine-5-monophosphate dehydrogenase;Inosine-5-monophosphate dehydrogenase 1	IMPDH1	tr|C9J381|C9J381_HUMAN Inosine-5-monophosphate dehydrogenase OS=Homo sapiens GN=IMPDH1 PE=3 SV=1;tr|E7EQS0|E7EQS0_HUMAN Inosine-5-monophosphate dehydrogenase OS=Homo sapiens GN=IMPDH1 PE=3 SV=1;sp|P20839-2|IMDH1_HUMAN Isoform 2 of Inosine-5-monophosphat	7	4	3	3	2	2	2	2	2	2	2	1	1	1	1	1	1	1	1	1	0	0	1	1	1	1	1	1	1	0	0	6.2	4.7	4.7	55.277	513	513;530;489;509;514;563;566	2		7
C9J384;E9PHS3;Q9BQ75	C9J384;E9PHS3;Q9BQ75	4;4;4	4;4;4	4;4;4	Protein CMSS1	CMSS1	tr|C9J384|C9J384_HUMAN Uncharacterized protein C3orf26 (Fragment) OS=Homo sapiens GN=C3orf26 PE=4 SV=1;tr|E9PHS3|E9PHS3_HUMAN Uncharacterized protein C3orf26 OS=Homo sapiens GN=C3orf26 PE=4 SV=1;sp|Q9BQ75|CC026_HUMAN Uncharacterized protein C3orf26 OS=Homo	3	4	4	4	3	4	3	4	4	3	4	3	3	3	4	3	4	4	3	4	3	3	3	4	3	4	4	3	4	3	3	15.1	15.1	15.1	26.228	225	225;261;279	3			33
C9JW41;Q9NQ55-2;Q9NQ55;C9J3F9;A8MV53;C9J3W3;C9JHF7;H7C446	C9JW41;Q9NQ55-2;Q9NQ55;C9J3F9;A8MV53;C9J3W3	11;11;11;11;9;6;3;3	11;11;11;11;9;6;3;3	11;11;11;11;9;6;3;3	Suppressor of SWI4 1 homolog	PPAN	tr|C9JW41|C9JW41_HUMAN Suppressor of SWI4 1 homolog OS=Homo sapiens GN=PPAN PE=4 SV=1;sp|Q9NQ55-2|SSF1_HUMAN Isoform 2 of Suppressor of SWI4 1 homolog OS=Homo sapiens GN=PPAN;sp|Q9NQ55|SSF1_HUMAN Suppressor of SWI4 1 homolog OS=Homo sapiens GN=PPAN PE=1 SV	8	11	11	11	6	5	6	6	8	8	7	8	7	6	5	6	6	8	8	7	8	7	6	5	6	6	8	8	7	8	7	29.8	29.8	29.8	51.872	460	460;460;473;520;420;210;97;208	2.01		71	1
E7EVL6;C9J7N1;C9JZE3;C9JYJ8;Q9BWE0;C9J3L7	E7EVL6;C9J7N1;C9JZE3;C9JYJ8;Q9BWE0;C9J3L7	2;2;2;2;2;2	2;2;2;2;2;2	2;2;2;2;2;2	Replication initiator 1	REPIN1	tr|E7EVL6|E7EVL6_HUMAN Replication initiator 1 (Fragment) OS=Homo sapiens GN=REPIN1 PE=4 SV=1;tr|C9J7N1|C9J7N1_HUMAN Replication initiator 1 (Fragment) OS=Homo sapiens GN=REPIN1 PE=4 SV=2;tr|C9JZE3|C9JZE3_HUMAN Replication initiator 1 (Fragment) OS=Homo sa	6	2	2	2	2	1	2	2	2	1	2	2	1	2	1	2	2	2	1	2	2	1	2	1	2	2	2	1	2	2	1	21.2	21.2	21.2	16.14	146	146;204;366;394;567;624	2		15
C9J3R8;O60513;E7ETS9;C9J4S5;C9J5S0	C9J3R8;O60513;E7ETS9	5;5;3;2;1	5;5;3;2;1	5;5;3;2;1	Beta-1,4-galactosyltransferase 4;N-acetyllactosamine synthase;Lactotriaosylceramide beta-1,4-galactosyltransferase	B4GALT4	tr|C9J3R8|C9J3R8_HUMAN Lactotriaosylceramide beta-1,4-galactosyltransferase OS=Homo sapiens GN=B4GALT4 PE=4 SV=1;sp|O60513|B4GT4_HUMAN Beta-1,4-galactosyltransferase 4 OS=Homo sapiens GN=B4GALT4 PE=1 SV=1;tr|E7ETS9|E7ETS9_HUMAN Lactotriaosylceramide beta-1	5	5	5	5	2	3	4	3	4	4	4	3	4	2	3	4	3	4	4	4	3	4	2	3	4	3	4	4	4	3	4	18.9	18.9	18.9	35.047	301	301;344;246;136;118	2		35
C9J3W2;F5GZ65;Q99527	C9J3W2;F5GZ65;Q99527	1;1;1	1;1;1	1;1;1	G-protein coupled estrogen receptor 1	GPER1	tr|C9J3W2|C9J3W2_HUMAN G-protein-coupled estrogen receptor 1 (Fragment) OS=Homo sapiens GN=GPER PE=4 SV=1;tr|F5GZ65|F5GZ65_HUMAN G-protein-coupled estrogen receptor 1 OS=Homo sapiens GN=GPER PE=3 SV=1;sp|Q99527|GPER_HUMAN G-protein coupled estrogen recepto	3	1	1	1	1	1	0	1	1	1	1	1	1	1	1	0	1	1	1	1	1	1	1	1	0	1	1	1	1	1	1	11	11	11	7.7217	73	73;408;375	1	8
G3XAL7;C9J436;Q96M27;Q96M27-3;Q96M27-2;C9JTJ7;Q96M27-4;Q96M27-5	G3XAL7;C9J436;Q96M27;Q96M27-3;Q96M27-2	7;7;7;7;7;3;3;3	7;7;7;7;7;3;3;3	7;7;7;7;7;3;3;3	Protein PRRC1	PRRC1	tr|G3XAL7|G3XAL7_HUMAN Protein PRRC1 OS=Homo sapiens GN=PRRC1 PE=4 SV=1;tr|C9J436|C9J436_HUMAN Protein PRRC1 OS=Homo sapiens GN=PRRC1 PE=4 SV=1;sp|Q96M27|PRRC1_HUMAN Protein PRRC1 OS=Homo sapiens GN=PRRC1 PE=1 SV=1;sp|Q96M27-3|PRRC1_HUMAN Isoform 3 of Prot	8	7	7	7	7	4	6	4	6	6	6	5	5	7	4	6	4	6	6	6	5	5	7	4	6	4	6	6	6	5	5	23.1	23.1	23.1	46.486	445	445;464;445;462;464;311;311;418	2		56
C9J5L0;C9JE01;C9JUS5;C9JBX7;C9J471;H0Y329;G8JLI5;Q9Y484;Q9Y484-3;Q9Y484-2	C9J5L0;C9JE01;C9JUS5;C9JBX7;C9J471;H0Y329;G8JLI5;Q9Y484;Q9Y484-3;Q9Y484-2	1;1;1;1;1;1;1;1;1;1	1;1;1;1;1;1;1;1;1;1	1;1;1;1;1;1;1;1;1;1	WD repeat domain phosphoinositide-interacting protein 4	WDR45	tr|C9J5L0|C9J5L0_HUMAN WD repeat domain phosphoinositide-interacting protein 4 (Fragment) OS=Homo sapiens GN=WDR45 PE=4 SV=1;tr|C9JE01|C9JE01_HUMAN WD repeat domain phosphoinositide-interacting protein 4 (Fragment) OS=Homo sapiens GN=WDR45 PE=4 SV=1;tr|C9J	10	1	1	1	1	1	1	1	1	1	1	1	0	1	1	1	1	1	1	1	1	0	1	1	1	1	1	1	1	1	0	9.8	9.8	9.8	15.217	143	143;158;190;213;256;287;346;360;361;371	3			8
F8W038;Q8IXM2;C9J4G0;H0YIS7;Q8IXM2-2;F8W1H0	F8W038;Q8IXM2;C9J4G0;H0YIS7;Q8IXM2-2	3;3;3;2;2;1	3;3;3;2;2;1	3;3;3;2;2;1	Chromatin complexes subunit BAP18	C17orf49;BAP18;RNASEK-C17orf49	tr|F8W038|F8W038_HUMAN Protein C17orf49 OS=Homo sapiens GN=C17orf49 PE=4 SV=1;sp|Q8IXM2|BAP18_HUMAN Chromatin complexes subunit BAP18 OS=Homo sapiens GN=BAP18 PE=1 SV=1;tr|C9J4G0|C9J4G0_HUMAN HCG32827, isoform CRA_d OS=Homo sapiens GN=C17orf49 PE=4 SV=1;tr	6	3	3	3	3	3	3	2	2	2	2	2	2	3	3	3	2	2	2	2	2	2	3	3	3	2	2	2	2	2	2	41.4	41.4	41.4	16.29	157	157;172;192;233;138;166	3.34			25	13
C9J4Z3;P61513	C9J4Z3;P61513	1;1	1;1	1;1	60S ribosomal protein L37a	RPL37A	tr|C9J4Z3|C9J4Z3_HUMAN 60S ribosomal protein L37a OS=Homo sapiens GN=RPL37A PE=4 SV=1;sp|P61513|RL37A_HUMAN 60S ribosomal protein L37a OS=Homo sapiens GN=RPL37A PE=1 SV=2	2	1	1	1	1	1	1	1	1	1	1	1	1	1	1	1	1	1	1	1	1	1	1	1	1	1	1	1	1	1	1	26.5	26.5	26.5	7.624	68	68;92	4				35
C9J5N1;Q9BTE6;Q9BTE6-2;Q9BTE6-3;H7C1W7;H7C1K1;H7BZ25;H7C0F3	C9J5N1;Q9BTE6;Q9BTE6-2;Q9BTE6-3;H7C1W7	12;12;12;12;6;5;3;1	12;12;12;12;6;5;3;1	12;12;12;12;6;5;3;1	Alanyl-tRNA editing protein Aarsd1	PTGES3L-AARSD1;AARSD1	tr|C9J5N1|C9J5N1_HUMAN Alanyl-tRNA-editing protein Aarsd1 OS=Homo sapiens GN=AARSD1 PE=4 SV=1;sp|Q9BTE6|AASD1_HUMAN Alanyl-tRNA editing protein Aarsd1 OS=Homo sapiens GN=AARSD1 PE=1 SV=2;sp|Q9BTE6-2|AASD1_HUMAN Isoform 2 of Alanyl-tRNA editing protein Aars	8	12	12	12	9	11	10	8	9	10	11	9	8	9	11	10	8	9	10	11	9	8	9	11	10	8	9	10	11	9	8	28.7	28.7	28.7	55.065	495	495;412;525;586;265;251;190;129	2		92
G3V4W9;F8WAY6;C9J5S9;F8W8X6;C9JYJ0;O15315-2;O15315-1;O15315-4;O15315	G3V4W9;F8WAY6;C9J5S9;F8W8X6;C9JYJ0;O15315-2;O15315-1;O15315-4;O15315	1;1;1;1;1;1;1;1;1	1;1;1;1;1;1;1;1;1	1;1;1;1;1;1;1;1;1	DNA repair protein RAD51 homolog 2	RAD51B	tr|G3V4W9|G3V4W9_HUMAN DNA repair protein RAD51 homolog 2 (Fragment) OS=Homo sapiens GN=RAD51B PE=4 SV=1;tr|F8WAY6|F8WAY6_HUMAN DNA repair protein RAD51 homolog 2 OS=Homo sapiens GN=RAD51B PE=4 SV=1;tr|C9J5S9|C9J5S9_HUMAN DNA repair protein RAD51 homolog 2	9	1	1	1	1	1	1	0	1	1	1	1	1	1	1	1	0	1	1	1	1	1	1	1	1	0	1	1	1	1	1	14.7	14.7	14.7	8.428	75	75;108;133;350;425;350;350;366;384	3			8
C9J5X1;P08069;H0YMJ5;P06213-2;P06213	C9J5X1;P08069	3;3;1;1;1	3;3;1;1;1	3;3;1;1;1	Tyrosine-protein kinase receptor;Insulin-like growth factor 1 receptor;Insulin-like growth factor 1 receptor alpha chain;Insulin-like growth factor 1 receptor beta chain	IGF1R	tr|C9J5X1|C9J5X1_HUMAN Tyrosine-protein kinase receptor OS=Homo sapiens GN=IGF1R PE=3 SV=1;sp|P08069|IGF1R_HUMAN Insulin-like growth factor 1 receptor OS=Homo sapiens GN=IGF1R PE=1 SV=1	5	3	3	3	0	0	1	0	0	1	1	1	0	0	0	1	0	0	1	1	1	0	0	0	1	0	0	1	1	1	0	2.3	2.3	2.3	154.79	1366	1366;1367;190;1370;1382	1	4
C9J6A7;E7EW52;C9JPQ7;Q53TV9;Q96AT9-2;Q96AT9;C9IYE8;E7ESZ6;C9J8S0;C9J9T0;C9IZU8;B4E016	C9J6A7;E7EW52;C9JPQ7;Q53TV9;Q96AT9-2;Q96AT9;C9IYE8;E7ESZ6;C9J8S0;C9J9T0;C9IZU8;B4E016	2;2;2;2;2;2;1;1;1;1;1;1	2;2;2;2;2;2;1;1;1;1;1;1	2;2;2;2;2;2;1;1;1;1;1;1	Ribulose-phosphate 3-epimerase	RPE	tr|C9J6A7|C9J6A7_HUMAN Ribulose-phosphate 3-epimerase (Fragment) OS=Homo sapiens GN=RPE PE=4 SV=1;tr|E7EW52|E7EW52_HUMAN Ribulose-phosphate 3-epimerase OS=Homo sapiens GN=RPE PE=3 SV=1;tr|C9JPQ7|C9JPQ7_HUMAN Ribulose-phosphate 3-epimerase OS=Homo sapiens G	12	2	2	2	2	1	1	1	1	2	2	2	2	2	1	1	1	1	2	2	2	2	2	1	1	1	1	2	2	2	2	17.6	17.6	17.6	17.414	159	159;220;160;178;220;228;141;147;157;191;225;199	3			15
C9J6I6;Q03154;C9J9D8;C9JWD4;F8WC59;C9JYZ0	C9J6I6;Q03154;C9J9D8;C9JWD4	9;9;8;7;3;3	9;9;8;7;3;3	2;2;2;2;2;2	Aminoacylase-1	ACY1	tr|C9J6I6|C9J6I6_HUMAN Aminoacylase-1 OS=Homo sapiens GN=ACY1 PE=4 SV=1;sp|Q03154|ACY1_HUMAN Aminoacylase-1 OS=Homo sapiens GN=ACY1 PE=1 SV=1;tr|C9J9D8|C9J9D8_HUMAN Aminoacylase-1 OS=Homo sapiens GN=ACY1 PE=4 SV=1;tr|C9JWD4|C9JWD4_HUMAN Aminoacylase-1 OS=H	6	9	9	2	5	7	7	2	6	5	5	4	3	5	7	7	2	6	5	5	4	3	1	1	1	0	2	1	1	1	1	30.6	30.6	4.3	42.194	373	373;408;336;343;201;228	2		46
C9J6P4;Q7Z2W4-3;Q7Z2W4-4;H7C5K1;Q7Z2W4-5;G5E9U9;Q9H0J9	C9J6P4;Q7Z2W4-3	20;11;8;4;3;1;1	1;1;0;0;0;0;0	1;1;0;0;0;0;0	Zinc finger CCCH-type antiviral protein 1	ZC3HAV1	tr|C9J6P4|C9J6P4_HUMAN Zinc finger CCCH-type antiviral protein 1 OS=Homo sapiens GN=ZC3HAV1 PE=4 SV=1;sp|Q7Z2W4-3|ZCCHV_HUMAN Isoform 3 of Zinc finger CCCH-type antiviral protein 1 OS=Homo sapiens GN=ZC3HAV1	7	20	1	1	12	13	15	11	14	14	15	12	9	1	0	0	0	0	0	0	1	1	1	0	0	0	0	0	0	1	1	27.9	3	3	114.08	1024	1024;624;363;264;160;420;701	1	3
C9J6W2;Q96Q89-3;Q96Q89;Q96Q89-2;Q96Q89-4;A6NM61;Q96Q89-5	C9J6W2;Q96Q89-3;Q96Q89;Q96Q89-2;Q96Q89-4	12;12;12;12;10;3;2	12;12;12;12;10;3;2	12;12;12;12;10;3;2	Kinesin-like protein KIF20B	KIF20B	tr|C9J6W2|C9J6W2_HUMAN Kinesin-like protein KIF20B OS=Homo sapiens GN=KIF20B PE=3 SV=1;sp|Q96Q89-3|KI20B_HUMAN Isoform 3 of Kinesin-like protein KIF20B OS=Homo sapiens GN=KIF20B;sp|Q96Q89|KI20B_HUMAN Kinesin-like protein KIF20B OS=Homo sapiens GN=KIF20B PE	7	12	12	12	6	5	8	6	6	7	8	7	4	6	5	8	6	6	7	8	7	4	6	5	8	6	6	7	8	7	4	7.8	7.8	7.8	213.96	1850	1850;1780;1820;1853;1722;341;512	1	58
C9J712;P35080	C9J712;P35080	5;5	1;1	1;1	Profilin-2	PFN2	tr|C9J712|C9J712_HUMAN Profilin-2 OS=Homo sapiens GN=PFN2 PE=4 SV=1;sp|P35080|PROF2_HUMAN Profilin-2 OS=Homo sapiens GN=PFN2 PE=1 SV=3	2	5	1	1	5	5	5	5	5	5	5	5	5	1	1	1	1	1	1	1	1	1	1	1	1	1	1	1	1	1	1	42.9	8.8	8.8	9.7982	91	91;140	4				9
C9J8T6;Q14061	C9J8T6;Q14061	1;1	1;1	1;1	Cytochrome c oxidase copper chaperone	COX17	tr|C9J8T6|C9J8T6_HUMAN Cytochrome c oxidase copper chaperone OS=Homo sapiens GN=COX17 PE=4 SV=1;sp|Q14061|COX17_HUMAN Cytochrome c oxidase copper chaperone OS=Homo sapiens GN=COX17 PE=1 SV=2	2	1	1	1	1	1	1	1	1	1	0	1	1	1	1	1	1	1	1	0	1	1	1	1	1	1	1	1	0	1	1	16.3	16.3	16.3	10.853	98	98;63	4				8
C9J979;Q5TA45-2;Q5TA45-3;Q5TA45;H7BXK4;C9IYS7;B4DM87;G3V1S5;E9PMA2;H0YE15;E9PJG0;E9PKA4;E9PNS4	C9J979;Q5TA45-2;Q5TA45-3;Q5TA45;H7BXK4;C9IYS7;B4DM87;G3V1S5	3;3;3;3;2;2;2;2;1;1;1;1;1	3;3;3;3;2;2;2;2;1;1;1;1;1	3;3;3;3;2;2;2;2;1;1;1;1;1	Integrator complex subunit 11	CPSF3L	tr|C9J979|C9J979_HUMAN Integrator complex subunit 11 (Fragment) OS=Homo sapiens GN=CPSF3L PE=4 SV=2;sp|Q5TA45-2|INT11_HUMAN Isoform 2 of Integrator complex subunit 11 OS=Homo sapiens GN=CPSF3L;sp|Q5TA45-3|INT11_HUMAN Isoform 3 of Integrator complex subunit	13	3	3	3	2	2	2	3	2	2	2	3	2	2	2	2	3	2	2	2	3	2	2	2	2	3	2	2	2	3	2	9	9	9	38.987	344	344;499;578;600;402;502;571;606;46;55;56;81;278	2		20
C9J9G0;Q8WVV9-4;Q8WVV9;C9IYN3;B7WPG3;Q8WVV9-3;Q8WVV9-2;Q5JB52;H7BXH8;C9JJZ7	C9J9G0;Q8WVV9-4;Q8WVV9;C9IYN3;B7WPG3;Q8WVV9-3;Q8WVV9-2;Q5JB52;H7BXH8	6;6;6;5;5;5;5;5;4;2	6;6;6;5;5;5;5;5;4;2	6;6;6;5;5;5;5;5;4;2	Heterogeneous nuclear ribonucleoprotein L-like	HNRNPLL	tr|C9J9G0|C9J9G0_HUMAN Heterogeneous nuclear ribonucleoprotein L-like, isoform CRA_a OS=Homo sapiens GN=HNRPLL PE=4 SV=1;sp|Q8WVV9-4|HNRLL_HUMAN Isoform 4 of Heterogeneous nuclear ribonucleoprotein L-like OS=Homo sapiens GN=HNRPLL;sp|Q8WVV9|HNRLL_HUMAN Het	10	6	6	6	4	4	3	5	2	2	3	3	4	4	4	3	5	2	2	3	3	4	4	4	3	5	2	2	3	3	4	14.2	14.2	14.2	59.663	537	537;537;542;282;508;275;282;508;217;149	2.03		30	1
C9J9I1;Q9C0D9;C9JAG1	C9J9I1;Q9C0D9;C9JAG1	4;4;3	4;4;3	4;4;3	Ethanolaminephosphotransferase 1	SELI;EPT1	tr|C9J9I1|C9J9I1_HUMAN Selenoprotein I OS=Homo sapiens GN=EPT1 PE=3 SV=1;sp|Q9C0D9|EPT1_HUMAN Ethanolaminephosphotransferase 1 OS=Homo sapiens GN=EPT1 PE=1 SV=3;tr|C9JAG1|C9JAG1_HUMAN Ethanolaminephosphotransferase 1 (Fragment) OS=Homo sapiens GN=EPT1 PE=4	3	4	4	4	3	4	3	2	3	4	3	3	4	3	4	3	2	3	4	3	3	4	3	4	3	2	3	4	3	3	4	14.2	14.2	14.2	43.993	386	386;397;180	2.98		1	42
C9J9K3;P08865;A6NE09;C9JQR9	C9J9K3;P08865;A6NE09	22;22;18;8	22;22;18;8	22;22;18;8	40S ribosomal protein SA	RPSA;RPSAP58	tr|C9J9K3|C9J9K3_HUMAN 40S ribosomal protein SA (Fragment) OS=Homo sapiens GN=RPSA PE=3 SV=1;sp|P08865|RSSA_HUMAN 40S ribosomal protein SA OS=Homo sapiens GN=RPSA PE=1 SV=4;tr|A6NE09|A6NE09_HUMAN Protein RPSAP58 OS=Homo sapiens GN=RPSAP58 PE=3 SV=1	4	22	22	22	22	21	20	18	21	21	20	18	21	22	21	20	18	21	21	20	18	21	22	21	20	18	21	21	20	18	21	76.9	76.9	76.9	29.505	264	264;295;295;73	2.98	4	59	476	53
C9JQB1;C9J9V6;O75414;C9J1J2;O75414-2	C9JQB1;C9J9V6;O75414;C9J1J2;O75414-2	2;2;2;1;1	2;2;2;1;1	2;2;2;1;1	Nucleoside diphosphate kinase;Nucleoside diphosphate kinase 6	NME6	tr|C9JQB1|C9JQB1_HUMAN Nucleoside diphosphate kinase OS=Homo sapiens GN=NME6 PE=3 SV=1;tr|C9J9V6|C9J9V6_HUMAN Nucleoside diphosphate kinase (Fragment) OS=Homo sapiens GN=NME6 PE=3 SV=1;sp|O75414|NDK6_HUMAN Nucleoside diphosphate kinase 6 OS=Homo sapiens GN	5	2	2	2	2	0	1	1	1	1	0	1	1	2	0	1	1	1	1	0	1	1	2	0	1	1	1	1	0	1	1	17	17	17	16.188	141	141;174;186;111;119	4				8
C9JA07;Q9GZY4;C9J6J1	C9JA07;Q9GZY4	3;3;1	3;3;1	3;3;1	Cytochrome c oxidase assembly factor 1 homolog	COA1	tr|C9JA07|C9JA07_HUMAN Uncharacterized protein C7orf44 (Fragment) OS=Homo sapiens GN=C7orf44 PE=4 SV=1;sp|Q9GZY4|CG044_HUMAN Uncharacterized protein C7orf44 OS=Homo sapiens GN=C7orf44 PE=1 SV=1	3	3	3	3	1	1	2	2	2	2	2	3	2	1	1	2	2	2	2	2	3	2	1	1	2	2	2	2	2	3	2	30.1	30.1	30.1	12.828	113	113;146;88	4				29
C9JA08;Q96D46;F5GYG3;B4DKU1;C9J0B9;C9IZW9;C9K0C2;C9IY70	C9JA08;Q96D46;F5GYG3;B4DKU1	7;7;5;4;3;2;2;1	7;7;5;4;3;2;2;1	7;7;5;4;3;2;2;1	60S ribosomal export protein NMD3	NMD3	tr|C9JA08|C9JA08_HUMAN 60S ribosomal export protein NMD3 OS=Homo sapiens GN=NMD3 PE=4 SV=1;sp|Q96D46|NMD3_HUMAN 60S ribosomal export protein NMD3 OS=Homo sapiens GN=NMD3 PE=1 SV=1;tr|F5GYG3|F5GYG3_HUMAN 60S ribosomal export protein NMD3 OS=Homo sapiens GN=	8	7	7	7	4	4	4	3	3	5	3	3	4	4	4	4	3	3	5	3	3	4	4	4	4	3	3	5	3	3	4	14.2	14.2	14.2	60.125	529	529;503;383;323;218;156;162;98	2.03		35	1
C9JLG5;C9JA65;O00458	C9JLG5;C9JA65;O00458	1;1;1	1;1;1	1;1;1	Interferon-related developmental regulator 1	IFRD1	tr|C9JLG5|C9JLG5_HUMAN Interferon-related developmental regulator 1 (Fragment) OS=Homo sapiens GN=IFRD1 PE=4 SV=1;tr|C9JA65|C9JA65_HUMAN Interferon-related developmental regulator 1 OS=Homo sapiens GN=IFRD1 PE=4 SV=1;sp|O00458|IFRD1_HUMAN Interferon-relate	3	1	1	1	1	0	1	1	1	1	1	1	1	1	0	1	1	1	1	1	1	1	1	0	1	1	1	1	1	1	1	38.7	38.7	38.7	6.1895	62	62;148;451	2		10
C9JAB2;Q16629-3;Q16629-2;G5E9M3;Q16629;F8WEA1	C9JAB2;Q16629-3;Q16629-2;G5E9M3;Q16629	9;9;9;9;9;2	8;8;8;8;8;2	8;8;8;8;8;2	Serine/arginine-rich splicing factor 7	SRSF7	tr|C9JAB2|C9JAB2_HUMAN Serine/arginine-rich-splicing factor 7 OS=Homo sapiens GN=SRSF7 PE=4 SV=1;sp|Q16629-3|SRSF7_HUMAN Isoform 3 of Serine/arginine-rich splicing factor 7 OS=Homo sapiens GN=SRSF7;sp|Q16629-2|SRSF7_HUMAN Isoform 2 of Serine/arginine-rich	6	9	8	8	9	9	8	9	9	8	8	8	9	8	8	7	8	8	7	7	7	8	8	8	7	8	8	7	7	7	8	31.9	31.9	31.9	26.928	235	235;132;135;226;238;51	3.21			99	27
C9JAX1;Q16595;H7C585;Q16595-2;A8MXJ6	C9JAX1;Q16595;H7C585;Q16595-2;A8MXJ6	3;3;2;2;2	3;3;2;2;2	3;3;2;2;2	Frataxin, mitochondrial;Frataxin intermediate form;Frataxin(56-210);Frataxin(78-210);Frataxin mature form	FXN	tr|C9JAX1|C9JAX1_HUMAN Frataxin, mitochondrial OS=Homo sapiens GN=FXN PE=4 SV=1;sp|Q16595|FRDA_HUMAN Frataxin, mitochondrial OS=Homo sapiens GN=FXN PE=1 SV=2;tr|H7C585|H7C585_HUMAN Frataxin, mitochondrial (Fragment) OS=Homo sapiens GN=FXN PE=4 SV=1;sp|Q165	5	3	3	3	2	3	3	2	1	2	2	2	2	2	3	3	2	1	2	2	2	2	2	3	3	2	1	2	2	2	2	30.4	30.4	30.4	14.91	135	135;210;108;171;196	4				21
C9JBI3;P78330	C9JBI3;P78330	7;7	7;7	7;7	Phosphoserine phosphatase	PSPH	tr|C9JBI3|C9JBI3_HUMAN Phosphoserine phosphatase (Fragment) OS=Homo sapiens GN=PSPH PE=4 SV=1;sp|P78330|SERB_HUMAN Phosphoserine phosphatase OS=Homo sapiens GN=PSPH PE=1 SV=2	2	7	7	7	6	6	7	6	6	6	6	6	6	6	6	7	6	6	6	6	6	6	6	6	7	6	6	6	6	6	6	37.4	37.4	37.4	20.745	187	187;225	3			63
C9JBL1;Q9Y6A9	C9JBL1;Q9Y6A9	1;1	1;1	1;1	Signal peptidase complex subunit 1	SPCS1	tr|C9JBL1|C9JBL1_HUMAN Signal peptidase complex subunit 1 OS=Homo sapiens GN=SPCS1 PE=4 SV=1;sp|Q9Y6A9|SPCS1_HUMAN Signal peptidase complex subunit 1 OS=Homo sapiens GN=SPCS1 PE=1 SV=3	2	1	1	1	1	1	1	1	1	1	1	1	1	1	1	1	1	1	1	1	1	1	1	1	1	1	1	1	1	1	1	21.2	21.2	21.2	9.2748	80	80;169	3	6			12
C9JBQ0;Q969K4-2;Q969K4-4;Q969K4-3;Q969K4	C9JBQ0;Q969K4-2;Q969K4-4;Q969K4-3;Q969K4	1;1;1;1;1	1;1;1;1;1	1;1;1;1;1	Ankyrin repeat and BTB/POZ domain-containing protein 1	ABTB1	tr|C9JBQ0|C9JBQ0_HUMAN Ankyrin repeat and BTB/POZ domain-containing protein 1 OS=Homo sapiens GN=ABTB1 PE=4 SV=1;sp|Q969K4-2|ABTB1_HUMAN Isoform 1 of Ankyrin repeat and BTB/POZ domain-containing protein 1 OS=Homo sapiens GN=ABTB1;sp|Q969K4-4|ABTB1_HUMAN Is	5	1	1	1	1	0	0	0	0	0	0	0	0	1	0	0	0	0	0	0	0	0	1	0	0	0	0	0	0	0	0	2	2	2	44.529	405	405;336;405;453;478	1	1
Q9BT25-2;C9JBZ4;Q9BT25	Q9BT25-2;C9JBZ4;Q9BT25	5;5;5	5;5;5	5;5;5	HAUS augmin-like complex subunit 8	HAUS8	sp|Q9BT25-2|HAUS8_HUMAN Isoform 2 of HAUS augmin-like complex subunit 8 OS=Homo sapiens GN=HAUS8;tr|C9JBZ4|C9JBZ4_HUMAN HAUS augmin-like complex subunit 8 OS=Homo sapiens GN=HAUS8 PE=4 SV=1;sp|Q9BT25|HAUS8_HUMAN HAUS augmin-like complex subunit 8 OS=Homo s	3	5	5	5	0	2	1	0	3	0	1	0	0	0	2	1	0	3	0	1	0	0	0	2	1	0	3	0	1	0	0	25.5	25.5	25.5	38.464	349	349;409;410	2		7
E9PNC7;C9JCC6;Q14919;Q14919-2;E9PQX9	E9PNC7;C9JCC6;Q14919;Q14919-2;E9PQX9	4;4;4;4;3	4;4;4;4;3	4;4;4;4;3	Dr1-associated corepressor	DRAP1	tr|E9PNC7|E9PNC7_HUMAN Dr1-associated corepressor (Fragment) OS=Homo sapiens GN=DRAP1 PE=4 SV=1;tr|C9JCC6|C9JCC6_HUMAN Dr1-associated corepressor OS=Homo sapiens GN=DRAP1 PE=4 SV=1;sp|Q14919|NC2A_HUMAN Dr1-associated corepressor OS=Homo sapiens GN=DRAP1 PE	5	4	4	4	3	4	3	3	4	3	4	4	3	3	4	3	3	4	3	4	4	3	3	4	3	3	4	3	4	4	3	21.2	21.2	21.2	16.658	156	156;212;205;211;185	3.03			37	1
C9JE12;C9JCW7;Q9BVT8	C9JE12;C9JCW7;Q9BVT8	3;3;3	3;3;3	3;3;3	Transmembrane and ubiquitin-like domain-containing protein 1	TMUB1	tr|C9JE12|C9JE12_HUMAN Transmembrane and ubiquitin-like domain-containing protein 1 (Fragment) OS=Homo sapiens GN=TMUB1 PE=4 SV=1;tr|C9JCW7|C9JCW7_HUMAN Transmembrane and ubiquitin-like domain-containing protein 1 (Fragment) OS=Homo sapiens GN=TMUB1 PE=4 S	3	3	3	3	3	3	3	2	1	2	2	2	2	3	3	3	2	1	2	2	2	2	3	3	3	2	1	2	2	2	2	22.4	22.4	22.4	16.12	152	152;171;246	3			20
C9JCX0;Q9HC78-2;Q9HC78	C9JCX0;Q9HC78-2;Q9HC78	1;1;1	1;1;1	1;1;1	Zinc finger and BTB domain-containing protein 20	ZBTB20	tr|C9JCX0|C9JCX0_HUMAN Zinc finger and BTB domain-containing protein 20 (Fragment) OS=Homo sapiens GN=ZBTB20 PE=4 SV=1;sp|Q9HC78-2|ZBT20_HUMAN Isoform 2 of Zinc finger and BTB domain-containing protein 20 OS=Homo sapiens GN=ZBTB20;sp|Q9HC78|ZBT20_HUMAN Zin	3	1	1	1	0	0	1	1	0	0	0	0	0	0	0	1	1	0	0	0	0	0	0	0	1	1	0	0	0	0	0	12.3	12.3	12.3	6.5494	57	57;668;741	3			2
C9JDM3;F8WCY3	C9JDM3	5;1	1;1	1;1		RANBP1	tr|C9JDM3|C9JDM3_HUMAN Ran-specific GTPase-activating protein (Fragment) OS=Homo sapiens GN=RANBP1 PE=4 SV=1	2	5	1	1	5	5	4	5	4	4	5	4	4	1	1	0	1	0	0	1	0	0	1	1	0	1	0	0	1	0	0	21.1	5.4	5.4	18.929	166	166;73	3			4
C9JG97;C9JEH3;Q13685;C9JTS3;H7C0R2	C9JG97;C9JEH3;Q13685;C9JTS3	5;5;5;3;2	5;5;5;3;2	5;5;5;3;2	Angio-associated migratory cell protein	AAMP	tr|C9JG97|C9JG97_HUMAN Angio-associated migratory cell protein OS=Homo sapiens GN=AAMP PE=4 SV=1;tr|C9JEH3|C9JEH3_HUMAN Angio-associated migratory cell protein OS=Homo sapiens GN=AAMP PE=4 SV=1;sp|Q13685|AAMP_HUMAN Angio-associated migratory cell protein O	5	5	5	5	4	4	4	4	4	4	3	3	3	4	4	4	4	4	4	3	3	3	4	4	4	4	4	4	3	3	3	17.3	17.3	17.3	44.693	415	415;435;434;201;189	2.02		42	1
C9JEH7;P22090	C9JEH7;P22090	22;22	8;8	6;6	40S ribosomal protein S4, Y isoform 1	RPS4Y1	tr|C9JEH7|C9JEH7_HUMAN 40S ribosomal protein S4, Y isoform 1 (Fragment) OS=Homo sapiens GN=RPS4Y1 PE=4 SV=1;sp|P22090|RS4Y1_HUMAN 40S ribosomal protein S4, Y isoform 1 OS=Homo sapiens GN=RPS4Y1 PE=2 SV=2	2	22	8	6	20	19	19	20	19	20	20	20	22	7	6	6	6	5	6	6	6	8	5	4	4	4	3	4	4	4	6	57.6	32.1	26.3	29.383	262	262;263	2.97	1		60
C9JSX1;F5H5E5;C9JES0;H7BXH9;Q8WXB1-2;Q8WXB1	C9JSX1;F5H5E5;C9JES0;H7BXH9;Q8WXB1-2;Q8WXB1	1;1;1;1;1;1	1;1;1;1;1;1	1;1;1;1;1;1	Protein N-lysine methyltransferase METTL21A	METTL21A	tr|C9JSX1|C9JSX1_HUMAN Methyltransferase-like protein 21A OS=Homo sapiens GN=METTL21A PE=4 SV=1;tr|F5H5E5|F5H5E5_HUMAN Methyltransferase-like protein 21A (Fragment) OS=Homo sapiens GN=METTL21A PE=4 SV=1;tr|C9JES0|C9JES0_HUMAN Methyltransferase-like protein	6	1	1	1	1	1	1	1	1	1	1	1	1	1	1	1	1	1	1	1	1	1	1	1	1	1	1	1	1	1	1	28.8	28.8	28.8	6.0149	52	52;92;127;236;90;218	3			9
C9JEU4;H0YKX0;Q96EP0-2;Q96EP0-3;Q96EP0	C9JEU4;H0YKX0;Q96EP0-2;Q96EP0-3;Q96EP0	1;1;1;1;1	1;1;1;1;1	1;1;1;1;1	E3 ubiquitin-protein ligase RNF31	RNF31	tr|C9JEU4|C9JEU4_HUMAN E3 ubiquitin-protein ligase RNF31 OS=Homo sapiens GN=RNF31 PE=4 SV=1;tr|H0YKX0|H0YKX0_HUMAN E3 ubiquitin-protein ligase RNF31 (Fragment) OS=Homo sapiens GN=RNF31 PE=4 SV=1;sp|Q96EP0-2|RNF31_HUMAN Isoform 2 of E3 ubiquitin-protein lig	5	1	1	1	0	0	1	0	0	0	0	0	0	0	0	1	0	0	0	0	0	0	0	0	1	0	0	0	0	0	0	2.6	2.6	2.6	57.549	505	505;917;505;921;1072	1	1
C9JFM0;P23471-2;P23471	C9JFM0;P23471-2;P23471	10;10;10	10;10;10	10;10;10	Receptor-type tyrosine-protein phosphatase zeta	PTPRZ1	tr|C9JFM0|C9JFM0_HUMAN Receptor-type tyrosine-protein phosphatase zeta OS=Homo sapiens GN=PTPRZ1 PE=4 SV=1;sp|P23471-2|PTPRZ_HUMAN Isoform Short of Receptor-type tyrosine-protein phosphatase zeta OS=Homo sapiens GN=PTPRZ1;sp|P23471|PTPRZ_HUMAN Receptor-typ	3	10	10	10	4	4	2	5	4	3	3	7	5	4	4	2	5	4	3	3	7	5	4	4	2	5	4	3	3	7	5	6.6	6.6	6.6	162.66	1448	1448;1454;2315	1	38
C9JFR7;P99999;CON__P62894	C9JFR7;P99999	15;15;3	15;15;3	15;15;3	Cytochrome c	CYCS	tr|C9JFR7|C9JFR7_HUMAN Cytochrome c (Fragment) OS=Homo sapiens GN=CYCS PE=3 SV=1;sp|P99999|CYC_HUMAN Cytochrome c OS=Homo sapiens GN=CYCS PE=1 SV=2	3	15	15	15	14	14	13	13	13	13	14	13	14	14	14	13	13	13	13	14	13	14	14	14	13	13	13	13	14	13	14	68.3	68.3	68.3	11.333	101	101;105;105	4			1	258
C9JG41;Q9NQX7-3;Q9NQX7;Q9NQX7-2;F5H4I5;E7EUS6;B8ZZM6	C9JG41;Q9NQX7-3;Q9NQX7;Q9NQX7-2	4;4;4;3;1;1;1	4;4;4;3;1;1;1	4;4;4;3;1;1;1	Integral membrane protein 2C;CT-BRI3	ITM2C	tr|C9JG41|C9JG41_HUMAN Integral membrane protein 2C (Fragment) OS=Homo sapiens GN=ITM2C PE=4 SV=1;sp|Q9NQX7-3|ITM2C_HUMAN Isoform 3 of Integral membrane protein 2C OS=Homo sapiens GN=ITM2C;sp|Q9NQX7|ITM2C_HUMAN Integral membrane protein 2C OS=Homo sapiens	7	4	4	4	2	3	2	3	3	4	2	3	3	2	3	2	3	3	4	2	3	3	2	3	2	3	3	4	2	3	3	27.8	27.8	27.8	20.056	180	180;230;267;220;122;125;205	3			25
C9JGP9;E7ESZ7;O95299;Q8WXC9;H7C2W5;H7C1Y7;H7C2X4;Q8N1B9;C9J6X0	C9JGP9;E7ESZ7;O95299;Q8WXC9	6;6;6;5;2;2;2;2;2	6;6;6;5;2;2;2;2;2	6;6;6;5;2;2;2;2;2	NADH dehydrogenase [ubiquinone] 1 alpha subcomplex subunit 10, mitochondrial	NDUFA10	tr|C9JGP9|C9JGP9_HUMAN NADH dehydrogenase [ubiquinone] 1 alpha subcomplex subunit 10, mitochondrial OS=Homo sapiens GN=NDUFA10 PE=4 SV=2;tr|E7ESZ7|E7ESZ7_HUMAN NADH dehydrogenase [ubiquinone] 1 alpha subcomplex subunit 10, mitochondrial OS=Homo sapiens GN=	9	6	6	6	5	4	4	3	5	5	5	5	4	5	4	4	3	5	5	5	5	4	5	4	4	3	5	5	5	5	4	22.5	22.5	22.5	40.836	355	355;390;355;429;129;133;138;201;245	2.28		44	17
C9JHF3;O75884-2;O75884	C9JHF3;O75884-2;O75884	1;1;1	1;1;1	1;1;1	Putative hydrolase RBBP9	RBBP9	tr|C9JHF3|C9JHF3_HUMAN Putative hydrolase RBBP9 OS=Homo sapiens GN=RBBP9 PE=4 SV=1;sp|O75884-2|RBBP9_HUMAN Isoform 2 of Putative hydrolase RBBP9 OS=Homo sapiens GN=RBBP9;sp|O75884|RBBP9_HUMAN Putative hydrolase RBBP9 OS=Homo sapiens GN=RBBP9 PE=1 SV=2	3	1	1	1	1	1	0	1	1	1	0	1	0	1	1	0	1	1	1	0	1	0	1	1	0	1	1	1	0	1	0	5.2	5.2	5.2	19.366	172	172;173;186	3.29			5	2
C9JI13;O75909;O75909-4;A8MZK4;G3V5E1;O75909-1;G3V2Q3;C9JSW4;O75909-2;G3V235	C9JI13;O75909;O75909-4;A8MZK4;G3V5E1;O75909-1;G3V2Q3;C9JSW4;O75909-2	5;5;5;4;4;4;3;3;3;2	5;5;5;4;4;4;3;3;3;2	5;5;5;4;4;4;3;3;3;2	Cyclin-K	CCNK	tr|C9JI13|C9JI13_HUMAN Cyclin-K OS=Homo sapiens GN=CCNK PE=3 SV=1;sp|O75909|CCNK_HUMAN Cyclin-K OS=Homo sapiens GN=CCNK PE=1 SV=2;sp|O75909-4|CCNK_HUMAN Isoform 4 of Cyclin-K OS=Homo sapiens GN=CCNK;tr|A8MZK4|A8MZK4_HUMAN Cyclin-K OS=Homo sapiens GN=CCNK P	10	5	5	5	4	4	5	3	3	2	4	5	4	4	4	5	3	3	2	4	5	4	4	4	5	3	3	2	4	5	4	12.3	12.3	12.3	66.109	600	600;580;600;359;378;357;227;357;354;110	1.89	5	40
C9JIF9;P13798;H7C393;H7C1U0;C9JLK2;H0YFE5;F8WEH5	C9JIF9;P13798;H7C393	15;15;8;7;5;1;1	15;15;8;7;5;1;1	15;15;8;7;5;1;1	Acylamino-acid-releasing enzyme	APEH	tr|C9JIF9|C9JIF9_HUMAN Acylamino-acid-releasing enzyme OS=Homo sapiens GN=APEH PE=4 SV=1;sp|P13798|ACPH_HUMAN Acylamino-acid-releasing enzyme OS=Homo sapiens GN=APEH PE=1 SV=4;tr|H7C393|H7C393_HUMAN Acylamino-acid-releasing enzyme (Fragment) OS=Homo sapien	7	15	15	15	12	12	14	12	9	11	11	9	12	12	12	14	12	9	11	11	9	12	12	12	14	12	9	11	11	9	12	30.5	30.5	30.5	81.673	737	737;732;284;308;232;47;50	1.09	135	12	1
C9JIQ2;Q6IQ49-2;Q6IQ49;Q6IQ49-3	C9JIQ2;Q6IQ49-2;Q6IQ49;Q6IQ49-3	6;6;6;5	6;6;6;5	6;6;6;5	Protein SDE2 homolog	SDE2	tr|C9JIQ2|C9JIQ2_HUMAN UPF0667 protein C1orf55 OS=Homo sapiens GN=C1orf55 PE=4 SV=1;sp|Q6IQ49-2|CA055_HUMAN Isoform 2 of UPF0667 protein C1orf55 OS=Homo sapiens GN=C1orf55;sp|Q6IQ49|CA055_HUMAN UPF0667 protein C1orf55 OS=Homo sapiens GN=C1orf55 PE=1 SV=1;s	4	6	6	6	4	3	2	4	3	4	3	4	5	4	3	2	4	3	4	3	4	5	4	3	2	4	3	4	3	4	5	18	18	18	48.527	439	439;439;451;356	1.91	3	29
C9JZN1;C9JIS1;C9JXA5;P62879;Q9HAV0;C9JD14	C9JZN1;C9JIS1;C9JXA5;P62879;Q9HAV0	8;8;8;8;4;3	8;8;8;8;4;3	3;3;3;3;2;2	Guanine nucleotide-binding protein G(I)/G(S)/G(T) subunit beta-2;Guanine nucleotide-binding protein subunit beta-4	GNB2;GNB4	tr|C9JZN1|C9JZN1_HUMAN Guanine nucleotide-binding protein G(I)/G(S)/G(T) subunit beta-2 (Fragment) OS=Homo sapiens GN=GNB2 PE=4 SV=1;tr|C9JIS1|C9JIS1_HUMAN Guanine nucleotide-binding protein G(I)/G(S)/G(T) subunit beta-2 (Fragment) OS=Homo sapiens GN=GNB2	6	8	8	3	7	8	8	8	8	8	8	7	8	7	8	8	8	8	8	8	7	8	3	3	3	3	3	3	3	2	3	37.5	37.5	11.8	17.032	152	152;232;251;340;340;79	3.09		2	96	12
D6REQ6;D6RHI9;C9JIU8;O00584;H0YAE9	D6REQ6;D6RHI9;C9JIU8;O00584;H0YAE9	2;2;2;2;1	2;2;2;2;1	2;2;2;2;1	Ribonuclease T2	RNASET2	tr|D6REQ6|D6REQ6_HUMAN Ribonuclease T2 OS=Homo sapiens GN=RNASET2 PE=3 SV=1;tr|D6RHI9|D6RHI9_HUMAN Ribonuclease T2 (Fragment) OS=Homo sapiens GN=RNASET2 PE=3 SV=1;tr|C9JIU8|C9JIU8_HUMAN Ribonuclease T2 OS=Homo sapiens GN=RNASET2 PE=3 SV=2;sp|O00584|RNT2_HU	5	2	2	2	2	2	2	2	2	2	2	2	2	2	2	2	2	2	2	2	2	2	2	2	2	2	2	2	2	2	2	14.2	14.2	14.2	25.308	218	218;254;306;256;185	3.75			6	18
C9JJ19;P82930;H3BP88	C9JJ19;P82930;H3BP88	11;11;6	11;11;6	11;11;6	28S ribosomal protein S34, mitochondrial	MRPS34	tr|C9JJ19|C9JJ19_HUMAN 28S ribosomal protein S34, mitochondrial OS=Homo sapiens GN=MRPS34 PE=4 SV=2;sp|P82930|RT34_HUMAN 28S ribosomal protein S34, mitochondrial OS=Homo sapiens GN=MRPS34 PE=1 SV=2;tr|H3BP88|H3BP88_HUMAN 28S ribosomal protein S34, mitochon	3	11	11	11	9	9	9	9	9	8	9	9	9	9	9	9	9	9	8	9	9	9	9	9	9	9	9	8	9	9	9	49.3	49.3	49.3	26.332	225	225;218;125	3			104
C9JJ54;Q8IWB7	C9JJ54;Q8IWB7	2;2	2;2	2;2	WD repeat and FYVE domain-containing protein 1	WDFY1	tr|C9JJ54|C9JJ54_HUMAN WD repeat and FYVE domain-containing protein 1 (Fragment) OS=Homo sapiens GN=WDFY1 PE=4 SV=1;sp|Q8IWB7|WDFY1_HUMAN WD repeat and FYVE domain-containing protein 1 OS=Homo sapiens GN=WDFY1 PE=1 SV=1	2	2	2	2	2	1	1	0	0	0	1	1	0	2	1	1	0	0	0	1	1	0	2	1	1	0	0	0	1	1	0	20.9	20.9	20.9	24.259	215	215;410	2		6
H7C1X4;C9JJI1;H7C207;Q15032-2;G5E9G8;E9PG42;Q15032;E9PBB4	H7C1X4;C9JJI1;H7C207;Q15032-2;G5E9G8;E9PG42;Q15032;E9PBB4	1;1;1;1;1;1;1;1	1;1;1;1;1;1;1;1	1;1;1;1;1;1;1;1	R3H domain-containing protein 1	R3HDM1	tr|H7C1X4|H7C1X4_HUMAN R3H domain-containing protein 1 (Fragment) OS=Homo sapiens GN=R3HDM1 PE=4 SV=1;tr|C9JJI1|C9JJI1_HUMAN R3H domain-containing protein 1 (Fragment) OS=Homo sapiens GN=R3HDM1 PE=4 SV=1;tr|H7C207|H7C207_HUMAN R3H domain-containing protein	8	1	1	1	1	1	0	1	0	0	1	1	0	1	1	0	1	0	0	1	1	0	1	1	0	1	0	0	1	1	0	6.5	6.5	6.5	19.792	186	186;372;823;970;971;1044;1099;1100	1	5
C9JJV1;Q9Y5U2-2;Q9Y5U2;A6NCC9;E9PME3;C9JHT9	C9JJV1;Q9Y5U2-2;Q9Y5U2;A6NCC9;E9PME3;C9JHT9	2;2;2;1;1;1	2;2;2;1;1;1	2;2;2;1;1;1	Protein TSSC4	TSSC4	tr|C9JJV1|C9JJV1_HUMAN Protein TSSC4 (Fragment) OS=Homo sapiens GN=TSSC4 PE=4 SV=1;sp|Q9Y5U2-2|TSSC4_HUMAN Isoform 2 of Protein TSSC4 OS=Homo sapiens GN=TSSC4;sp|Q9Y5U2|TSSC4_HUMAN Protein TSSC4 OS=Homo sapiens GN=TSSC4 PE=1 SV=3;tr|A6NCC9|A6NCC9_HUMAN Pro	6	2	2	2	1	1	1	0	2	2	2	1	0	1	1	1	0	2	2	2	1	0	1	1	1	0	2	2	2	1	0	10.1	10.1	10.1	21.965	208	208;265;329;127;191;203	2		10
C9JJX6;E9PDC3;O00192-2;O00192	C9JJX6;E9PDC3;O00192-2;O00192	6;6;6;6	6;6;6;6	6;6;6;6	Armadillo repeat protein deleted in velo-cardio-facial syndrome	ARVCF	tr|C9JJX6|C9JJX6_HUMAN Armadillo repeat protein deleted in velo-cardio-facial syndrome OS=Homo sapiens GN=ARVCF PE=4 SV=1;tr|E9PDC3|E9PDC3_HUMAN Armadillo repeat protein deleted in velo-cardio-facial syndrome OS=Homo sapiens GN=ARVCF PE=4 SV=1;sp|O00192-2|	4	6	6	6	3	1	4	1	2	4	2	2	1	3	1	4	1	2	4	2	2	1	3	1	4	1	2	4	2	2	1	11	11	11	96.827	893	893;956;899;962	1	21
C9JK10;P23229-4;P23229-2;P23229-5;P23229-3;G5E9H1;P23229-9;P23229-6;P23229;P23229-7;H7BZ97;C9JXX7	C9JK10;P23229-4;P23229-2;P23229-5;P23229-3;G5E9H1;P23229-9;P23229-6;P23229;P23229-7	19;19;19;19;19;19;19;19;19;17;5;2	19;19;19;19;19;19;19;19;19;17;5;2	19;19;19;19;19;19;19;19;19;17;5;2	Integrin alpha-6;Integrin alpha-6 heavy chain;Integrin alpha-6 light chain;Processed integrin alpha-6	ITGA6	tr|C9JK10|C9JK10_HUMAN Integrin alpha-6 light chain (Fragment) OS=Homo sapiens GN=ITGA6 PE=3 SV=1;sp|P23229-4|ITA6_HUMAN Isoform Alpha-6X2A of Integrin alpha-6 OS=Homo sapiens GN=ITGA6;sp|P23229-2|ITA6_HUMAN Isoform Alpha-6X1A of Integrin alpha-6 OS=Homo s	12	19	19	19	9	12	14	15	11	13	16	13	13	9	12	14	15	11	13	16	13	13	9	12	14	15	11	13	16	13	13	23.2	23.2	23.2	121.66	1086	1086;1068;1073;1086;1091;1091;1097;1112;1130;954;258;231	1.63	88		39	1
C9JK39;P22694-4;P22694-3;P22694;P22694-5;P22694-7;P22694-6;P22694-9;P22694-2;F8W831;B1APG4;B1APF6;B1APF7;B1APG1;B1APG0;B1APG2;B1APF8;B1APF9;B1APG3;P22694-8	C9JK39;P22694-4;P22694-3;P22694;P22694-5;P22694-7;P22694-6;P22694-9;P22694-2;F8W831;B1APG4;B1APF6;B1APF7;B1APG1;B1APG0;B1APG2;B1APF8;B1APF9;B1APG3;P22694-8	7;7;7;7;7;7;7;7;7;6;5;4;4;4;4;4;4;4;4;4	7;7;7;7;7;7;7;7;7;6;5;4;4;4;4;4;4;4;4;4	2;2;2;2;2;2;2;2;2;1;1;2;2;2;2;2;2;2;2;2	cAMP-dependent protein kinase catalytic subunit beta	PRKACB	tr|C9JK39|C9JK39_HUMAN cAMP-dependent protein kinase catalytic subunit beta OS=Homo sapiens GN=PRKACB PE=4 SV=2;sp|P22694-4|KAPCB_HUMAN Isoform 4 of cAMP-dependent protein kinase catalytic subunit beta OS=Homo sapiens GN=PRKACB;sp|P22694-3|KAPCB_HUMAN Isof	20	7	7	2	5	4	5	3	4	6	6	6	5	5	4	5	3	4	6	6	6	5	1	1	1	1	1	1	1	1	2	21	21	8.1	41.308	357	357;338;339;351;354;355;357;358;398;313;321;175;186;197;206;209;214;245;264;257	2		50
C9JK83;F5GZ23;O95630	C9JK83;F5GZ23;O95630	2;2;2	2;2;2	2;2;2	STAM-binding protein	STAMBP	tr|C9JK83|C9JK83_HUMAN STAM-binding protein (Fragment) OS=Homo sapiens GN=STAMBP PE=4 SV=1;tr|F5GZ23|F5GZ23_HUMAN STAM-binding protein OS=Homo sapiens GN=STAMBP PE=4 SV=1;sp|O95630|STABP_HUMAN STAM-binding protein OS=Homo sapiens GN=STAMBP PE=1 SV=1	3	2	2	2	1	1	2	2	1	2	2	1	1	1	1	2	2	1	2	2	1	1	1	1	2	2	1	2	2	1	1	10.1	10.1	10.1	36.156	318	318;348;424	2		14
C9JKI3;Q03135-2;E9PCT5;P56539	C9JKI3;Q03135-2;E9PCT5	4;4;3;1	1;1;0;0	1;1;0;0	Caveolin;Caveolin-1	CAV1	tr|C9JKI3|C9JKI3_HUMAN Caveolin (Fragment) OS=Homo sapiens GN=CAV1 PE=3 SV=1;sp|Q03135-2|CAV1_HUMAN Isoform Beta of Caveolin-1 OS=Homo sapiens GN=CAV1;tr|E9PCT5|E9PCT5_HUMAN Caveolin OS=Homo sapiens GN=CAV1 PE=3 SV=1	4	4	1	1	3	4	3	3	4	2	3	3	2	1	1	1	1	1	0	0	0	0	1	1	1	1	1	0	0	0	0	39.1	10.9	10.9	15.928	138	138;147;167;151	4				7
C9JLC0;P0C2W1	C9JLC0;P0C2W1	1;1	1;1	1;1	F-box/SPRY domain-containing protein 1	FBXO45	tr|C9JLC0|C9JLC0_HUMAN F-box/SPRY domain-containing protein 1 OS=Homo sapiens GN=FBXO45 PE=4 SV=1;sp|P0C2W1|FBSP1_HUMAN F-box/SPRY domain-containing protein 1 OS=Homo sapiens GN=FBXO45 PE=1 SV=1	2	1	1	1	0	1	0	0	0	1	0	0	0	0	1	0	0	0	1	0	0	0	0	1	0	0	0	1	0	0	0	9.3	9.3	9.3	11.873	107	107;286	3			2
C9JLU1;P52434;C9JBJ6;C9JCU7;C9J413;C9JUA8	C9JLU1;P52434;C9JBJ6;C9JCU7	7;7;6;5;2;1	7;7;6;5;2;1	7;7;6;5;2;1	DNA-directed RNA polymerases I, II, and III subunit RPABC3	POLR2H	tr|C9JLU1|C9JLU1_HUMAN DNA-directed RNA polymerases I, II, and III subunit RPABC3 (Fragment) OS=Homo sapiens GN=POLR2H PE=4 SV=1;sp|P52434|RPAB3_HUMAN DNA-directed RNA polymerases I, II, and III subunit RPABC3 OS=Homo sapiens GN=POLR2H PE=1 SV=4;tr|C9JBJ6|	6	7	7	7	7	7	7	7	7	7	7	7	6	7	7	7	7	7	7	7	7	6	7	7	7	7	7	7	7	7	6	68.5	68.5	68.5	16.996	149	149;150;114;175;122;86	4				99
C9JN15;Q32LZ0;C9JM79;E9PG73;Q13427-2;Q13427	C9JN15;Q32LZ0;C9JM79;E9PG73;Q13427-2;Q13427	3;3;3;3;3;3	3;3;3;3;3;3	3;3;3;3;3;3	Peptidyl-prolyl cis-trans isomerase;Peptidyl-prolyl cis-trans isomerase G	PPIG	tr|C9JN15|C9JN15_HUMAN Peptidyl-prolyl cis-trans isomerase (Fragment) OS=Homo sapiens GN=PPIG PE=3 SV=1;tr|Q32LZ0|Q32LZ0_HUMAN PPIG protein (Fragment) OS=Homo sapiens GN=PPIG PE=2 SV=1;tr|C9JM79|C9JM79_HUMAN Peptidyl-prolyl cis-trans isomerase G (Fragment)	6	3	3	3	1	2	2	1	2	0	1	2	2	1	2	2	1	2	0	1	2	2	1	2	2	1	2	0	1	2	2	11	11	11	27.409	246	246;448;487;739;357;754	1	14
C9JME2;Q9Y4F1;Q9Y4F1-2;H0Y6N2;E9PCB0;Q9Y4F1-3	C9JME2;Q9Y4F1;Q9Y4F1-2;H0Y6N2;E9PCB0;Q9Y4F1-3	2;2;2;1;1;1	2;2;2;1;1;1	2;2;2;1;1;1	FERM, RhoGEF and pleckstrin domain-containing protein 1	FARP1	tr|C9JME2|C9JME2_HUMAN FERM, RhoGEF and pleckstrin domain-containing protein 1 OS=Homo sapiens GN=FARP1 PE=4 SV=2;sp|Q9Y4F1|FARP1_HUMAN FERM, RhoGEF and pleckstrin domain-containing protein 1 OS=Homo sapiens GN=FARP1 PE=1 SV=1;sp|Q9Y4F1-2|FARP1_HUMAN Isofo	6	2	2	2	0	0	1	0	1	1	1	1	1	0	0	1	0	1	1	1	1	1	0	0	1	0	1	1	1	1	1	2.2	2.2	2.2	122.09	1076	1076;1045;1076;184;360;129	1	6
C9JT95;C9JMP5;Q9BQ15	C9JT95;C9JMP5;Q9BQ15	3;3;3	3;3;3	3;3;3	SOSS complex subunit B1	NABP2	tr|C9JT95|C9JT95_HUMAN SOSS complex subunit B1 (Fragment) OS=Homo sapiens GN=OBFC2B PE=4 SV=1;tr|C9JMP5|C9JMP5_HUMAN SOSS complex subunit B1 (Fragment) OS=Homo sapiens GN=OBFC2B PE=4 SV=1;sp|Q9BQ15|SOSB1_HUMAN SOSS complex subunit B1 OS=Homo sapiens GN=OBF	3	3	3	3	0	0	0	0	0	2	1	1	1	0	0	0	0	0	2	1	1	1	0	0	0	0	0	2	1	1	1	27.8	27.8	27.8	15.57	144	144;152;211	3			5
C9JMV9;C9IYJ8;F2Z3Q0;Q9BUJ0	C9JMV9	8;1;1;1	1;1;1;1	1;1;1;1		ABHD14A-ACY1	tr|C9JMV9|C9JMV9_HUMAN Uncharacterized protein OS=Homo sapiens PE=4 SV=1	4	8	1	1	4	7	7	3	5	5	4	4	3	0	1	1	1	1	1	0	1	1	0	1	1	1	1	1	0	1	1	21.2	2	2	56.435	509	509;124;167;271	3			7
C9JMY1;P18065;C9JW52	C9JMY1;P18065;C9JW52	2;2;1	2;2;1	2;2;1	Insulin-like growth factor-binding protein 2	IGFBP2	tr|C9JMY1|C9JMY1_HUMAN Insulin-like growth factor-binding protein 2 OS=Homo sapiens GN=IGFBP2 PE=4 SV=1;sp|P18065|IBP2_HUMAN Insulin-like growth factor-binding protein 2 OS=Homo sapiens GN=IGFBP2 PE=1 SV=2;tr|C9JW52|C9JW52_HUMAN Insulin-like growth factor-	3	2	2	2	2	2	1	1	1	2	2	1	2	2	2	1	1	1	2	2	1	2	2	2	1	1	1	2	2	1	2	10.5	10.5	10.5	20.281	181	181;325;78	3			14
C9JN85;Q13309;Q13309-2;D6R9R7;D6RAG5;B4DJT4	C9JN85;Q13309;Q13309-2	5;5;4;2;1;1	5;5;4;2;1;1	5;5;4;2;1;1	S-phase kinase-associated protein 2	SKP2	tr|C9JN85|C9JN85_HUMAN S-phase kinase-associated protein 2 OS=Homo sapiens GN=SKP2 PE=4 SV=2;sp|Q13309|SKP2_HUMAN S-phase kinase-associated protein 2 OS=Homo sapiens GN=SKP2 PE=1 SV=2;sp|Q13309-2|SKP2_HUMAN Isoform 2 of S-phase kinase-associated protein 2	6	5	5	5	0	1	1	2	4	3	1	2	3	0	1	1	2	4	3	1	2	3	0	1	1	2	4	3	1	2	3	16.4	16.4	16.4	44.205	390	390;424;410;255;217;210	2		17
C9JNE2;Q9Y530;C9JXC3;C9J5P1;H7C5Q1;C9JA90;C9IZY1	C9JNE2;Q9Y530;C9JXC3;C9J5P1;H7C5Q1	8;8;7;5;4;1;1	8;8;7;5;4;1;1	8;8;7;5;4;1;1	O-acetyl-ADP-ribose deacetylase 1	OARD1	tr|C9JNE2|C9JNE2_HUMAN O-acetyl-ADP-ribose deacetylase C6orf130 (Fragment) OS=Homo sapiens GN=C6orf130 PE=4 SV=1;sp|Q9Y530|CF130_HUMAN O-acetyl-ADP-ribose deacetylase C6orf130 OS=Homo sapiens GN=C6orf130 PE=1 SV=2;tr|C9JXC3|C9JXC3_HUMAN O-acetyl-ADP-ribose	7	8	8	8	5	5	6	6	8	6	7	6	5	5	5	6	6	8	6	7	6	5	5	5	6	6	8	6	7	6	5	49.6	49.6	49.6	14.67	131	131;152;113;86;77;77;88	4				65
F8WCQ4;C9JNP8;Q9H300-2;Q9H300;H7C0U0	F8WCQ4;C9JNP8;Q9H300-2;Q9H300;H7C0U0	2;2;2;2;1	2;2;2;2;1	2;2;2;2;1	Presenilins-associated rhomboid-like protein, mitochondrial;P-beta	PARL	tr|F8WCQ4|F8WCQ4_HUMAN Presenilins-associated rhomboid-like protein, mitochondrial OS=Homo sapiens GN=PARL PE=4 SV=1;tr|C9JNP8|C9JNP8_HUMAN Presenilins-associated rhomboid-like protein, mitochondrial OS=Homo sapiens GN=PARL PE=4 SV=1;sp|Q9H300-2|PARL_HUMAN	5	2	2	2	2	2	1	2	1	2	2	1	2	2	2	1	2	1	2	2	1	2	2	2	1	2	1	2	2	1	2	19.7	19.7	19.7	19.605	173	173;295;329;379;159	2.95	1	1	18	2
C9JXB8;C9JNW5;P83731	C9JXB8;C9JNW5;P83731	6;6;6	6;6;6	6;6;6	60S ribosomal protein L24	RPL24	tr|C9JXB8|C9JXB8_HUMAN 60S ribosomal protein L24 OS=Homo sapiens GN=RPL24 PE=4 SV=1;tr|C9JNW5|C9JNW5_HUMAN 60S ribosomal protein L24 OS=Homo sapiens GN=RPL24 PE=4 SV=1;sp|P83731|RL24_HUMAN 60S ribosomal protein L24 OS=Homo sapiens GN=RPL24 PE=1 SV=1	3	6	6	6	6	6	6	6	6	6	6	6	6	6	6	6	6	6	6	6	6	6	6	6	6	6	6	6	6	6	6	29.8	29.8	29.8	14.369	121	121;150;157	3.1		9	94	21
C9JP16;Q8NB01;O75718;B3KQR7;B3KUP0	C9JP16;Q8NB01;O75718;B3KQR7;B3KUP0	8;8;8;5;4	8;8;8;5;4	8;8;8;5;4	Cartilage-associated protein	CRTAP	tr|C9JP16|C9JP16_HUMAN Cartilage-associated protein OS=Homo sapiens GN=CRTAP PE=4 SV=1;tr|Q8NB01|Q8NB01_HUMAN Cartilage-associated protein OS=Homo sapiens GN=CRTAP PE=2 SV=1;sp|O75718|CRTAP_HUMAN Cartilage-associated protein OS=Homo sapiens GN=CRTAP PE=1 S	5	8	8	8	8	7	8	6	7	7	7	6	8	8	7	8	6	7	7	7	6	8	8	7	8	6	7	7	7	6	8	22.3	22.3	22.3	41.432	358	358;388;401;262;262	2		76
Q92609;C9JP52;C9J3F6;C9JDR8	Q92609;C9JP52;C9J3F6	6;6;4;1	6;6;4;1	6;6;4;1	TBC1 domain family member 5	TBC1D5	sp|Q92609|TBCD5_HUMAN TBC1 domain family member 5 OS=Homo sapiens GN=TBC1D5 PE=1 SV=1;tr|C9JP52|C9JP52_HUMAN TBC1 domain family member 5 OS=Homo sapiens GN=TBC1D5 PE=4 SV=1;tr|C9J3F6|C9J3F6_HUMAN TBC1 domain family member 5 OS=Homo sapiens GN=TBC1D5 PE=4 S	4	6	6	6	3	3	3	4	3	3	3	4	4	3	3	3	4	3	3	3	4	4	3	3	3	4	3	3	3	4	4	9.3	9.3	9.3	89.003	795	795;817;593;183	1	39
C9JPE1;O43772;F8WEF6;B4DWZ5	C9JPE1;O43772;F8WEF6;B4DWZ5	2;2;1;1	2;2;1;1	2;2;1;1	Mitochondrial carnitine/acylcarnitine carrier protein	SLC25A20	tr|C9JPE1|C9JPE1_HUMAN Mitochondrial carnitine/acylcarnitine carrier protein OS=Homo sapiens GN=SLC25A20 PE=3 SV=1;sp|O43772|MCAT_HUMAN Mitochondrial carnitine/acylcarnitine carrier protein OS=Homo sapiens GN=SLC25A20 PE=1 SV=1;tr|F8WEF6|F8WEF6_HUMAN Mitoc	4	2	2	2	2	2	2	2	2	2	2	2	1	2	2	2	2	2	2	2	2	1	2	2	2	2	2	2	2	2	1	10.5	10.5	10.5	25.139	228	228;301;76;251	3			18
Q12765;C9JPG0;B4DIP5;B4DH22;C9K052;B8ZZP4;C9J7U9	Q12765;C9JPG0;B4DIP5;B4DH22;C9K052	10;10;7;6;5;4;4	10;10;7;6;5;4;4	10;10;7;6;5;4;4	Secernin-1	SCRN1	sp|Q12765|SCRN1_HUMAN Secernin-1 OS=Homo sapiens GN=SCRN1 PE=1 SV=2;tr|C9JPG0|C9JPG0_HUMAN Secernin-1 OS=Homo sapiens GN=SCRN1 PE=4 SV=2;tr|B4DIP5|B4DIP5_HUMAN Secernin 1, isoform CRA_a OS=Homo sapiens GN=SCRN1 PE=2 SV=1;tr|B4DH22|B4DH22_HUMAN Secernin-1 O	7	10	10	10	10	9	9	9	10	9	8	9	10	10	9	9	9	10	9	8	9	10	10	9	9	9	10	9	8	9	10	19.3	19.3	19.3	46.382	414	414;434;346;218;245;140;141	2.1		102	5	3
C9JPP2;H7BXP1;Q9NYR9-3;Q9NYR9-2;Q9NYR9	C9JPP2;H7BXP1;Q9NYR9-3;Q9NYR9-2;Q9NYR9	1;1;1;1;1	1;1;1;1;1	1;1;1;1;1	NF-kappa-B inhibitor-interacting Ras-like protein 2	NKIRAS2	tr|C9JPP2|C9JPP2_HUMAN NF-kappa-B inhibitor-interacting Ras-like protein 2 OS=Homo sapiens GN=NKIRAS2 PE=4 SV=1;tr|H7BXP1|H7BXP1_HUMAN NF-kappa-B inhibitor-interacting Ras-like protein 2 OS=Homo sapiens GN=NKIRAS2 PE=4 SV=1;sp|Q9NYR9-3|KBRS2_HUMAN Isoform	5	1	1	1	1	1	1	1	1	1	1	1	1	1	1	1	1	1	1	1	1	1	1	1	1	1	1	1	1	1	1	6.3	6.3	6.3	21.306	189	189;229;135;189;191	3			9
C9JPW4;Q96A83-2;Q96A83	C9JPW4;Q96A83-2;Q96A83	1;1;1	1;1;1	1;1;1	Collagen alpha-1(XXVI) chain	COL26A1	tr|C9JPW4|C9JPW4_HUMAN Collagen alpha-1(XXVI) chain OS=Homo sapiens GN=EMID2 PE=4 SV=2;sp|Q96A83-2|EMID2_HUMAN Isoform 2 of Collagen alpha-1(XXVI) chain OS=Homo sapiens GN=EMID2;sp|Q96A83|EMID2_HUMAN Collagen alpha-1(XXVI) chain OS=Homo sapiens GN=EMID2 PE	3	1	1	1	1	1	1	1	1	1	1	1	1	1	1	1	1	1	1	1	1	1	1	1	1	1	1	1	1	1	1	3	3	3	45.324	440	440;439;441	2		9
C9JQ41;H7C525;Q4VC31;C9JBU9	C9JQ41;H7C525;Q4VC31	6;6;6;1	6;6;6;1	6;6;6;1	Coiled-coil domain-containing protein 58	CCDC58	tr|C9JQ41|C9JQ41_HUMAN Coiled-coil domain-containing protein 58 OS=Homo sapiens GN=CCDC58 PE=4 SV=1;tr|H7C525|H7C525_HUMAN Coiled-coil domain-containing protein 58 (Fragment) OS=Homo sapiens GN=CCDC58 PE=4 SV=1;sp|Q4VC31|CCD58_HUMAN Coiled-coil domain-cont	4	6	6	6	3	5	4	5	6	4	5	3	3	3	5	4	5	6	4	5	3	3	3	5	4	5	6	4	5	3	3	38.5	38.5	38.5	15.296	130	130;141;144;53	4				67
C9JQ72;Q9Y4P1-6;Q9Y4P1;Q9Y4P1-2;C9JIK8;F2Z2K8;H0Y2Y0;C9JVD5;C9J3C0;C9J5D3;F8WD71;F5H7P2;Q9Y4P1-3;Q9Y4P1-4;C9J1C1	C9JQ72;Q9Y4P1-6;Q9Y4P1;Q9Y4P1-2;C9JIK8;F2Z2K8	5;5;5;5;4;3;2;2;2;2;2;2;2;2;1	5;5;5;5;4;3;2;2;2;2;2;2;2;2;1	5;5;5;5;4;3;2;2;2;2;2;2;2;2;1	Cysteine protease ATG4B	ATG4B	tr|C9JQ72|C9JQ72_HUMAN Cysteine protease ATG4B (Fragment) OS=Homo sapiens GN=ATG4B PE=4 SV=1;sp|Q9Y4P1-6|ATG4B_HUMAN Isoform 6 of Cysteine protease ATG4B OS=Homo sapiens GN=ATG4B;sp|Q9Y4P1|ATG4B_HUMAN Cysteine protease ATG4B OS=Homo sapiens GN=ATG4B PE=1 S	15	5	5	5	3	4	3	2	4	4	5	4	2	3	4	3	2	4	4	5	4	2	3	4	3	2	4	4	5	4	2	29.7	29.7	29.7	30.182	266	266;380;393;468;219;88;76;105;147;283;319;379;280;331;66	2.43		29		8
C9JQG7;Q9Y232-3;Q9Y232-4;Q9Y232-2;Q9Y232	C9JQG7;Q9Y232-3;Q9Y232-4;Q9Y232-2;Q9Y232	3;3;3;3;3	3;3;3;3;3	3;3;3;3;3	Chromodomain Y-like protein	CDYL	tr|C9JQG7|C9JQG7_HUMAN Chromodomain Y-like protein (Fragment) OS=Homo sapiens GN=CDYL PE=4 SV=1;sp|Q9Y232-3|CDYL1_HUMAN Isoform 3 of Chromodomain Y-like protein OS=Homo sapiens GN=CDYL;sp|Q9Y232-4|CDYL1_HUMAN Isoform 4 of Chromodomain Y-like protein OS=Hom	5	3	3	3	0	0	1	0	1	1	1	1	0	0	0	1	0	1	1	1	1	0	0	0	1	0	1	1	1	1	0	20.5	20.5	20.5	19.276	171	171;309;412;544;598	2		5
E9PEC3;E7ETT4;E7EUY3;E7ETT1;E9PDR0;C9JQS9;E7EX59;P05166;P05166-2;F8WBI9;E7ENC1	E9PEC3;E7ETT4;E7EUY3;E7ETT1;E9PDR0;C9JQS9;E7EX59;P05166;P05166-2;F8WBI9	4;4;4;4;4;4;4;4;4;2;1	4;4;4;4;4;4;4;4;4;2;1	4;4;4;4;4;4;4;4;4;2;1	Propionyl-CoA carboxylase beta chain, mitochondrial	PCCB	tr|E9PEC3|E9PEC3_HUMAN Propionyl-CoA carboxylase beta chain, mitochondrial OS=Homo sapiens GN=PCCB PE=4 SV=1;tr|E7ETT4|E7ETT4_HUMAN Propionyl-CoA carboxylase beta chain, mitochondrial OS=Homo sapiens GN=PCCB PE=4 SV=1;tr|E7EUY3|E7EUY3_HUMAN Propionyl-CoA c	11	4	4	4	2	4	3	3	3	3	3	2	3	2	4	3	3	3	3	3	2	3	2	4	3	3	3	3	3	2	3	11.6	11.6	11.6	45.421	423	423;482;516;520;550;559;570;539;559;405;303	2		28
C9JQV0;Q9BRJ6;H7C0T1;H7C2R9	C9JQV0;Q9BRJ6;H7C0T1;H7C2R9	9;9;5;5	9;9;5;5	9;9;5;5	Uncharacterized protein C7orf50	C7orf50	tr|C9JQV0|C9JQV0_HUMAN Uncharacterized protein C7orf50 (Fragment) OS=Homo sapiens GN=C7orf50 PE=4 SV=1;sp|Q9BRJ6|CG050_HUMAN Uncharacterized protein C7orf50 OS=Homo sapiens GN=C7orf50 PE=1 SV=1;tr|H7C0T1|H7C0T1_HUMAN Uncharacterized protein C7orf50 (Fragme	4	9	9	9	8	9	6	7	8	8	9	7	7	8	9	6	7	8	8	9	7	7	8	9	6	7	8	8	9	7	7	38	38	38	21.883	192	192;194;162;179	3			93
G3V3R7;C9JQV6;E9PE62;E9PEE0;F5H211;F5H096;F5H7N7;H0YFR2;F5H4C0;E9PB63;P54252-2;P54252;E9PJN5;G3V328;G3V4U9;P54252-3;G3V2G2;G3V526;G3V2G1;G3V3T6;D6RDL9;G3V4F5;G3V4F4;G3V5H3;G3V3A6;G3V3T0;D6R9I5;G3V4B1;G3V390;G3V3S5	G3V3R7;C9JQV6;E9PE62;E9PEE0;F5H211;F5H096;F5H7N7;H0YFR2;F5H4C0;E9PB63;P54252-2;P54252;E9PJN5;G3V328;G3V4U9;P54252-3;G3V2G2;G3V526;G3V2G1;G3V3T6;D6RDL9	5;5;5;5;5;5;5;5;5;5;5;5;4;4;4;4;3;3;3;3;3;2;2;2;1;1;1;1;1;1	5;5;5;5;5;5;5;5;5;5;5;5;4;4;4;4;3;3;3;3;3;2;2;2;1;1;1;1;1;1	4;4;4;4;4;4;4;4;4;4;4;4;3;4;3;4;3;2;3;3;3;1;1;1;0;1;0;0;0;0	Ataxin-3	ATXN3	tr|G3V3R7|G3V3R7_HUMAN Ataxin-3 (Fragment) OS=Homo sapiens GN=ATXN3 PE=4 SV=1;tr|C9JQV6|C9JQV6_HUMAN Ataxin-3 OS=Homo sapiens GN=ATXN3 PE=4 SV=2;tr|E9PE62|E9PE62_HUMAN Ataxin-3 OS=Homo sapiens GN=ATXN3 PE=4 SV=2;tr|E9PEE0|E9PEE0_HUMAN Ataxin-3 OS=Homo sapi	30	5	5	4	2	2	3	2	4	5	2	3	4	2	2	3	2	4	5	2	3	4	1	1	2	1	3	4	1	3	3	13.7	13.7	10	37.741	329	329;354;366;369;370;372;374;375;377;346;361;364;205;260;278;306;151;200;223;232;182;150;159;161;78;95;99;110;110;114	2		31
C9JRD2;C9JXB9;P25686-2;P25686	C9JRD2;C9JXB9;P25686-2;P25686	2;2;2;2	1;1;1;1	1;1;1;1	DnaJ homolog subfamily B member 2	DNAJB2	tr|C9JRD2|C9JRD2_HUMAN DnaJ homolog subfamily B member 2 (Fragment) OS=Homo sapiens GN=DNAJB2 PE=4 SV=1;tr|C9JXB9|C9JXB9_HUMAN DnaJ homolog subfamily B member 2 (Fragment) OS=Homo sapiens GN=DNAJB2 PE=4 SV=1;sp|P25686-2|DNJB2_HUMAN Isoform 2 of DnaJ homolo	4	2	1	1	2	2	1	2	2	2	1	1	2	1	1	0	1	1	1	0	1	1	1	1	0	1	1	1	0	1	1	9.6	5.3	5.3	25.411	228	228;244;277;324	3			7
C9JY28;C9JRX8;F5H189;Q9HD34;C9J799;H7C4Q5	C9JY28;C9JRX8;F5H189;Q9HD34;C9J799	3;3;3;3;2;1	3;3;3;3;2;1	3;3;3;3;2;1	LYR motif-containing protein 4	LYRM4	tr|C9JY28|C9JY28_HUMAN LYR motif-containing protein 4 OS=Homo sapiens GN=LYRM4 PE=4 SV=1;tr|C9JRX8|C9JRX8_HUMAN LYR motif-containing protein 4 OS=Homo sapiens GN=LYRM4 PE=4 SV=1;tr|F5H189|F5H189_HUMAN LYR motif-containing protein 4 OS=Homo sapiens GN=LYRM4	6	3	3	3	2	3	2	2	2	2	3	3	2	2	3	2	2	2	2	3	3	2	2	3	2	2	2	2	3	3	2	41.4	41.4	41.4	8.2474	70	70;96;130;91;40;74	4				22
C9JRZ6;Q9NX63;F8WAR4;G3V1K1;F8WD73	C9JRZ6;Q9NX63;F8WAR4;G3V1K1	10;10;9;8;2	10;10;9;8;2	10;10;9;8;2	MICOS complex subunit MIC19	CHCHD3	tr|C9JRZ6|C9JRZ6_HUMAN Coiled-coil-helix-coiled-coil-helix domain-containing protein 3, mitochondrial OS=Homo sapiens GN=CHCHD3 PE=4 SV=1;sp|Q9NX63|CHCH3_HUMAN Coiled-coil-helix-coiled-coil-helix domain-containing protein 3, mitochondrial OS=Homo sapiens G	5	10	10	10	8	9	8	8	7	9	8	10	9	8	9	8	8	7	9	8	10	9	8	9	8	8	7	9	8	10	9	33.6	33.6	33.6	26.694	232	232;227;241;138;63	3.01			92	1
C9JS35;Q92890;Q92890-1;A6NJ11;A8MW31;C9JNP9;C9IZG3;C9J6N9	C9JS35;Q92890;Q92890-1;A6NJ11;A8MW31	10;10;10;9;8;4;3;2	10;10;10;9;8;4;3;2	10;10;10;9;8;4;3;2	Ubiquitin fusion degradation protein 1 homolog	UFD1L	tr|C9JS35|C9JS35_HUMAN Ubiquitin fusion degradation protein 1 homolog OS=Homo sapiens GN=UFD1L PE=4 SV=2;sp|Q92890|UFD1_HUMAN Ubiquitin fusion degradation protein 1 homolog OS=Homo sapiens GN=UFD1L PE=1 SV=3;sp|Q92890-1|UFD1_HUMAN Isoform Long of Ubiquitin	8	10	10	10	8	5	5	8	5	8	8	8	8	8	5	5	8	5	8	8	8	8	8	5	5	8	5	8	8	8	8	35.6	35.6	35.6	38.53	343	343;307;343;296;266;159;190;136	2.51		42	43
C9JSC3;Q9NZQ3-5;Q9NZQ3-4;Q9NZQ3-3;Q9NZQ3-2;Q9NZQ3;F8WCR8;C9JC20;C9JMQ4;H7C2K2	C9JSC3;Q9NZQ3-5;Q9NZQ3-4;Q9NZQ3-3;Q9NZQ3-2;Q9NZQ3	3;3;3;3;3;3;1;1;1;1	3;3;3;3;3;3;1;1;1;1	3;3;3;3;3;3;1;1;1;1	NCK-interacting protein with SH3 domain	NCKIPSD	tr|C9JSC3|C9JSC3_HUMAN NCK-interacting protein with SH3 domain (Fragment) OS=Homo sapiens GN=NCKIPSD PE=4 SV=1;sp|Q9NZQ3-5|SPN90_HUMAN Isoform 5 of NCK-interacting protein with SH3 domain OS=Homo sapiens GN=NCKIPSD;sp|Q9NZQ3-4|SPN90_HUMAN Isoform 4 of NCK-	10	3	3	3	2	1	2	1	1	1	0	0	1	2	1	2	1	1	1	0	0	1	2	1	2	1	1	1	0	0	1	8.9	8.9	8.9	41.811	395	395;596;651;715;722;722;58;166;204;268	1	9
E9PDX6;E7ES23;Q5JRX3;Q5JRX3-2;C9JSL2;B1APQ0;B1APQ1;H0Y7L7	E9PDX6;E7ES23;Q5JRX3;Q5JRX3-2;C9JSL2	8;8;8;8;8;3;1;1	8;8;8;8;8;3;1;1	8;8;8;8;8;3;1;1	Presequence protease, mitochondrial	PITRM1	tr|E9PDX6|E9PDX6_HUMAN Presequence protease, mitochondrial OS=Homo sapiens GN=PITRM1 PE=3 SV=2;tr|E7ES23|E7ES23_HUMAN Presequence protease, mitochondrial OS=Homo sapiens GN=PITRM1 PE=3 SV=1;sp|Q5JRX3|PREP_HUMAN Presequence protease, mitochondrial OS=Homo s	8	8	8	8	5	4	5	6	6	5	6	6	5	5	4	5	6	6	5	6	6	5	5	4	5	6	6	5	6	6	5	9.3	9.3	9.3	116.3	1030	1030;939;1037;1038;1038;184;86;259	1	53
F5H6I7;C9JUU1;Q6DD88	F5H6I7;C9JUU1;Q6DD88	3;3;3	3;3;3	3;3;3	Atlastin-3	ATL3	tr|F5H6I7|F5H6I7_HUMAN Atlastin-3 OS=Homo sapiens GN=ATL3 PE=4 SV=1;tr|C9JUU1|C9JUU1_HUMAN Atlastin-3 OS=Homo sapiens GN=ATL3 PE=4 SV=1;sp|Q6DD88|ATLA3_HUMAN Atlastin-3 OS=Homo sapiens GN=ATL3 PE=1 SV=1	3	3	3	3	0	1	2	1	1	1	0	1	1	0	1	2	1	1	1	0	1	1	0	1	2	1	1	1	0	1	1	6.5	6.5	6.5	58.772	523	523;568;541	2		8
F8VNT9;F8VV56;F8W022;F8VWK8;C9JV86;F8VZE2;Q8N6Z9;P08962	F8VNT9;F8VV56;F8W022;F8VWK8;C9JV86;F8VZE2;Q8N6Z9;P08962	2;2;2;2;2;2;2;2	2;2;2;2;2;2;2;2	2;2;2;2;2;2;2;2	Tetraspanin;CD63 antigen	CD63	tr|F8VNT9|F8VNT9_HUMAN CD63 antigen (Fragment) OS=Homo sapiens GN=CD63 PE=4 SV=1;tr|F8VV56|F8VV56_HUMAN CD63 antigen OS=Homo sapiens GN=CD63 PE=4 SV=1;tr|F8W022|F8W022_HUMAN CD63 antigen (Fragment) OS=Homo sapiens GN=CD63 PE=4 SV=1;tr|F8VWK8|F8VWK8_HUMAN C	8	2	2	2	1	2	1	1	1	2	1	1	1	1	2	1	1	1	2	1	1	1	1	2	1	1	1	2	1	1	1	9	9	9	14.265	133	133;145;215;217;236;156;215;238	2.07		14	1
C9JV95;Q9NY93;G3V0G3;H7C3E9;F8WDT8;F8WEI3;H7BZN7	C9JV95;Q9NY93;G3V0G3;H7C3E9;F8WDT8	15;15;12;12;10;4;3	15;15;12;12;10;4;3	15;15;12;12;10;4;3	Probable ATP-dependent RNA helicase DDX56	DDX56	tr|C9JV95|C9JV95_HUMAN Probable ATP-dependent RNA helicase DDX56 OS=Homo sapiens GN=DDX56 PE=4 SV=1;sp|Q9NY93|DDX56_HUMAN Probable ATP-dependent RNA helicase DDX56 OS=Homo sapiens GN=DDX56 PE=1 SV=1;tr|G3V0G3|G3V0G3_HUMAN DEAD (Asp-Glu-Ala-Asp) box polypep	7	15	15	15	11	12	13	10	12	9	9	10	10	11	12	13	10	12	9	9	10	10	11	12	13	10	12	9	9	10	10	31.2	31.2	31.2	57.274	507	507;547;375;396;185;103;182	2.03		111	3
C9JW74;Q5EB52-2;Q5EB52;C9JWU9;C9JSW2;Q5EB52-3;C9JRA9;C9JCM6;C9JG66;C9JUD2	C9JW74;Q5EB52-2;Q5EB52;C9JWU9;C9JSW2;Q5EB52-3;C9JRA9;C9JCM6	4;4;4;3;3;3;2;2;1;1	4;4;4;3;3;3;2;2;1;1	4;4;4;3;3;3;2;2;1;1	Mesoderm-specific transcript homolog protein	MEST	tr|C9JW74|C9JW74_HUMAN Mesoderm-specific transcript homolog protein OS=Homo sapiens GN=MEST PE=4 SV=1;sp|Q5EB52-2|MEST_HUMAN Isoform 2 of Mesoderm-specific transcript homolog protein OS=Homo sapiens GN=MEST;sp|Q5EB52|MEST_HUMAN Mesoderm-specific transcript	10	4	4	4	2	3	4	4	4	3	4	3	3	2	3	4	4	4	3	4	3	3	2	3	4	4	4	3	4	3	3	18.2	18.2	18.2	34.348	296	296;326;335;207;232;292;160;173;118;127	2.94		2	34
C9JX01;Q9UM00-2;Q9UM00	C9JX01;Q9UM00-2;Q9UM00	3;3;3	3;3;3	3;3;3	Transmembrane and coiled-coil domain-containing protein 1	TMCO1	tr|C9JX01|C9JX01_HUMAN Transmembrane and coiled-coil domain-containing protein 1 OS=Homo sapiens GN=TMCO1 PE=4 SV=2;sp|Q9UM00-2|TMCO1_HUMAN Isoform 2 of Transmembrane and coiled-coil domain-containing protein 1 OS=Homo sapiens GN=TMCO1;sp|Q9UM00|TMCO1_HUMA	3	3	3	3	3	2	2	3	3	2	1	2	3	3	2	2	3	3	2	1	2	3	3	2	2	3	3	2	1	2	3	21.9	21.9	21.9	18.819	169	169;169;188	4				24
E9PAW8;O95905;C9JX46;F2Z2R1;C9J316	E9PAW8;O95905;C9JX46	3;3;3;1;1	3;3;3;1;1	3;3;3;1;1	Protein SGT1	ECD	tr|E9PAW8|E9PAW8_HUMAN Protein SGT1 OS=Homo sapiens GN=ECD PE=4 SV=1;sp|O95905|SGT1_HUMAN Protein SGT1 OS=Homo sapiens GN=ECD PE=1 SV=1;tr|C9JX46|C9JX46_HUMAN Protein SGT1 OS=Homo sapiens GN=ECD PE=4 SV=1	5	3	3	3	2	0	0	3	2	2	2	0	0	2	0	0	3	2	2	2	0	0	2	0	0	3	2	2	2	0	0	7.8	7.8	7.8	67.711	601	601;644;677;163;212	1.36	7	4
Q3LGB0;C9JXD2;P10451-3;P10451-4;P10451-5;P10451-2;P10451;D6R9C5;CON__P31096	Q3LGB0;C9JXD2;P10451-3;P10451-4;P10451-5;P10451-2;P10451;D6R9C5	3;3;3;3;3;3;3;2;1	3;3;3;3;3;3;3;2;1	3;3;3;3;3;3;3;2;1	Osteopontin	opn;SPP1	tr|Q3LGB0|Q3LGB0_HUMAN Osteopontin (Fragment) OS=Homo sapiens GN=opn PE=2 SV=1;tr|C9JXD2|C9JXD2_HUMAN Osteopontin OS=Homo sapiens GN=SPP1 PE=4 SV=1;sp|P10451-3|OSTP_HUMAN Isoform C of Osteopontin OS=Homo sapiens GN=SPP1;sp|P10451-4|OSTP_HUMAN Isoform D of	9	3	3	3	2	2	3	1	2	2	2	2	2	2	2	3	1	2	2	2	2	2	2	2	3	1	2	2	2	2	2	14.3	14.3	14.3	30.775	273	273;292;287;292;300;300;314;241;262	2		18
E5RHK8;C9JXE5;Q9UQ16-2;Q9UQ16-3;Q9UQ16;Q9UQ16-4;Q6P2G1;E5RIK2	E5RHK8;C9JXE5;Q9UQ16-2;Q9UQ16-3;Q9UQ16;Q9UQ16-4;Q6P2G1;E5RIK2	10;10;10;10;10;10;9;7	1;1;1;1;1;1;1;1	1;1;1;1;1;1;1;1	Dynamin-3	DNM3	tr|E5RHK8|E5RHK8_HUMAN Dynamin-3 OS=Homo sapiens GN=DNM3 PE=3 SV=1;tr|C9JXE5|C9JXE5_HUMAN Dynamin-3 OS=Homo sapiens GN=DNM3 PE=3 SV=1;sp|Q9UQ16-2|DYN3_HUMAN Isoform 2 of Dynamin-3 OS=Homo sapiens GN=DNM3;sp|Q9UQ16-3|DYN3_HUMAN Isoform 3 of Dynamin-3 OS=Hom	8	10	1	1	9	5	10	7	7	7	8	7	6	0	0	1	0	0	0	0	0	0	0	0	1	0	0	0	0	0	0	17.1	2.3	2.3	72.889	639	639;873;859;863;869;873;555;445	1	1
C9JYA1;O15504-2;O15504;B4DT96	C9JYA1;O15504-2;O15504;B4DT96	2;2;2;1	2;2;2;1	2;2;2;1	Nucleoporin-like protein 2	NUPL2	tr|C9JYA1|C9JYA1_HUMAN Nucleoporin-like protein 2 (Fragment) OS=Homo sapiens GN=NUPL2 PE=4 SV=1;sp|O15504-2|NUPL2_HUMAN Isoform 2 of Nucleoporin-like protein 2 OS=Homo sapiens GN=NUPL2;sp|O15504|NUPL2_HUMAN Nucleoporin-like protein 2 OS=Homo sapiens GN=NUP	4	2	2	2	1	1	1	1	1	1	2	1	1	1	1	1	1	1	1	2	1	1	1	1	1	1	1	1	2	1	1	6.2	6.2	6.2	46.4	435	435;224;423;155	1.9	1	9
C9JYM0;O75817	C9JYM0;O75817	5;5	5;5	5;5	Ribonuclease P protein subunit p20	POP7	tr|C9JYM0|C9JYM0_HUMAN Ribonuclease P protein subunit p20 (Fragment) OS=Homo sapiens GN=POP7 PE=4 SV=1;sp|O75817|POP7_HUMAN Ribonuclease P protein subunit p20 OS=Homo sapiens GN=POP7 PE=1 SV=2	2	5	5	5	4	5	4	4	4	4	4	3	4	4	5	4	4	4	4	4	3	4	4	5	4	4	4	4	4	3	4	32.8	32.8	32.8	15.324	137	137;140	4				42
C9JYQ9;H0Y8C2;Q6P5R6	C9JYQ9;H0Y8C2;Q6P5R6	5;5;5	3;3;3	3;3;3	60S ribosomal protein L22-like 1	RPL22L1	tr|C9JYQ9|C9JYQ9_HUMAN 60S ribosomal protein L22-like 1 OS=Homo sapiens GN=RPL22L1 PE=4 SV=1;tr|H0Y8C2|H0Y8C2_HUMAN 60S ribosomal protein L22-like 1 (Fragment) OS=Homo sapiens GN=RPL22L1 PE=4 SV=1;sp|Q6P5R6|RL22L_HUMAN 60S ribosomal protein L22-like 1 OS=H	3	5	3	3	4	4	5	5	4	4	4	4	5	2	2	3	3	2	2	2	2	3	2	2	3	3	2	2	2	2	3	47.1	39.7	39.7	14.478	121	121;142;122	4				29
C9JZP6	C9JZP6	1	1	1		DHRS2	tr|C9JZP6|C9JZP6_HUMAN Dehydrogenase/reductase SDR family member 2 (Fragment) OS=Homo sapiens GN=DHRS2 PE=3 SV=2	1	1	1	1	1	0	1	1	1	0	0	1	1	1	0	1	1	1	0	0	1	1	1	0	1	1	1	0	0	1	1	3.1	3.1	3.1	23.818	225	225	4				7
C9JZR2;O60716-5;O60716-3;O60716-2;O60716;O60716-13;O60716-11;O60716-10;O60716-9;E9PIE5;F8WA43;O60716-21;O60716-19;O60716-18;O60716-17;O60716-8;O60716-7;O60716-6;O60716-4;O60716-16;O60716-15;O60716-14;O60716-12;O60716-24;O60716-23;O60716-22;O60716-20;O60716-29;O60716-27;O60716-26;O60716-25;O60716-32;O60716-31;O60716-30;O60716-28;E9PRE2;H0YC95;E9PKY0;E9PKL1	C9JZR2;O60716-5;O60716-3;O60716-2;O60716;O60716-13;O60716-11;O60716-10;O60716-9;E9PIE5;F8WA43;O60716-21;O60716-19;O60716-18;O60716-17;O60716-8;O60716-7;O60716-6;O60716-4;O60716-16;O60716-15;O60716-14;O60716-12;O60716-24;O60716-23;O60716-22;O60716-20;O60716-29;O60716-27;O60716-26;O60716-25;O60716-32;O60716-31;O60716-30;O60716-28	27;27;27;27;27;26;26;26;26;25;25;25;25;25;25;25;25;25;25;24;24;24;24;23;23;23;23;17;17;17;17;15;15;15;15;8;4;4;2	27;27;27;27;27;26;26;26;26;25;25;25;25;25;25;25;25;25;25;24;24;24;24;23;23;23;23;17;17;17;17;15;15;15;15;8;4;4;2	27;27;27;27;27;26;26;26;26;25;25;25;25;25;25;25;25;25;25;24;24;24;24;23;23;23;23;17;17;17;17;15;15;15;15;8;4;4;2	Catenin delta-1	CTNND1	tr|C9JZR2|C9JZR2_HUMAN Catenin delta-1 OS=Homo sapiens GN=CTNND1 PE=4 SV=2;sp|O60716-5|CTND1_HUMAN Isoform 1A of Catenin delta-1 OS=Homo sapiens GN=CTNND1;sp|O60716-3|CTND1_HUMAN Isoform 1AC of Catenin delta-1 OS=Homo sapiens GN=CTNND1;sp|O60716-2|CTND1_HU	39	27	27	27	22	22	22	20	15	20	18	16	17	22	22	22	20	15	20	18	16	17	22	22	22	20	15	20	18	16	17	34	34	34	104.85	938	938;933;939;962;968;879;885;908;914;918;947;832;838;861;867;913;919;942;948;859;865;888;894;812;818;841;847;610;616;639;645;590;596;619;625;261;123;126;129	1.09	212	1	8	1
C9JZR4;E9PB03;Q9NP61;B0QYV8;B0QYV9;H0Y6A0	C9JZR4;E9PB03;Q9NP61;B0QYV8	5;5;5;4;2;2	4;4;4;3;1;2	3;3;3;2;1;2	ADP-ribosylation factor GTPase-activating protein 3	ARFGAP3	tr|C9JZR4|C9JZR4_HUMAN ADP-ribosylation factor GTPase-activating protein 3 OS=Homo sapiens GN=ARFGAP3 PE=4 SV=2;tr|E9PB03|E9PB03_HUMAN ADP-ribosylation factor GTPase-activating protein 3 OS=Homo sapiens GN=ARFGAP3 PE=4 SV=1;sp|Q9NP61|ARFG3_HUMAN ADP-ribosy	6	5	4	3	3	4	4	2	3	2	3	4	2	2	3	3	2	2	2	2	3	1	2	3	3	2	2	2	2	3	1	13.7	11.5	8.3	48.884	444	444;472;516;152;92;273	2.38		15	9
C9JZY6;P62256;H7C4M9;C9JZG9;A4D1L6;C9J8Q9	C9JZY6;P62256;H7C4M9;C9JZG9;A4D1L6	5;5;4;4;4;2	5;5;4;4;4;2	5;5;4;4;4;2	Ubiquitin-conjugating enzyme E2 H	UBE2H	tr|C9JZY6|C9JZY6_HUMAN Ubiquitin-conjugating enzyme E2 H (Fragment) OS=Homo sapiens GN=UBE2H PE=3 SV=1;sp|P62256|UBE2H_HUMAN Ubiquitin-conjugating enzyme E2 H OS=Homo sapiens GN=UBE2H PE=1 SV=1;tr|H7C4M9|H7C4M9_HUMAN Ubiquitin-conjugating enzyme E2 H (Frag	6	5	5	5	5	5	4	5	1	4	4	5	3	5	5	4	5	1	4	4	5	3	5	5	4	5	1	4	4	5	3	43.9	43.9	43.9	13.818	123	123;183;62;103;152;149	3.5			22	22
C9K039;P53814-5;P53814;P53814-6;B5MC56;C9JGQ0;P53814-2	C9K039;P53814-5;P53814;P53814-6;B5MC56	4;4;4;4;3;1;1	4;4;4;4;3;1;1	4;4;4;4;3;1;1	Smoothelin	SMTN	tr|C9K039|C9K039_HUMAN Smoothelin OS=Homo sapiens GN=SMTN PE=4 SV=2;sp|P53814-5|SMTN_HUMAN Isoform B2 of Smoothelin OS=Homo sapiens GN=SMTN;sp|P53814|SMTN_HUMAN Smoothelin OS=Homo sapiens GN=SMTN PE=1 SV=7;sp|P53814-6|SMTN_HUMAN Isoform B3 of Smoothelin OS	7	4	4	4	1	0	0	0	0	1	0	2	2	1	0	0	0	0	1	0	2	2	1	0	0	0	0	1	0	2	2	5.3	5.3	5.3	99.148	913	913;915;917;940;938;37;461	1	7
C9K0X5;O95149;H3BRI5;H3BSK1;H3BUB4;H3BQR0;H3BTA6	C9K0X5;O95149;H3BRI5;H3BSK1;H3BUB4	5;5;4;3;3;2;2	5;5;4;3;3;2;2	5;5;4;3;3;2;2	Snurportin-1	SNUPN	tr|C9K0X5|C9K0X5_HUMAN Snurportin-1 OS=Homo sapiens GN=SNUPN PE=4 SV=1;sp|O95149|SPN1_HUMAN Snurportin-1 OS=Homo sapiens GN=SNUPN PE=1 SV=1;tr|H3BRI5|H3BRI5_HUMAN Snurportin-1 (Fragment) OS=Homo sapiens GN=SNUPN PE=4 SV=1;tr|H3BSK1|H3BSK1_HUMAN Snurportin-	7	5	5	5	2	3	2	1	2	1	1	2	3	2	3	2	1	2	1	1	2	3	2	3	2	1	2	1	1	2	3	15.9	15.9	15.9	45.886	402	402;360;210;136;200;63;100	2		17
C9K0Y1;Q96GN5-4;Q96GN5-2;Q96GN5;C9IZR6	C9K0Y1;Q96GN5-4;Q96GN5-2;Q96GN5	6;6;6;6;1	6;6;6;6;1	6;6;6;6;1	Cell division cycle-associated 7-like protein	CDCA7L	tr|C9K0Y1|C9K0Y1_HUMAN Cell division cycle-associated 7-like protein OS=Homo sapiens GN=CDCA7L PE=4 SV=1;sp|Q96GN5-4|CDA7L_HUMAN Isoform 3 of Cell division cycle-associated 7-like protein OS=Homo sapiens GN=CDCA7L;sp|Q96GN5-2|CDA7L_HUMAN Isoform 2 of Cell	5	6	6	6	5	5	4	6	5	6	5	4	5	5	5	4	6	5	6	5	4	5	5	5	4	6	5	6	5	4	5	15.4	15.4	15.4	46.779	408	408;420;453;454;156	2.02		48	1
CACC_6His_SUMO1T95K_mCherry	CACC_6His_SUMO1T95K_mCherry	26	26	2			CACC_6His_SUMO1T95K_mCherry	1	26	26	2	3	3	2	23	23	23	23	20	22	3	3	2	23	23	23	23	20	22	0	0	0	2	2	2	0	0	0	73.1	73.1	7.3	38.992	342	342	3.12	42	25	223	161
CACC_6His_SUMO2T90K_mCherry;A8MUA9;A8MU27;P55854;B4DUW4	CACC_6His_SUMO2T90K_mCherry	25;3;3;3;3	5;3;3;3;3	4;2;2;2;2			CACC_6His_SUMO2T90K_mCherry	5	25	5	4	2	2	2	19	19	19	25	23	24	2	2	2	2	2	2	5	5	5	1	1	1	1	1	1	4	4	4	74.8	16.9	13.4	38.384	337	337;135;147;103;141	2.61	45	13	9	55
CON__A2A4G1	CON__A2A4G1	12	1	1				1	12	1	1	9	8	8	8	9	10	9	11	7	0	0	0	0	1	0	0	0	0	0	0	0	0	1	0	0	0	0	17.8	2.6	2.6	49.493	456	456	2		1
CON__A2I7N0	CON__A2I7N0	8	2	2				1	8	2	2	1	3	2	4	4	4	5	5	5	0	0	0	1	1	1	2	1	1	0	0	0	1	1	1	2	1	1	25.3	7.3	7.3	46.311	411	411	2		7
CON__A2I7N1	CON__A2I7N1	8	8	1				1	8	8	1	3	5	4	5	5	5	5	6	6	3	5	4	5	5	5	5	6	6	1	1	1	1	1	1	1	1	1	22.6	22.6	2.7	46.397	411	411	2.04		52	2
CON__ENSEMBL:ENSBTAP00000014147	CON__ENSEMBL:ENSBTAP00000014147	2	2	2				1	2	2	2	1	2	1	0	2	2	2	2	1	1	2	1	0	2	2	2	2	1	1	2	1	0	2	2	2	2	1	27.4	27.4	27.4	11.756	113	113	3			13
CON__ENSEMBL:ENSBTAP00000018229	CON__ENSEMBL:ENSBTAP00000018229	12	12	4				1	12	12	4	8	8	10	8	9	9	9	11	8	8	8	10	8	9	9	9	11	8	3	2	3	3	3	3	3	3	4	21.3	21.3	6.3	53.661	475	475	2.04	2	104	2	2
CON__ENSEMBL:ENSBTAP00000024462;CON__ENSEMBL:ENSBTAP00000024466	CON__ENSEMBL:ENSBTAP00000024462;CON__ENSEMBL:ENSBTAP00000024466	6;5	6;5	6;5			;	2	6	6	6	2	3	1	1	2	0	3	3	2	2	3	1	1	2	0	3	3	2	2	3	1	1	2	0	3	3	2	18.6	18.6	18.6	46.543	419	419;401	1.85	3	17
CON__ENSEMBL:ENSBTAP00000038329	CON__ENSEMBL:ENSBTAP00000038329	1	1	1				1	1	1	1	1	1	1	1	1	1	1	1	1	1	1	1	1	1	1	1	1	1	1	1	1	1	1	1	1	1	1	15	15	15	8.5787	80	80	2		11
CON__P00761	CON__P00761	6	6	6				1	6	6	6	6	6	6	6	6	6	6	6	6	6	6	6	6	6	6	6	6	6	6	6	6	6	6	6	6	6	6	26.8	26.8	26.8	24.409	231	231	2.97	50	68	73	157
CON__P01966;G3V1N2;P69905;P02008	CON__P01966;G3V1N2;P69905	8;4;4;1	8;4;4;1	8;4;4;1	Hemoglobin subunit alpha	HBA2;HBA1	;tr|G3V1N2|G3V1N2_HUMAN HCG1745306, isoform CRA_a OS=Homo sapiens GN=HBA2 PE=3 SV=1;sp|P69905|HBA_HUMAN Hemoglobin subunit alpha OS=Homo sapiens GN=HBA1 PE=1 SV=2	4	8	8	8	7	5	6	6	5	6	7	8	6	7	5	6	6	5	6	7	8	6	7	5	6	6	5	6	7	8	6	58.5	58.5	58.5	15.184	142	142;110;142;142	3.85		2	15	107
CON__P02070;CON__Q3SX09;A8MUF7;F8W6P5;E9PEW8;E9PBW4;E9PFT6;E9PBX7;P69892;P69891;P68871;P02100;P02042	CON__P02070	11;4;1;1;1;1;1;1;1;1;1;1;1	11;4;1;1;1;1;1;1;1;1;1;1;1	11;4;1;1;1;1;1;1;1;1;1;1;1				13	11	11	11	7	10	9	8	9	9	9	9	9	7	10	9	8	9	9	9	9	9	7	10	9	8	9	9	9	9	9	71	71	71	15.954	145	145;201;87;90;104;137;141;158;147;147;147;147;147	3.94			7	113
CON__P02533;P02533;CON__Q61782	CON__P02533;P02533	22;22;4	8;8;1	3;3;1	Keratin, type I cytoskeletal 14	KRT14	;sp|P02533|K1C14_HUMAN Keratin, type I cytoskeletal 14 OS=Homo sapiens GN=KRT14 PE=1 SV=4	3	22	8	3	11	13	11	13	13	22	9	13	10	2	5	4	5	4	8	1	2	2	1	2	1	2	2	3	0	1	1	39	22.7	11.9	51.621	472	472;472;93	2.37	24	2	12	16
CON__P02535-1	CON__P02535-1	12	1	0				1	12	1	0	8	9	8	8	9	11	8	7	8	0	0	0	0	0	0	1	0	0	0	0	0	0	0	0	0	0	0	15.1	1.6	0	57.769	570	570	1	1
CON__P02662	CON__P02662	7	7	7				1	7	7	7	6	4	3	5	3	5	3	4	3	6	4	3	5	3	5	3	4	3	6	4	3	5	3	5	3	4	3	36.7	36.7	36.7	22.975	199	199	2.54	22	8	23	19
CON__P02663	CON__P02663	5	5	5				1	5	5	5	2	3	0	3	4	5	3	4	2	2	3	0	3	4	5	3	4	2	2	3	0	3	4	5	3	4	2	30	30	30	24.348	207	207	1.83	24	1	2	8
CON__P02666	CON__P02666	1	1	1				1	1	1	1	1	1	1	1	1	1	1	1	1	1	1	1	1	1	1	1	1	1	1	1	1	1	1	1	1	1	1	9.1	9.1	9.1	23.583	209	209	2.76	10		21	10
CON__P02668	CON__P02668	2	2	2				1	2	2	2	2	0	0	1	1	2	1	1	0	2	0	0	1	1	2	1	1	0	2	0	0	1	1	2	1	1	0	16.6	16.6	16.6	18.974	169	169	3.23	2		4	7
CON__P02754	CON__P02754	6	6	6				1	6	6	6	6	0	0	2	0	6	0	3	1	6	0	0	2	0	6	0	3	1	6	0	0	2	0	6	0	3	1	48.1	48.1	48.1	18.281	162	162	3.7			7	16
CON__P02769;H7C013	CON__P02769	52;2	52;2	46;0				2	52	52	46	44	48	43	44	45	48	47	47	47	44	48	43	44	45	48	47	47	47	39	43	38	39	40	43	41	41	42	69.2	69.2	65.2	69.293	607	607;197	2.14	387	1695	280	234
CON__P04259;F8W0C6	CON__P04259	24;6	14;2	0;0				2	24	14	0	9	10	10	11	14	24	8	10	8	1	2	2	3	5	14	0	2	2	0	0	0	0	0	0	0	0	0	35.5	23.8	0	59.998	564	564;179	1.75	30	1	7	6
CON__P05784	CON__P05784	14	2	2				1	14	2	2	11	13	12	12	13	13	12	13	10	1	2	1	1	2	1	1	1	0	1	2	1	1	2	1	1	1	0	29.3	11.6	11.6	47.538	423	423	2.75		6	3	3
CON__P05787;P05787;F8VXB4;F8VU64;F8VUG2;F8W1U3;CON__H-INV:HIT000292931;F8VP67;F8VRG4;Q9H552;CON__Q9H552;H0YIB2;CON__H-INV:HIT000016045;F8VVA1;F8VQY3;CON__REFSEQ:XP_092267;B4E192;CON__Q6KB66-1;Q6KB66-2;P14136-3;E9PAX3;P14136;P14136-2;Q6KB66;Q6KB66-3	CON__P05787;P05787;F8VXB4;F8VU64;F8VUG2	51;51;51;35;27;23;23;15;13;11;11;5;4;4;4;3;1;1;1;1;1;1;1;1;1	50;50;50;35;27;23;23;15;13;10;10;5;4;4;4;3;1;1;1;1;1;1;1;1;1	41;41;41;30;22;19;19;14;10;9;9;5;3;4;4;2;0;0;0;0;0;0;0;0;0	Keratin, type II cytoskeletal 8	KRT8	;sp|P05787|K2C8_HUMAN Keratin, type II cytoskeletal 8 OS=Homo sapiens GN=KRT8 PE=1 SV=7;tr|F8VXB4|F8VXB4_HUMAN Keratin, type II cytoskeletal 8 OS=Homo sapiens GN=KRT8 PE=3 SV=1;tr|F8VU64|F8VU64_HUMAN Keratin, type II cytoskeletal 8 OS=Homo sapiens GN=KRT8	25	51	50	41	49	47	47	49	47	48	47	50	49	48	46	46	48	46	47	46	49	48	39	38	38	40	38	39	38	40	40	82.4	82.4	71	53.704	483	483;483;511;329;273;289;443;113;177;499;499;83;99;107;180;213;407;452;422;431;431;432;438;452;487	2.12	28	1066	89	41
CON__P08727;P08727;C9JM50;CON__P19001;CON__Q99456;Q99456	CON__P08727;P08727	40;39;17;10;3;3	38;37;15;8;3;3	27;26;7;1;1;1	Keratin, type I cytoskeletal 19	KRT19	;sp|P08727|K1C19_HUMAN Keratin, type I cytoskeletal 19 OS=Homo sapiens GN=KRT19 PE=1 SV=4	6	40	38	27	38	34	34	35	36	38	36	37	31	36	32	32	33	34	36	34	35	29	27	25	25	25	26	26	25	25	23	86.8	82.8	67	44.091	400	400;400;196;403;494;494	2.18	16	498	29	48
CON__P08730-1	CON__P08730-1	11	1	1				1	11	1	1	6	7	6	7	7	10	7	8	7	0	0	1	1	1	1	1	1	1	0	0	1	1	1	1	1	1	1	19.2	2.7	2.7	47.754	437	437	2.86		4		3
CON__P08779;P08779;CON__Q9Z2K1;CON__Q3ZAW8	CON__P08779;P08779	25;25;8;8	17;17;5;5	13;13;2;2	Keratin, type I cytoskeletal 16	KRT16	;sp|P08779|K1C16_HUMAN Keratin, type I cytoskeletal 16 OS=Homo sapiens GN=KRT16 PE=1 SV=4	4	25	17	13	8	12	6	11	9	25	7	13	7	1	6	0	4	2	17	0	5	2	0	5	0	4	1	13	0	3	0	50.5	43.3	36.8	51.267	473	473;473;469;474	2.06	27	3	16	7
CON__P12763	CON__P12763	2	2	2				1	2	2	2	2	2	2	2	2	1	2	2	2	2	2	2	2	2	1	2	2	2	2	2	2	2	2	1	2	2	2	7	7	7	38.418	359	359	2		17
CON__P13645;P13645;CON__Q7Z3Y7;Q7Z3Y7;CON__Q148H6;CON__Q7Z3Z0;CON__Q7Z3Y8;Q7Z3Z0;Q7Z3Y8;E7ENV4;CON__Q14525;CON__Q9UE12;CON__Q15323;CON__A2A5Y0;CON__Q14532;CON__A2AB72;CON__O76015;CON__O76013;CON__Q7Z3Y9;CON__O76014;Q14525;Q15323;O76013-2;Q14532;O76014;O76015;O76013;Q7Z3Y9	CON__P13645;P13645	38;38;4;4;3;2;2;2;2;1;1;1;1;1;1;1;1;1;1;1;1;1;1;1;1;1;1;1	35;35;3;3;2;2;2;2;2;1;0;0;0;0;0;0;0;0;1;0;0;0;0;0;0;0;0;1	24;24;2;2;1;1;1;1;1;0;0;0;0;0;0;0;0;0;0;0;0;0;0;0;0;0;0;0	Keratin, type I cytoskeletal 10	KRT10	;sp|P13645|K1C10_HUMAN Keratin, type I cytoskeletal 10 OS=Homo sapiens GN=KRT10 PE=1 SV=6	28	38	35	24	30	28	27	28	31	37	23	26	28	28	26	25	26	29	34	21	23	26	20	17	17	18	20	23	14	16	18	51.8	50.6	40.3	59.51	593	593;584;486;464;464;450;459;450;459;379;404;416;416;416;448;453;456;467;468;471;404;416;417;448;449;456;467;468	2.56	222	133	193	235
CON__P13646-1	CON__P13646-1	12	1	1				1	12	1	1	5	7	4	5	6	8	8	6	6	0	1	0	0	0	0	1	0	0	0	1	0	0	0	0	1	0	0	22.9	2	2	49.586	458	458	3.5			1	1
CON__P13647;P13647;E7EU87;H0YI76;F8VV57;H0YIN9	CON__P13647;P13647;E7EU87	21;21;18;9;5;5	12;12;9;6;5;4	6;6;5;4;1;2	Keratin, type II cytoskeletal 5	KRT5	;sp|P13647|K2C5_HUMAN Keratin, type II cytoskeletal 5 OS=Homo sapiens GN=KRT5 PE=1 SV=3;tr|E7EU87|E7EU87_HUMAN Keratin, type II cytoskeletal 5 OS=Homo sapiens GN=KRT5 PE=3 SV=1	6	21	12	6	10	13	15	10	12	18	9	10	11	4	6	8	4	4	9	4	4	6	2	3	4	2	2	4	2	2	3	29.5	20.5	11.7	62.378	590	590;590;555;201;132;196	2.18	40	5	21	17
CON__P15497	CON__P15497	26	26	26				1	26	26	26	17	19	19	17	17	19	22	23	21	17	19	19	17	17	19	22	23	21	17	19	19	17	17	19	22	23	21	68.7	68.7	68.7	30.276	265	265	3.14	1	3	194	37
CON__P17690;P02749	CON__P17690;P02749	2;1	2;1	2;1	Beta-2-glycoprotein 1	APOH	;sp|P02749|APOH_HUMAN Beta-2-glycoprotein 1 OS=Homo sapiens GN=APOH PE=1 SV=3	2	2	2	2	1	1	2	1	2	2	2	2	1	1	1	2	1	2	2	2	2	1	1	1	2	1	2	2	2	2	1	5.2	5.2	5.2	38.252	345	345;345	2		14
CON__P17697	CON__P17697	1	1	1				1	1	1	1	0	0	0	0	0	0	0	0	1	0	0	0	0	0	0	0	0	1	0	0	0	0	0	0	0	0	1	3.6	3.6	3.6	51.113	439	439	3			1
CON__P19013;F8VS64;P19013;F5H8K9;F8VX05;F8VZR6;H0YIC5	CON__P19013;F8VS64;P19013;F5H8K9	6;6;6;5;2;2;1	3;3;3;2;2;2;1	2;2;2;1;2;2;0	Keratin, type II cytoskeletal 4	KRT4	;tr|F8VS64|F8VS64_HUMAN Keratin, type II cytoskeletal 4 OS=Homo sapiens GN=KRT4 PE=3 SV=1;sp|P19013|K2C4_HUMAN Keratin, type II cytoskeletal 4 OS=Homo sapiens GN=KRT4 PE=1 SV=4;tr|F5H8K9|F5H8K9_HUMAN Keratin, type II cytoskeletal 4 OS=Homo sapiens GN=KRT4	7	6	3	2	3	4	3	3	3	3	5	3	2	0	1	0	0	0	0	2	0	0	0	1	0	0	0	0	1	0	0	10.8	6.1	4	63.91	594	594;520;534;500;78;86;285	1.67	2		1
CON__P34955	CON__P34955	12	12	12				1	12	12	12	9	5	7	8	9	10	11	11	10	9	5	7	8	9	10	11	11	10	9	5	7	8	9	10	11	11	10	31.2	31.2	31.2	46.103	416	416	2.01		93	1
CON__P35908;Q01546;CON__Q9R0H5	CON__P35908	48;9;3	1;0;0	1;0;0				3	48	1	1	33	32	29	30	35	41	25	22	28	1	0	1	0	1	0	0	0	0	1	0	1	0	1	0	0	0	0	77.5	5.6	5.6	65.865	645	645;638;524	3.67			1	2
CON__P41361;Q8TCE1	CON__P41361	18;2	18;2	15;0				2	18	18	15	13	12	11	13	12	14	15	16	13	13	12	11	13	12	14	15	16	13	10	9	8	10	9	11	12	13	11	48.4	48.4	44.7	52.347	465	465;259	2		151
E7EQV7;CON__P48668;P48668;CON__P02538;P02538;E7EUE8	E7EQV7;CON__P48668;P48668;CON__P02538;P02538;E7EUE8	23;23;23;22;22;21	1;1;1;1;1;1	1;1;1;1;1;1	Keratin, type II cytoskeletal 6C;Keratin, type II cytoskeletal 6A	KRT6C;KRT6A	tr|E7EQV7|E7EQV7_HUMAN Keratin, type II cytoskeletal 6C OS=Homo sapiens GN=KRT6C PE=3 SV=2;;sp|P48668|K2C6C_HUMAN Keratin, type II cytoskeletal 6C OS=Homo sapiens GN=KRT6C PE=1 SV=3;;sp|P02538|K2C6A_HUMAN Keratin, type II cytoskeletal 6A OS=Homo sapiens GN	6	23	1	1	9	11	10	12	14	23	8	11	8	0	1	0	1	0	1	0	1	0	0	1	0	1	0	1	0	1	0	34.8	3.1	3.1	58.468	549	549;564;564;564;564;520	2.17	3		2	1
CON__Q04695;Q04695;H9KV34;A8MW45;F5H7G6;C9JH30;CON__Q99PS0	CON__Q04695;Q04695	19;19;7;7;5;5;1	3;3;2;2;2;2;1	1;1;1;1;1;1;0	Keratin, type I cytoskeletal 17	KRT17	;sp|Q04695|K1C17_HUMAN Keratin, type I cytoskeletal 17 OS=Homo sapiens GN=KRT17 PE=1 SV=2	7	19	3	1	8	8	8	10	9	18	8	11	7	0	0	0	0	0	3	0	0	0	0	0	0	0	0	1	0	0	0	33.3	6.5	1.6	48.105	432	432;432;437;441;177;177;422	1	3
CON__Q29443;CON__Q0IIK2;E7EQB2;E7ER44;B7Z4X2;P02788	CON__Q29443;CON__Q0IIK2	8;8;1;1;1;1	8;8;1;1;1;1	8;8;1;1;1;1			;	6	8	8	8	3	4	3	4	4	4	7	6	4	3	4	3	4	4	4	7	6	4	3	4	3	4	4	4	7	6	4	13.6	13.6	13.6	75.829	685	685;704;696;708;666;710	1.55	28	34
CON__Q1RMK2	CON__Q1RMK2	8	8	8				1	8	8	8	6	6	7	7	7	6	8	6	7	6	6	7	7	7	6	8	6	7	6	6	7	7	7	6	8	6	7	18.4	18.4	18.4	65.056	597	597	1.19	97	20	1
CON__Q1RMN8	CON__Q1RMN8	1	1	1				1	1	1	1	1	1	0	1	1	1	1	1	1	1	1	0	1	1	1	1	1	1	1	1	0	1	1	1	1	1	1	6.4	6.4	6.4	24.536	234	234	3			11
CON__Q2KIF2	CON__Q2KIF2	7	7	7				1	7	7	7	3	3	3	3	4	2	7	7	4	3	3	3	3	4	2	7	7	4	3	3	3	3	4	2	7	7	4	21.7	21.7	21.7	38.348	346	346	2.03		38	1
CON__Q2KIT0	CON__Q2KIT0	2	2	2				1	2	2	2	1	2	1	2	1	2	2	2	1	1	2	1	2	1	2	2	2	1	1	2	1	2	1	2	2	2	1	15.7	15.7	15.7	20.646	191	191	4				14
CON__Q2KIU3	CON__Q2KIU3	1	1	1				1	1	1	1	0	0	1	1	0	0	1	0	0	0	0	1	1	0	0	1	0	0	0	0	1	1	0	0	1	0	0	7	7	7	22.911	215	215	3			3
CON__Q2KJF1;B3KWB5;P04217-2;P04217	CON__Q2KJF1	12;1;1;1	12;1;1;1	12;1;1;1				4	12	12	12	8	7	7	9	10	9	10	11	11	8	7	7	9	10	9	10	11	11	8	7	7	9	10	9	10	11	11	34.2	34.2	34.2	53.553	503	503;345;373;495	1.99	1	87
CON__Q32PI4	CON__Q32PI4	2	2	2				1	2	2	2	1	1	1	2	2	1	2	2	2	1	1	1	2	2	1	2	2	2	1	1	1	2	2	1	2	2	2	4	4	4	68.932	618	618	2.62		6	10
CON__Q32PJ2	CON__Q32PJ2	10	10	10				1	10	10	10	4	3	1	2	1	3	9	9	6	4	3	1	2	1	3	9	9	6	4	3	1	2	1	3	9	9	6	25.5	25.5	25.5	43.017	380	380	2.12	1	35	6
CON__Q3KNV1;P08729;CON__P08729;E7ES34;F8VZY5;F5GZD1;CON__Q9DCV7	CON__Q3KNV1;P08729;CON__P08729;E7ES34;F8VZY5;F5GZD1	15;15;14;12;11;10;7	10;10;9;7;8;7;2	10;10;9;7;8;7;2	Keratin, type II cytoskeletal 7	KRT7	;sp|P08729|K2C7_HUMAN Keratin, type II cytoskeletal 7 OS=Homo sapiens GN=KRT7 PE=1 SV=5;;tr|E7ES34|E7ES34_HUMAN Keratin, type II cytoskeletal 7 OS=Homo sapiens GN=KRT7 PE=3 SV=2;tr|F8VZY5|F8VZY5_HUMAN Keratin, type II cytoskeletal 7 (Fragment) OS=Homo sapi	7	15	10	10	6	7	6	10	14	13	8	9	5	1	2	1	6	9	8	3	4	1	1	2	1	6	9	8	3	4	1	30.9	23.7	23.7	51.385	469	469;469;469;445;340;403;457	2		43
CON__Q3MHN5	CON__Q3MHN5	10	2	2				1	10	2	2	6	7	8	6	7	7	7	10	6	1	1	1	1	1	1	1	2	2	1	1	1	1	1	1	1	2	2	18.8	4	4	53.341	474	474	2.15		12		1
CON__Q3SZV7	CON__Q3SZV7	4	4	4				1	4	4	4	2	3	3	3	3	3	3	2	3	2	3	3	3	3	3	3	2	3	2	3	3	3	3	3	3	2	3	12.4	12.4	12.4	52.295	460	460	2		27
CON__Q3Y5Z3	CON__Q3Y5Z3	4	4	4				1	4	4	4	4	4	4	3	3	3	4	4	4	4	4	4	3	3	3	4	4	4	4	4	4	3	3	3	4	4	4	19.2	19.2	19.2	26.133	240	240	3			35
CON__Q3ZBD7	CON__Q3ZBD7	9	1	1				1	9	1	1	8	8	9	8	9	9	9	9	6	1	1	1	1	1	1	1	1	1	1	1	1	1	1	1	1	1	1	21.5	4.8	4.8	62.87	557	557	2		39
CON__Q5D862;Q5D862	CON__Q5D862;Q5D862	3;3	3;3	3;3	Filaggrin-2	FLG2	;sp|Q5D862|FILA2_HUMAN Filaggrin-2 OS=Homo sapiens GN=FLG2 PE=1 SV=1	2	3	3	3	1	1	1	1	2	3	1	1	2	1	1	1	1	2	3	1	1	2	1	1	1	1	2	3	1	1	2	3.1	3.1	3.1	248.07	2391	2391;2391	2.57	9	4	8	9
CON__Q6IFX2	CON__Q6IFX2	13	1	0				1	13	1	0	7	7	5	6	7	12	6	7	5	1	1	0	0	0	0	0	0	0	0	0	0	0	0	0	0	0	0	19.9	1.8	0	50.133	452	452	3.5			1	1
CON__Q86YZ3;Q86YZ3	CON__Q86YZ3;Q86YZ3	7;7	7;7	7;7	Hornerin	HRNR	;sp|Q86YZ3|HORN_HUMAN Hornerin OS=Homo sapiens GN=HRNR PE=1 SV=2	2	7	7	7	5	5	4	2	3	4	3	1	2	5	5	4	2	3	4	3	1	2	5	5	4	2	3	4	3	1	2	9.4	9.4	9.4	282.39	2850	2850;2850	2.45	28	1	16	21
CON__Q9TTE1	CON__Q9TTE1	7	2	2				1	7	2	2	2	3	2	4	2	3	4	4	5	1	0	0	1	0	0	2	1	1	1	0	0	1	0	0	2	1	1	21.4	9	9	46.203	411	411	2		7
CON__REFSEQ:XP_001252647	CON__REFSEQ:XP_001252647	4	3	1				1	4	3	1	2	2	2	2	2	1	3	4	3	1	1	1	1	1	0	2	3	2	0	0	0	1	1	0	1	1	1	12.9	11	3.8	46.897	417	417	2	1	11	1
D2D4A3;P30038;P30038-2;C9JTC4;Q5TF55;E9PF68	D2D4A3;P30038;P30038-2	15;15;13;5;5;3	15;15;13;5;5;3	15;15;13;5;5;3	Delta-1-pyrroline-5-carboxylate dehydrogenase, mitochondrial	ALDH4A1	tr|D2D4A3|D2D4A3_HUMAN Delta-1-pyrroline-5-carboxylate dehydrogenase, mitochondrial OS=Homo sapiens GN=ALDH4A1 PE=2 SV=1;sp|P30038|AL4A1_HUMAN Delta-1-pyrroline-5-carboxylate dehydrogenase, mitochondrial OS=Homo sapiens GN=ALDH4A1 PE=1 SV=3;sp|P30038-2|AL4	6	15	15	15	9	11	11	11	11	11	13	11	11	9	11	11	11	11	11	13	11	11	9	11	11	11	11	11	13	11	11	34.6	34.6	34.6	56.042	512	512;563;503;210;214;195	1.99	1	113
Q15599-2;D3DU85;Q15599;H3BUQ9;H3BN50;H3BQS0;H3BSV6;H3BSA4	Q15599-2;D3DU85;Q15599;H3BUQ9;H3BN50;H3BQS0;H3BSV6	3;3;3;2;2;2;2;1	3;3;3;2;2;2;2;1	3;3;3;2;2;2;2;1	Na(+)/H(+) exchange regulatory cofactor NHE-RF2	SLC9A3R2	sp|Q15599-2|NHRF2_HUMAN Isoform 2 of Na(+)/H(+) exchange regulatory cofactor NHE-RF2 OS=Homo sapiens GN=SLC9A3R2;tr|D3DU85|D3DU85_HUMAN Na(+)/H(+) exchange regulatory cofactor NHE-RF2 OS=Homo sapiens GN=SLC9A3R2 PE=4 SV=1;sp|Q15599|NHRF2_HUMAN Na(+)/H(+) e	8	3	3	3	2	3	2	0	0	1	0	0	0	2	3	2	0	0	1	0	0	0	2	3	2	0	0	1	0	0	0	12.6	12.6	12.6	36.152	326	326;326;337;166;223;231;226;170	2		8
D3DWF9;Q96QU8;H3BPG8	D3DWF9;Q96QU8;H3BPG8	6;6;3	6;6;3	6;6;3	Exportin-6	XPO6	tr|D3DWF9|D3DWF9_HUMAN Exportin 6, isoform CRA_a OS=Homo sapiens GN=XPO6 PE=4 SV=1;sp|Q96QU8|XPO6_HUMAN Exportin-6 OS=Homo sapiens GN=XPO6 PE=1 SV=1;tr|H3BPG8|H3BPG8_HUMAN Exportin-6 (Fragment) OS=Homo sapiens GN=XPO6 PE=4 SV=1	3	6	6	6	2	2	6	3	4	4	2	4	2	2	2	6	3	4	4	2	4	2	2	2	6	3	4	4	2	4	2	5.8	5.8	5.8	127.39	1111	1111;1125;161	1	30
D3VVP3	D3VVP3	2	1	1		ATXN3	tr|D3VVP3|D3VVP3_HUMAN Ataxin 3 variant h OS=Homo sapiens GN=ATXN3 PE=4 SV=1	1	2	1	1	1	1	2	1	1	1	2	1	2	0	0	1	0	0	0	1	1	1	0	0	1	0	0	0	1	1	1	40.5	25.3	25.3	9.0038	79	79	2		4
F6U1T9;D3YTA9;H7BYZ3;P63098	F6U1T9;D3YTA9;H7BYZ3;P63098	3;3;3;3	3;3;3;3	3;3;3;3	Calcineurin subunit B type 1	PPP3R1	tr|F6U1T9|F6U1T9_HUMAN Calcineurin subunit B type 1 OS=Homo sapiens GN=PPP3R1 PE=4 SV=1;tr|D3YTA9|D3YTA9_HUMAN Calcineurin subunit B type 1 OS=Homo sapiens GN=PPP3R1 PE=4 SV=1;tr|H7BYZ3|H7BYZ3_HUMAN Calcineurin subunit B type 1 OS=Homo sapiens GN=PPP3R1 PE	4	3	3	3	1	2	1	2	3	1	1	2	2	1	2	1	2	3	1	1	2	2	1	2	1	2	3	1	1	2	2	38.1	38.1	38.1	18.208	160	160;189;331;170	4				17
D3YTB1;F8W727;P62910;D3YTI8	D3YTB1;F8W727;P62910	12;12;12;1	12;12;12;1	12;12;12;1	60S ribosomal protein L32	RPL32	tr|D3YTB1|D3YTB1_HUMAN 60S ribosomal protein L32 (Fragment) OS=Homo sapiens GN=RPL32 PE=4 SV=1;tr|F8W727|F8W727_HUMAN 60S ribosomal protein L32 OS=Homo sapiens GN=RPL32 PE=4 SV=1;sp|P62910|RL32_HUMAN 60S ribosomal protein L32 OS=Homo sapiens GN=RPL32 PE=1	4	12	12	12	11	12	11	11	11	12	10	12	12	11	12	11	11	11	12	10	12	12	11	12	11	11	11	12	10	12	12	51.1	51.1	51.1	15.616	133	133;153;135;62	3.99			3	206
D3YTD8;P28908;P28908-2	D3YTD8;P28908;P28908-2	4;4;2	4;4;2	4;4;2	Tumor necrosis factor receptor superfamily member 8	TNFRSF8	tr|D3YTD8|D3YTD8_HUMAN Tumor necrosis factor receptor superfamily member 8 OS=Homo sapiens GN=TNFRSF8 PE=4 SV=2;sp|P28908|TNR8_HUMAN Tumor necrosis factor receptor superfamily member 8 OS=Homo sapiens GN=TNFRSF8 PE=1 SV=1;sp|P28908-2|TNR8_HUMAN Isoform Sho	3	4	4	4	4	4	3	4	4	3	3	3	3	4	4	3	4	4	3	3	3	3	4	4	3	4	4	3	3	3	3	8.1	8.1	8.1	50.987	483	483;595;132	1	32
D3YTE0;Q8N9T8-2;Q8N9T8;H0YFD2;F5H196	D3YTE0;Q8N9T8-2;Q8N9T8;H0YFD2;F5H196	3;3;3;2;2	3;3;3;2;2	3;3;3;2;2	Protein KRI1 homolog	KRI1	tr|D3YTE0|D3YTE0_HUMAN Protein KRI1 homolog OS=Homo sapiens GN=KRI1 PE=4 SV=1;sp|Q8N9T8-2|KRI1_HUMAN Isoform 2 of Protein KRI1 homolog OS=Homo sapiens GN=KRI1;sp|Q8N9T8|KRI1_HUMAN Protein KRI1 homolog OS=Homo sapiens GN=KRI1 PE=1 SV=2;tr|H0YFD2|H0YFD2_HUMA	5	3	3	3	3	3	2	3	3	2	3	3	1	3	3	2	3	3	2	3	3	1	3	3	2	3	3	2	3	3	1	5	5	5	82.484	705	705;706;709;190;582	1	23
D4QA03;E9PIL6;Q9Y2K7-2;Q9Y2K7;E7EMR1;Q9Y2K7-3	D4QA03;E9PIL6;Q9Y2K7-2;Q9Y2K7;E7EMR1	4;4;4;4;2;1	4;4;4;4;2;1	4;4;4;4;2;1	Lysine-specific demethylase 2A	KDM2A	tr|D4QA03|D4QA03_HUMAN Lysine-specific demethylase 2A OS=Homo sapiens GN=kdm2a PE=2 SV=1;tr|E9PIL6|E9PIL6_HUMAN Lysine-specific demethylase 2A OS=Homo sapiens GN=KDM2A PE=4 SV=1;sp|Q9Y2K7-2|KDM2A_HUMAN Isoform 2 of Lysine-specific demethylase 2A OS=Homo sa	6	4	4	4	1	2	2	2	2	1	1	1	1	1	2	2	2	2	1	1	1	1	1	2	2	2	2	1	1	1	1	8.2	8.2	8.2	69.898	620	620;723;856;1162;420;782	1.87	2	13
D6RCT6;D6RIA0;D6R9E3;Q9BWT6	D6RCT6;D6RIA0;D6R9E3;Q9BWT6	1;1;1;1	1;1;1;1	1;1;1;1	Meiotic nuclear division protein 1 homolog	MND1	tr|D6RCT6|D6RCT6_HUMAN Meiotic nuclear division protein 1 homolog (Fragment) OS=Homo sapiens GN=MND1 PE=4 SV=1;tr|D6RIA0|D6RIA0_HUMAN Meiotic nuclear division protein 1 homolog OS=Homo sapiens GN=MND1 PE=4 SV=1;tr|D6R9E3|D6R9E3_HUMAN Meiotic nuclear divisi	4	1	1	1	1	1	1	1	0	1	1	1	1	1	1	1	1	0	1	1	1	1	1	1	1	1	0	1	1	1	1	9.8	9.8	9.8	11.544	102	102;126;165;205	4				9
D6RBK1;D6RJH2;D6R9I2;P52739-2;P52739	D6RBK1;D6RJH2;D6R9I2;P52739-2;P52739	1;1;1;1;1	1;1;1;1;1	1;1;1;1;1	Zinc finger protein 131	ZNF131	tr|D6RBK1|D6RBK1_HUMAN Zinc finger protein 131 (Fragment) OS=Homo sapiens GN=ZNF131 PE=4 SV=1;tr|D6RJH2|D6RJH2_HUMAN Zinc finger protein 131 OS=Homo sapiens GN=ZNF131 PE=4 SV=1;tr|D6R9I2|D6R9I2_HUMAN Zinc finger protein 131 (Fragment) OS=Homo sapiens GN=ZN	5	1	1	1	0	0	0	0	0	1	0	0	0	0	0	0	0	0	1	0	0	0	0	0	0	0	0	1	0	0	0	12.6	12.6	12.6	17.655	151	151;253;265;589;623	1	1
D6R9K1;D6RB31;D6RCP3;D6RIU2;D6RDP6;H0Y8T9;D6RHU6;D6RDY1;D6RA76;D6RC11;D6R9S8;D6RCE6;D6RFX6;D6RDI6;D6RCR8;F2Z2D9;Q9NY35-2;Q9NY35	D6R9K1;D6RB31;D6RCP3;D6RIU2;D6RDP6;H0Y8T9;D6RHU6;D6RDY1;D6RA76;D6RC11;D6R9S8;D6RCE6;D6RFX6;D6RDI6;D6RCR8;F2Z2D9;Q9NY35-2;Q9NY35	1;1;1;1;1;1;1;1;1;1;1;1;1;1;1;1;1;1	1;1;1;1;1;1;1;1;1;1;1;1;1;1;1;1;1;1	1;1;1;1;1;1;1;1;1;1;1;1;1;1;1;1;1;1	Claudin domain-containing protein 1	CLDND1	tr|D6R9K1|D6R9K1_HUMAN Claudin domain-containing protein 1 OS=Homo sapiens GN=CLDND1 PE=4 SV=1;tr|D6RB31|D6RB31_HUMAN Claudin domain-containing protein 1 (Fragment) OS=Homo sapiens GN=CLDND1 PE=4 SV=1;tr|D6RCP3|D6RCP3_HUMAN Claudin domain-containing protei	18	1	1	1	1	0	0	0	0	0	1	0	1	1	0	0	0	0	0	1	0	1	1	0	0	0	0	0	1	0	1	17.2	17.2	17.2	9.6954	87	87;100;122;138;145;155;172;177;180;210;213;223;237;239;245;158;184;253	2.83		1	5
D6R9P3;D6RD18;D6RBZ0;Q99729-3;Q99729-2;Q99729-4;Q99729	D6R9P3;D6RD18;D6RBZ0;Q99729-3;Q99729-2;Q99729-4;Q99729	13;13;13;13;13;10;10	13;13;13;13;13;10;10	13;13;13;13;13;10;10	Heterogeneous nuclear ribonucleoprotein A/B	HNRNPAB	tr|D6R9P3|D6R9P3_HUMAN Heterogeneous nuclear ribonucleoprotein A/B OS=Homo sapiens GN=HNRNPAB PE=4 SV=1;tr|D6RD18|D6RD18_HUMAN Heterogeneous nuclear ribonucleoprotein A/B OS=Homo sapiens GN=HNRNPAB PE=4 SV=1;tr|D6RBZ0|D6RBZ0_HUMAN Heterogeneous nuclear rib	7	13	13	13	11	12	12	11	13	13	13	13	11	11	12	12	11	13	13	13	13	11	11	12	12	11	13	13	13	13	11	35.4	35.4	35.4	30.302	280	280;283;327;285;332;286;332	2.46		203	143	11
D6R9U7;O15318;D6R921;D6RIT0;D6RJH6	D6R9U7;O15318;D6R921;D6RIT0	5;5;4;3;2	5;5;4;3;2	5;5;4;3;2	DNA-directed RNA polymerase III subunit RPC7	POLR3G	tr|D6R9U7|D6R9U7_HUMAN DNA-directed RNA polymerase III subunit RPC7 (Fragment) OS=Homo sapiens GN=POLR3G PE=4 SV=1;sp|O15318|RPC7_HUMAN DNA-directed RNA polymerase III subunit RPC7 OS=Homo sapiens GN=POLR3G PE=1 SV=2;tr|D6R921|D6R921_HUMAN DNA-directed RNA	5	5	5	5	4	5	3	1	2	2	4	1	2	4	5	3	1	2	2	4	1	2	4	5	3	1	2	2	4	1	2	28.1	28.1	28.1	25.65	221	221;223;127;92;100	3			25
D6R9W2;H9KV97;Q8NEC7	D6R9W2;H9KV97;Q8NEC7	1;1;1	1;1;1	1;1;1	Glutathione S-transferase C-terminal domain-containing protein	GSTCD	tr|D6R9W2|D6R9W2_HUMAN Glutathione S-transferase C-terminal domain-containing protein OS=Homo sapiens GN=GSTCD PE=4 SV=1;tr|H9KV97|H9KV97_HUMAN Glutathione S-transferase C-terminal domain-containing protein OS=Homo sapiens GN=GSTCD PE=4 SV=1;sp|Q8NEC7|GSTC	3	1	1	1	1	1	1	1	1	1	1	1	1	1	1	1	1	1	1	1	1	1	1	1	1	1	1	1	1	1	1	4.4	4.4	4.4	38.198	340	340;546;633	2		9
D6RBQ1;D6RA04;D6RAY4;D6RGI4;D6RED8;D6RFI3;E7EQR8;Q9GZM5	D6RBQ1;D6RA04;D6RAY4;D6RGI4;D6RED8;D6RFI3;E7EQR8;Q9GZM5	1;1;1;1;1;1;1;1	1;1;1;1;1;1;1;1	1;1;1;1;1;1;1;1	Protein YIPF3;Protein YIPF3, 36 kDa form III	YIPF3	tr|D6RBQ1|D6RBQ1_HUMAN Protein YIPF3 OS=Homo sapiens GN=YIPF3 PE=4 SV=1;tr|D6RA04|D6RA04_HUMAN Protein YIPF3 OS=Homo sapiens GN=YIPF3 PE=4 SV=1;tr|D6RAY4|D6RAY4_HUMAN Protein YIPF3 OS=Homo sapiens GN=YIPF3 PE=4 SV=1;tr|D6RGI4|D6RGI4_HUMAN Protein YIPF3 OS=	8	1	1	1	0	0	1	1	0	1	1	1	1	0	0	1	1	0	1	1	1	1	0	0	1	1	0	1	1	1	1	24.4	24.4	24.4	4.6062	45	45;63;64;209;261;262;356;350	2		6
D6RA77;Q9BPZ3	D6RA77;Q9BPZ3	1;1	1;1	1;1	Polyadenylate-binding protein-interacting protein 2	PAIP2	tr|D6RA77|D6RA77_HUMAN Polyadenylate-binding protein-interacting protein 2 (Fragment) OS=Homo sapiens GN=PAIP2 PE=4 SV=1;sp|Q9BPZ3|PAIP2_HUMAN Polyadenylate-binding protein-interacting protein 2 OS=Homo sapiens GN=PAIP2 PE=1 SV=1	2	1	1	1	1	1	1	1	1	1	0	1	1	1	1	1	1	1	1	0	1	1	1	1	1	1	1	1	0	1	1	15.1	15.1	15.1	11.385	93	93;127	4				16
Q4VXL4;D6RAA5;Q4VXL8;E7EMZ9;H7BXY4;E9PBC6;O95359-2;O95359-6;O95359-1;O95359-5;O95359-3;O95359;H0Y9C3;H0Y911	Q4VXL4;D6RAA5;Q4VXL8;E7EMZ9;H7BXY4;E9PBC6;O95359-2;O95359-6;O95359-1;O95359-5;O95359-3;O95359	6;6;6;6;6;6;6;6;6;6;6;6;1;1	6;6;6;6;6;6;6;6;6;6;6;6;1;1	6;6;6;6;6;6;6;6;6;6;6;6;1;1	Transforming acidic coiled-coil-containing protein 2	TACC2	tr|Q4VXL4|Q4VXL4_HUMAN HCG41426, isoform CRA_c OS=Homo sapiens GN=TACC2 PE=2 SV=1;tr|D6RAA5|D6RAA5_HUMAN Transforming acidic coiled-coil-containing protein 2 OS=Homo sapiens GN=TACC2 PE=4 SV=1;tr|Q4VXL8|Q4VXL8_HUMAN Transforming acidic coiled-coil-containi	14	6	6	6	3	2	5	1	1	0	3	2	1	3	2	5	1	1	0	3	2	1	3	2	5	1	1	0	3	2	1	14.3	14.3	14.3	64.675	575	575;1008;1038;2826;2861;2875;571;996;1026;1094;2871;2948;153;409	1	18
D6RAA6;P57088;H0Y8N0;D6RBY2	D6RAA6;P57088;H0Y8N0	7;7;4;1	7;7;4;1	7;7;4;1	Transmembrane protein 33	TMEM33	tr|D6RAA6|D6RAA6_HUMAN Transmembrane protein 33 (Fragment) OS=Homo sapiens GN=TMEM33 PE=4 SV=1;sp|P57088|TMM33_HUMAN Transmembrane protein 33 OS=Homo sapiens GN=TMEM33 PE=1 SV=2;tr|H0Y8N0|H0Y8N0_HUMAN Transmembrane protein 33 (Fragment) OS=Homo sapiens GN=	4	7	7	7	7	7	6	6	7	6	7	6	5	7	7	6	6	7	6	7	6	5	7	7	6	6	7	6	7	6	5	27	27	27	25.223	222	222;247;155;68	3.03			72	2
D6RAI6;E7EPI5;E7EWE8;E7EN81;Q8WUP2-3;Q8WUP2;Q8WUP2-2;D6R9I4;D6RA19;D6R9V9	D6RAI6;E7EPI5;E7EWE8;E7EN81;Q8WUP2-3;Q8WUP2;Q8WUP2-2;D6R9I4;D6RA19	3;3;3;3;3;3;3;2;2;1	3;3;3;3;3;3;3;2;2;1	3;3;3;3;3;3;3;2;2;1	Filamin-binding LIM protein 1	FBLIM1	tr|D6RAI6|D6RAI6_HUMAN Filamin-binding LIM protein 1 (Fragment) OS=Homo sapiens GN=FBLIM1 PE=4 SV=1;tr|E7EPI5|E7EPI5_HUMAN Filamin-binding LIM protein 1 (Fragment) OS=Homo sapiens GN=FBLIM1 PE=4 SV=1;tr|E7EWE8|E7EWE8_HUMAN Filamin-binding LIM protein 1 (Fr	10	3	3	3	3	3	3	3	2	2	3	3	2	3	3	3	3	2	2	3	3	2	3	3	3	3	2	2	3	3	2	52.6	52.6	52.6	8.2605	78	78;104;144;145;276;373;374;31;34;30	2		32
D6RAN4;P32969;B4E1M5;E7ESE0;H0Y9V9;H0Y9R4	D6RAN4;P32969;B4E1M5;E7ESE0;H0Y9V9	15;15;12;12;12;5	15;15;12;12;12;5	15;15;12;12;12;5	60S ribosomal protein L9	RPL9	tr|D6RAN4|D6RAN4_HUMAN 60S ribosomal protein L9 (Fragment) OS=Homo sapiens GN=RPL9 PE=4 SV=1;sp|P32969|RL9_HUMAN 60S ribosomal protein L9 OS=Homo sapiens GN=RPL9 PE=1 SV=1;tr|B4E1M5|B4E1M5_HUMAN 60S ribosomal protein L9 OS=Homo sapiens GN=RPL9 PE=2 SV=1;tr	6	15	15	15	13	15	15	15	13	15	15	13	13	13	15	15	15	13	15	15	13	13	13	15	15	15	13	15	15	13	13	70.3	70.3	70.3	20.874	182	182;192;147;166;189;91	3.08			247	22
D6RDM0;D6RG01;D6RBD4;F2Z2H9;D6RGG1;D6RAU1;E9PBE1;Q05513-2;E9PCW2;Q05513	D6RDM0;D6RG01;D6RBD4;F2Z2H9;D6RGG1;D6RAU1;E9PBE1;Q05513-2;E9PCW2;Q05513	1;1;1;1;1;1;1;1;1;1	1;1;1;1;1;1;1;1;1;1	1;1;1;1;1;1;1;1;1;1	Protein kinase C zeta type	PRKCZ	tr|D6RDM0|D6RDM0_HUMAN Protein kinase C zeta type (Fragment) OS=Homo sapiens GN=PRKCZ PE=4 SV=1;tr|D6RG01|D6RG01_HUMAN Protein kinase C zeta type (Fragment) OS=Homo sapiens GN=PRKCZ PE=4 SV=1;tr|D6RBD4|D6RBD4_HUMAN Protein kinase C zeta type (Fragment) OS=	10	1	1	1	0	0	1	0	0	0	0	0	1	0	0	1	0	0	0	0	0	1	0	0	1	0	0	0	0	0	1	19.2	19.2	19.2	8.0207	73	73;82;98;105;109;136;347;409;488;592	2		2
D6RAX7;Q9BT78;D6RFN0;B3KST5;D6RD63	D6RAX7;Q9BT78;D6RFN0;B3KST5;D6RD63	14;14;13;13;10	14;14;13;13;10	14;14;13;13;10	COP9 signalosome complex subunit 4	COPS4	tr|D6RAX7|D6RAX7_HUMAN COP9 signalosome complex subunit 4 OS=Homo sapiens GN=COPS4 PE=4 SV=1;sp|Q9BT78|CSN4_HUMAN COP9 signalosome complex subunit 4 OS=Homo sapiens GN=COPS4 PE=1 SV=1;tr|D6RFN0|D6RFN0_HUMAN COP9 signalosome complex subunit 4 OS=Homo sapien	5	14	14	14	13	11	12	13	12	14	13	13	12	13	11	12	13	12	14	13	13	12	13	11	12	13	12	14	13	13	12	42.1	42.1	42.1	47.726	420	420;406;438;352;275	2	2	158	2
D6RB01;Q9Y6X4;D6RC41;D6R953	D6RB01;Q9Y6X4	4;4;1;1	4;4;1;1	4;4;1;1	Soluble lamin-associated protein of 75 kDa	FAM169A	tr|D6RB01|D6RB01_HUMAN Protein FAM169A OS=Homo sapiens GN=FAM169A PE=4 SV=1;sp|Q9Y6X4|F169A_HUMAN Protein FAM169A OS=Homo sapiens GN=FAM169A PE=1 SV=2	4	4	4	4	3	2	3	2	2	2	3	1	1	3	2	3	2	2	2	3	1	1	3	2	3	2	2	2	3	1	1	9.5	9.5	9.5	68.054	610	610;670;175;223	1	22
D6RB26;D6RCF5;F6SDC8;Q96CQ1-2;Q96CQ1-3;Q96CQ1;Q9BSK2	D6RB26;D6RCF5;F6SDC8;Q96CQ1-2;Q96CQ1-3;Q96CQ1;Q9BSK2	1;1;1;1;1;1;1	1;1;1;1;1;1;1	1;1;1;1;1;1;1	Solute carrier family 25 member 36;Solute carrier family 25 member 33	SLC25A36;SLC25A33	tr|D6RB26|D6RB26_HUMAN Solute carrier family 25 member 36 OS=Homo sapiens GN=SLC25A36 PE=3 SV=1;tr|D6RCF5|D6RCF5_HUMAN Solute carrier family 25 member 36 OS=Homo sapiens GN=SLC25A36 PE=3 SV=1;tr|F6SDC8|F6SDC8_HUMAN Solute carrier family 25 member 36 OS=Hom	7	1	1	1	1	1	1	1	1	1	1	1	1	1	1	1	1	1	1	1	1	1	1	1	1	1	1	1	1	1	1	15.1	15.1	15.1	9.2937	86	86;89;132;132;310;311;321	3			10
D6RBB5;Q99735	D6RBB5;Q99735	1;1	1;1	1;1	Microsomal glutathione S-transferase 2	MGST2	tr|D6RBB5|D6RBB5_HUMAN Microsomal glutathione S-transferase 2 OS=Homo sapiens GN=MGST2 PE=4 SV=1;sp|Q99735|MGST2_HUMAN Microsomal glutathione S-transferase 2 OS=Homo sapiens GN=MGST2 PE=1 SV=1	2	1	1	1	1	1	1	1	1	1	1	1	1	1	1	1	1	1	1	1	1	1	1	1	1	1	1	1	1	1	1	18.2	18.2	18.2	8.3587	77	77;147	4				9
D6RBC9;F5H6L4;P48645;E9PDJ7	D6RBC9;F5H6L4;P48645;E9PDJ7	2;2;2;1	2;2;2;1	2;2;2;1	Neuromedin-U;Neuromedin-U-25	NMU	tr|D6RBC9|D6RBC9_HUMAN Neuromedin U, isoform CRA_a OS=Homo sapiens GN=NMU PE=4 SV=1;tr|F5H6L4|F5H6L4_HUMAN Neuromedin-U-25 OS=Homo sapiens GN=NMU PE=4 SV=1;sp|P48645|NMU_HUMAN Neuromedin-U OS=Homo sapiens GN=NMU PE=2 SV=1;tr|E9PDJ7|E9PDJ7_HUMAN Neuromedin-	4	2	2	2	1	2	1	1	0	0	0	1	0	1	2	1	1	0	0	0	1	0	1	2	1	1	0	0	0	1	0	16.3	16.3	16.3	16.518	147	147;157;174;149	4				8
D6REE2;D6RBD8;Q8NBA8	D6REE2;D6RBD8;Q8NBA8	1;1;1	1;1;1	1;1;1	DTW domain-containing protein 2	DTWD2	tr|D6REE2|D6REE2_HUMAN DTW domain-containing protein 2 OS=Homo sapiens GN=DTWD2 PE=4 SV=1;tr|D6RBD8|D6RBD8_HUMAN DTW domain-containing protein 2 OS=Homo sapiens GN=DTWD2 PE=4 SV=1;sp|Q8NBA8|DTWD2_HUMAN DTW domain-containing protein 2 OS=Homo sapiens GN=DTW	3	1	1	1	1	0	0	0	0	0	0	0	0	1	0	0	0	0	0	0	0	0	1	0	0	0	0	0	0	0	0	24.1	24.1	24.1	15.077	137	137;202;298	3			1
D6RC52;D6RCB9;Q9NX24;H0YC83	D6RC52;D6RCB9;Q9NX24	3;3;3;1	3;3;3;1	3;3;3;1	H/ACA ribonucleoprotein complex subunit 2	NHP2	tr|D6RC52|D6RC52_HUMAN H/ACA ribonucleoprotein complex subunit 2 (Fragment) OS=Homo sapiens GN=NHP2 PE=4 SV=1;tr|D6RCB9|D6RCB9_HUMAN H/ACA ribonucleoprotein complex subunit 2 (Fragment) OS=Homo sapiens GN=NHP2 PE=4 SV=1;sp|Q9NX24|NHP2_HUMAN H/ACA ribonucle	4	3	3	3	2	3	3	3	3	3	3	2	3	2	3	3	3	3	3	3	2	3	2	3	3	3	3	3	3	2	3	22.7	22.7	22.7	15.017	132	132;135;153;85	4				41
D6RCD0;Q8NBQ5	D6RCD0;Q8NBQ5	5;5	5;5	5;5	Estradiol 17-beta-dehydrogenase 11	HSD17B11	tr|D6RCD0|D6RCD0_HUMAN Estradiol 17-beta-dehydrogenase 11 OS=Homo sapiens GN=HSD17B11 PE=4 SV=1;sp|Q8NBQ5|DHB11_HUMAN Estradiol 17-beta-dehydrogenase 11 OS=Homo sapiens GN=HSD17B11 PE=1 SV=3	2	5	5	5	5	3	1	1	2	2	0	1	1	5	3	1	1	2	2	0	1	1	5	3	1	1	2	2	0	1	1	25.4	25.4	25.4	28.074	256	256;300	3			16
D6RCP5;Q8N264-3;Q8N264-2;Q8N264	D6RCP5;Q8N264-3;Q8N264-2;Q8N264	1;1;1;1	1;1;1;1	1;1;1;1	Rho GTPase-activating protein 24	ARHGAP24	tr|D6RCP5|D6RCP5_HUMAN Rho GTPase-activating protein 24 (Fragment) OS=Homo sapiens GN=ARHGAP24 PE=4 SV=1;sp|Q8N264-3|RHG24_HUMAN Isoform 3 of Rho GTPase-activating protein 24 OS=Homo sapiens GN=ARHGAP24;sp|Q8N264-2|RHG24_HUMAN Isoform 2 of Rho GTPase-activ	4	1	1	1	0	0	0	0	0	0	0	1	0	0	0	0	0	0	0	0	1	0	0	0	0	0	0	0	0	1	0	1.3	1.3	1.3	69.48	622	622;653;655;748	1	1
D6RIZ4;D6RE79;Q14728;D6RA47;D6R9N3	D6RIZ4;D6RE79;Q14728;D6RA47	5;5;5;3;1	5;5;5;3;1	5;5;5;3;1	Major facilitator superfamily domain-containing protein 10	MFSD10	tr|D6RIZ4|D6RIZ4_HUMAN Major facilitator superfamily domain-containing protein 10 OS=Homo sapiens GN=MFSD10 PE=4 SV=1;tr|D6RE79|D6RE79_HUMAN Major facilitator superfamily domain-containing protein 10 OS=Homo sapiens GN=MFSD10 PE=4 SV=1;sp|Q14728|MFS10_HUMA	5	5	5	5	3	4	1	1	5	3	2	2	2	3	4	1	1	5	3	2	2	2	3	4	1	1	5	3	2	2	2	14.9	14.9	14.9	38.247	356	356;480;455;366;242	2.42	9	1	23
D6REA0;O75879;D6RDU9	D6REA0;O75879	3;3;1	3;3;1	3;3;1	Glutamyl-tRNA(Gln) amidotransferase subunit B, mitochondrial	PET112;GATB	tr|D6REA0|D6REA0_HUMAN Glutamyl-tRNA(Gln) amidotransferase subunit B, mitochondrial OS=Homo sapiens GN=PET112 PE=4 SV=1;sp|O75879|GATB_HUMAN Glutamyl-tRNA(Gln) amidotransferase subunit B, mitochondrial OS=Homo sapiens GN=PET112 PE=1 SV=1	3	3	3	3	2	0	0	2	1	2	2	1	1	2	0	0	2	1	2	2	1	1	2	0	0	2	1	2	2	1	1	10.1	10.1	10.1	57.653	516	516;557;357	2		11
Q96S19-3;D6REA6;Q96S19;H3BS73;H3BNB2;Q96S19-2;F6TF62;F6VM53;H3BRT2;H3BQ55;H3BNT3;H3BMF3	Q96S19-3;D6REA6;Q96S19;H3BS73;H3BNB2;Q96S19-2;F6TF62;F6VM53;H3BRT2	5;5;5;4;4;4;4;4;3;2;2;2	5;5;5;4;4;4;4;4;3;2;2;2	5;5;5;4;4;4;4;4;3;2;2;2	UPF0585 protein C16orf13	C16orf13	sp|Q96S19-3|CP013_HUMAN Isoform 3 of UPF0585 protein C16orf13 OS=Homo sapiens GN=C16orf13;tr|D6REA6|D6REA6_HUMAN UPF0585 protein C16orf13 OS=Homo sapiens GN=C16orf13 PE=4 SV=1;sp|Q96S19|CP013_HUMAN UPF0585 protein C16orf13 OS=Homo sapiens GN=C16orf13 PE=1	12	5	5	5	1	1	1	3	4	3	2	2	4	1	1	1	3	4	3	2	2	4	1	1	1	3	4	3	2	2	4	57	57	57	11.975	107	107;127;204;103;174;147;185;205;133;162;162;176	3		1	23	1
D6REN6;P12081;B4DY73;B4DDD8;B3KWE1;B4E1C5;E7ETE2;C9JWK3;D6RF05;D6RJE6	D6REN6;P12081;B4DY73;B4DDD8;B3KWE1;B4E1C5;E7ETE2;C9JWK3	23;23;21;19;19;17;13;13;4;2	23;23;21;19;19;17;13;13;4;2	18;18;16;16;14;14;10;10;4;0	Histidine--tRNA ligase, cytoplasmic	HARS	tr|D6REN6|D6REN6_HUMAN Histidine--tRNA ligase, cytoplasmic OS=Homo sapiens GN=HARS PE=4 SV=1;sp|P12081|SYHC_HUMAN Histidine--tRNA ligase, cytoplasmic OS=Homo sapiens GN=HARS PE=1 SV=2;tr|B4DY73|B4DY73_HUMAN Histidine--tRNA ligase, cytoplasmic OS=Homo sapie	10	23	23	18	14	17	17	13	14	14	18	16	17	14	17	17	13	14	14	18	16	17	11	15	13	11	10	11	14	11	12	49.3	49.3	41.3	54.846	489	489;509;469;435;440;395;288;314;60;181	2.03		153	5
D6RGI3;D6RER5;Q9NVA2;Q9NVA2-2;D6RDU5;H0Y961;H0Y9G8;D6RDP1;D6R9Y6	D6RGI3;D6RER5;Q9NVA2;Q9NVA2-2;D6RDU5	19;19;19;18;12;9;6;5;5	19;19;19;18;12;9;6;5;5	12;12;12;11;5;6;6;4;4	Septin-11	2011-09-01	tr|D6RGI3|D6RGI3_HUMAN Septin 11, isoform CRA_b OS=Homo sapiens GN=SEPT11 PE=3 SV=1;tr|D6RER5|D6RER5_HUMAN Septin-11 OS=Homo sapiens GN=SEPT11 PE=3 SV=1;sp|Q9NVA2|SEP11_HUMAN Septin-11 OS=Homo sapiens GN=SEPT11 PE=1 SV=3;sp|Q9NVA2-2|SEP11_HUMAN Isoform 2 o	9	19	19	12	15	18	16	15	15	15	17	16	14	15	18	16	15	15	15	17	16	14	9	11	10	8	9	9	10	9	8	39.8	39.8	26.1	49.005	425	425;432;429;439;372;160;82;126;136	2.02		192	1	1
D6RF48;Q9P2W9;D6RD65;D6RC71;H0YAL4	D6RF48;Q9P2W9;D6RD65;D6RC71;H0YAL4	5;5;4;3;3	5;5;4;3;3	5;5;4;3;3	Syntaxin-18	STX18	tr|D6RF48|D6RF48_HUMAN Syntaxin-18 OS=Homo sapiens GN=STX18 PE=4 SV=1;sp|Q9P2W9|STX18_HUMAN Syntaxin-18 OS=Homo sapiens GN=STX18 PE=1 SV=1;tr|D6RD65|D6RD65_HUMAN Syntaxin-18 (Fragment) OS=Homo sapiens GN=STX18 PE=4 SV=1;tr|D6RC71|D6RC71_HUMAN Syntaxin-18 (	5	5	5	5	3	3	3	3	5	3	2	4	2	3	3	3	3	5	3	2	4	2	3	3	3	3	5	3	2	4	2	21.8	21.8	21.8	35.42	308	308;335;173;169;175	2		28
D6RF62	D6RF62	28	1	1		PAICS	tr|D6RF62|D6RF62_HUMAN Phosphoribosylaminoimidazole carboxylase, phosphoribosylaminoimidazole succinocarboxamide synthetase, isoform CRA_b OS=Homo sapiens GN=PAICS PE=4 SV=1	1	28	1	1	23	23	25	21	23	24	24	24	21	1	0	0	0	1	0	0	0	0	1	0	0	0	1	0	0	0	0	62.2	2.7	2.7	37.111	333	333	1	2
D6RFG8;P27707;D6RCP9	D6RFG8;P27707;D6RCP9	4;4;3	4;4;3	4;4;3	Deoxycytidine kinase	DCK	tr|D6RFG8|D6RFG8_HUMAN Deoxycytidine kinase OS=Homo sapiens GN=DCK PE=4 SV=1;sp|P27707|DCK_HUMAN Deoxycytidine kinase OS=Homo sapiens GN=DCK PE=1 SV=1;tr|D6RCP9|D6RCP9_HUMAN Deoxycytidine kinase OS=Homo sapiens GN=DCK PE=4 SV=1	3	4	4	4	4	3	4	3	4	4	2	3	3	4	3	4	3	4	4	2	3	3	4	3	4	3	4	4	2	3	3	11.7	11.7	11.7	36.764	317	317;260;199	3			39
D6RHI7;D6RG18;P51946	D6RHI7;D6RG18;P51946	6;6;6	6;6;6	6;6;6	Cyclin-H	CCNH	tr|D6RHI7|D6RHI7_HUMAN Cyclin-H OS=Homo sapiens GN=CCNH PE=3 SV=1;tr|D6RG18|D6RG18_HUMAN Cyclin-H OS=Homo sapiens GN=CCNH PE=3 SV=1;sp|P51946|CCNH_HUMAN Cyclin-H OS=Homo sapiens GN=CCNH PE=1 SV=1	3	6	6	6	4	3	1	2	3	2	5	3	3	4	3	1	2	3	2	5	3	3	4	3	1	2	3	2	5	3	3	24.1	24.1	24.1	28.869	249	249;255;323	3			28
D6RGC2;Q8TF20;Q8TF20-2	D6RGC2;Q8TF20;Q8TF20-2	2;1;1	1;1;1	1;1;1	Zinc finger protein 721	ZNF721	tr|D6RGC2|D6RGC2_HUMAN Zinc finger protein 721 (Fragment) OS=Homo sapiens GN=ZNF721 PE=4 SV=1;sp|Q8TF20|ZN721_HUMAN Zinc finger protein 721 OS=Homo sapiens GN=ZNF721 PE=2 SV=2;sp|Q8TF20-2|ZN721_HUMAN Isoform 2 of Zinc finger protein 721 OS=Homo sapiens GN=	3	2	1	1	1	1	1	1	1	2	2	2	1	0	1	1	0	0	1	1	1	0	0	1	1	0	0	1	1	1	0	10	5	5	18.678	160	160;911;923	2		5
D6RIE3;D6RGV5;P14406;D6R9C3	D6RIE3;D6RGV5;P14406;D6R9C3	2;2;2;1	2;2;2;1	2;2;2;1	Cytochrome c oxidase subunit 7A2, mitochondrial	COX7A2	tr|D6RIE3|D6RIE3_HUMAN Cytochrome c oxidase subunit 7A2, mitochondrial OS=Homo sapiens GN=COX7A2 PE=4 SV=1;tr|D6RGV5|D6RGV5_HUMAN Cytochrome c oxidase subunit 7A2, mitochondrial (Fragment) OS=Homo sapiens GN=COX7A2 PE=4 SV=1;sp|P14406|CX7A2_HUMAN Cytochrom	4	2	2	2	1	1	1	1	0	2	1	2	2	1	1	1	1	0	2	1	2	2	1	1	1	1	0	2	1	2	2	25.3	25.3	25.3	10.264	91	91;103;83;53	4				12
H7BXS5;D6RHG7;Q86VE9-3;Q86VE9-2;Q86VE9;Q86VE9-4	H7BXS5;D6RHG7;Q86VE9-3;Q86VE9-2;Q86VE9;Q86VE9-4	1;1;1;1;1;1	1;1;1;1;1;1	1;1;1;1;1;1	Serine incorporator 5	SERINC5	tr|H7BXS5|H7BXS5_HUMAN Serine incorporator 5 OS=Homo sapiens GN=SERINC5 PE=4 SV=1;tr|D6RHG7|D6RHG7_HUMAN Serine incorporator 5 OS=Homo sapiens GN=SERINC5 PE=4 SV=1;sp|Q86VE9-3|SERC5_HUMAN Isoform 3 of Serine incorporator 5 OS=Homo sapiens GN=SERINC5;sp|Q86	6	1	1	1	1	0	1	1	0	1	1	0	1	1	0	1	1	0	1	1	0	1	1	0	1	1	0	1	1	0	1	2.4	2.4	2.4	46.923	422	422;456;417;420;423;461	1	6
D6RJD3;D6RID8;Q6P1K8;Q13888;D6RIT7;D6RGC9;F5GZM1;D6RAW1	D6RJD3;D6RID8;Q6P1K8;Q13888;D6RIT7;D6RGC9;F5GZM1	3;3;3;3;2;2;2;1	3;3;3;3;2;2;2;1	3;3;3;3;2;2;2;1	General transcription factor IIH subunit 2-like protein;General transcription factor IIH subunit 2	GTF2H2C;GTF2H2	tr|D6RJD3|D6RJD3_HUMAN General transcription factor IIH subunit 2-like protein OS=Homo sapiens GN=GTF2H2C PE=4 SV=1;tr|D6RID8|D6RID8_HUMAN General transcription factor IIH subunit 2-like protein (Fragment) OS=Homo sapiens GN=GTF2H2C PE=4 SV=1;sp|Q6P1K8|T2H	8	3	3	3	1	1	2	2	1	1	2	2	1	1	1	2	2	1	1	2	2	1	1	1	2	2	1	1	2	2	1	17	17	17	19.316	165	165;253;395;395;92;123;338;51	2		13
D6RIY6;Q06265-3;Q06265-4;Q06265;Q06265-2;H0Y9L5;D6R905	D6RIY6;Q06265-3;Q06265-4;Q06265;Q06265-2;H0Y9L5;D6R905	2;2;2;2;2;1;1	2;2;2;2;2;1;1	2;2;2;2;2;1;1	Exosome complex component RRP45	EXOSC9	tr|D6RIY6|D6RIY6_HUMAN Exosome complex component RRP45 OS=Homo sapiens GN=EXOSC9 PE=4 SV=1;sp|Q06265-3|EXOS9_HUMAN Isoform 3 of Exosome complex component RRP45 OS=Homo sapiens GN=EXOSC9;sp|Q06265-4|EXOS9_HUMAN Isoform 4 of Exosome complex component RRP45 O	7	2	2	2	2	2	1	2	2	2	2	2	2	2	2	1	2	2	2	2	2	2	2	2	1	2	2	2	2	2	2	5	5	5	46.977	423	423;355;372;439;456;172;226	2		17
D9YZV2;H0YL52;H0YKX5;H0YKP3;H0YL42;H0YK20;H0YL80;H0YKZ6;H0YLS7;H0YKJ4;D6RGJ6	D9YZV2;H0YL52;H0YKX5;H0YKP3	34;26;23;17;12;11;9;6;2;1;1	1;1;0;0;0;0;0;0;0;1;0	0;0;0;0;0;0;0;0;0;0;0	Tropomyosin alpha-1 chain	TPM1	tr|D9YZV2|D9YZV2_HUMAN Tropomyosin 1 (Alpha) isoform 5 OS=Homo sapiens GN=TPM1 PE=3 SV=1;tr|H0YL52|H0YL52_HUMAN Tropomyosin alpha-1 chain (Fragment) OS=Homo sapiens GN=TPM1 PE=3 SV=1;tr|H0YKX5|H0YKX5_HUMAN Tropomyosin alpha-1 chain (Fragment) OS=Homo sapie	11	34	1	0	33	32	33	32	33	33	33	30	32	1	0	1	0	1	1	1	0	1	0	0	0	0	0	0	0	0	0	74.6	5.6	0	32.865	284	284;265;142;157;108;92;68;70;40;33;75	3			8
D9YZV8;P09493-2;P09493-7	D9YZV8;P09493-2;P09493-7	28;23;22	1;0;1	0;0;0	Tropomyosin alpha-1 chain	TPM1	tr|D9YZV8|D9YZV8_HUMAN Tropomyosin 1 (Alpha) isoform 7 OS=Homo sapiens GN=TPM1 PE=3 SV=1;sp|P09493-2|TPM1_HUMAN Isoform 2 of Tropomyosin alpha-1 chain OS=Homo sapiens GN=TPM1;sp|P09493-7|TPM1_HUMAN Isoform 7 of Tropomyosin alpha-1 chain OS=Homo sapiens GN=	3	28	1	0	26	25	26	26	26	27	26	24	25	1	0	0	1	1	1	1	0	1	0	0	0	0	0	0	0	0	0	69.7	3.9	0	32.816	284	284;228;284	3			6
E1B6X3;Q9BQA9	E1B6X3;Q9BQA9	2;2	2;2	2;2	Uncharacterized protein C17orf62	C17orf62	tr|E1B6X3|E1B6X3_HUMAN Chromosome 17 open reading frame 62, isoform CRA_g OS=Homo sapiens GN=C17orf62 PE=4 SV=1;sp|Q9BQA9|CQ062_HUMAN Uncharacterized protein C17orf62 OS=Homo sapiens GN=C17orf62 PE=1 SV=1	2	2	2	2	2	2	2	1	2	2	1	2	0	2	2	2	1	2	2	1	2	0	2	2	2	1	2	2	1	2	0	10.4	10.4	10.4	19.436	173	173;187	4				21
E2QRE6;Q9BXF3-3;Q9BXF3;B7WPH3;H7BXW8;Q9BXF3-2	E2QRE6;Q9BXF3-3;Q9BXF3;B7WPH3;H7BXW8;Q9BXF3-2	10;10;10;6;5;5	10;10;10;6;5;5	10;10;10;6;5;5	Cat eye syndrome critical region protein 2	CECR2	tr|E2QRE6|E2QRE6_HUMAN Cat eye syndrome critical region protein 2 OS=Homo sapiens GN=CECR2 PE=4 SV=1;sp|Q9BXF3-3|CECR2_HUMAN Isoform C of Cat eye syndrome critical region protein 2 OS=Homo sapiens GN=CECR2;sp|Q9BXF3|CECR2_HUMAN Cat eye syndrome critical re	6	10	10	10	8	7	7	7	8	7	8	8	8	8	7	7	7	8	7	8	8	8	8	7	7	7	8	7	8	8	8	8.3	8.3	8.3	159.68	1442	1442;1464;1484;1300;456;498	1	74
E2QRF9;O75496;H7C608	E2QRF9;O75496;H7C608	4;4;2	4;4;2	4;4;2	Geminin	GMNN	tr|E2QRF9|E2QRF9_HUMAN Geminin (Fragment) OS=Homo sapiens GN=GMNN PE=4 SV=1;sp|O75496|GEMI_HUMAN Geminin OS=Homo sapiens GN=GMNN PE=1 SV=1;tr|H7C608|H7C608_HUMAN Geminin (Fragment) OS=Homo sapiens GN=GMNN PE=4 SV=1	3	4	4	4	2	2	1	4	3	4	3	2	4	2	2	1	4	3	4	3	2	4	2	2	1	4	3	4	3	2	4	25.7	25.7	25.7	20.539	179	179;209;102	2.8		5	20
E2QRH7;Q5TGH5;Q9NYP7;F6SH78	E2QRH7;Q5TGH5;Q9NYP7;F6SH78	1;1;1;1	1;1;1;1	1;1;1;1	Elongation of very long chain fatty acids protein 5	ELOVL5	tr|E2QRH7|E2QRH7_HUMAN Elongation of very long chain fatty acids protein 5 OS=Homo sapiens GN=ELOVL5 PE=4 SV=2;tr|Q5TGH5|Q5TGH5_HUMAN ELOVL family member 5, elongation of long chain fatty acids (FEN1/Elo2, SUR4/Elo3-like, yeast), isoform CRA_e OS=Homo sapi	4	1	1	1	1	1	1	1	1	1	1	1	1	1	1	1	1	1	1	1	1	1	1	1	1	1	1	1	1	1	1	4.5	4.5	4.5	34.202	289	289;88;299;326	1.19	19		2
E2QRL8;Q9BTZ2-4;Q9BTZ2;F5H660;F5GWZ1;F6TD35;H7BYG2;E2QRI3;E9PFL3;H0YN69;D3YTE6;Q9BTZ2-3;Q9BTZ2-7;Q9BTZ2-2;Q9BTZ2-5;Q6PKH6;Q6PKH6-2;P0CG22	E2QRL8;Q9BTZ2-4;Q9BTZ2	3;3;3;1;1;1;1;1;1;1;1;1;1;1;1;1;1;1	3;3;3;1;1;1;1;1;1;1;1;1;1;1;1;1;1;1	3;3;3;1;1;1;1;1;1;1;1;1;1;1;1;1;1;1	Dehydrogenase/reductase SDR family member 4	DHRS4	tr|E2QRL8|E2QRL8_HUMAN Dehydrogenase/reductase SDR family member 4 OS=Homo sapiens GN=DHRS4 PE=4 SV=1;sp|Q9BTZ2-4|DHRS4_HUMAN Isoform 4 of Dehydrogenase/reductase SDR family member 4 OS=Homo sapiens GN=DHRS4;sp|Q9BTZ2|DHRS4_HUMAN Dehydrogenase/reductase SD	18	3	3	3	3	2	2	2	2	3	2	2	1	3	2	2	2	2	3	2	2	1	3	2	2	2	2	3	2	2	1	15	15	15	23.916	226	226;244;278;155;155;157;170;181;192;242;257;158;188;192;199;230;240;281	3			19
E3W994;E7ERI8;E7EW49;F5H604;O75122;E9PBA6;F5H3X0;B3KR06;E7ENG2;O75122-2;H7C4I5;C9J668;D6RBU8;H7C4M5;H7C4X8;H7C5M8	E3W994;E7ERI8;E7EW49;F5H604;O75122;E9PBA6;F5H3X0	18;18;18;18;17;15;14;6;6;6;3;2;2;1;1;1	14;14;14;14;13;11;11;6;6;6;2;2;2;1;1;0	14;14;14;14;13;11;11;6;6;6;2;2;2;1;1;0	CLIP-associating protein 2	CLASP2	tr|E3W994|E3W994_HUMAN CLIP-associating protein 2 OS=Homo sapiens GN=CLASP2 PE=4 SV=2;tr|E7ERI8|E7ERI8_HUMAN CLIP-associating protein 2 OS=Homo sapiens GN=CLASP2 PE=4 SV=1;tr|E7EW49|E7EW49_HUMAN CLIP-associating protein 2 OS=Homo sapiens GN=CLASP2 PE=4 SV=	16	18	14	14	14	13	13	7	10	10	10	9	7	12	10	9	6	8	8	8	7	5	12	10	9	6	8	8	8	7	5	16.7	14.1	14.1	138.86	1273	1273;1513;1514;1505;1294;995;1063;454;458;431;205;178;233;179;184;220	1.04	86	4
E5KLJ5;O60313-2;E5KLK1;E5KLJ6;E5KLJ9;O60313;H7C141;H7C3G2;H7C321;C9JY58;C9JMB8	E5KLJ5;O60313-2;E5KLK1;E5KLJ6;E5KLJ9;O60313	30;30;29;29;29;29;7;2;2;1;1	30;30;29;29;29;29;7;2;2;1;1	30;30;29;29;29;29;7;2;2;1;1	Dynamin-like 120 kDa protein, mitochondrial;Dynamin-like 120 kDa protein, form S1	OPA1	tr|E5KLJ5|E5KLJ5_HUMAN Dynamin-like 120 kDa protein, form S1 OS=Homo sapiens GN=OPA1 PE=3 SV=1;sp|O60313-2|OPA1_HUMAN Isoform 2 of Dynamin-like 120 kDa protein, mitochondrial OS=Homo sapiens GN=OPA1;tr|E5KLK1|E5KLK1_HUMAN Dynamin-like 120 kDa protein, form	11	30	30	30	17	18	20	16	18	21	17	19	18	17	18	20	16	18	21	17	19	18	17	18	20	16	18	21	17	19	18	37	37	37	117.74	1015	1015;997;961;978;979;960;183;131;185;84;243	1.01	177	1
E5KP25;Q9UIF7-6;Q9UIF7-5;Q9UIF7-4;Q9UIF7-3;Q9UIF7-2;Q9UIF7;E9PP34;E9PMH1;E9PM53;Q5T413;H0YCY5;E9PNY0;G8JLP0	E5KP25;Q9UIF7-6;Q9UIF7-5;Q9UIF7-4;Q9UIF7-3;Q9UIF7-2;Q9UIF7;E9PP34;E9PMH1;E9PM53;Q5T413	3;3;3;3;3;3;3;2;2;2;2;1;1;1	3;3;3;3;3;3;3;2;2;2;2;1;1;1	3;3;3;3;3;3;3;2;2;2;2;1;1;1	A/G-specific adenine DNA glycosylase	MUTYH	tr|E5KP25|E5KP25_HUMAN A/G-specific adenine DNA glycosylase OS=Homo sapiens GN=MUTYH PE=4 SV=1;sp|Q9UIF7-6|MUTYH_HUMAN Isoform Gamma-3 of A/G-specific adenine DNA glycosylase OS=Homo sapiens GN=MUTYH;sp|Q9UIF7-5|MUTYH_HUMAN Isoform Gamma-2 of A/G-specific	14	3	3	3	1	1	1	0	0	0	2	1	0	1	1	1	0	0	0	2	1	0	1	1	1	0	0	0	2	1	0	6.6	6.6	6.6	60.314	549	549;521;522;532;535;536;546;94;185;248;291;213;216;230	2		6
E5RFJ1;Q96MF7	E5RFJ1;Q96MF7	1;1	1;1	1;1	E3 SUMO-protein ligase NSE2	NSMCE2	tr|E5RFJ1|E5RFJ1_HUMAN E3 SUMO-protein ligase NSE2 OS=Homo sapiens GN=NSMCE2 PE=4 SV=1;sp|Q96MF7|NSE2_HUMAN E3 SUMO-protein ligase NSE2 OS=Homo sapiens GN=NSMCE2 PE=1 SV=2	2	1	1	1	1	1	0	0	0	1	0	1	0	1	1	0	0	0	1	0	1	0	1	1	0	0	0	1	0	1	0	5.9	5.9	5.9	21.807	187	187;247	3			4
E5RG17;Q6P1N9;G5EA19;H0YBX2;E5RGF2;Q6P1N9-2;E5RH86;E5RID7;E5RG62;E5RK70	E5RG17;Q6P1N9;G5EA19;H0YBX2;E5RGF2;Q6P1N9-2	4;4;3;2;2;2;1;1;1;1	4;4;3;2;2;2;1;1;1;1	4;4;3;2;2;2;1;1;1;1	Putative deoxyribonuclease TATDN1	TATDN1	tr|E5RG17|E5RG17_HUMAN Putative deoxyribonuclease TATDN1 (Fragment) OS=Homo sapiens GN=TATDN1 PE=4 SV=1;sp|Q6P1N9|TATD1_HUMAN Putative deoxyribonuclease TATDN1 OS=Homo sapiens GN=TATDN1 PE=1 SV=2;tr|G5EA19|G5EA19_HUMAN Putative deoxyribonuclease TATDN1 OS=	10	4	4	4	3	2	3	3	3	4	3	4	4	3	2	3	3	3	4	3	4	4	3	2	3	3	3	4	3	4	4	13.7	13.7	13.7	36.418	322	322;297;207;202;210;250;40;62;93;110	3			29
E5RG57;H0YB13;O76061	E5RG57;H0YB13;O76061	1;1;1	1;1;1	1;1;1	Stanniocalcin-2	STC2	tr|E5RG57|E5RG57_HUMAN Stanniocalcin-2 (Fragment) OS=Homo sapiens GN=STC2 PE=4 SV=1;tr|H0YB13|H0YB13_HUMAN Stanniocalcin-2 (Fragment) OS=Homo sapiens GN=STC2 PE=4 SV=1;sp|O76061|STC2_HUMAN Stanniocalcin-2 OS=Homo sapiens GN=STC2 PE=1 SV=1	3	1	1	1	1	1	1	0	0	0	0	0	0	1	1	1	0	0	0	0	0	0	1	1	1	0	0	0	0	0	0	15.1	15.1	15.1	6.0751	53	53;123;302	3			3
E5RJ10;E5RHB8;E5RJX6;E5RG91;Q8NEZ2-3;Q8NEZ2-2;Q8NEZ2	E5RJ10;E5RHB8;E5RJX6;E5RG91;Q8NEZ2-3;Q8NEZ2-2;Q8NEZ2	2;2;2;2;2;2;2	2;2;2;2;2;2;2	2;2;2;2;2;2;2	Vacuolar protein sorting-associated protein 37A	VPS37A	tr|E5RJ10|E5RJ10_HUMAN Vacuolar protein sorting-associated protein 37A OS=Homo sapiens GN=VPS37A PE=4 SV=1;tr|E5RHB8|E5RHB8_HUMAN Vacuolar protein sorting-associated protein 37A OS=Homo sapiens GN=VPS37A PE=4 SV=1;tr|E5RJX6|E5RJX6_HUMAN Vacuolar protein so	7	2	2	2	1	1	2	1	2	2	1	2	1	1	1	2	1	2	2	1	2	1	1	1	2	1	2	2	1	2	1	52.8	52.8	52.8	5.9598	53	53;76;116;317;185;372;397	2		13
E5RHG8;E5RGD9;Q15369;E5RJ89	E5RHG8;E5RGD9;Q15369;E5RJ89	5;5;5;3	5;5;5;3	5;5;5;3	Transcription elongation factor B polypeptide 1	TCEB1	tr|E5RHG8|E5RHG8_HUMAN Transcription elongation factor B polypeptide 1 (Fragment) OS=Homo sapiens GN=TCEB1 PE=4 SV=1;tr|E5RGD9|E5RGD9_HUMAN Transcription elongation factor B polypeptide 1 OS=Homo sapiens GN=TCEB1 PE=4 SV=1;sp|Q15369|ELOC_HUMAN Transcriptio	4	5	5	5	5	4	4	5	4	4	5	4	5	5	4	4	5	4	4	5	4	5	5	4	4	5	4	4	5	4	5	58.4	58.4	58.4	9.9601	89	89;96;112;99	3.87	5			113
[truncated: 4,982 more rows]
[truncated: 61 more columns]

## Sheet: peptides.txt
Sequence	Length	Missed cleavages	Mass	Proteins	Leading razor protein	Start position	End position	Gene names	Protein names	Unique (Groups)	Unique (Proteins)	PEP	Score	Reverse	Potential contaminant	id	Protein group IDs	MS/MS Count	LFQ intensity 1A	LFQ intensity 1B	LFQ intensity 1C	LFQ intensity 1D	LFQ intensity 2A	LFQ intensity 2B	LFQ intensity 2C	LFQ intensity 2D	LFQ intensity 3A	LFQ intensity 3B	LFQ intensity 3C	LFQ intensity 3D	LFQ intensity 4A	LFQ intensity 4B	LFQ intensity 4C	LFQ intensity 4D	LFQ intensity 5A	LFQ intensity 5B	LFQ intensity 5C	LFQ intensity 5D	LFQ intensity 6A	LFQ intensity 6B	LFQ intensity 6C	LFQ intensity 6D	LFQ intensity 7A	LFQ intensity 7B	LFQ intensity 7C	LFQ intensity 7D	LFQ intensity 8A	LFQ intensity 8B	LFQ intensity 8C
[truncated: 56,814 more rows]
[truncated: 5 more columns]

[truncated: 2 more sheets: Summary_proteins, Summary_SUMO_peptides]
