# Supplementary material for: Identification of SUMO Targets Associated With the Pluripotent State in Human Stem Cells
Source: Mol Cell Proteomics. 2021 Oct 18;20:100164. doi: 10.1016/j.mcpro.2021.100164 (PMC8604812; doi:10.1016/j.mcpro.2021.100164)
Supplement: Supplemental File S3 [file mmc4.xlsx]

## Sheet: Details
	Sheet name	Details
	Details	Information relating to each sheet and column headers
	Known sites	List of proteins and sites identified in previous studies
	WCE	Abbreviated "protinGroups.txt" data from MaxQuant run on all raw files, but just extracting the 'WCE' data derived from crude unfractionated protein extracts from IPS cells.
	6His	Abbreviated "protinGroups.txt" data from MaxQuant run on all raw files, but just extracting the '6His' data derived from NiNTA purification elutions from IPS cells.
	GGK	Abbreviated "GlyGly (K) nLoss dPeaksSites.txt".txt data from MaxQuant run on just the GlyGly-K IP samples.
	WCE & 6His sheets
	Heading	Details
	Protein IDs	UniProtKB ID
	Majority protein IDs	Proteins with at least half of the peptides that the leading protein has.
	Protein names	Protein names
	Gene names	Gene names
	id	MaxQuant identification number
	Total_ZR_LFQ intensity Ex1_WCE(/6His)_S1_01	Sum of all intensities for this protein group from all MS data files derived from this experimental replicate. If the value was zero, then zero was replaced in Perseus but only if a complete set of intensities was measured in at least one other experimental condition. (WCE=Whole Cell Extract, 6His=NiNTA elutions, Ex1=experiment1, Ex2=Experiment2, S1=SUMO1, S2=SUMO2, 01=replicate1, 02=replicate2, …
	Total_ZR_LFQ intensity Ex1_WCE(/6His)_S1_02
	Total_ZR_LFQ intensity Ex1_WCE(/6His)_S1_03
	Total_ZR_LFQ intensity Ex1_WCE(/6His)_S2_01
	Total_ZR_LFQ intensity Ex1_WCE(/6His)_S2_02
	Total_ZR_LFQ intensity Ex1_WCE(/6His)_S2_03
	Total_ZR_LFQ intensity Ex2_WCE(/6His)_S1_01
	Total_ZR_LFQ intensity Ex2_WCE(/6His)_S1_02
	Total_ZR_LFQ intensity Ex2_WCE(/6His)_S1_03
	Total_ZR_LFQ intensity Ex2_WCE(/6His)_S2_01
	Total_ZR_LFQ intensity Ex2_WCE(/6His)_S2_02
	Total_ZR_LFQ intensity Ex2_WCE(/6His)_S2_03
	Site identified previously	A SUMO conjugation site has been previously identified for this protein (See 'known sites' sheet
	GGK SUMO site identified	A SUMO1 or SUMO2 conjugated lysine was detected (see GGK sheet)
	GOBP name	Annotations from Perseus for the indicated terms
	GOMF name
	GOCC name
	KEGG name
	Pfam
	GSEA
	Keywords
	Corum
	Interpro name
	PRINTS name
	Prosite name
	Reactome
	SMART name
	Peptides	The total number of peptide sequences associated with the protein group (i.e. for all the proteins in the group).
	Razor + unique peptides	The total number of razor+unique peptide sequences associated with the protein group (i.e. for all the proteins in the group).
	Unique peptides	The total number of unique peptides associated with the protein group (i.e. these peptides are not shared with another protein group).
	Sequence coverage [%]	Percentage of the sequence that is covered by the identified peptides of the best protein sequence contained in the group.
	Mol. weight [kDa]	Molecular weight of the leading protein sequence contained in the protein group.
	Q-value	This is the ratio of reverse to forward protein groups.
	Score	Protein score which is derived from peptide posterior error probabilities.
	MS/MS count	Number of MS/MS scan events associated with this group
	Number of GGK sites identified	Count of GGK modified lysines identified (see GGK sheet)
	Student's T-test Significant Ex1_WCE_S1_Ex1_WCE_S2	Satisfies the t-test 5% FDR S0=0.1 cutoff for SUMO1 v SUMO2 (Ex1)
	Student's T-test Significant Ex2_WCE_S1_Ex2_WCE_S2	Satisfies the t-test 5% FDR S0=0.1 cutoff for SUMO1 v SUMO2 (Ex2)
	Student's T-test Significant Ex1_WCE_S1_Ex1_WCE_S2 (up or down)	"+" for a significantly positive difference and "-" for negative (Ex1)
	Student's T-test Significant Ex2_WCE_S1_Ex2_WCE_S2 (up or down)	"+" for a significantly positive difference and "-" for negative (Ex2)
	Significance Ex1&Ex2	"Both" if Ex1 and Ex2 agree in signficiantly different between SUMO1 and SUMO2
	-Log Student's T-test p-value Ex1_WCE_S1_Ex1_WCE_S2	-log10 of the Student's t-test p-value comparing SUMO1 with SUMO2 (Ex1)
	Student's T-test q-value Ex1_WCE_S1_Ex1_WCE_S2	q-value of Student's t-test comparing SUMO1 with SUMO2 (Ex1)
	Log2 S1/S2_Ex1	Log2 of the numarical ratio of average intensity SUMO1/SUMO2 (Ex1)
	Student's T-test Difference Ex1_WCE_S1_Ex1_WCE_S2	Difference between log2 average Intensity SUMO1 and log2 average intensity SUMO2 (Ex1)
	Student's T-test Test statistic Ex1_WCE_S1_Ex1_WCE_S2	t-test statistic of Student's t-test comparing SUMO1 with SUMO2 (Ex1)
	-Log Student's T-test p-value Ex2_WCE_S1_Ex2_WCE_S2	-log10 of the Student's t-test p-value comparing SUMO1 with SUMO2 (Ex2)
	Student's T-test q-value Ex2_WCE_S1_Ex2_WCE_S2	q-value of Student's t-test comparing SUMO1 with SUMO2 (Ex2)
	Log2 S1/S2_Ex2	Log2 of the numarical ratio of average intensity SUMO1/SUMO2 (Ex2)
	Student's T-test Difference Ex2_WCE_S1_Ex2_WCE_S2	Difference between log2 average Intensity SUMO1 and log2 average intensity SUMO2 (Ex2)
	Student's T-test Test statistic Ex2_WCE_S1_Ex2_WCE_S2	t-test statistic of Student's t-test comparing SUMO1 with SUMO2 (Ex2)
	Average difference	Average of difference values from Ex1 and Ex2
	Average -log10 p-value	Average of -log10 p-values from Ex1 and Ex2
	Average Log2 SUMO1/SUMO2	Average of log2 ratios SUMO1/SUMO2 for Ex1 and Ex2
	Average log10 Int	Average log10 total peptide intensity for Ex1 and Ex2
	GGK sheet
	Heading	Details
	Proteins	UniProtKB ID
	Protein names	Protein names
	Gene_Site	Concatenation of gene name and site number
	Gene names	Gene name
	id	MaxQuant identification number
	Total ZR_Int. _Ex1_S1_01	Sum of all intensities for this site from all MS data files derived from this experimental replicate. If the value was zero, then zero was replaced in Perseus but only if a complete set of intensities was measured in at least one other experimental condition. ( Ex1=experiment 1, Ex2=Experiment 2, S1=SUMO1, S2=SUMO2, 01=replicate1, 02=replicate2, 03=replicate3)
	Total ZR_Int. _Ex1_S1_02
	Total ZR_Int. _Ex1_S1_03
	Total ZR_Int. _Ex1_S2_01
	Total ZR_Int. _Ex1_S2_02
	Total ZR_Int. _Ex1_S2_03
	Total ZR_Int. _Ex2_S1_01
	Total ZR_Int. _Ex2_S1_02
	Total ZR_Int. _Ex2_S1_03
	Total ZR_Int. _Ex2_S2_01
	Total ZR_Int. _Ex2_S2_02
	Total ZR_Int. _Ex2_S2_03
	Previously identified as SUMO2 target_Matched by Seq. Window	Previously identified site as a SUMO2 site determined by matched sequence windows
	Previously identified as SUMO1 target_Matched by Seq. Window	Previously identified site as a SUMO1 site determined by matched sequence windows
	Sequence window_31	31 residue sequence window
	Sequence window_21	21 residue sequence window
	Localization prob	Localization probability
	PEP	Posterior Error Probability of the identification. (p-value proxy)
	Score	Andromeda score for the best associated MS/MS spectrum.
	Delta score	Score difference to the second best identified peptide with a different amino acid sequence.
	Modification window	Positions of identified PTMs in the sequence window
	GlyGly (K) nLoss dPeak Probabilities	Site-specific probability scores
	Position in protein	Amino-acid position of the modification in the protein
	Position in peptide	Amino-acid position of the modification in the peptide
	Mass error [ppm]	Peptide mass error
	Diagnostic peak	Diagnostic peak detected
	Phosphopeptide	Peptide co-modified by phopshorylation
	Fractional intensity_SUMO1	proportion of the total SUMO1 GGK peptide intensity for this protein
	Fractional intensity_SUMO2	proportion of the total SUMO2 GGK peptide intensity for this protein
	Student's T-test Significant Ex1_S1_Ex1_S2	Satisfies the t-test 5% FDR S0=0.1 cutoff for SUMO1 v SUMO2 (Ex1)
	Student's T-test Significant Ex2_S1_Ex2_S2	Satisfies the t-test 5% FDR S0=0.1 cutoff for SUMO1 v SUMO2 (Ex2)
	Student's T-test Significant Ex1_S1_Ex1_S2 (up or down)	"+" for a significantly positive difference and "-" for negative (Ex1)
	Student's T-test Significant Ex2_S1_Ex2_S2 (up or down)	"+" for a significantly positive difference and "-" for negative (Ex2)
	Significance Ex1&Ex2	"Both" if Ex1 and Ex2 agree in signficiantly different between SUMO1 and SUMO2
	-Log Student's T-test p-value_Ex1	-log10 of the Student's t-test p-value comparing SUMO1 with SUMO2 (Ex1)
	Student's T-test q-value_Ex1	q-value of Student's t-test comparing SUMO1 with SUMO2 (Ex1)
	Log2 S1/S2_Ex1	Log2 of the numarical ratio of average intensity SUMO1/SUMO2 (Ex1)
	Student's T-test Difference S1-S2_Ex1	Difference between log2 average Intensity SUMO1 and log2 average intensity SUMO2 (Ex1)
	Student's T-test Test statistic Ex1	t-test statistic of Student's t-test comparing SUMO1 with SUMO2 (Ex1)
	-Log Student's T-test p-value_Ex2	-log10 of the Student's t-test p-value comparing SUMO1 with SUMO2 (Ex2)
	Student's T-test q-value_Ex2	q-value of Student's t-test comparing SUMO1 with SUMO2 (Ex2)
	Log2 S1/S2_Ex2	Log2 of the numarical ratio of average intensity SUMO1/SUMO2 (Ex2)
	Student's T-test Difference S1-S2_Ex2	Difference between log2 average Intensity SUMO1 and log2 average intensity SUMO2 (Ex2)
	Student's T-test Test statistic Ex2	t-test statistic of Student's t-test comparing SUMO1 with SUMO2 (Ex2)
	Average difference	Average of difference values from Ex1 and Ex2
	Average -log10 p-value	Average of -log10 p-values from Ex1 and Ex2
	Average Log2 SUMO1/SUMO2	Average of log2 ratios SUMO1/SUMO2 for Ex1 and Ex2
	Average log10 Int	Average log10 total peptide intensity for Ex1 and Ex2
	Quantified in Ex1 & Ex2	A complete set of intensity values measured in at least SUMO1 or SUMO2 samples for BOTH experiments 1 AND 2
	SUMO preference_Ex1	Designated as significantly enriched in SUMO1 samples compared to SUMO2 in Experiment 1
	SUMO preference_Ex2	Designated as significantly enriched in SUMO1 samples compared to SUMO2 in Experiment 2
	SUMO preference_common	Designated as significantly enriched in SUMO1 samples compared to SUMO2 in BOTH experiments 1 and 2
	SUMO preference_Either	Designated as significantly enriched in SUMO1 samples compared to SUMO2 in EITHER experiment 1 or 2

## Sheet: Known sites
Gene_unique (7660)		31 aa Sequence window_unique (49768) SUMO2 sites					31 aa Sequence window_unique (546) SUMO1 sites
JUN		_______________KSYQCLKETCEKLGYQ		References used for compiling lists of known SUMO2 sites and substrates			______________MKIEEVKSTTKTQRIAS		References used for compiling lists of known SUMO1 sites
NOV		______________MKAAVDLKPTLTIIKTE		Number of sites	Citation		_____________MTKIKADPDGPEAQAEAC		Number of sites	Citation
44M2.3		______________MKAGCSIVEKPEGGGGY		14869	Hendriks, I.A., Lyon, D., Su, D. et al. Site-specific characterization of endogenous SUMOylation across species and organs. Nat Commun 9, 2456 (2018). https://doi.org/10.1038/s41467-018-04957-4		____________MCTKMEQPFYHDDSYTATG		295*	Impens F, Radoshevich L, Cossart P, Ribet D. Mapping of SUMO sites and analysis of SUMOylation changes induced by external stimuli. Proc Natl Acad Sci U S A. 2014 Aug 26;111(34):12432-7. doi: 10.1073/pnas.1413825111. Epub 2014 Aug 11. PMID: 25114211; PMCID: PMC4151716.
A0A087WUV0		______________MKALSPVRGCYEAVCCL		10388	Lamoliatte, F., McManus, F., Maarifi, G. et al. Uncovering the SUMOylation and ubiquitylation crosstalk in human cells using sequential peptide immunopurification. Nat Commun 8, 14109 (2017). https://doi.org/10.1038/ncomms14109		___________MADEKPKEGVKTENNDHINL		315	González-Prieto R, Eifler-Olivi K, Claessens LA, Willemstein E, Xiao Z, Talavera Ormeno CMP, Ovaa H, Ulrich HD, Vertegaal ACO. Global non-covalent SUMO interaction networks reveal SUMO-dependent stabilization of the non-homologous end joining complex. Cell Rep. 2021 Jan 26;34(4):108691. doi: 10.1016/j.celrep.2021.108691. PMID: 33503430.
A1CF		______________MKAQGETEESEKLSKMS		40765	Hendriks IA, Lyon D, Young C, Jensen LJ, Vertegaal AC, Nielsen ML. Site-specific mapping of the human SUMO proteome reveals co-modification with phosphorylation. Nat Struct Mol Biol. 2017;24(3):325-336. doi:10.1038/nsmb.3366		___________MASNKTTLQKMGKKQNGKSK
A6NLC8		______________MKASGTLREYKVVGRCL		6626	Tammsalu T. & Hay R. T. Unpublished data (Large-scale SUMO2 site analysis during heat-stress)		___________MTKIKADPDGPEAQAEACSG		* Defined as "SUMO1 only" or "SUMO1 & SUMO2" by the authors
AAAS		______________MKCEHCTRKECSKKTKT					__________MPELAKSAPAPKKGSKKAVTK
AACS		______________MKCLVTGGNVKVLGKAV					__________MPEPAKSAPAPKKGSKKAVTK
AAED1		______________MKDCSNGCSAECTGEGG					__________MPEPTKSAPAPKKGSKKAVTK
AAGAB		______________MKDSLVLLGRVPAHPDS					__________MPEPVKSAPVPKKGSKKAINK
AAMP		______________MKDYDELLKYYELHETI					_________MADEKPKEGVKTENNDHINLKV
AARS		______________MKEAAAAALKKKGWEVV					_________MSDQEAKPSTEDLGDKKEGEYI
AARSD1		______________MKEMSANTVLDSQRQQK					_____MADEKPKEGVKTENNDHINLKVAGQD
AASDH		______________MKENGIQDMEQFYELWL					_____MQIFVKTLTGKTITLEVEPSDTIENV
AASDHPPT		______________MKEPLLGGECDKAVASQ					_____MSEEKPKEGVKTENDHINLKVAGQDG
AASS		______________MKETIMNQEKLAKLQAQ					_____MSETPAQCSIKQERISYTPPESPVPS
AATF		______________MKETPLSNCERRFLLRA					____MHPQSLAEEEIKTEQEVVEGMDISTRS
ABCA10		______________MKFNPFVTSDRSKNRKR					___MAVESRVTQEEIKKEPEKPIDREKTCPL
ABCA13		______________MKFPGPLENQRLSFLLE					__MANIAVQRIKREFKEVLKSEETSKNQIKV
ABCD3		______________MKGEDAQPQEMASTSFP					__MTTPNKGNKALKVKREPGENGTSLTDEEL
ABCE1		______________MKGFIDDANYSVGLLDE					_MKAAVDLKPTLTIIKTEKVDLELFPSPDME
ABCF1		______________MKICTSRSQILEQQKSY					_MTTSIRQFTSSSSIKGSSGLGGGSSRTSCR
ABCF2		______________MKIEEVKSTTKTQRIAS					AAATTAAPAAAAAPAKVEAKEESEESDEDMG
ABCF3		______________MKIFCSRANPTTGSVEW					AAKEKRLLNQKLGKIKTLGEDDPWLDDTAAW
ABHD10		______________MKIFSESHKTVFVVDHC					AAVSALAGVQDQLIEKREPGSGTESDTSPDF
ABHD17B		______________MKIFVGNVDGADTTPEE					ADRVDKSAVGFDYQGKTEKHESQRDYSKGFG
ABHD18		______________MKIGSGFLSGGGGTGSS					ADSDARALYEAGERRKGTDVNVFNTILTTRS
ABHD2		______________MKKKTVCTLNMGDKKYE					ADYMRYLMEEDEDAYKKQFSQYIKNSVTPDM
ABHD3		______________MKLEVFVPRAAHGDKQG					AEDRMALANKPLRRFKQEPEDELPEAPPKTR
ABHD4		______________MKLFGFRSRRGQTVLGS					AEKTSLSFKSDQVKVKQEPGTEDEICSFSGG
ABHD8		______________MKLHCEVEVISRHLPAL					AEVKAKTYIQTELPFKAKTLHEKTSHSSTEA
ABI2		______________MKLLENSSFEAINSQLT					AFEAIPRALAENSGVKANEVISKLYAVHQEG
ABI3BP		______________MKLLTHNLLSSHVRGVG					AHAQSSKADSLLAVVKREPAEQPGDGERTDC
ABL2		______________MKLLTTICRLKLEKMYS					AKEWDLLNENIMLLSKRRSQLKQAVAKMVQQ
ABLIM1		______________MKLNISFPATGCQKLIE					AKRPLQEDRLLPAEVKAKTYIQTELPFKAKT
ABLIM3		______________MKLQAVMETLLQRQQRA					ALFQLWLETKDQAFCKQENEDSSDATTPVPR
ABRA		______________MKLTDSVLRSFRVAKVF					ALHQHGHSGPFESKFKKEPALTAGRLLGFEA
ABRAXAS1		______________MKLTIDHTPERKDEKER					ALPHKLRIKAKAMQIKVEAFDNEFEATQKLS
ABRAXAS2		______________MKMEEAVGKVEELIESE					APAESAAPAAGEEPSKEEGEPKKTEAPAAPA
ABT1		______________MKMEEMSLSGLDNSKLE					APVLPGKTGPTVTQVKAEKQEDSESSEEESD
ABTB1		______________MKMTVDFEECLKDSPRF					AQCSGLSWVVALPQVKQEKADTQDEWTPGTA
ACAA2		______________MKPASISEEELLNLINK					AQPGVAGAPPVLHSIKQEPVAEGHEKRLDIL
ACACA		______________MKPDETPMFDPSLLKEV					AQVPRELSLTPITGAKPSATGYLGSVAAKRP
ACAD11		______________MKPILLQGHERSITQIK					ARAYGPGIEPTGNMVKKRAEFTVETRSAGQG
ACAD8		______________MKPRPAGFVDNKLKQRV					ARDLVEMEQKLLMVTKENKGLTAQIQSFGRS
ACADM		______________MKPVSGHPFLKKCTIES					ARKHSEREQPLKKSQKKKQKKTLVILDDSDL
ACAP1		______________MKQDASRNAAYTVDCED					ARPLENENQEFLKSLKEESVEAVKSLETEIL
ACAP2		______________MKQEDNQGVCAHQDSED					ARQKLLAAIDDIDRPKR______________
ACAT1		______________MKQEGSARRRGADKAKP					ASDVVRQKKKYPKKPKAEALITSQQPTPETL
ACAT2		______________MKQESAAPNTPPTSQSP					ASLPGDFKQEEVGGVKEEAGGLLQCPEVAKA
ACBD3		______________MKQLPAATVRLLSSSQI					ASLSAEQGTMTEVKVKTELPDDYIQEVIWQG
ACBD6		______________MKQLPVLEPGDKPRKAT					ASSPERKKRILKPQLKSESSTSAFSTPTRSI
ACD		______________MKQSSNVPAFLSKLWTL					ASSPLLVKDVICEDDKGKIMEEVMRTYLKQQ
ACIN1		______________MKRDPLHVKIKGEEFPL					ASSPPAIPKVRIKTIKTSSGEIKRTVTRILP
ACLY		______________MKSEDYPHETMAPDIHE					ASSSSRPLKVRIKTIKTSCGNITRTVTQVPS
ACO1		______________MKSEELQRLTASEPLTL					ATEDKEALKKQLPGVKSEGKRKGDEVDGVDE
ACOT13		______________MKSIGVKTVKVCGSKSS					ATEFDLEAEEYVPLPKGDVHKKKEIIQDVTL
ACOT2		______________MKSPDEVLREGELEKRS					ATIKQLEQRMGSTKCKRKMLN__________
ACOT7		______________MKSVIYHALSQKEANDS					AVRTQEKEQIKTLNNKFASFIDKVRFLEQQN
ACOT8		______________MKTETVPPFQETPAGSS					CELSKNSDIEQSSDSKVKNLFASFPTEESSI
ACP1		______________MKTILSNQTVDIPENVD					CGSSGRTAEKTSLSFKSDQVKVKQEPGTEDE
ACSL3		______________MKTKYIFCNITERKDAE					CIGEKLDEREAGITEKVVFEQTKVIADNVKD
ACSL4		______________MKTPADTGFAFPDWAYK					CIQVGRNIIHGSDSVKSAEKEISLRFKPEEL
ACSM2B		______________MKTPFGKAAAGQRSRTG					CKSVTPTKEFLKDEIKQEEETCKRISTITAL
ACSM5		______________MKTPFGKTPGQRSRADA					CLRDSPDRRSGSPDVKGPPPVKVARLEQNGS
ACTA1		______________MKVASGSTATAAAGPSC					CLRGKHARRKGGCDSKMAARRRPGAQPLPPP
ACTA2		______________MKVELCSFSGYKIYPGH					CNDQCNQFTRIEKQTKHMKKYPKRPDWNINK
ACTB		______________MKVTSLDGRQLRKMLRK					CNRYFKTPRKFVEHVKSQGHKDKAKELKSLE
ACTBL2		______________MKWGKKVACGSSEGTIY					DAERDALNIETAIKTKGVDEVTIVNILTNRS
ACTG1		______________MKWLGESKIMVVNGRRN					DALPKKKSRKSSMPIKIEKEAVEIANEKRHN
ACTL6A		______________VKYSTQKILLVRNIGNK					DDDHPGMEVVLHEDKKYYPTAEEVYGPEVET
ACTL7B		_____________LEKDRETQRNVLEHQLLE					DEGQKSREAPILKEFKEEGEEIPRVKPEEMM
ACTN1		_____________MAKAAAIGIDLGTTYSCV					DEILPTTPISEQKGGKPEPPAMPQPVPTA__
ACTR10		_____________MAKFMTPVIQDNPSGWGP					DEITEKKAKKAKIKVKVEEEEEEKVAEEEET
ACTR1A		_____________MAKFVIRPATAADCSDIL					DEQEAAVKSMTNLQIKEEKVKADTNGIIKTS
ACTR1B		_____________MAKHHPDLIFCRKQAGVA					DERIFTGNKFTKDTTKLEPASPPEDTSAEVS
ACTR2		_____________MAKLRVAYEYTEAEDKSI					DEYDKAMAPQQGLLDKIKDEPDNAQEYSHGQ
ACTR3		_____________MAKPLTDQEKRRQISIRG					DFCSQSCLSTYELKKKPIVTINTNSISTKCS
ACTR3B		_____________MAKPSHSSYVLQQLNNQR					DGGERPLAASPPGTVKAEEHQRQNINKFERR
ACTR5		_____________MAKQYDSVECPFCDEVSK					DGSNVVFKLLGPVLVKQELGEARATVGKRLD
ACTR6		_____________MAKSGLRQDPQSTAAATV					DHAEKVAEKLEALSVKEETKEDAEEKQ____
ACTR8		_____________MAKSKTKHRLCSQESSVS					DHGRRFTMGERIGAIKQESEEPPTKKNRMQL
ACY1		_____________MAKSLLKTASLSGRTKLL					DHRLSISKKTANGGLKPSVYPYKLYRLLPMK
ADA		_____________MAKTVAYFYDPDVGNFHY					DIKMENGKSKGCGVVKFESPEVAERACRMMN
ADAL		_____________MAKVEQVLSLEPQHELKF					DKAKGRKESEFDDEPKFMSKVIGANKNQEEE
ADAM10		_____________MAKVLTPELYAELRAKST					DKASPEPEKDFSEKAKPSPHPIKDKLKGKDE
ADAM12		_____________MAKWGEGDPRWIVEERAD					DKASSPELPVSVENIKQETDD__________
ADAM15		_____________MAKWGQGNPHWIVEERED					DKDDEIVFKQPISCVKEEIQETQTPTHSRKK
ADAM17		_____________MDKQSSAGGVKRSVPCDS					DKLAFPGETLSDIPCKTEEEGVGCGGAGRRG
ADAM19		_____________MDKSGIDSLDHVTSDAVE					DKNDYLPLYSSSTKVKDEYMVAEYAVEMPHS
ADAM23		_____________MEKIEEQFANLHIVKCSL					DLALLEDLEKQRALIKAELDNELMEGKVQSG
ADAM28		_____________MEKNPPDDTGPVHVPLGH					DLAPKKKPRKSSMPVKIEKEIIDTADEFDDE
ADAM9		_____________MEKTLETVPLERKKREKE					DMSDQHRQVLLEIFSKNYRVRRNMIQSRLTQ
ADAMTS1		_____________MGKGDPNKPRGKMSSYAF					DNITRQNQFYDTQVIKQENESGYERRPLEME
ADAMTS16		_____________MGKSDFLTPKAIANRIKS					DPSGDSTLPTCSKKRKIEQVDKEDEITEKKA
ADAMTS20		_____________MGKSFANFMCKKDFHPAS					DRGIRKISGTGKALAKTEKYEHKSEVKTYDP
ADAMTS3		_____________MIKCLSVEVQAKLRSGLA					DRMQKEITALAPSTMKIKIIAPPERKYSVWI
ADAMTS5		_____________MIKLFSLKQQKKEEESAG					DSDPTYGQQGHPNTWKREPGYTPPGAGNQNP
ADAMTS6		_____________MLKAVLKKSREGGKGGKK					DSEVTEPDHPVLASIKKEQETVLLD______
ADAMTS9		_____________MLKEHPEMAEAPQQQLGI					DSPASSSSRPLKVRIKTIKTSCGNITRTVTQ
ADAMTSL1		_____________MLKLSGEGLRDSYHSRRD					DSSDSEYISDDEQKSKNEPEDTEDKEGCQMD
ADAMTSL3		_____________MLKPALEPRGGFSFENCQ					DTLSKDGFSKSMVNTKPEKTEEDSEEVREQK
ADAR		_____________MLKRKPSNVSEKEKHQKP					DVGRMFKQFNKLTEDKADVQSIIGLQRFFET
ADARB1		_____________MMKEFSSTAQGNREVFHA					EAVPARGEPQQDCCVKTELLGEETPMAADEG
ADARB2		_____________MMKEFSSTAQGNTEVIHT					EDDEQNRKALYAMEIKVEKDLKTGESTVLSS
ADAT1		_____________MMKEVLSTGQGNREVIHT					EDEEVDPALTVGTIKKHTLSIGDMVTGTVKS
ADAT2		_____________MMKEVLSTGQGNTEVIHT					EDEMEESTNRPRKKQKTEQLGLTRTPIVTLS
ADCY10		_____________MMKFKPNQTRTYDREGFK					EDKRGGSGSHNWGTVKDELTESPKYIQKQIS
ADCY2		_____________MNKLNFHNNRVMQDRRSV					EDLPLNISREMLQQSKILKVIRKNLVKKCLE
ADCYAP1R1		_____________MNKSLGPVSFKDVAVDFT					EDMLGNRLLLPTPTVKQESKDVEENVGLIVY
ADD1		_____________MPKIVLNGVTVDFPFQPY					EEASDVVRQKKKYPKKPKAEALITSQQPTPE
ADD3		_____________MPKLQGFEFWSRTLRGAR					EEEETSVKKKKKRGKKKHIKEEPLSEEEPCT
ADGRE3		_____________MPKPAGLKLLTSRDPPTL					EEEKTKEEKPEAKGVKEEVKLA_________
ADGRF3		_____________MPKPTLLLRGGWERERSP					EEETSVKKKKKRGKKKHIKEEPLSEEEPCTS
ADGRG1		_____________MPKRSCPFADVAPLQLKV					EEFQFLRCQQCQAEAKCPKLLPCLHTLCSGC
ADGRL2		_____________MPKVVSRSVVCSDTRDRE					EEKIEKKEEKKPEDIKKEEKDQDELKPGPTN
ADH5		_____________MQKLASQYLKRDWPGVKA					EENILEEELNEDIKVKEEQLKNSAEEEVLSS
ADI1		_____________MQKSEGSGGTQLKN____					EETPKQEEQKESEKMKSEEQPMDLENRSTAN
ADIRF		_____________MQKYEKLEKIGEGTYGTV					EEYQRIYTTKIKPRLKSEDGVEGDLGETQSR
ADK		_____________MRKETPPPLVPPAAREWN					EFTEDVEEVLKSITVKVETEAEDAALDCSVN
ADM		_____________MRKIDLCLSSEGSEVILA					EGNVDETGNNPSVSLKLEESKATSSSNPSSP
ADNP		_____________MRKTNMWFLERLRGSGEN					EGPGQAEVEKLQEELKVEPLEEVARVKEEVW
ADNP2		_____________MSKAHPPELKKFMDKKLS					EGPLPKETAAGGLTLKEERSPQTLAPVGEDA
ADPRHL2		_____________MSKEERPGREEILECQVM					EIATPPPPPPPKKETKPEPMEEDLPENKKQA
ADPRM		_____________MSKGPAVGIDLGTTYSCV					EINKKIYKIGQGYLIKDGKLIKNNASTDYDL
ADRB2		_____________MSKISQQNSTPGVNGISV					EINKRTEMENEFVLIKKDVDEAYMNKVELES
ADRM1		_____________MSKNTVSSARFRKVDVDE					EIYKKTCNKMENRLLKLEEGKCWFGESGEIM
ADSL		_____________MSKPHSEAGTAFIQTQQL					EKEDEKELVKLPVIVKLEKPLPENEEKKIIK
ADSS		_____________MSKQQPTQFINPETPGYV					EKGPNNTANSSEIKVKVEPADSVESSPPSIT
ADSSL1		_____________MSKRPSYAPPPTPAPATQ					EKIDRRSGKKLEDGPKFLKSGDAAIVDMVPG
AEBP2		_____________MSKSASPKEPEQLRKLFI					EKRLDKPHKDLDSRLKSSFFDKAANQVEETL
AEN		_____________MSKSESPKEPEQLRKLFI					EKVQGLEQAVDNFEGKKTDKKYLMIEEYLTK
AES		_____________MSKSFQQSSLSRDSQGHG					ELFLAHILSPWGAEVKAEPVEVVAPRGKSGA
AFAP1		_____________MSKSTKLCGKTSCPRSNI					ELPAPPALPPKIFYIKQEPFEPKEEISGSGT
AFF3		_____________MSKTHDHQLESSLSPVEV					ELQAVDSQKYALSKVKPESTDEDLESVDAFQ
AFF4		_____________MTKFQEAVTFKDVAVAFT					ELQQIKHEPIASVRIKEEPVNVNIPEKTTAL
AFMID		_____________MTKGTSSFGKRRNKTHTL					EMHLLIQQAREMPLLKSEVAAGVKKSGPLPS
AGAP2		_____________MTKIKADPDGPEAQAEAC					ENPIYKSAVTTVVNPKYEGK___________
AGFG1		_____________MTKMYKGFQALGDAADIR					EPENEKILDILGETCKSEPVKEESSELEQPF
AGFG2		_____________MTKREAEELIEIEIDGTE					EPGTEDEICSFSGGVKQEKTEDGRRSACMLS
AGGF1		_____________MVKAPQSEERLARGGKEN					EPLDFSQKGLALVQVKQENISFLSPSSLVPY
AGK		_____________MVKCCSAIGCASRCLPNS					EPPKNQKPKITPVTVKAQTKAPPKPARAAPK
AGL		_____________MVKEQFRETDVAKKISHI					EQAKQLVKSGAISAIKAETKNSGFKRSRTLE
AGO1		_____________MVKETTYYDVLGVKPNAT					EQEPPPPPAPQDVEMKEEAATGGGSTGEADG
AGO2		_____________MVKISFQPAVAGIKGDKA					EQQVPKGPIHSPVELKHVHATVVKVPEVNSS
AGO3		_____________MVKLFIGNLPREATEQEI					ERDKPVPLPAPEMTVKQERLDFEETENKGIH
AGPS		_____________MVKLTAELIEQAAQYTNA					ERRRRGEMRDLFEKLKITLGLLHSSKVSKSL
AGRN		_____________MVKQIESKTAFQEALDAA					ERRTQEVLQAVAEKVKEESQLPGTGGPEDVL
AGTR1		_____________MVKVTFNSALAQKEAKKD					ERTSQGGAGVSPLLVKEEPKEDNGLPTSFTL
AHCTF1		_____________MYKQAQASFWTAEEVDLS					ESDTKNEVNGTSEDIKSEGDTQSN_______
AHCY		_____________TAKEPHQNRRLERALTLP					ESETPGKSPEKKPKIKEEAVKEKSPSLGKKD
AHCYL1		____________EEKKLLVYEALEYAKRALE					ESSTSEGADQKMSSFKEEKDIKPIIKDEKGR
AHDC1		____________FECKECGKTFICGSDLTRH					ESVQQQSTPVPLISPKRQIRSRFQLNLDKTI
AHI1		____________IIQKLQDKATVLTTERKKR					ETATPTNVDLPQVIPKSENSSQPAKKAKGAA
AHNAK		____________MADKEAAFDDAVEERVINE					ETPSRNLRVRADRNLKTEEEEEEEEEEEEDD
AHNAK2		____________MAEKFDHLEEHLEKFVENI					ETSKAPKSGFEGMFTKKEGQWDCSVCLVRNE
AHR		____________MAEKFESLMNIHGFDLGSR					EVALRATAENEFVVLKKDVDCAYLRKSDLEA
AHRR		____________MAEKILEKLDVLDKQAEII					EVEESPEKIKVQTTPKVEEEQDLKFQIGELA
AHSA1		____________MAGKDIPGQASLVFDVALL					EYERIVNPEKATEDAKPVKIKEEPVSDITFP
AHSA2		____________MAHKQIYYSDKYFDEHYEY					FASFPTEESSINYTFKTPEKAKEKKKPEDSP
AIFM1		____________MALKAEGAALDCFEVTLKC					FDDTCVVPERLEGKVKQEPTMYREGPPYQRR
AIFM2		____________MALKDYALEKEKVKKFLQE					FGFAESIANQRITAFKMEKAPIDTSDVEEKA
AIMP1		____________MALKQISSNKCFGGLQKVF					FGKRPAEDMEEEQAFKRSRNTDEMVELRILL
AIP		____________MAPKAAKGAKPEPAPAPPP					FGSESVKSIFSSEKSKPFAFGNSSATGSLFG
AJUBA		____________MAQKENSYPWPYGRQTAPS					FKRQRNESRTEGPIVKDEALQILALDPKKYE
AK1		____________MAQKPLRLLACGDVEGKFD					FLYSTALPNHAIRELKQEAPSCPLAPSDLGL
AK2		____________MASKEMFEDTVEERVINEE					FVDKLLDLMPRLMTSKPAEVVKILQTMLRQS
AK6		____________MASKPAAGKSRGEKRKRVV					FVTPAEEKPIEIQWVKPEPKVDLKARKKRIY
AKAP12		____________MATKTAGVGRWEVVKKGRR					GADQKMSSFKEEKDIKPIIKDEKGRVGSGSG
AKAP17A		____________MAVKWTGGHSSPVLCLNAS					GCISPSLPPPPLKLLKGSVEAASNAHLLQSK
AKAP2		____________MCTKMEQPFYHDDSYTATG					GDDPYSSAEPHVSGVKRSRSGEGEVSGLMRK
AKAP8		____________MDEKVFTKELDQWIEQLNE					GEKLVKKKWNLDELPKFEKNFYQEHPDLARR
AKAP8L		____________MDFKIEHTWDGFPVKHEPV					GERLRKKKWDLSELPKFEKNFYVEHPEVARL
AKAP9		____________MDQKILSLAAEKTADKLQE					GEVCPAGWKPGSDTIKPDVQKSKEYFSKQK_
AKIP1		____________MDSKESLTPGREENPSSVL					GFDERADAETLRKAMKGLGTDEESILTLLTS
AKIRIN1		____________MDSKYQCVKLNDGHFMPVL					GGKAPGQHGGFVVTVKQERGEGPRAGEKGSH
AKIRIN2		____________MDTKHFLPLDFSTQVNSSL					GGNKSVLMERLKKAVKEEGQDPDEIGIELEA
AKR1A1		____________MEAKTLGTVTPRKPVLSVS					GGQKRQLEDGDQPESKKLASQGDSISSQLGP
AKR1B1		____________MEEKPSGPIPDMLATAEPS					GGRKNSSNFKKAKRVKTEDEKEKDPEEKKEV
AKR1C1		____________MEEKQQIILANQDGGTVAG					GGTLDLTLIRARLQEKLSPPYSSPQEFAQDV
AKR1C2		____________MEEKYLPELMAEKDSLDPS					GGVKKKTFTPNIISRKIKEEPKEEVTVKKEK
AKR1C3		____________MEFKLEAHRIVSISLGKIY					GHPAQLGLGRGASTFKEEPQTVPEARSRDAT
AKR7A2		____________MEMKKKINLELRNRSPEEV					GIKEEEERWRRKVICKEEPVSEVKETSTTVE
AKT1		____________MENKSNCKSGIRGAAGALL					GKAAKNSEEEEEEKKKAAVVVSKSGSLKKRK
AKT2		____________MEPKEATGKENMVTKKKNL					GKGILAADESTGSIAKRLQSIGTENTEENRR
ALAS1		____________MEPKPQKSPGKQFTFSYEN					GKPLSMSEQTGLLKIKTEPLDFNDYKVLMAT
ALB		____________MEPKVAELKQKIEDTLCPF					GLAKLDFLSDANSRMKKFNQLMKKVMEKLHN
ALDH16A1		____________MESKPSRIPRRISVQPSSS					GMGQKDSYVGDEAQSKRGILTLKYPIEHGIV
ALDH18A1		____________MEVKDANSALLSNYEVFQL					GMQDPLSPKAPLICTKEEVEEVLDSKAGWGS
ALDH1A1		____________MEVKPPPGRPQPDSGRRRR					GNKDQNVKFRKLMGIKSEDEAGCSSVDEESY
ALDH1A2		____________MFHKAEELFSKTTNNEVDD					GQRIKQIRHESGASIKIDEPLEGSEDRIITI
ALDH1A3		____________MFWKFDLHSSSHIDTLLER					GQVHLFEHILNGYCKKPLTSNCTIQIATPGK
ALDH1B1		____________MFWKFDLHTSSHLDTLLER					GSKKPLLEDDPQGARKISSEPVPGEIIAVRV
ALDH2		____________MGEKVSEAPEPVPRGCSGH					GSLKVEFFPHQEKDIKKEEITKEEEREKKFS
ALDH3A1		____________MGKKTWFSIPEKNRPLKGR					GSSNGVDQEHFSNVVKGEKILPVFDEPPNPT
ALDH3A2		____________MGVKTFTHSSSSHSQEMLG					GTAVATSSLTADNDFKPVGIGLPHSENNQDK
ALDH3B1		____________MIYKCPMCREFFSERADLF					GTMNLMNWECAIPGKKGTPWEGGLFKLRMLF
ALDH7A1		____________MKEKLEDMESVLKDLTEEK					GWPACSTPLPLVSRVKTEQQESDSVQCMPVA
ALDH9A1		____________MKKKTVCTLNMGDKKYEDM					HCCPDMITKFLGVIVKSERPCDEDKTDSETG
ALDOA		____________MKTKYIFCNITERKDAEGW					HEKIRVLSQQAASVVKQEGGDNDLIERIQVD
ALDOC		____________MKVKVIPVLEDNYMYLVIE					HFQGHLLLPGEQIQPKQEKKGGRSSADFTVL
ALG13		____________MLIKGGNANATVTKVLKDV					HHPGAFFRYMRQQCIKQELICKWIDPEQLSN
ALG2		____________MLSKGLKRKREEEEEKEPL					HLPSKKKYPDYYQQIKMPISLQQIRTKLKNQ
ALG3		____________MLTKFETKSARVKGLSFHP					HMKKWHSDRVLNNDIKTE_____________
ALKBH1		____________MPGKLLWGDIMELEAPLEE					HMRCHQHFLRTEAKVKEEIPDPDVKGSPHLS
ALKBH2		____________MPRKIEEIKDFLLTARRKD					HSSQTQGGGSVTKKRKLESTESRSSFSQHAR
ALKBH3		____________MPSKGPLQSVQVFGRKKTA					HTKQQLKASLGKVGVKEELLAVGKFTRTSGE
ALKBH4		____________MPVKRLREVVSQNHGDHLV					IEEEVEPQGVIVTRIKSEIDQDPMGRETFEL
ALKBH5		____________MQEKDASSQGFLPHFQHFA					IEKEQSKQAVEMKNDKSEEEQSSSSVKKDET
ALKBH6		____________MRAKAFPETRDYSQPTAAA					IEMKAEAEKKNKKKIKNENTEGSPQEDGVEL
ALKBH8		____________MSAKAISEQTGKELLYKFI					IEQRLLQQGTAPAQAKAEPTAAPHPVLKQVI
ALMS1		____________MSEKKLETTAQQRKCPEWM					IGSELGNSFASNIRIKEEPLDDEYDKAMAPQ
ALOX5		____________MSFKREGDDWSQLNVLKKR					IIRGPTLGASAPVTVKRESKISLQPIATVPN
ALPK1		____________MSGKDRIEIFPSRMAQTIM					IKEESDSFKENVKPIKVEVKECRADPKDTKS
ALPK3		____________MSGKHYKGPEVSCCIKYFI					IKEKGSFSDTGLGDGKMKSDSFAPKTDSEKP
ALPL		____________MSHKQIYYSDKYDDEEFEY					IKGKTPEEIRKTFNIKNDFTEEEEAQVRKEN
ALX1		____________MSKKPPNRPGITFEIGARL					IKKEKENGFSSPPQIKDEPEDDGYFVPPKED
ALX4		____________MSLKLQASNVTNKNDPKSI					IKPLKRPRDEDDADYKPKKIKTEDTKKEKKR
ALYREF		____________MSNKEGSGGFRKRKHDNFP					ILKEFKEEGEEIPRVKPEEMMDERPKTRSQE
AMACR		____________MSNKLLSPHPHSVVLRSEF					ILSGKIDQCRTIFLNKQPNPRKKLLVPCALD
AMBRA1		____________MSQKQEEENPAEETGEEKQ					INQQFLNHPPIPRAVKPEPTNSSVEVSPDIY
AMD1		____________MSSKNSESGTATTGTSLSA					IPGTDAQAQAEDMNVKLEGEPSVRKPKQRPR
AMDHD2		____________MSSKQEIMSDQRFRRVAKD					IREEEEQLKEKKKRKKLEYTICETEPEQPVR
AMMECR1		____________MSSKRTKTKTKKRPQRATS					IRGILCDVTIIVEDTKFKAHSNVLAASSLYF
AMMECR1L		____________MSSKVSRDTLYEAVREVLH					IRLKSYCNDQSTGDIKVIGGDDLSTLTGKNV
AMPD2		____________MSTKVPIYLKRGSRKGKKE					ISMPDVDLHMKGPKVKGEYDMTVPKLEGDLK
AMPH		____________MSYKPNLAAHMPAAALNAA					ISSEPVPGEIIAVRVKEEHLDVASPDKASSP
ANAPC1		____________MTAKMETTFYDDALNASFL					ISSLLGHLPAEIVGKKLLSLLPDEEKDEVYQ
ANAPC16		____________MTGKGLGEDTEDRWGAGAL					ISVKELRTILNRIISKHKDLRTKGFSLESCR
ANAPC2		____________MTLKASEGESGGSMHTALS					IVERWSETQNVVTKVKKEDEVQAIATLIEKQ
ANAPC4		____________MTLKNREPVQLETLSIRGN					KAEASSGDHPTDTEMKEEQKSNTAGSQSQVE
ANAPC5		____________MTSKGPEEEHPSVTLFRQY					KAKEKIEKKGEKKEKKQQSIAGSADSKPIDV
ANAPC7		____________MTTKNLETKVTVTSSPIRG					KAPPNVKNEGPLNVVKTEKVDRSTQDELSTK
ANGEL2		____________MVEKEEAGGGISEEEAAQY					KCAAQPHTVRRTKKLKVEEETSKASNLEGES
ANGPTL4		____________MVIKTDELPAAAPADSARE					KCDENILWLDYKNICKVVEVGSKIYVDDGLI
ANK2		____________MVMKASVDDDDSGWELSMP					KDFCSQSCLSTYELKKKPIVTINTNSISTKC
ANK3		____________MVQKKPAELQGFHRSFKGQ					KDWKRAIRMNGIMLRKIMDSGELDFYQHDKV
ANKDD1A		___________MAAAKAEMQLMSPLQISDPF					KEDEITEKKAKKAKIKVKVEEEEEEKVAEEE
ANKEF1		___________MAAFKLDFLPEMMVDHCSLN					KEEKLKIKEENEKLLKEYGFCIMDNHKERIA
ANKFY1		___________MAAGKFASLPRNMPVNHQFP					KEKLSSVDRHHSVEIKIEKTVIKKEEKIEKK
ANKHD1		___________MAAGKSGGSAGEITFLEALA					KELGPLPDDDDMASPKLKLSRKSGISPKKSK
ANKIB1		___________MAASKVKQDMPPPGGYGPID					KEMAKQKAAPEAKKQKVEGTEPTTAFNLFVG
ANKLE2		___________MAAVKEPLEFHAKRPWRPEE					KENKITITNDKGRLSKEDIERMVQEAEKYKA
ANKRA2		___________MAAVKTLNPKAEVARAQAAL					KEQLRVPAVPPGVRIKEEPVSEEGEEDEEQE
ANKRD1		___________MADAKYVLCRWEKRLWPAKV					KETEMALAKDMALATKTEVALAKDMESPTKL
ANKRD10		___________MADEKDREEIIVAEFHKKIK					KFPVPELHMFDHFCKKEPKPEPLPLGSQQEH
ANKRD11		___________MADEKPKEGVKTENNDHINL					KILDILGETCKSEPVKEESSELEQPFAQDTS
ANKRD13B		___________MADFKVLSSQDIKWALHELK					KITEAPASEKEIVEVKEENIEDATEKGGEKK
ANKRD16		___________MADSKEGVLPLTAASTAPIS					KKEKARVITEEEKNFKAFASLRMARANARLF
ANKRD17		___________MAEDKTKPSELDQGKYDADD					KKEKTPELPEPSVKVKEPSVQEATSTSDILK
ANKRD20A4		___________MAEMKTEDGKVEKHYLFYDG					KKHKSDKHLYEEYVEKPLKLVLKVGGNEVTE
ANKRD20A5P		___________MAETKDAAQMLVTFKDVAVT					KKKEAGGGGVGGPGAKSAAQAAAQTNSNAAG
ANKRD26		___________MAETKIIYHMDEEETPYLVK					KKSKYESEIKYLTIMKLKNDKHLKNIYKEAY
ANKRD27		___________MAETKLQLFVKASEDGESVG					KLEKPLPENEEKKIIKEESDSFKENVKPIKV
ANKRD30B		___________MAEVKVKVQPPDADPVEIEN					KLGEQWKILAPYLEMKDSEIRQIECDSEDMK
ANKRD30BL		___________MAFGKSHRDPYATSVGHLIE					KLLKKKKGDLDTAAVKVEFDEEFSGAPVEGA
ANKRD32		___________MAGEKVEKPDTKEKKPEAKK					KLNFDMTASPKILMSKPVLSGGTGRRISLSD
ANKRD36		___________MAGYKPVAIQTYPILGEKIT					KLSAESYKETQMVKIKEEPMEVDIQDSHVSI
ANKRD36B		___________MAHNKIPPRWLNCPRRGQPV					KLTMAQLKISQGNISKACLILRSIEELKHKP
ANKRD39		___________MAKRKEENFSSPKNAKRPRQ					KMFPGLAAPSLPKKLKPEQIRVEIKREMLPG
ANKRD42		___________MAMQKIFAREILDSRGNPTV					KMSSFKEEKDIKPIIKDEKGRVGSGSGRNLW
ANKRD49		___________MAPIKVGDAIPAVEVFEGEP					KMYGISLCQAILDETKGDYEKILVALCGGN_
ANKRD50		___________MAQAKINAKANEGRFCRSSS					KNDQQAKIPLKKREIKLSDDFDSPVKGPLCK
ANKRD52		___________MAQEKMELDLEPDTSYGGTL					KPEEESPRKDDAKKAKQEPEVNGGSGDAVPS
ANKRD54		___________MAQYKGAASEAGRAMHLMKK					KPITGGLGAFTKVIIKQEPGEAPHVPATGAA
ANKS1B		___________MAQYKGTMREAGRAMHLLKK					KPKGKETFEPEDKTVKQEQINTEPLEDTVLS
ANKZF1		___________MASEKPLAAVTCTAPVNIAV					KPSRSMESSPRKGSKKKPVKVEAPEYIPISD
ANLN		___________MASNKTTLQKMGKKQNGKSK					KPSVAHFGSEKSNLYKFTASASHTERKLKQA
ANO10		___________MASVKVAVRVRPMNRREKDL					KQKCAAQPHTVRRTKKLKVEEETSKASNLEG
ANO3		___________MATLKDQLIYNLLKEEQTPQ					KQKRVVEQLRKNLIVKQEQPDKFQIQPLPQS
ANO5		___________MATTKRVLYVGGLAEEVDDK					KQLEDGRTLSDYNIQKESTLHLVLRLRGGMQ
ANO6		___________MCDRKAVIKNADMSEEMQQD					KQSSSSRDDNMFQIGKMRYVSVRDFKGKVLI
ANP32A		___________MDAFKGGMSLERLPEGLRPP					KRIHSLYRRTGASFQKAQQEFAAGVFSNPAV
ANP32B		___________MDDDKPFQPKNISKMAELFM					KRPSSARRHHLGPTLKPTLATRTAQPDHTQA
ANP32E		___________MDDLKYGVYPLKEASGCPGA					KSGPNTQNEDIEKEVKEEIDPDEEESAKKKH
ANTXR1		___________MDFSKLPKILDEDKESTFGY					KSKDNSGEKTDTKGTKSEQLSNP________
ANXA1		___________MDILKSEILRKRQLVEDRNL					KTGRVMLGETNPADSKPGTIRGDFCIQVGRN
ANXA10		___________MDILKSESYGTVVRISPQDF					KTPKTPKGPSSVEDIKAKMQASIEKGGSLPK
ANXA11		___________MDLDKPSVWGSLKQRTRPLL					KTPVENPLNIMLNIVKNELQEPCDSPKVKEE
ANXA2		___________MDPGKDKEGVPQPSGPPARK					KTSATVGPKAPSGGKKATQASQEY_______
ANXA3		___________MEAVKAEAWEGAAVAQDLLA					KTYEARSRIGLKLKIKQEAGLSKVVHNTALD
ANXA4		___________MEDVKLEFPSLPQCKEDAEE					KVANEPSLKGRAPLVKVEEATVEERTPAEPE
ANXA5		___________MEERKEEGEAEIQEHGPEHW					KVLQQRILEMNDKYVKKETCHQSTETDAVFL
ANXA6		___________MEFPKMLTRKIKLWDINAHI					KYMACCLLYRGDVVPKDVNAAIATIKTKRSI
ANXA7		___________MEFVKCLGHPEEFYNLVRFR					LAKKYDAFLASESLIKQIPRILGPGLNKAGK
AOPEP		___________MEGHKAEEEVLDVLRLNVGG					LAKLDFLSDANSRMKKFNQLMKKVMEKLHNS
AOX1		___________MEIKKQITGMRRLLNDSTGR					LATRTAQPDHTQAPTKQEAGGGFVLPPPGTD
AP1B1		___________MEIPKLLPARGTLQGGGGGG					LAVVAAVLKLGNIEFKPESRVNGLDESKIKD
AP1G2		___________MEMKKKINLELRNRSPEEVT					LDKHGKPTDSTPATWKQEYVDYSESAKKEVV
AP1M1		___________MENLKHIITLGQVIHKRCEE					LEAIYPSVDKREYIIKLEPIETNQNAVFQYI
AP1M2		___________MENLKSGVYPLKEASGCPGA					LENRSTANVLEETTVKKEKEDEKELVKLPVI
AP1S1		___________MEPLKVEKFATAKRGNGLRA					LERRKSQVAELNDDDKDDEIVFKQPISCVKE
AP1S2		___________MEQEKKLLVSDSNSFMERES					LFVGNLNFNKSAPELKTGISDVFAKNDLAVV
AP2M1		___________MEREKEQFRKLFIGGLSFET					LFVKGLSEDTTEETLKESFDGSVRARIVTDR
AP2S1		___________MERVKMINVQRLLEAAEFLE					LHPGENADSPADIRIKEEEPDPEEWQLSGDS
AP3D1		___________MESGKMAPPKNAPRDALVMA					LHRGPTQPPPPHVSIKLEPASSFAVDFNEPL
AP3M1		___________MESGKTASPKSMPKDAQMMA					LIIPTPDEEEKILRVKLEEDPDGEEGSSIPW
AP3M2		___________MESPKKKNQQLKVGILHLGS					LKEGLQNMEARLAERKFMNPFNMPNLYQKLE
AP3S1		___________MESRKLISATDIQYSGSLLN					LKGQLCDVLLIVGDQKFRAHKNVLAASSEYF
AP3S2		___________MEVQKEAQRIMTLSVWKMYH					LKPLEVNAIKKEAGTKEEPVTADVINPMALR
AP4B1		___________MFEEKASSPSGKMGGEEKPI					LKQDMATEHPQAEVVKQESSMSESKVLGEVG
AP5M1		___________MFPVKVKVEKSELEMAKARN					LKRPRDEDDADYKPKKIKTEDTKKEKKRKLE
APAF1		___________MGAYKYIQELWRKKQSDVMR					LLHSPMTKIADAIENKTTVYKIGDLTGYCTN
APBB1		___________MGDEKDSWKVKTLDEILQEK					LLKKEYKEDLEKSKIKTELNSSAESEQPLDK
APBB3		___________MGDTKEQRILNHVLQHAEPG					LLSKKLIYFQLHRALKMIVDPVEPHGEMKFQ
APEH		___________MGDVKNFLYAWCGKRKMTPS					LMILPDPEKPVRLNVKYDKDASFLAGGLFTD
APEX1		___________MGEIKVSPDYNWFRGTVPLK					LNEMMQNEEKYEKILKALNSRRIIPRPFVAQ
APEX2		___________MGEKKPEPLDFVKDFQEYLT					LNSSVAIADTALEDRKNKLDTVQTLKTAKTK
API5		___________MGETKIIYHLDGQETPYLVK					LPEDLSLSKQLKIQVKEEPVEEAEEEAPEAS
APLP2		___________MGFVKVVKNKAYFKRYQVKF					LPESTESFHEPSQELKFSVEQRNTRNRENSP
APMAP		___________MGKVKVGVNGFGRIGRLVTR					LPILQQPTEKVLADTKELVSSKVSGAQEMVS
APOB		___________MGVPKFYRWISERYPCLSEV					LPPSATASVKMEPENKYLPELMAEKDSLDPS
APOBEC3G		___________MHHCKRYRSPEPDPYLSYRW					LQKPNLTTDTKDKEYKPHDIPQRQSVQPSET
APOL2		___________MIGQKTLYSFFSPSPARKRH					LQSMADQEKISPAALKKTLLDRVKLESPTVS
APOL3		___________MKAVKSERERGSRRRHRDGD					LRAASVVQPQPLVVVKEEKIHSPIIRSEPFS
APOLD1		___________MLLSKINSLAHLRAAPCNDL					LRAKLGLKPLEVNAIKKEAGTKEEPVTADVI
APP		___________MLNAKPEDVHVQSPLSKFRS					LRKVLISDSLDPCCRKILQDGGLQVVEKQNL
APPBP2		___________MMQQKAQITSQQLRKAQLQV					LRQVTGVTRVTIRKSKNILFVITKPDVYKSP
APPL1		___________MMVLKVEELVTGKKNGNGEA					LRRRNFKVMIYQDEVKLPAKLSISKSLKESE
APPL2		___________MNESKPGDSQNLACVFCRKH					LRVDKAAAAAAALQAKSDEKAAVAGKKPVVG
APRT		___________MNNQKQQKPTLSGQRFKTRK					LSDANSRMKKFNQLMKKVMEKLHNSIIPDVL
APTX		___________MNQEKLAKLQAQVRIGGKGT					LSGFSDILKVRAAEFKIDFPTRHDWDSFFRD
AQR		___________MNSMKTEENKSFSAMEDDQR					LSKNSDIEQSSDSKVKNLFASFPTEESSINY
AR		___________MPGVKLTTQAYCKMVLHGAK					LTKDRLLASTLVHSVKKEQEFRSIFDHIKLP
ARAP2		___________MPILKQLVSSSVHSKRRSRA					LVNGEVSDERVAPNFKTEPIETKFYETKEES
ARAP3		___________MPKRKVTFQGVGDEEDEDEI					LVSMETKLKSQSGQIKEEDFEQSKSQASFNN
ARC		___________MPKVKSGAIGRRRGRQEQRR					LVSTLVETLMTGKRVKHEVSGETVVFQGGAL
ARCN1		___________MPLAKDLLHPSPEEEKRKHK					LWLQQEQKRKESITEKKPKKGLVFEISSDDG
ARF1		___________MPRKKAAAAAWEEPSSGNGT					LWRWPDLHKNELKHVKYCQYAFDLKCDSVCV
ARFGAP1		___________MPRVKAAQAGRQSSAKRHLA					MAATIKQLEQRMGSTKCKRKMLN________
ARFGAP3		___________MQEHKLKVARLDNIFLTRMH					MATLGPHRVKTEPPVKLEKHLHSARSEEGRL
ARFGEF1		___________MQSNKTFNLEKQNHTPRKHH					MDRVDQSAVGFEYQGKTEKHASQKDYSSGFG
ARFGEF3		___________MSDNKERKSQGFPKEDNQDT					MEPEEGVTVESQPQVKVEPLEEAIPLPPTKK
ARFIP1		___________MSEAKDNGSRDEVLVPHKNC					MFGIQESIQRSGSSMKEEPLGSGMNAVRTWM
ARFRP1		___________MSEEKPKEGVKTENDHINLK					MHNVENSNGDIKKSVKLEESATGEKQDCINQ
ARGLU1		___________MSEKKLETTAQQRKCPEWMN					MKYIQHTYRKGVKIDKTDYMVGSYGPRAEEY
ARHGAP1		___________MSELKDCPLQFHDFKSVDHL					MNCLARKHSEREQPLKKSQKKKQKKTLVILD
ARHGAP10		___________MSFLKSFPPPGPAEGLLRQQ					MQKEITALAPSTMKIKIIAPPERKYSVWIGG
ARHGAP11A		___________MSFPKYKPSSLRTLPETLDP					MSGYILFSSEMRAVIKAQHPDYSFGELSRLV
ARHGAP12		___________MSGTKPDILWAPHHVDRFVV					MVTTEKVENGQEPVIKLENRQEARPEPARLK
ARHGAP17		___________MSHLKTSTEDEEPTEEYENV					NCLARKHSEREQPLKKSQKKKQKKTLVILDD
ARHGAP19		___________MSILKIHAREIFDSRGN___					NDDDFTFGQSALKKIKTETYPQGQPVKFPAN
ARHGAP23		___________MSILKIHAREIFDSRGNPTV					NHTILALARQGANEIKTEALDDD________
ARHGAP24		___________MSKRKAPQETLNGGITDMLT					NILNRGHSSSSSKGIKSEPHSPGIPEIFRTA
ARHGAP29		___________MSKSKDDAPHELESQFILRL					NKQCKECENVKEIKVKEENETEIKEIKMEEE
ARHGAP39		___________MSNLKPDGEHGGSTGTGSGA					NNRCNDQCNQFTRIEKQTKHMKKYPKRPDWN
ARHGDIA		___________MSQLKIVTNHLYLYEIARRH					NNSETSSVAQSGSESKVEPKKCELSKNSDIE
ARHGEF10		___________MSQLKNVEARILQCLQNKFL					NPTSHHTTTDHIPEKKFKSEALLSTLTSDAS
ARHGEF16		___________MSRPKMTSLYPEKTQRIYKL					NQENVSNLVIEDTELKQVAYIYKCVNTTLQI
ARHGEF2		___________MSRRKISSESFSSLGSDYLE					NRDRYYLRNNYGSRYKWEYTYYSRNKDRDGY
ARHGEF26		___________MTDFKLGIVRLGRVAGKTKY					NRGRGQAISRGPGLVKQEDFRDKMMGRREDS
ARHGEF3		___________MTKIKADPDGPEAQAEACSG					NRRIFGLLMGTLQKFKQESTVATERQKRRQE
ARHGEF38		___________MTKSKEAVTFKDVAVVFSEE					NRYLAMKEDGRLLASKCVTDECFFFERLESN
ARHGEF4		___________MTMFKEAVTFKDVAVVFTEE					NSGPPENYDFPVVIVKQESDEESRPQNANYP
ARHGEF40		___________MTSRKKVLLKVIILGDSGVG					NSLRAGQSQKATMHLKQEVTPRAASLRTGER
ARHGEF7		___________MTTFKEAMTFKDVAVVFTEE					NSTDDEKSTAKSLLVKAEKRKSPPKEYIDEE
ARID1A		___________MTTFKEAVTFKDVAVFFTEE					NTGPNNSNTTFQKRPKEEEWDPEYTPKSKKY
ARID1B		___________MTTFKEAVTFKDVAVVFTEE					NTGVDSSCQTIIPKIKLEPHEVDQFLNFSPK
ARID2		___________MTTLKEAVTFKDVAVVFTEE					NVYKKEKARVITEEEKNFKAFASLRMARANA
ARID3A		___________MVDDKEKNMKCLTFFLMLPE					PAARVTGMKKWPRTPKEEAQSLEDLAGFKEL
ARID3B		___________MVDKKLVVVFGGTGAQGGSV					PAEGDAGAEWAAAVLKQERAHEVGAQGGPPV
ARID4A		___________MVLIKEFRVVLPCSVQEYQV					PAKNAQKSNQNGKDSKPSSTPRSKGQESFKK
ARID4B		___________MVMEKPSPLLVGREFVRQYY					PARRAKRMRAEAMNIKIEPEETTEARTHNLR
ARID5A		___________MVQKKPAELQGFHRSFKGQN					PASPVRMHSSRLHQIKQEEGMDLINRETVHE
ARID5B		___________MVSEKSHLGNPQEPVQEEPK					PATEEIKETDGSSQIKQEPDPTW________
ARIH1		___________MVVSKMNKDAQMRAAINQKL					PEEHPVLLTEAPLNPKANREKMTQIMFETFN
ARIH2		___________MYRTKVGLKDRQQLYKLIIS					PEMKQINLTDYPIPRKFEIEPQSSAHEPGGS
ARKL1		____________KMVKTYLEEELDKWAKIAA					PEPMELDGPKGTGYIKTELISVSEVHPSRLQ
ARL1		__________ESQSQKRSLHSVSEERTDEMT					PGCPSKAVDPGLPSVKQEPPDPEEDKEENKD
ARL14EP		__________MAAAAKPNNLSLVVHGPGDLR					PHDVEINKIISTTASKTETPIVSKSLSSSLD
ARL17A;ARL17B		__________MAAGFKTVEPLEYYRRFLKEN					PHMCLVRDISNCWAPKVETAITKVRTPVMNS
ARL2BP		__________MAAPEKMTFPEKPSHKKYRAA					PIEKKVVSSKTKKVTKNEEPSEEEIDAPKPK
ARL4C		__________MAAPVKGNRKQSTEGDALDPP					PKKIKTEDTKKEKKRKLEEEEDGKLKKPKNK
ARL5B		__________MAARPKLHYPNGRGRMESVRW					PLCQITVRIGEEAIVKRRISETDLRPGELSG
ARL6		__________MAAVLKPVLLGLRDAPVHGSP					PLDFSTNQKLSAFAFKQE_____________
ARL6IP4		__________MADDLKRFLYKKLPSVEGLHA					PLGIEDISPNLSPDDKSFSRVVPRVPDSTRR
ARL8B		__________MADEEKLPPGWEKRMSRSSGR					PLSDEELDAMFPEGYKVLPPPAGYVPIRTPA
ARMC1		__________MADEGKSYSEHDDERVNFPQR					PNFKTEPIETKFYETKEESYSPSKDRNIITE
ARMC6		__________MADFLKGLPVYNKSNFSRFHA					PPAPKESSTSEGADQKMSSPEDDSDTKRLSK
ARMCX1		__________MADLDKLNIDSIIQRLLEVRG					PPRPPRERFELGDGRKPVKEEKMEERDLLSD
ARMCX2		__________MAEHFKQIIRCPVCLKDLEEA					PQGAADCAQGVLRQVKNEVGRSGAWKDHWWS
ARMCX5		__________MAEPLKEEDGEDGSAEPPGPV					PQTQEKTSNSLTEDSKMANAKQLSSDAEAQK
ARMT1		__________MAGEQKPSSNLLEQFILLAKG					PQYGSYGTAPVNLNIKTGGRVYGTTGTKVKG
ARNT		__________MAGRGKLIAVIGDEDTVTGFL					PRPVRIQTLVGNIHIKQEMEDDYDYYGQQRV
ARNTL		__________MAKIAKTHEDIEAQIREIQGK					PRQQESAKSATLPYIKQEEFSPRSQNSQPEG
ARNTL2		__________MAKRTKKVGIVGKYGTRYGAS					PSQKVTVTKLGQFRVKEEDESANSLRPGALF
ARPC1A		__________MAKVAKDLNPGVKKMSLGQLQ					PSRSMESSPRKGSKKKPVKVEAPEYIPISDD
ARPC1B		__________MALDVKSRAKRYEKLDFLGEG					PSSPDARRNGQEKHFKDEDEDEDVASPDGLG
ARPC2		__________MALLGKRCDVPTNGCGPDRWN					PTKEAFGEQPLQLTTKPDLLAWDPARNTHPP
ARPC3		__________MALRAKAEVCVAAPWLSLQRA					PTPKCENEKEMKSSIKQEPIERKDYIVENEK
ARPC5		__________MALVDKHKVKRQRLDRICEGI					PVIESYEKPISQKKIKIEPGIEPQRTDYYPE
ARPC5L		__________MAMATKGGTVKAASGFNAMED					PVPKIHGSSFVTSTVKQEDSLFASMPPLCPI
ARPIN		__________MAMHNKAAPPQIPDTRRELAE					PVTQQMTEMSISREDKITTPKTEVSEPVVTQ
ARRB2		__________MANSAKAEEYEKMSLEQAKAS					PYEESKEKFGKPNKRKGFSEGLWEIENNPTV
ARRDC2		__________MAPGCKIMKVMPSKFLCEFVL					PYVFCITEKGVVKEEKNEKRHEEPAITNGPR
ARRDC4		__________MAPSRKFFVGGNWKMNGRKQS					QAQSSRERGRLQTVKKEEEDESYTPVQAARP
ART3		__________MAQLGKLLKEQKYDRQLRLWG					QASIEKGGSLPKVEAKFINYVKNCFRMTDQE
ARVCF		__________MAQNLKDLAGRLPAGPRGMGT					QCDGCDFRAPSYEDLKAHIQDVHTAFLQPTD
AS3MT		__________MASLLKVDQEVKLKVDSFRER					QDSENNLLKNNLLNTKLEKSLEEKNESLTEH
ASAH1		__________MATEEKKPETEAARAQPTPSS					QEFAQDVGRMFKQFNKLTEDKADVQSIIGLQ
ASAH2C		__________MATPPKRSCPSFSASSEGTRI					QEGLSENSACRWTVVKTEEGRQALEPLPQGI
ASAP1		__________MATQAKRPRVAGPVDGGDLDP					QELLRQEQRRKEQQMKKQPPSEGPSNYDSYK
ASB13		__________MATQQKASDERISQFDHNLLP					QEPREEPCALGAQSVKREANGEPIGAPGTSN
ASB17		__________MAVQPKETLQLESAAEVGFVR					QGDGPPSSPTNDPTVKYETQPRFITATGGTL
ASB3		__________MDDPKKEDILLLADEKFDFDL					QGDREQLKWKNSSYGKVEGFWSKDQSQWKNA
ASB9		__________MDGEEKTYGGCEGPDAMYVKL					QINSCSVRLVDIKKEKPFSNSKVECQAQART
ASCC1		__________MDKPRKENEEEPQSAPKTDEE					QKRKCSQTQCPRKVIKMESEEGKEARLARSS
ASCC2		__________MDLENKVKKMGLGHEQGFGAP					QLLCAKCFEAHQWFLKHEARPLAELRNQSVR
ASCC3		__________MDPDTKLIGNMALLPIRSQFK					QPMRSGGGSVGAVVVKQEPLEEDSPSSSSAG
ASF1B		__________MDPLQKRNPASPSKSSPMTAA					QQQAGKPQPKEALGNKQLAFQQQLLQMQQLQ
ASH1L		__________MDSVEKGAATSVSNPRGRPSR					QRMEGKKPRVMAGTLKLEDKQRLAQEEESEA
ASH2L		__________MDVFKKGFSIAKEGVVGAVEK					QSMADQEKISPAALKKTLLDRVKLESPTVST
ASL		__________MDWVMKHNGPNDASDGTVRLR					QSPLASPKVPVCQPLKEEDDDEGPVDKSSPG
ASMTL		__________MDYDFKVKLSSERERVEDLFE					REDHGRGYFEYIEENKYSRAKSPQPPVEEED
ASNA1		__________MEAETKTLPLENASILSEGSL					REEKQKPQAERKEEKKAAAPAPEEEMDECEQ
ASNS		__________MEALGKLKQFDAYPKTLEDFR					RGAAGDWGERANQVLKFTKGKSFRHEKTKKK
ASNSD1		__________MEDYTKIEKIGEGTYGVVYKG					RGQAEVRAKAGQARVKQESVGVFACKNKWQP
ASPM		__________MEEERKTAELQKNRIQDSVVF					RHRDGDVVLPAGVVVKQERLSPEVAPPAHRR
ASPSCR1		__________MEEPQKSYVNTMDLERDEPLK					RKAKSRQVGKEKGKYKEETIEKMQE______
ASRGL1		__________MEETIKDPPTSAVLLDHCHFS					RKHSEREQPLKKSQKKKQKKTLVILDDSDLF
ASS1		__________MEMKKKINLELRNRSPEEVTE					RKMLLQWYQHFKTELKMKFTNILESSFLMNN
ASTN1		__________MENFQKVEKIGEGTYGVVYKA					RKRPRDDSDSTLKKMKLEPNLGEDDEDKDLE
ASUN		__________MENLTKHSIECSSFRGDWECK					RKYGKSLYYYIQQDTKGDYQKALLYLCGGDD
ASXH1		__________MENNLKTCPKEDGDFVSDKIK					RLLIHQSLAGGIIGVKGAKIKELRENTQTTI
ASXL1		__________MEQEKKLLVSDSNSFMERESL					RPLEMEQQQAYRPEMKTEMKQGAPTSFLPPE
ASXL2		__________MERRMKAGYLDQQVPYTFSSK					RPLQEDRLLPAEVKAKTYIQTELPFKAKTLH
ASXL3		__________MESYHKPDQQKLQALKDTANR					RRIVDGKVVSETNDTKVLRH___________
ATAD1		__________METAPKPGKDVPPKKDKLQTK					RRLLEGEDAHLTQYKKEPVTTRQVRTIVEEV
ATAD2		__________MEYDEKLARFRQAHLNPFNKQ					RSEAGHLLLQKLLRAKNVQLSTGRGSEGLRA
ATAD2B		__________MEYEWKPDEQGLQQILQLLKE					RSILSPGGSCGPIKVKTEPTEDSGISLEMAA
ATAD3A		__________MFAKGKGSAVPSDGQAREKLA					RSRTVLCGTCGQPADKASASGSGAQVGGPIS
ATAD3B		__________MFCQRKDTGQKKTLDKKDGRR					RSSGKTPETLVPTAPKLEPSTSTDQPVTPEP
ATAD5		__________MGDTAKPYFVKRTKDRGTMDD					RVELEEKRKKALNLQKVSRRGKELRPKGFDA
ATAT1		__________MGILEKISEIEKEIARTQKNK					SADGPAKKKVAKVTVKSENLKVIKDEALSDG
ATE1		__________MGKKYKNIVLLKGLEVINDYH					SAQQENSSTCIGSAIKSESGNSARSSGISSQ
ATF1		__________MGMRIKLQSTNHPNNLLKELN					SAVKKKPKPTNPVEIKEELKSTSPASEKADP
ATF2		__________MGQNWKRQQKLWNVPQLPFIR					SEDEYFSAGVVKGHRKESGELYYSIEKEGQR
ATF3		__________MGRSGKLPSGVSAKLKRWKKG					SEEESMSSVETRTLIKSEPVSPKNGVLPQAT
ATF4		__________MGSSKKVTLSVLSREQSEGVG					SEEKSRAAERKRIIIKMEPEDIPTDELKDFN
ATF5		__________MGTENKEVIPKEEISEESEPH					SERTNARKKNNHSERKYYYYERHRSRSLSSN
ATF6		__________MGTPQKDVIIKSDAPDTLLLE					SGKAIKGKVGKPKVKKLQLEETMPSPYGRRI
ATF6B		__________MIDLFKAEWVSSVCVQVSRNG					SGRGEDSGCAALGDCKPLTAFLEPQNGFLHR
ATF7		__________MIEQQKRKGPELPLVPVKRQR					SGYTRLSDVDANTAIKHEEQSNEDIPIAEQS
ATF7IP		__________MIPLEKPGSGGSSPGATSGSG					SIDYVFVSEKTETSIKTEDDFPVIETSNQLT
ATF7IP2		__________MKDKSKTLGLEASIFRNNWKC					SIIEALLPLSMEAKIKQEITEGELKAFMTAP
ATG101		__________MKEEVKGIPVRVALRCRPLVP					SKYESEIKYLTIMKLKNDKHLKNIYKEAYRI
ATG12		__________MKFVYKEEHPFEKRRSEGEKI					SLEQPSQLQVVPQNLKKENPVATNSCKSEKL
ATG14		__________MKSCQKMEGKPENESEPKHEE					SLLKLSPATPTSEGPKVVSVQLGDGTRLKGT
ATG2A		__________MKTEMKQGAPTSFLPPEASQL					SLPDDLPHSEAGMRVKTEPMDADDSNNCTGQ
ATG3		__________MLDGLKMEENFQSAIDTSASF					SLPLVDTHSKRTLLIKTVETRDGQVINETSQ
ATG4B		__________MLENFKLEGAGSRTKKKTVVS					SLSAKVVDDEIYYFRKPIVPQKEPSPLLEKK
ATG4C		__________MLGTVKMEGHETSDWNSYYAD					SMESSPRKGSKKKPVKVEAPEYIPISDDPKA
ATG5		__________MLIKVKTLTGKEIEIDIEPTD					SNNMFSPLDLRASFKKVSDSMRTASLCLERT
ATG7		__________MLLGQKSQRYKAEEGLQAQGE					SNRFYTLIPHDFGMKKPPLLNNADSVQAKVE
ATIC		__________MLMPKKNRIAIYELLFKEGVM					SNTFLTRLLVHMGLLKSEDKVKAIANLYGPL
ATL2		__________MNEYPKKRKRKTLHPSRYSDS					SPGPYVFCITEKGVVKEEKNEKRHEEPAITN
ATL3		__________MNIDDKLEGLFLKCGGIDEMQ					SPSRNVGYSTLIGREKTEPLQKMPEGRVPPE
ATM		__________MNLLPKSSREFGSVDYWEKFF					SRCSSRDGEFTLTTLKKEAKFELRAFHEDKK
ATMIN		__________MNPLTKVKLINELNEREVQLG					SRGFAFVTFESPADAKDAARDMNGKSLDGKA
ATN1		__________MNWNEKPKSATLPPLYPKSQP					SRKVWDQVKASNPDLKLWEIGKIIGGMWRDL
ATP13A3		__________MPAVDKLLLEEALQDSPQTRS					SRMEAEKASTSGLGIKDEGDIKQAKKEDTDD
ATP1A1		__________MPDPAKSAPAPKKGSKKAVTK					SRPSQAAGDNQGDEAKEQTFSGGTSQDTKAS
ATP1A2		__________MPELAKSAPAPKKGSKKAVTK					SSASGASARINSSSVKQEATFCSQRDGDASL
ATP1B3		__________MPEPAKSAPAPKKGSKKAVTK					SSKQRLKIPLVKVDMKEEPLAVSKLTRTSGE
ATP5A1		__________MPEPSKSAPAPKKGSKKAVTK					SSKQRLKISLGKVGVKEEVLPVGKLTQTSGK
ATP5B		__________MPEPTKSAPAPKKGSKKAVTK					SSKRRPRTRAQKVEVKEELLAVGKLTQTSGE
ATP5C1		__________MPEPVKSAPVPKKGSKKAINK					SSPYTRNWDKLVGEIKEEEKNEKLEGDAALN
ATP5D		__________MPFMRKILSNMIDSEAHEKRP					SSRAVVVKKIETRDGKLVSESSDVLPK____
ATP5F1		__________MPLGLKPTCSVCKTTSSSMWK					SSSENSDEPLNLTFIKKEFSNSNNLDNKSTN
ATP5J2-PTCD1		__________MPSEQKQLFCDEKQTTLKKDY					SSVEDIKAKMQASIEKGGSLPKVEAKFINYV
ATP5L2		__________MPVRFKGLSEYQRNFLWKKSY					STDREGASPVTEVRIKTEPSSPLSDPSDIIR
ATP6AP1		__________MQAFLKGTSISTKPPLTKDRG					STGDGTLGRASEVEVKNEIVANVGKREILHN
ATP6AP2		__________MQIFVKTLTGKTITLEVEPSD					STHKVPVVMLEPIRIKQENSGPPENYDFPVV
ATP6V0A1		__________MQKYEKLEKIGEGTYGTVFKA					STKRHLRTRVQKVQVKEEPSAVKFTQTSGET
ATP6V0D1		__________MQPLSKLMAISKPRNLSLREQ					STMKPVQKVLEDSDLKKSDIDEIVLVGGSTR
ATP6V1A		__________MQREEKQLEASLDALLSQVAD					STPSSSFLTTLKPRLKTEPEEVSIEDSAQSD
ATP6V1B2		__________MRQKRKGDLSPAELMMLTIGD					STREDLQLDKPASGVKEEWYARITKLRKMVD
ATP6V1C1		__________MRYNEKELQALSRQPAEMAAE					SVKSDQKHGSLGSSIKDEASLPDCSSSRQPI
ATP6V1D		__________MSAEVKVTGQNQEQFLLLAKS					SVYTGGTEVMVPSFCKSEEPDSITKSISSPS
ATP6V1E1		__________MSAFEKPQIIAHIQKGFNYTV					TAAASSSSVTRDLSLKTEDDQKDMSRLPAKR
ATP6V1F		__________MSDSEKLNLDSIIGRLLEVQG					TASSRKKPKAKQTEVKSEEGPGWTILRDDFM
ATP6V1G1		__________MSELTKELMELVWGTKSSPGL					TAVRVSCSGCKKILQKGQTAYQRKGSTQLFC
ATP7B		__________MSENRKPLLGFVSKLTSGTAL					TCNKMENRLLKLEEGKCWFGESGEIMSLPTP
ATP8A1		__________MSGRGKQGGKARAKAKSRSSR					TEDEICSFSGGVKQEKTEDGRRSACMLSSPE
ATP8B1		__________MSHGPKQPGAAAAPAGGKAPG					TEKEDFIELCTPGVIKQEKLGTVYCQASFPG
ATP8B3		__________MSIFPKISLRPEVENYLKEGF					TGDQPGLHQDNSSNGKSEWLDPSQKSPLHVG
ATR		__________MSLLNKPKSEMTPEELQKREE					TGSLNMTLQRASAAPKPEPVPVQKGEPKEVV
ATRIP		__________MSTSRKLKSHGMRRSKSRSPH					TKEARKRREERLQAKKEEIIKTLSKEEETKK
ATRN		__________MSWMFKRDPVWKYLQTVQYGV					TLKQFAEMYVAKFAAKGEGQLGPAERAKKVE
ATRX		__________MSYAEKPDEITKDEWMEKLNN					TLREILKKKSKPCLIKKEPPAGDLAPALAED
ATXN1L		__________MTGLLKRKFDQLDEDNSSVSS					TLRKHTRLAGEERVFKEENQKGDKKLRCDSA
ATXN2		__________MTKMYKGFQALGDAADIRFVY					TMKPVQKVLEDSDLKKSDIDEIVLVGGSTRI
ATXN2L		__________MTRDFKPGDLIFAKMKGYPHW					TMNGESVDPVGQPALKTEERKAKPAPSKTQA
ATXN3		__________MTRHGKNCTAGAVYTYHEKKK					TNSCKSEKLPEDLTVKSEKDKSFEGGVNDST
ATXN7		__________MTSRKKVLLKVIILGDSGVGK					TPDSKMGEPVSESVVKREKLEEKDGLKEKVW
ATXN7L1		__________MTTNPKPNKALKVKKEAGENA					TPETNFRDSSYPFANKESIGSELGNSFASNI
ATXN7L3		__________MTTPGKENFRLKSYKNKSLNP					TPFSVQVTNIQDWSLKSEHWHQKELSGKTQN
ATXN7L3B		__________MTTPNKGNKALKVKREPGENG					TPNRNALTSITNVEPKTEPACVSPIQNSAPV
AUNIP		__________MVGGLKRKHSDLEEEEERWEW					TPVVPSSAPAAVAKVKTEPETPGPSCLSQEG
AURKA		__________MVIFSKVDVNTDRKISAKEMQ					TSAERELQQIRINEVKTEISVESKHQTLQGL
AURKAIP1		__________MVMFKKIKSFEVVFNDPEKVY					TSHHTTTDHIPEKKFKSEALLSTLTSDASKE
AURKB		__________MVNVPKTRRTFCKKCGKHQPH					TSPENVQDRFALVTPKKEGHWDCSICLVRNE
AURKC		__________MVRERKCILCHIVYSSKKEMD					TSTKRCPKTRPRKEVKEELSAVERLTQTSGQ
AUTS2		__________MVRKLKFHEQKLLKQVDFLNW					TSTTGSILNLNLDRSKAEMDLKELSESVQQQ
AVL9		__________MVRPKKVCFSESSLPTGDRTR					TSVKKKKKRGKKKHIKEEPLSEEEPCTSTAI
AXIN2		__________MVSSQKLEKPIEMGSSEPLPI					TTAQKRKCSQTQCPRKVIKMESEEGKEARLA
AXL		__________MVTHSKFPAAGMSRPLDTSLR					TTIKKGVTECYECHPKPTQRTFPGCTIRNTP
AZI1		__________MVWEVKTNQMPNAVQKLLLVM					TTIRKAMATLGPHRVKTEPPVKLEKHLHSAR
AZIN1		__________MYGKQKIYFADQDQFDMVSDA					TTLQKMGKKQNGKSKKVEEAEPEEFVVEKVL
B2M		__________MYNILKAEHDSILAEKAEKDS					TTRQVRTIVEEVQDGKVISSREQVHQTTR__
B3GALNT1		_________LQMSLEKKEKKKKKEKKKKHKK					TVDVSDMGPSHIINIKKEKRETDEETKQILR
B3GAT2		_________MAAAFRKAAKSRQREHRERSQP					TVVMDKSKGVPVISVKTSGSKERASKSQDRK
B3GAT3		_________MAAMPLKAQYQEMVTFEDVAVH					VAELNDDDKDDEIVFKQPISCVKEEIQETQT
B3GNT1		_________MAAPAVKVARGWSGLALGVRRA					VAVLEVRTISEKASNKTVQNLSKVQHQKLGD
B4GALT1		_________MAASKVKQDMPPPGGYGPIDYK					VENGLGKTDRKKEIVKFEPQVDTEAEDMISA
B4GALT4		_________MACPLEKALDVMVSTFHKYSGK					VFTKSPYQEFTDHLVKTHTRVSVQRTQAPAV
B4GAT1		_________MADEIAKAQVARPGGDTIFGKI					VGPKIPQALEKILQLKESRQEEMNSQQEEEE
B9D1		_________MADEKPKEGVKTENNDHINLKV					VHAHNIHTGELVRIYKGHNHAVTVVNILGKV
BABAM1		_________MAELIQKKLQGEVEKYQQLQKD					VIVKLEKPLPENEEKKIIKEESDSFKENVKP
BABAM2		_________MAEPVGKRGRWSGGSGAGRGGR					VKKKTFTPNIISRKIKEEPKEEVTVKKEKRE
BACH1		_________MAESSDKLYRVEYAKSGRASCK					VKLHNELQSGSLRLGKSEAPETPMEEEAELV
BACH2		_________MAETDPKTVQDLTSVVQTLLQQ					VKPAAAPKQPVGGGQKLLTRKADSSSSEEES
BAG2		_________MAEVEQKKKRTFRKFTYRGVDL					VLGMDPLPSKMPKKPKNENPVDYTVQIPPST
BAG3		_________MAEVKVKVQPPDADPVEIENRI					VLQEKIAAFDSCTFTKKFFVTSCYPCPGPNM
BAG5		_________MAFPEPKPRPPELPQKRLKTLD					VMLETQELLRQEQRRKEQQMKKQPPSEGPSN
BAHCC1		_________MAFPRVKPAPDETSFSEALLKR					VMSKYMENGMQAVKIKSGEVAEGEARSPSHK
BAHD1		_________MAGGPPKALPSTGPHSLRDMPH					VNPEKATEDAKPVKIKEEPVSDITFPVSEEL
BAI1		_________MAGIAAKLAKDREAAEGLGSHD					VPELHMFDHFCKKEPKPEPLPLGSQQEHEQS
BAIAP2		_________MAGTALKRLMAEYKQLTLNPPE					VPGEPASPISQRLPPKVESLESLYFTPIPAR
BAIAP2L1		_________MAHYNFKKITVVPSAKDFIDLT					VPGPVAASTEALLQVKQEKADTQDEWTPGTA
BANF1		_________MAKRTKKVGIVGKYGTRYGASL					VPQDKDGYKSCGLNPKLEKCGLGQENSDNEH
BANP		_________MALHVPKAPGFAQMLKEGAKHF					VQGRNTDVAQSPEAPKQEAPAKKKSGSKKKG
BAP1		_________MAMQAAKRANIRLPPEVNRILY					VQGSCRSPENKFQIIKQEPMELESYTREPRD
BAP18		_________MANEVIKCKAAVAWEAGKPLSI					VQNLSKVQHQKLGDVKVEQQKGFDNPEENSS
BARD1		_________MANRTVKDAHSIHGTNPQYLVE					VRLVDIKKEKPFSNSKVECQAQARTHHNQAS
BARX1		_________MANSTGKAPPDERRKGLAFLDE					VSALDQEIIEVDPDTKEMLKLLDFGSLSNLQ
BASP1		_________MAQRSGKITLYEGKHFTGQKLE					VSGMKYIQHTYRKGVKIDKTDYMVGSYGPRA
BAZ1A		_________MARNAEKAMTALARFRQAQLEE					VSSSKSGPVIAKREVKKEVNEGIQALSNSEE
BAZ1B		_________MASESGKLWGGRFVGAVDPIME					VTESSRNYGYNPSPVKPEGLRRPPSKTSMHQ
BAZ2A		_________MASFGWKRKIGEKVSKVTSQQF					WRLNERHYGGLTGLNKAETAAKHGEEQVKIW
BAZ2B		_________MASPSGKGARALEAPGCGPRPL					YDKAMAPQQGLLDKIKDEPDNAQEYSHGQQQ
BBS1		_________MATEEKKPETEAARAQPTPSSS					YHSRSNKSSWSSSDEKRGSTRSDHNTSTSTK
BBS10		_________MATLKEKLIAPVAEEEATVPNN					YLFGCELKADKDYHFKVDNDENEHQLSLRTV
BBS2		_________MATVQEKAAALNLSALHSPAHR					YNREIRHIRNSSVRTKLEPESYLDDMVTCSQ
BBS4		_________MAVAAVKWVMSKRTILKHLFPV					YRRLLEGEDAHLTQYKKEPVTTRQVRTIVEE
BBS5		_________MAVQISKKRKFVADGIFKAELN					YTPDPAAAGALNVNVKKEISSPARPCSFEEA
BBS7		_________MDFNMKKLASDAGIFFTRAVQF
BBX		_________MDLSGVKKKSLLGVKENNKKSS
BCAM		_________MDRFLVKGAQGGLLRKQEEQEP
BCAP31		_________MDSQGRKVVVCDNGTGFVKCGY
BCAR1		_________MEAEVDKLELMFQKAESDLDYI
BCAR2		_________MEDGTPKHIIQMTGFKMEEKEA
BCAR3		_________MEDGVLKEGFLVKRGHIVHNWK
BCAS2		_________MEEIYAKFVSQKISKTRWRPLP
BCAS3		_________MEEKPSKVSLKSSDRQGSDEES
BCAT1		_________MEEQDEKPPEPPKACAQDSFLP
BCAT2		_________MEEQDEKPPEPPKVCAQDSFLP
BCCIP		_________MEFLSEKFALKSPPSKNSDFYM
BCKDHA		_________MEGVEEKKKEVPAVPETLKKKR
BCL10		_________MEGVELKEEWQDEDFPIPLPED
BCL11A		_________MEKETYKTAKLILERFDPDSKK
BCL11B		_________MEMEQEKMTMNKELSPDAAAYC
BCL2L13		_________MEPKPQKSPGKQFTFSYENEVC
BCL3		_________MEPRVVKPPGQDLVVESLKSRY
BCL6		_________MERLGEKASRLLEKFGRRKGES
BCL7A		_________MESPKKKNQQLKVGILHLGSRQ
BCL7B		_________METMKSKANCAQNPNCNIMIFH
BCL7C		_________METSALKQQEQPAATKIRNLPW
BCL9L		_________MEVAVEKAVAAAAAASAAASGG
BCLAF1		_________MEVNPPKQEHLLALKVMRLTKP
BCOR		_________MFPVKVKVEKSELEMAKARNQL
BCORL1		_________MFQRLNKMFVGEVSSSSNQEPE
BCR		_________MFSSSAKIVKPNGEKPDEFESG
BCS1L		_________MFVQEEKIFAGKVLRLHICASD
BDH2		_________MGGCTVKPQLLLLALVLHPWNP
BDNF		_________MGGTQVKCLTSPSPIHSAKSES
BDP1		_________MIATPLKHSRIYLPPEASSQRR
BECN1		_________MITKTHKVDLGLPEKKKKKKVV
BEGAIN		_________MKDKRKKKDRTWAEAARLALEK
BEND3		_________MKELDPKNDISEDKLSVVGEAT
BEND4		_________MKEWKSKMEISEEKKSARAASE
BEND5		_________MKIEEVKSTTKTQRIASHSHVK
BEND7		_________MKTPFGKTPGQRSRADAGHAGV
BEX2		_________MKVVNLKQAILQAWKERWSDYQ
BFAR		_________MLITERKHFRSGRIAQSMSEAN
BHLHE40		_________MLLRDVKALTLHYDRYTTSRRL
BHLHE41		_________MLSKGLKRKREEEEEKEPLAVD
BHMG1		_________MLSNNKKLSENTQNTSLCSGTV
BICC1		_________MMLSRAKPAVGRGVQHTDKRKK
BICRA		_________MNDFGIKNMDQVAPVANSYRGT
BIN1		_________MNILPKKSWHVRNKDNVARVRR
BIN3		_________MNKVEQKSQESVSFKDVTVGFT
BIRC2		_________MNYRRRKDGDKFIYHLAPVEKS
BIRC5		_________MPDSWDKDVYPEPPRRTPVQPN
BIRC6		_________MPEEMDKPLISLHLVDSDSSLA
BLM		_________MPFDANKLYCSEVLAILLQDND
BLMH		_________MPGVTVKDVNQQEFVRALAAFL
BLOC1S1		_________MPRIMIKGGVWRNTEDEILKAA
BLOC1S4		_________MPRRKKKVKEVSESRNLEKKDV
BLVRA		_________MPSAEAKLKKNRCANCFDCPGC
BLZF1		_________MPSVMEKPSAGSGILSRSRAKT
BMI1		_________MPVTHRKSDASDMNSDTSPSCR
BMP1		_________MPYEIKKVFASLPQVERGVSKI
BMP2		_________MQPASAKWYDRRDYVFIEFCVE
BMP2K		_________MRLRTRKASQQSNQIQTQRTAR
BMP4		_________MSAPAAKVSKKELNSNHDGADE
BMPER		_________MSDQEAKPSTEDLGDKKEGEYI
BMPR2		_________MSEDEEKVKLRRLEPAIQKFIK
BMS1		_________MSEEKPKEGVKTENDHINLKVA
BNC1		_________MSESSSKSSQPLASKQEKDGTE
BNC2		_________MSFPKYKPSSLRTLPETLDPAE
BNIP2		_________MSGGLLKALRSDSYVELSQYRD
BOD1L1		_________MSGPGNKRAAGDGGSGPPEKKL
BOLA1		_________MSGSNPKAAAAASAAGPGGLVA
BOLA2		_________MSHLPMKLLRKKIEKRNLKLRQ
BOP1		_________MSKIRRKVTVENTKTISDSTSR
BORA		_________MSKPELKEDKMLEVHFVGDDDV
BPNT1		_________MSKTGTKITFYEDKNFQGRRYD
BPTF		_________MSLWVDKYRPCSLGRLDYHKEQ
BRAP		_________MSSAPEKQQPPHGGGGGGGGGG
BRAT1		_________MSSEEGKLFVGGLNFNTDEQAL
BRCA1		_________MSSGNAKIGHPAPNFKATAVMP
BRCA2		_________MSSKAEKKQRLSGRGSSQASWS
BRCC3		_________MSSLSGKVQTVLGLVEPSKLGR
BRD1		_________MSSRKSKSNSLIHTECLSQVQR
BRD2		_________MSSTLAKIAEIEAEMARTQKNK
BRD3		_________MSVSLSKLGFIKHLSSTEDDLR
BRD4		_________MTDKTEKVAVDPETVFKRPREC
BRD7		_________MTLQCTKSAGPWKMVVWDEDGF
BRD8		_________MVARRRKCAARDPEDRIPSPLG
BRD9		_________MVEEVQKHSVHTLVFRSLKRTH
BRE		_________MVLLHVKRGDESQFLLQAPGST
BRF1		_________MVRSGNKAAVVLCMDVGFTMSN
BRF2		_________MYAKGGKGSAVPSDSQAREKLA
BRIP1		_________MYTSEEKCNQRTQKRKIYNVCP
BRIX1		__________AKPGWKNSIRHNLSLHDMFVR
BRMS1		__________DREERKLLLDPSSPPTKALNG
BRMS1L		__________GWKKLKEVFSMAGVVVRADIL
BRPF1		________FECKECGKTFICGSDLTRHHRIH
BRPF3		________KLVQQLWKLGAVAKRERRGQADR
BRSK2		________MAADTPGKPSASPMAGAPASASR
BRWD1		________MAAVDLEKLRASGAGKAIGVLTS
BRWD3		________MACGATLKRPMEFEAALLSPGSP
BSDC1		________MACGATLKRTLDFDPLLSPASPK
BSG		________MADEAPRKGSFSALVGRTNGLTK
BST2		________MADSAELKQMVMSLRVSELQVLL
BTAF1		________MADVVVGKDKGGEQRLISLPLSR
BTBD1		________MAEDMETKIKNYKTAPFDSRFPN
BTBD3		________MAELGELKHMVMSFRVSELQVLL
BTBD7		________MAEQEQRKIPLVPENLLKKRKAY
BTBD9		________MAFANLRKVLISDSLDPCCRKIL
BTF3		________MAFKDTGKTPVEPEVAIHRIRIT
BTF3L4		________MAHYNFKKITVVPSAKDFIDLTL
BTG1		________MALETVPKDLRHLRACLLCSLVK
BTG3		________MAMNYNAKDEVDGGPPCAPGGTA
BTN3A3		________MAPFFEMKLKHYKIFEGMPVTFT
BTRC		________MAPLDLDKYVEIARLCKYLPEND
BUB1		________MAPLLGRKPFPLVKPLPGEEPLF
BUB1B		________MAQDQGEKENPMRELRIRKLCLN
BUB3		________MASEDIAKLAETLAKTQVAGGQL
BUD13		________MASGADSKGDDLSTAILKQKNRP
BUD31		________MASGSGTKNLDFRRKWDKDEYEK
BYSL		________MASNVTNKTDPRSMNSRVFIGNL
BZW1		________MASSSGSKAEFIVGGKYKLVRKI
C10orf12		________MASVVEYKGLRAGYHCGYCDSKE
C10orf90		________MASVVPVKDKKLLEVKLGELPSW
C11orf1		________MATLVVNKLGAGVDSGRQGSRGT
C11orf54		________MATSSMSKGCFVFKPNSKKRKIS
C11orf57		________MATVAELKAVLKDTLEKKGVLGH
C11orf73		________MAVSTGVKVPRNFRLLEELEEGQ
C11orf74		________MAYDDSVKKEDCFDGDHTFEDIG
C11orf84		________MAYSEEHKGMPCGFIRQNSGNSI
C11orf95		________MDAQCSAKVNARKRRKEAPGPNG
C12orf10		________MDFSKLPKILDEDKESTFGYVHG
C12orf29		________MDFTAQPKPATALCGVVSADGKI
C12orf4		________MDHITVPKVENVKLVDRYVSKKP
C12orf45		________MDLGECTKIHDLALRADYEIASK
C12orf57		________MDPRGILKAFPKRQKIHADASSK
C12orf65		________MDPTAGSKKEPGGGAATEEGVNR
C13orf34		________MDVEKLEKMRDHERKEETFTPMP
C14orf166		________MEALGKLKQFDAYPKTLEDFRVK
C14orf39		________MEGISNFKTPSKLSEKKKSVLCS
C14orf80		________MEHIRTTKVEQVKLLDRFSTSNK
C14orf93		________MENSQLCKLFIGGLNVQTSESGL
C15orf38-AP3S2		________MEQTEVLKPRTLADLIRILHQLF
C15orf39		________MEVAVPVKQEAEGLALDSPWHRF
C15orf57		________MFSRSSRKRLSSRSLTGLGRIER
C16orf33		________MGCLGNSKTEDQRNEEKAQREAN
C16orf46		________MGDVKESKMQITPETPGRIPVLN
C16orf58		________MGERVRIKFGDFDIEDSDSCHFN
C16orf62		________MGGLEKKKYERGSATNYITRNKA
C16orf70		________MGIQGLAKLIADVAPSAIRENDI
C16orf72		________MGTALDIKIKRANKVYHAGPIQI
C16orf87		________MIAKVEEKIQEVFSSYKFNHLVP
C17orf47		________MIEQQKRKGPELPLVPVKRQRHE
C17orf49		________MITAKPGKTPIQVLHEYGMKTKN
C17orf51		________MKAAVDLKPTLTIIKTEKVDLEL
C17orf53		________MKAGGNAKFREFLESQEDYDPCW
C17orf75		________MKDKRKKKDRTWAEAARLALEKH
C17orf85		________MKETNRRKSLHPIHQGITELSRS
C18orf21		________MKWLGESKIMVVNGRRNGGKLSN
C18orf25		________MLAAALLKAKSQELVTFEDVAVY
C18orf8		________MLESSGCKALKEGVLEKRSDGLL
C19orf10		________MLGLREEKSEDQDLQGLKDKPLK
C19orf18		________MLPVQRRKLDPLLKKYRHHKKAT
C19orf44		________MLSRKKTKNEVSKPAEVQGKYVK
C19orf47		________MLTLALVKSQDTEETITYTQCTD
C19orf54		________MMAENNLKMLKIQQCVVANKLPR
C19orf57		________MMLRGNLKQVRIEKNPARLRALE
C19orf68		________MMMMALSKTFGQKPVKFQLEDDG
C1D		________MNEVSVIKEGWLHKRGEYIKTWR
C1GALT1C1		________MNLQAQPKAQNKRKRCLFGGQEP
C1GALT1C1L		________MNPLTKVKLINELNEREVQLGVA
C1orf105		________MNQEKLAKLQAQVRIGGKGTARR
C1orf109		________MNTIVFNKLSGAVLFEDGGASER
C1orf112		________MNVTPEVKSRGMKFAEEQLLKHG
C1orf123		________MNWNEKPKSATLPPLYPKSQPPF
C1orf131		________MPFLDIQKRFGLNIDRWLTIQSG
C1orf141		________MPKPAGLKLLTSRDPPTLAFQSA
C1orf174		________MPVKKKRKSPGVAAAVAEDGGLK
C1orf198		________MPVKRSLKLDGLLEENSFDPSKI
C1orf43		________MPWRYALKRIGGQFGSSVLSYFL
C1QBP		________MQNNEIIKPAKYFSELEKSILLA
C1R		________MQQKSQKKAELLDNEKPAAVVAP
C1RL		________MQQSQVEKYKTLFEEANKKYDGL
C2		________MQRASRLKRELHMLATEPPPGIT
C20orf194		________MQRKAGKKEHVQLRDKRNQEPQF
C20orf196		________MRRGGWRKRAENDGWETWGGYMA
C20orf27		________MSDKLPYKVADIGLAAWGRKALD
C20orf96		________MSDVAIVKEGWLHKRGEYIKTWR
C21orf2		________MSGLDGVKRTTPLQTHSIIISDQ
C21orf59		________MSGRLWSKAIFAGYKRGLRNQRE
C22orf28		________MSIGVPIKVLHEAEGHIVTCETN
C2CD3		________MSILKVKKAFFALVTNGVRAAPL
C2CD4C		________MSIRVTQKSYKVSTSGPRAFSSR
C2orf42		________MSKSESPKEPEQLRKLFIGGLSF
C2orf49		________MSLLNKPKSEMTPEELQKREEEE
C2orf68		________MSLPLNPKPFLNGLTGKPVMVKL
C2orf76		________MSLVIPEKFQHILRVLNTNIDGR
C2orf78		________MSNRNNNKLPSNLPQLQNLIKRD
C3		________MSQPKKRKLESGGGGEGGEGTEE
C3orf14		________MSRIPLGKVLLRNVIRHTDAHNK
C3orf17		________MSRKESWKVKSEIPKVPKQPLVL
C3orf37		________MSRLEAKKPSLCKSEPLTTERVR
C3orf38		________MSRTFSAKGGRDLVEGPQYLMPP
C3orf70		________MSSKAEKKQRLSGRGSSQASWSG
C4B		________MSSSVEQKKGPTRQRKCGFCKSN
C4BPB		________MSTSRKLKSHGMRRSKSRSPHKG
C4orf21		________MTGSNEFKLNQPPEDGISSVKFS
C4orf27		________MTTETFVKDIKPGLKNLNLIFIV
C4orf33		________MTVGKSSKMLQHIDYRMRCILQD
C5orf22		________MVGEMETKEKPKPTPDYLMQLMN
C5orf24		________MVGGLKRKHSDLEEEEERWEWSP
C5orf30		________MVLSPADKTNVKAAWGKVGAHAG
C5orf34		________MVMFKKIKSFEVVFNDPEKVYGS
C5orf42		________MYHNSSQKRHWTFSSEEQLARLR
C5orf45		_________GSSNTGKLIFGQGTTLQVKPG_
C5orf51		_______MAAAEEEPKPKKLKVEAPQALREN
C6orf211		_______MAADSREEKDGELNVLDDILTEVP
C7orf31		_______MAAELVEAKNMVMSFRVSDLQMLL
C7orf43		_______MAAGCCGVKKQKLSSSPPSGSGGG
C7orf50		_______MAALRPLVKPKIVKKRTKKFIRHQ
C7orf55		_______MAAPAQPKKIVAPTVSQINAEFVT
C7orf55-LUC7L2		_______MAAPSDGFKPRERSGGEQAQDWDA
C8orf37		_______MAAPVGPVKFWRPGTEGPGVSISE
C8orf48		_______MAASTAAGKQRIPKVAKVKNKAPA
C8orf59		_______MADLANEEKPAIAPPVFVFQKDKG
C8orf76		_______MADLDSPPKLSGVQQPSEGVGGGR
C8orf88		_______MAEAMDLGKDPNGPTHSSTLFVRD
C9orf114		_______MAEDEPDAKSPKTGGRAPPGGAEA
C9orf117		_______MAENGDNEKMAALEAKICHQIEYY
C9orf142		_______MAEVEETLKRLQSQKGVQGIIVVN
C9orf156		_______MALCNGDSKLENAGGDLKDGHHHY
C9orf171		_______MAPGCKIMKVMPSKFLCEFVLLQK
C9orf64		_______MAPKKSVSKAGKELEVKKKGGKKE
C9orf78		_______MAPRKGKEKKEEQVISLGPQVAEG
C9orf84		_______MAPRLQLEKAAWRWAETVRPEEVS
CA13		_______MAPVRRSAKWRPGGIEARGEGVST
CA2		_______MAQAKINAKANEGRFCRSSSMADR
CA8		_______MASDSMSSKQARNHITKGKRQQQH
CAAP1		_______MASERGKVKHNWSSTSEGCPRKRS
CABIN1		_______MATDELATKLSRRLQMEGEGGGET
CACNA1F		_______MATLIYVDKENGEPGTRVVAKDGL
CACNA2D1		_______MATPLGWSKAGSGSVCLALDQLRD
CACNA2D2		_______MATQSDMEKEQKHQQDEGQGGLNN
CACNA2D3		_______MATSHRVAKLVASSLQTPVNPITG
CACNA2D4		_______MATVTATTKVPEIRDVTRIERIGA
CACNB2		_______MCDRKAVIKNADMSEEMQQDSVEC
CACTIN		_______MDEAVGDLKQALPCVAESPTVHVE
CACUL1		_______MDLENKVKKMGLGHEQGFGAPCLK
CACYBP		_______MDLHRAAFKMENSSYLPNPLASPA
CAD		_______MDLSGVKKKSLLGVKENNKKSSTS
CADPS		_______MDMFQKVEKIGEGTYGVVYKAKNR
CALB2		_______MDSKYQCVKLNDGHFMPVLGFGTY
CALCOCO2		_______MDTLDRVVKPKTKRAKRFLEKREP
CALD1		_______MEDYTKIEKIGEGTYGVVYKGRHK
CALM2		_______MEEPEMQLKGKKVTDKFTESVYVL
CALR		_______MEESEPERKRARTDEVPAGGSRSE
CALU		_______MEKYEKIGKIGEGSYGVVFKCRNR
CAMK2G		_______MELSESVQKGFQMLADPRSFDSNA
CAMK4		_______MENFQKVEKIGEGTYGVVYKARNK
CAMKK1		_______MEPELAAQKQPRPRRRSRRASGLS
CAMKK2		_______MEPKVAELKQKIEDTLCPFGFEVY
CAMKMT		_______MEPNSLRTKVPAFLSDLGKATLRG
CAMKV		_______MEQSCEEEKEPEPQKNIQETKQVD
CAMSAP2		_______MERKERLSKFESIRHSIAGIIRSP
CAMTA1		_______METKKLIGKPLQPARPVRHLTSPP
CAMTA2		_______METLQSETKTRVLPSWLTAQVATK
CAND1		_______MFARGLKRKCVGHEEDVEGALAGL
CAND2		_______MFVDNRIQKSMLLDLNKEIMNELG
CANT1		_______MGDEKDSWKVKTLDEILQEKKRRK
CANX		_______MGDVEKGKKIFIMKCSQCHTVEKG
CAP1		_______MGEEANDDKKPTTKFELERETELR
CAPG		_______MGEKNGDAKTFWMELEDDGKVDFI
CAPN1		_______MGKFMKPGKVVLVLAGRYSGRKAV
CAPN15		_______MGKKQNKKKVEEVLEEEEEEYVVE
CAPN2		_______MGPRKKSVKTCIMNNEIPEEMTAD
CAPN5		_______MGRMHAPGKGLSQSALPYRRSVPT
CAPN7		_______MGSAVMDTKKKKDVSSPGGSGGKK
CAPNS1		_______MGTDSRAAKALLARARTLHLQTGN
CAPRIN2		_______MIASAADIKQENGMESASEGQEAH
CAPZA1		_______MKKFFQEFKADIKFKSAGPGQKLK
CAPZA2		_______MKKQFNRMKQLANQTVGRAEKTEV
CAPZA3		_______MKMEEAVGKVEELIESEAPPKASE
CARD11		_______MKQLKRKRKSNFSVQETQTLLKEI
CARD14		_______MKRDPLHVKIKGEEFPLTLGRDVS
CARD16		_______MKRVNSCVKSDEHVLEELETEGER
CARHSP1		_______MKSSVAQIKPSSGHDRRENLNSYQ
CARM1		_______MLSDELESKPELLVQFVQNTSIPL
CARS		_______MLSKGLKRKREEEEEKEPLAVDSW
CASC5		_______MMASMRVVKELEDLQKKPPPYLRN
CASP1		_______MMRIEVKVKMMLSGAGSETLKQRR
CASP2		_______MNDWMPIAKEYDPLKAGSIDGTDE
CASP3		_______MNNKFDALKDDDSGDHDQNEENST
CASP4		_______MNVRDAKEKCPQLVLVNGEDLTRY
CASP5		_______MPALLERPKLSNAMARALHRHIMM
CASP6		_______MPEGPLVRKFHHLVSPFVGQQVVK
CASP7		_______MPFDGFDHKNLIRQISSGEYREPT
CASP8		_______MPGSPVEVKIQSRSSPPTMPPLPP
CASP8AP2		_______MPHIDNDVKLDFKDVLLRPKRSTL
CASP9		_______MPNFSGNWKIIRSENFEELLKVLG
CAST		_______MPRKIEEIKDFLLTARRKDAKSVK
CASZ1		_______MPRRKKKVKEVSESRNLEKKDVET
CAT		_______MPTGDFDSKPSWADQVEEEGEDDK
CAV1		_______MQKYEKLEKIGEGTYGTVFKAKNR
CBFA2T2		_______MQPPPRKVKVTQELKNIQVEQMTK
CBFB		_______MRAPIPEPKPGDLIEIFRPFYRHW
CBLB		_______MSAAVTAGKLARAPADPGKAGVPG
CBLL1		_______MSDFSEELKGPVTDDEEVETSVLS
CBR1		_______MSGIKRTIKETDPDYEDVSVALPN
CBS		_______MSGWESYYKTEGDEEAEEEQEENL
CBSL		_______MSHHGGAPKASTWVVASRRSSTVS
CBWD1		_______MSQQRPARKLPSLLLDPTEETVRR
CBWD2		_______MSSVKRSLKQEIVTQFHCSAAEGD
CBWD5		_______MSTNICSFKDRCVSILCCKFCKQV
CBWD6		_______MSVDPLSSKALKIKRELSENTPHL
CBWD7		_______MSVNMDELKHQRCCSLQRKGLWET
CBX1		_______MSVPSALMKQPPIQSTAGAVPVRN
CBX2		_______MSYGEIEGKFLGPREEVTSEPRCK
CBX3		_______MTAPEKPVKQEEMAALDVDSGGGG
CBX4		_______MTEADVNPKAYPLADAHLTKKLLD
CBX5		_______MTETDAFYKREMFDPAEKYKMDHR
CBX6		_______MTGYTPDEKLRLQQLRELRRRWLK
CBX8		_______MTMRSAVFKAAAAPAGGNPEQRLD
CC2D1B		_______MTNEEPLPKKVRLSETDFKVMARD
CC2D2A		_______MTTKNLETKVTVTSSPIRGAGDGM
CCAR1		_______MTTNPKPNKALKVKKEAGENAPVL
CCAR2		_______MVAAKKTKKSLESINSRLQLVMKS
CCBL1		_______MVCEKCEKKLGTVITPDTWKDGAR
CCBL2		_______MVEADRPGKLFIGGLNTETNEKAL
CCDC104		_______MVSATIPQKKSKVHYHVAVIINYL
CCDC106		_______MYSLNQEIKAFSRNNLRKQCTRVT
CCDC11		_______UPDKKPQAKQLQTRADYLIKLLSR
CCDC110		________QEKITRTKEEALELINGYIQKIK
CCDC112		______DSKTGETASKRWKGAKNSETAAKVA
CCDC113		______IYFQLHRALKMIVDPVEPHGEMKFQ
CCDC12		______KRWQCRMCEKSYTSKYNLVTHILGH
CCDC121		______MAAAAVSSAKRSLRGELKQRLRAMS
CCDC122		______MAADIFPRKKPANSSSTSVQQYHQQ
CCDC125		______MAAEEPQQQKQEPLGSDSEGVNCLA
CCDC130		______MAAHRPGPLKQQNKAHKGGRHRGRG
CCDC132		______MAAPVRLGRKRPLPACPNPLFVRWL
CCDC134		______MAATGANAEKAESHNDCPVRLLNPN
CCDC136		______MAAVKTLNPKAEVARAQAALAVNIS
CCDC137		______MAAVQAAEVKVDGSEPKLSKNELKR
CCDC138		______MAAVVENVVKLLGEQYYKDAMEQCH
CCDC14		______MADAAPQLGKRKRELDVEEAHAAST
CCDC141		______MAEAVFHAPKRKRRVYETYESPLPI
CCDC147		______MAEDMETKIKNYKTAPFDSRFPNQN
CCDC148		______MAENNENISKNVDVRPKTSRSRSAD
CCDC15		______MAGAGERKGKKDDNGIGTAIDFVLS
CCDC150		______MALKDYALEKEKVKKFLQEFYQDDE
CCDC152		______MALKQISSNKCFGGLQKVFEHDSVE
CCDC158		______MANIAVQRIKREFKEVLKSEETSKN
CCDC170		______MAPFFEMKLKHYKIFEGMPVTFTCR
CCDC171		______MAPRKGKEKKEEQVISLGPQVAEGE
CCDC173		______MAQTQGTRRKVCYYYDGDVGNYYYG
CCDC174		______MASGILVNVKEEVTCPICLELLTQP
CCDC176		______MASGNARIGKPAPDFKATAVVDGAF
CCDC182		______MASNKTTLQKMGKKQNGKSKKVEEA
CCDC185		______MATEHPEPPKAELQLPPPPPPGHYG
CCDC25		______MATFISVQLKKTSEVDLAKPLVKFI
CCDC3		______MATKESRDAKAQLALSSSANQSKEV
CCDC30		______MAVQISKKRKFVADGIFKAELNEFL
CCDC34		______MAVRRDSVWKYCWGVLMVLCRTAIS
CCDC36		______MDAFEKVRTKLETQPQEEYEIINVE
CCDC39		______MDAFTGSGLKRKFDDVDVGSSVSNS
CCDC43		______MDDDKPFQPKNISKMAELFMECEEE
CCDC47		______MDFQHRPGGKTGSGGVASSSESNRD
CCDC50		______MDSNHQSNYKLSKTEKKFLRKQIKA
CCDC59		______MEDTPLVISKQKTEVVCGVPTQVVC
CCDC6		______MEEDQELERKISGLKTSMAEGERKT
CCDC61		______MEEIGILVEKAQDEIPALSVSRPQT
CCDC63		______MEFAAENEGKSGGGLHSVAEGVRLS
CCDC66		______MEGAGGANDKKKISSERRKEKSRDA
CCDC7		______MELGELLYNKSEYIETASGNKVSRQ
CCDC71		______MENNLKTCPKEDGDFVSDKIKFKIE
CCDC71L		______MEPEAPDSRKRPLETPPEVVCTKRS
CCDC73		______MEPPNLYPVKLYVYDLSKGLARRLS
CCDC74A		______MEPRAVGVSKQDIREQIWGYMESQN
CCDC77		______MEREKEQFRKLFIGGLSFETTEESL
CCDC80		______MESGKMAPPKNAPRDALVMAQILKD
CCDC82		______MESGKTASPKSMPKDAQMMAQILKD
CCDC84		______MEYFMVPTQKVPSLQHFRKTEKEVI
CCDC85C		______MFPVKVKVEKSELEMAKARNQLDAV
CCDC86		______MFRIEGLAPKLDPEEMKRKMREDVI
CCDC91		______MFRRARLSVKPNVRPGVGARGSTAS
CCDC92		______MFSSSAKIVKPNGEKPDEFESGISQ
CCDC93		______MGDAPSPEEKLHLITRNLQEVLGEE
CCDC94		______MGEEANDDKKPTTKFELERETELRF
CCDC97		______MGEPSREEYKIQSFDAETQQLLKTA
CCHCR1		______MGGGDLNLKKSWHPQTLRNVEKVWK
CCL11		______MGKSDFLTPKAIANRIKSKGLQKLR
CCL21		______MGRVIRGQRKGAGSVFRAHVKHRKG
CCNA2		______MHPSLATMGKLASKLQLDLSVVKIW
CCNB1		______MHRLPLLGEKQEAKENGTNLTFIGD
CCNB1IP1		______MKAGCSIVEKPEGGGGYQFPDWAYK
CCNB2V		______MKDIKNTTQKKYRDYSKTPGSPDND
CCNB3		______MKEAAAAALKKKGWEVVESDLYAMN
CCNC		______MKRKVVNTHKLRLSPNEEAFILKED
CCND1		______MKRLGSVQRKMPCVFVTEVKEEPSS
CCND2		______MKSCQKMEGKPENESEPKHEEEPKP
CCNE1		______MLAAALLKAKSQELVTFEDVAVYFI
CCNF		______MLAVLYLLVKTAKLGTSWNYLFDFH
CCNG1		______MLMFDPVPVKQEAMDPVSVSYPSNY
CCNG2		______MLQHISLLVKQVQELELKLSGQNAM
CCNH		______MLQNVTPHNKLPGEGNAGLLGLGPE
CCNI		______MLWKITDNVKYEEDCEDRHDGSSNG
CCNK		______MLWKLTDNIKYEDCEDRHDGTSNGT
CCNL1		______MMADEEEEVKPILQKLQELVDQLYS
CCNL2		______MNIMDFNVKKLAADAGTFLSRAVQF
CCNT1		______MNKPSDGRPKYLVVNADEGEPGTCK
CCNT2		______MPADVNLSQKPQVLGPEKQDGSCEA
CCNY		______MPANWTSPQKSSALAPEDHGSSYEG
CCP110		______MPLGLGRRKKAPPLVENEEAEPGRG
CCPG1		______MQGGNSGVRKREEEGDGAGAVAAPP
CCS		______MQKLASQYLKRDWPGVKADDRNDYR
CCSER2		______MQLRKMQTVKKEQASLDASSNVDKM
CCT2		______MRMEKIVLEKVCWKVKATTAFQFLQ
CCT3		______MSDANLDSSKKNFLEGEVDDEESVI
CCT4		______MSGEENPASKPTPVQDVQGDGRWMS
CCT5		______MSGRGKTGGKARAKAKSRSSRAGLQ
CCT6A		______MSKDEERAVKDELLGEKPEIKQKWA
CCT6B		______MSKPELKEDKMLEVHFVGDDDVLNH
CCT7		______MSLNPPIFLKRSEENSSKFVETKQS
CCT8		______MSRKESWKVKSEIPKVPKQPLVLHH
CCZ1		______MSRSGAAAEKADSRQRPQMKVNEYK
CCZ1B		______MSSSGLNSEKVAALIQKLNSDPQFV
CD22		______MSSYQKELEKYRDIDEDEILRTLSP
CD2AP		______MSTVHEILCKLSLEGDHSTPPSAYG
CD2BP2		______MTAEPMSESKLNTLVQKLHDFLAHS
CD3EAP		______MTDAAVSFAKDFLAGGVAAAISKTA
CD40LG		______MTKSNGEEPKMGGRMERFQQGVRKR
CD44		______MTLAHIKDQKEGLHSLQEIRVCEIH
CD55		______MTNQYGILFKQEQAHDDAIWSVAWG
CD80		______MTSEVIEDEKQFYSKAKTYWKQIPP
CD97		______MVDFAMDVYKNLYSDDIPHALREKR
CDC123		______MVDKMDQDLKISQKHINSIKSVFGG
CDC16		______MVGEMETKEKPKPTPDYLMQLMNDK
CDC2		______MVMATVKKGKPELRKKVHPAVVIRQ
CDC20		______MVNHFIAEFKRKHKKDISENKRAVR
CDC23		______MVVTRSARAKASIQAASAESSGQKS
CDC25A		_______AQPEHKQQKLWHLFQNSATAVAQL
CDC25B		_______KSPLGLKGKEPVVYPWMKKIHVSA
CDC25C		_____LKTGYRAVPLKNNYSEDLELASLLIK
CDC27		_____MAAERKTRLSKNLLRMKFMQRGLDSE
CDC2L1		_____MAALRDAEIQKDVQTYYGQVLKRSAD
CDC34		_____MAASALYACTKCTQRYPFEELSQGQQ
CDC37		_____MAASSSGEKEKERLGGGLGVAGGNST
CDC40		_____MAATFFGEVVKAPCRAGTEDEEEEEE
CDC42BPA		_____MAAVVAATALKGRGARNARVLRGILA
CDC42BPB		_____MADAEVIILPKKHKKKKERKSLPEED
CDC42EP2		_____MADEKPKEGVKTENNDHINLKVAGQD
CDC42EP4		_____MADKVLKEKRKLFIHSMGEGTINGLL
CDC45		_____MAEYSYVKSTKLVLKGTKTKSKKKKS
CDC5L		_____MAHKQIYYSDKYFDEHYEYRHVMLPR
CDC6		_____MAKLEKMYQDKLHLKEVQPVVIREDS
CDC7		_____MALSMPLNGLKEEDKEPLIELFVKAG
CDC73		_____MALSTIVSQRKQIKRKAPRGFLKRVF
CDCA2		_____MAPKKRPETQKTSEIVLRPRNKRSRS
CDCA4		_____MAPPVAERGLKSVVWQKIKATVFDDC
CDCA5		_____MAPRSRRRRHKKPPSSVAPIIMAPTT
CDCA7		_____MAPSRNGMVLKPHFHKDWQRRVATWF
CDCA7L		_____MAQGLIEVERKFLPGPGTEERLQELG
CDCA8		_____MAQQRALPQSKETLLQSYNKRLKDDI
CDH19		_____MARKLIHLEIKPAIRNQIIRELQVLH
CDHR1		_____MARPLVPSSQKALLLELKGLQEEPVE
CDHR3		_____MASFPPRVNEKEIVRLRTIGELLAPA
CDK1		_____MASPSLERPEKGAGKSEFRNQKPKPE
CDK10		_____MASTEEQYDLKIVKVEEDPIWDQETH
CDK11A		_____MATAEVLNIGKKLYEGKTKEVYELLD
CDK11B		_____MATPRGRTKKKASFDHSPDSLPLRSS
CDK12		_____MCDKEFMWALKNGDLDEVKDYVAKGE
CDK13		_____MDKQSSAGGVKRSVPCDSNEANEMMP
CDK15		_____MDQSSEGCMKKISSVNLDKLINDFSQ
CDK17		_____MDRPDEGPPAKTRRLSSSESPQRDPP
CDK18		_____MEAVATATAAKEPDKGCIEPGPGHWG
CDK19		_____MEFLSEKFALKSPPSKNSDFYMGAGG
CDK2		_____MEKLSALQEQKGELRKRLSYTTHKLE
CDK20		_____MEMQDLVIELKPEPDAQPQQAPRLGP
CDK2AP1		_____MENGYTYEDYKNTAEWLLSHTKHRPQ
CDK3		_____MENTENSVDSKSIKNLEPKIIHGSES
CDK4		_____MEPIYRVLSRKKISITNLLTTDFHCC
CDK5		_____MESGAVLLESKSSPFNLLHEMHELRL
CDK5RAP1		_____MESYHKPDQQKLQALKDTANRLRISS
CDK5RAP2		_____MGDEKDSWKVKTLDEILQEKKRRKEQ
CDK5RAP3		_____MGIQGLLQFIKEASEPIHVRKYKGQV
CDK6		_____MGPVIGMTPDKRAETPGAEKIAGLSQ
CDK7		_____MGTENKEVIPKEEISEESEPHGSLLE
CDK8		_____MGTPQKDVIIKSDAPDTLLLEKHADY
CDK9		_____MHRDSCPLDCKVYVGNLGNNGNKTEL
CDKAL1		_____MHSLDEPLDLKLSITKLRAAREKRER
CDKL1		_____MHSMISSVDVKSEVPVGLEPISPLDL
CDKL5		_____MIMASAAKEFKMDNFSPKAGTSKLQQ
CDKN1A		_____MITLITEQLQKQTLDELKCTRFSISL
CDKN1C		_____MKASGTLREYKVVGRCLPTPKCHTPP
CDKN2AIP		_____MKDIKNTTQKKYRDYSKTPGSPDNDF
CDKN2C		_____MKEPLDGECGKAVVPQQELLDKIKEE
CDO1		_____MKLYSLSVLYKGEAKVVLLKAAYDVS
CDR2		_____MKQTGQVYAMKIMNKWDMLKRGEVSC
CDT1		_____MLIKVKTLTGKEIEIDIEPTDKVERI
CDX1		_____MLKEDCASELKVHLAKSLPLPSSVNR
CDX2		_____MLLGQKSQRYKAEEGLQAQGEAPGLM
CDYL		_____MLPALEHWIPKFFSFRTRTGSPLSLA
CDYL2		_____MLPMFGIMPSKKVASAYFKDFHLLLI
CEBPA		_____MLVGCADRTVKHFSTEDGIFQGQRHC
CEBPB		_____MMAENNLKMLKIQQCVVANKLPRNRP
CEBPD		_____MMKSQGLVSFKDVAVDFTQEEWQQLD
CEBPE		_____MMQICDTYNQKHSLFNAMNRFIGAVN
CEBPG		_____MNARGLGSELKDSIPVTELSASGPFE
CEBPZ		_____MNDTVTIRTRKFMTNRLLQRKQMVID
CECR2		_____MNEYPKKRKRKTLHPSRYSDSSGISR
CELF1		_____MNKSLGPVSFKDVAVDFTQEEWQQLD
CELF2		_____MNMFKEAVTFKDVAVAFTEEELGLLG
CELF4		_____MNPTNTVFDAKRLIGRRFDDAVVQSD
CELSR1		_____MNPVSSSEDIKPPLGLNGVLKVPAHP
CENPA		_____MNQGSGLDLLKISYGKGARRKNRFKG
CENPB		_____MNTLQGPVSFKDVAVDFTQEEWQQLD
CENPBD1		_____MPAGGRAGSLKDPDVAELFFKDDPEK
CENPC		_____MPFSNSHNALKLRFPAEDEFPDLSAH
CENPC1		_____MPKGKKAKGKKVAPAPAVVKKQEAKK
CENPE		_____MPLEQRSQHCKPEEGLEARGEALGLV
CENPH		_____MPPKFDPNEIKVVYLRCTGGEVGATS
CENPI		_____MPRVVPDQRSKFENEEFFRKLSRECE
CENPJ		_____MPSETLWEIAKAEVEKRGINGSEGDG
CENPK		_____MPVARSWVCRKTYVTPRRPFEKSRLD
CENPL		_____MQIFVKTLTGKTITLEVEPSDTIENV
CENPM		_____MQLRKMQTVKKEQASLDASSNVDKMM
CENPN		_____MQNNEIIKPAKYFSELEKSILLALVE
CENPO		_____MQRADSEQPSKRPRCDDSPRTPSNTP
CENPP		_____MQSNKTFNLEKQNHTPRKHHQHHHQQ
CENPQ		_____MRPQQAPVSGKVFIQRDYSSGTRCQF
CENPT		_____MSAPAAKVSKKELNSNHDGADETSEK
CENPU		_____MSEEKPKEGVKTENDHINLKVAGQDG
CENPV		_____MSERSDLLHFKFENYGDSMLQKMNKL
CENPW		_____MSETPAQCSIKQERISYTPPESPVPS
CEP112		_____MSGALDVLQMKEEDVLKFLAAGTHLG
CEP120		_____MSHKQIYYSDKYDDEEFEYRHVMLPK
CEP126		_____MSIRVTQKSYKVSTSGPRAFSSRSYT
CEP135		_____MSLYPSLEDLKVDKVIQAQTAFSANP
CEP170		_____MSMEDPFFVVKGEVQKAVNTAQGLFQ
CEP250		_____MSNNLRRVFLKPAEENSGNASRCVSG
CEP290		_____MSRSNRQKEYKCGDLVFAKMKGYPHW
CEP295		_____MSSEQKSQHCKPEEGVEAQEEALGLV
CEP350		_____MTFTFQSEDLKRDCGKKMSHQHVFSL
CEP44		_____MTKFQEAVTFKDVAVAFTEEELGLLD
CEP57		_____MTKSKEAVTFKDVAVVFSEEELQLLD
CEP57L1		_____MTMFKEAVTFKDVAVVFTEEELGLLD
CEP63		_____MTPALREATAKGISFSSLPSTMESDK
CEP70		_____MTTALEPEDQKGLLIIKAEDHYWGQD
CEP72		_____MTTETFVKDIKPGLKNLNLIFIVLET
CEP76		_____MTTFKEAMTFKDVAVVFTEEELGLLD
CEP78		_____MTTFKEAVTFKDVAVVFTEEELGLLD
CEP83		_____MTTFKEGLTFKDVAVVFTEEELGLLD
CEP89		_____MTTSASSHLNKGIKQVYMSLPQGEKV
CEP95		_____MTVMSLSRDLKDDFHSDTVLSILNEQ
CERCAM		_____MVQSCSAYGCKNRYDKDKPVSFHKFP
CERS5		_____MVRKLKFHEQKLLKQVDFLNWEVTDH
CETN2		____AESSFSEEEEEKLQAAFSLEKQDLHLV
CFAP36		____MAAAAELSLLEKSLGLSKGNKYSAQGE
CFAP43		____MAAAEEEPKPKKLKVEAPQALRENILF
CFAP44		____MAAKGAHGSYLKVESELERCRAEGHWD
CFAP54		____MAALTRDPQFQKLQQWYREHRSELNLR
CFAP61		____MAASTASHRPIKGILKNKTSTTSSMVA
CFAP69		____MAAVAAGGLVGKGRDISLAALQRHDPY
CFAP99		____MAAVRGLRVSVKAEAPAGPALGLPSPE
CFB		____MADAAPQLGKRKRELDVEEAHAASTEE
CFD		____MADIQTERAYQKQPTIFQNKKRVLLGE
CFDP1		____MAEAPPVSGTFKFNTDAAEFIPQEKKN
CFH		____MAEKQKHDGRVKIGHYVLGDTLGVGTF
CFI		____MAELYRVLEAGKIGIFESPTGTGKSLS
CFL1		____MAETAAGVGRFKTNYAVERKIEPFYKG
CFL2		____MAGEKVEKPDTKEKKPEAKKVDAGGKV
CFLAR		____MAHYPTRLKTRKTYSWVGRPLLDRKLH
CFTR		____MALNVAPVRDTKWLTLEVCRQFQRGTC
CGA		____MANCERTFIAIKPDGVQRGLVGEIIKR
CGGBP1		____MAPAKKGGEKKKGRSAINEVVTREYTI
CGNL1		____MAPIPKTVGRIKLDCSLRPSCPLEVAA
CGRRF1		____MAQQQTGSRKRKAPAVEADAESSPSQG
CHAC1		____MAQQQTGSRKRKAPAVEAGAGSSSSQG
CHAF1A		____MASAAVESFVTKQLDLLELERDAEVEE
CHAF1B		____MASSRASSTATKTKAPDDLVAPVVKKP
CHAMP1		____MATFVSELEAAKKNLSEALGDNVKQYW
CHCHD3		____MATGGGAEEERKRGRPQLLPPARPAAR
CHCHD6		____MATQSDMEKEQKHQQDEGQGGLNNETA
CHD1		____MDALPRSGLNLKEEPLLPAGLGSVRSW
CHD1L		____MDDLKYGVYPLKEASGCPGAERNLLVY
CHD2		____MDDPRYGMCPLKGASGCPGAERSLLVQ
CHD3		____MDDREDLVYQAKLAEQAERYDEMVESM
CHD4		____MDGGDDGNLIIKKRFVSEAELDERRKR
CHD5		____MDPRGTKRGAEKTEVAEPRNKLPRPAP
CHD6		____MDSTKEKCDSYKDDLLLRMGLNDNKAG
CHD7		____MEADASVDMFSKVLEHQLLQTTKLVEE
CHD8		____MEEAEELLLEGKKALQLAREPRLGLDL
CHD9		____MEGISNFKTPSKLSEKKKSVLCSTPTI
CHEK1		____MEGQSVEELLAKAEQDEAEKLQRITVH
CHEK2		____MEIPGSLCKKVKLSNNAQNWGMQRATN
CHERP		____MEKGPVRAPAEKPRGARCSNGFPERDP
CHFR		____MEKRLQEAQLYKEEGNQRYREGKYRDA
CHGA		____MENLKSGVYPLKEASGCPGADRNLLVY
CHID1		____MESPKKKNQQLKVGILHLGSRQKKIRI
CHML		____MFATSGAVAAGKPYSCSECGKSFCYSS
CHMP2A		____MFEEKASSPSGKMGGEEKPIGAGEEKQ
CHMP2B		____MFVARSIAADHKDLIHDVSFDFHGRRM
CHMP4A		____MGILEKISEIEKEIARTQKNKATEYHL
CHMP4B		____MGKKHKKHKSDKHLYEEYVEKPLKLVL
CHMP4C		____MGKKTWFSIPEKNRPLKGRINLVLSRE
CHMP7		____MHPQSLAEEEIKTEQEVVEGMDISTRS
CHORDC1		____MHSASSMLGAVKMEGHEPSDWSSYYAE
CHPF2		____MIEVLTTTDSQKLLHQLNALLEQESRC
CHRAC1		____MIEVVCNDRLGKKVRVKCNTDDTIGDL
CHRDL1		____MKAFSPVRSVRKNSLSDHSLGISRSKT
CHRNA5		____MKEAAAAALKKKGWEVVESDLYAMNFN
CHRND		____MKEPLLGGECDKAVASQLGLLDEIKTE
CHST10		____MKMLWKLTDNIKYEDCEDRHDGTSNGT
CHST12		____MKPRPAGFVDNKLKQRVIQYLTSNKCG
CHTF18		____MKSVIYHALSQKEANDSDVQPSGAQRA
CHTF8		____MKVELCSFSGYKIYPGHGRRYARTDGK
CHTOP		____MLDGNSGLSSEKISHNPWSLRCHKQQL
CHUK		____MLLEKDVNPGGKEETPGQRPAVTETHQ
CHURC1		____MLPMFGIMPSKKVASAYFKDFHLLLIG
CHURC1-FNTB		____MNDRSSRRRTMKDDETFEISIPFDEAP
CIAO1		____MNGPADGEVDYKKKYRNLKRKLKFLIY
CIAPIN1		____MPDPAKSAPAPKKGSKKAVTKAQKKDG
CIB1		____MPDPAKSAPAPKKGSKKAVTKVQKKDG
CIC		____MPDPSKSAPAPKKGSKKAVTKAQKKDG
CINP		____MPELAKSAPAPKKGSKKAVTKAQKKDG
CIPC		____MPEPAKSAPAPKKGSKKAVTKAQKKDG
CIR1		____MPEPSKSAPAPKKGSKKAVTKAQKKDG
CIRBP		____MPEPTKSAPAPKKGSKKAVTKAQKKDG
CIRH1A		____MPGLSCRFYQHKFPEVEDVVMVNVRSI
CISD1		____MPKAKGKTRRQKFGYSVNRKRLNRNAR
CIT		____MPKKAKPTGSGKEEGPAPCKQMKLEAA
CITED2		____MQPLSKLMAISKPRNLSLREQREVLRA
CIZ1		____MQRSIMSFFHPKKEGKAKKPEKEASNS
CKAP2		____MRRSLAPSQLAKRKPEGRSCDDEDWQP
CKAP2L		____MSAFSEAALEKKLSELSNSQQSVQTLS
CKAP4		____MSAKAISEQTGKELLYKFICTTSAIQN
CKAP5		____MSDKPDMAEIEKFDKSKLKKTETQEKN
CKB		____MSDTWSSIQAHKKQLDSLRERLQRRRK
CKS1B		____MSHTILLVQPTKRPEGRTYADYESVNE
CKS2		____MSLHGKRKEIYKYEAPWTVYAMNWSVR
CLASP1		____MSLPPEKASELKQLIHQQLSKMDVHGR
CLASRP		____MSRNDKEPFFVKFLKSSDNSKCFFKAL
CLDN19		____MSRYGRYGGETKVYVGNLGTGAGKGEL
CLEC2B		____MSSFSESALEKKLSELSNSQQSVQTLS
CLIC1		____MSSYFVNPLFSKYKAGESLEPAYYDCR
CLIC2		____MSYAEKPDEITKDEWMEKLNNLHVQRA
CLIC3		____MTAVHAGNINFKWDPKSLEIRTLAVER
CLIC4		____MTEQMTLRGTLKGHNGWVTQIATTPQF
CLINT1		____MTLEEFSAGEQKTERMDKVGDALEEVL
CLIP1		____MTTNPKPNKALKVKKEAGENAPVLSDD
CLIP3		____MVAPDVQIEDGKGTILISSEEGETEAN
CLIP4		____MVGEMETKEKPKPTPDYLMQLMNDKKL
CLK1		____MVLSPADKTNVKAAWGKVGAHAGEYGA
CLK2		____MVNLESMHTDIKMSGDVADSTDARSTL
CLK3		____MVRMNVLADALKSINNAEKRGKRQVLI
CLK4		_____NKKLSEQLQQKIETILSKSLLLCYLT
CLLU1OS		___DSKTGETASKRWKGAKNSETAAKVALMK
CLN5		___MAAASGYTDLREKLKSMTSRDNYKAGSR
CLNS1A		___MAANSSGQGFQNKNRVAILAELDKEKRK
CLOCK		___MAASCVLLHTGQKMPLIGLGTWKSEPGQ
CLP1		___MACGLVASNLNLKPGECLRVRGEVAPDA
CLPB		___MADFDDRVSDEEKVRIAAKFITHAPPGE
CLPTM1		___MADFKVLSSQDIKWALHELKGHYAITRK
CLPTM1L		___MADFLKGLPVYNKSNFSRFHADSVCKAS
CLSPN		___MADLEEQLSDEEKVRIAAKFIIHAPPGE
CLTC		___MAEDMETKIKNYKTAPFDSRFPNQNQTR
CLTCL1		___MAEEQPQVELFVKAGSDGAKIGNCPFSQ
CLU		___MAEGEKNQDFTFKMESPSDSAVVLPSTP
CLUAP1		___MAELQEVQITEEKPLLPGQTPEAAKEAE
CLUH		___MAELQEVQITEEKPLLPGQTPEAAKINL
CMAS		___MAERGELDLTGAKQNTGVWLVKVPKYLS
CMC2		___MAEYLASIFGTEKDKVNCSFYFKIGACR
CMIP		___MAGILFEDIFDVKDIDPEGKKFDRVSRL
CMPK1		___MAGITTIEAVKRKIQVLQQQADDAEERA
CMSS1		___MAKHHPDLIFCRKQAGVAIGRLCEKCDG
CMTM2		___MAKIKARDLRGKKKEELLKQLDDLKVEL
CMTR1		___MAKRKEENFSSPKNAKRPRQEELEDFDK
CMYA5		___MAKRTKKVGIVGKYGTRYGASLRKMVKK
CNBD1		___MAKVAKDLNPGVKKMSLGQLQSARGVAC
CNDP2		___MALPFRKDLEKYKDLDEDELLGNLSETE
CNN2		___MAMFEQMRANVGKLLKGIDRYNPENLAT
CNN3		___MANQVNGNAVQLKEEEEPMDTSSVTHTE
CNOT1		___MAQLQTRFYTDNKKYAVDDVPFSIPAAS
CNOT10		___MAQRHSDSSLEEKLLGHRFHSELRLDAG
CNOT11		___MARLTKRRQADTKAIQHLWAAIEIIRNQ
CNOT2		___MASFGWKRKIGEKVSKVTSQQFEAEAAD
CNOT6		___MASGVAVSDGVIKVFNDMKVRKSSTPEE
CNOT7		___MASLSLAPVNIFKAGADEERAETARLTS
CNOT8		___MATFVSELEAAKKNLSEALGDNVKQYWA
CNPY2		___MATTVSTQRGPAKLAKNYGMTRMDPYCR
CNTLN		___MAVESRVTQEEIKKEPEKPIDREKTCPL
CNTN1		___MCDFTEDQTAEFKEAFQLFDRTEMNVKV
CNTN4		___MCDFTEDQTAEFKEAFQLFDRTGDGKIL
CNTRL		___MDANSKDKPPETKESAMNNAGNASFILG
CNTROB		___MDELQDVQLTEIKPLLNDKNGTRNFQDF
COA1		___MDGIVPDIAVGTKRGSDELFSTCVTNGP
COA6		___MDLDKPSVWGSLKQRTRPLLINLSKKKV
COA7		___MEAKTLGTVTPRKPVLSVSARKIKDNAA
COASY		___MEDGVLKEGFLVKRGHIVHNWKARWFIL
COBL		___MEEAEELLLEGKKALQLAREPRLGLDLG
COG1		___MEEEFIRNQEQMKPLEEKQEEERSKVDD
COG2		___MEEEQDLPEQPVKKAKMQESGEQTISQV
COG3		___MEGGGGIPLETLKEESQSRHVLPASFEV
COG4		___MEGLSDVASFATKLKNTLIQYHSIEEDK
COG5		___MEKDKHSHFYNQKSDFRIEHSMLEELEN
COG7		___MEKTLETVPLERKKREKEQFRKLFIGGL
COG8		___MEMTKLFSYIVIKNVYYPQVSFGISANT
COIL		___MEPGNYATLDGAKDIEGLLGAGGGRNLV
COL12A1		___MEPLKVEKFATAKRGNGLRAVTPLRPGE
COL14A1		___MESTAYPLNLSLKEEEEEEEIQSRELED
COL22A1		___MFADLDYDIEEDKLGIPTVPGKVTLQKD
COL23A1		___MGKRRCVPPLEPKLAAGCCGVKKPKLSG
COL24A1		___MGPKRRQLTFREKSRIIQEVEENPDLRK
COL27A1		___MGQTVNEDSMDVKKENQEKTPQSSTSSV
COL4A3		___MGRRPARCYRYCKNKPYPKSRFCRGVPD
COL6A2		___MHEIEKFQKGEGKDEEKYIDVVINKNMK
COL6A6		___MKETIMNQEKLAKLQAQVRIGGKGTARR
COL9A3		___MKKFFQEFKADIKFKSAGPGQKLKESVG
COLGALT1		___MLLCFRFGNQSMKRENFTLITDFVFQGF
COMMD1		___MLRVPEPRPGEAKAEGAAPPTPSKPLTS
COMMD10		___MLYLIGLGLGDAKDITVKGLEVVRRCSR
COMMD2		___MMMMALSKTFGQKPVKFQLEDDGEFYMI
COMMD3-BMI1		___MMVLKVEELVTGKKNGNGEAGEFLPEDF
COMMD4		___MNIDDKLEGLFLKCGGIDEMQSSRTMVV
COMMD7		___MNVTPEVKSRGMKFAEEQLLKHGWTQGK
COMMD8		___MPAVLGFEGSANKIGVGVVRDGKVLANP
COMMD9		___MPEFLEDPSVLTKDKLKSELVANNVTLP
COMT		___MPGVKLTTQAYCKMVLHGAKYPHCAVNG
COPA		___MPHIDNDVKLDFKDVLLRPKRSTLKSRS
COPB1		___MPLENLEEEGLPKNPDLRIAQLRFLLSL
COPE		___MPRIDADLKLDFKDVLLRPKRSSLKSRA
COPS2		___MPRRKQSHPQPVKCEGVKVDTEDSLDEG
COPS3		___MPTALCPRVLAPKESEEPRKMRSPPGEN
COPS4		___MPYQYPALTPEQKKELSDIAHRIVAPGK
COPS5		___MQAFLKGTSISTKPPLTKDRGVAASAGS
COPS6		___MRLNQNTLLLGKKVVLVPYTSEHVPRYH
COPS7A		___MRLNQNTLLLGKKVVLVPYTSEHVPSRY
COPS7B		___MSAARESHPHGVKRSASPDDDLGSSNWE
COPZ1		___MSDEASAITSYEKFLTPEEPFPLLGPPR
COQ3		___MSEVKSRKKSGPKGAPAAEPGKRSEGGK
COQ7		___MSGRGKGGKGLGKGGAKRHRKVLRDNIQ
CORO1B		___MSKNTVSSARFRKVDVDEYDENKFVDEE
CORO1C		___MSKRGRGGSSGAKFRISLGLPVGAVINC
CORO2A		___MSLKLQASNVTNKNDPKSINSRVFIGNL
CORO7		___MSLSFHLPSRRMKNPSIVGVLCTDSQGL
CORO7-PAM16		___MSRQSTLYSFFPKSPALSDANKASARAS
COTL1		___MSSILPFTPPVVKRLLGWKKSAGGSGGA
COX11		___MSTIPRHFGLKYKEESYMFKELEKVRQE
COX16		___MSVRGKAGKGLGKGGAKCHRKVLSDNIQ
COX17		___MTSSKIEMPGEVKADPAALMASLHLLPS
COX4I1		___MTSVTRSEIIDEKGPVMSKTHDHQLESS
COX6A1		___MVEGPGCTLNGEKIRARVLPGQAVTGVR
COX6B1		___MVRYSLDPENPTKSCKSRGSNLRVHFKN
COX7A2		___MVSKRRLSKSEDKESLTEDASKTRKQPL
COX7B2		____KELLKTNKKLAKMIGHIFEMNDDDPHK
CPE		____LNRHKLSHSDEKPFECPICNQRFKRKD
CPM		__KLVQQLWKLGAVAKRERRGQADRGTVWTP
CPNE1		__MAAAALGQLFEGMKAFKGKDQQVRLFRPW
CPNE3		__MAAAEEEPKPKKLKVEAPQALRENILFGM
CPNE7		__MAAASPLRDCQAWKDARLPLSTTSNEACK
CPNE8		__MAAHGGSAASSALKGLIQQFTTITGASES
CPS1		__MAALAEEQTEVAVKLEPEGPPTLLPPQAG
CPSF1		__MAASPGSGSANPRKFSEKIALHTQRQAEE
CPSF2		__MACARPLISVYSEKGESSGKNVTLPAVFK
CPSF3		__MADPVAGIAGSAAKSVRPFRSSEAYVEAM
CPSF3L		__MADVTARSLQYEYKANSNLVLQADRSLID
CPSF4		__MAEEQGRERDSVPKPSVLFLHPDLGVGGA
CPSF6		__MAESLRSPRRSLYKLVGSPPWKEAFRQRC
CPSF7		__MAETVADTRRLITKPQNLNDAYGPPSNFL
CPT1A		__MAKVAKDLNPGVKKMSLGQLQSARGVACL
CRABP2		__MALKDYALEKEKVKKFLQEFYQDDELGKK
CRBN		__MALSKSMHARNRYKDKPPDFAYLASKYPD
CRCP		__MANIAVQRIKREFKEVLKSEETSKNQIKV
CREB1		__MAPKAKKEAPAPPKAEAKAKALKAKKAVL
CREB3		__MAPLLGRKPFPLVKPLPGEEPLFTIPHTQ
CREB3L1		__MAPSVPAAEPEYPKGIRAVLLGPPGAGKG
CREB3L2		__MAQLQTRFYTDNKKYAVDDVPFSIPAASE
CREB3L4		__MAQRSGKITLYEGKHFTGQKLEVFGDCDN
CREB5		__MASSRASSTATKTKAPDDLVAPVVKKPHI
CREBBP		__MASTEEQYDLKIVKVEEDPIWDQETHLRG
CREBRF		__MATAEKQKHDGRVKIGHYILGDTLGVGTF
CRELD2		__MATATIALGTDSIKMENGQSTAAKLGLPP
CREM		__MATDTSQGELVHPKALPLIVGAQLIHADK
CRH		__MATLKDQLIYNLLKEEQTPQNKITVVGVG
CRHR1		__MATSSMSKGCFVFKPNSKKRKISLPIEDY
CRIM1		__MAVESRVTQEEIKKEPEKPIDREKTCPLL
CRIPT		__MAVFPWHSRNRNYKAEFASCRLEAVPLEF
CRKL		__MDDDKPFQPKNISKMAELFMECEEEELEP
CRMP1		__MDGVVTDLITVGLKRGSDELLSSGIINGP
CRNKL1		__MEAGEEPLLLAELKPGRPHQFDWKSSCET
CRTAP		__MEATLEQHLEDTMKNPSIVGVLCTDSQGL
CRTC1		__MEAYDQKIAEEEAKAKEEEGVPDEEGWVK
CRTC2		__MEDSQDLNEQSVKKTCTESDVSQSQNSRS
CRTC3		__MEEEASSPGLGCSKPHLEKLTLGITRILE
CRY1		__MEGHDPKEPEQLRKLFIGGLSFETTDDSL
CRYAB		__MENMAEEELLPLEKEEVEVAQVQVPTPAR
CRYBA4		__MEPEEGTPLWRLQKLPAELGPQLLHKIID
CRYGN		__MEQANPLRPDGESKGGVLAHLERLETQVS
CRYGS		__MERLGEKASRLLEKFGRRKGESSRSGSDG
CRYZL1		__MESGKTASPKSMPKDAQMMAQILKDMGIT
CS		__MESQEFIVLYTHQKMKKSKVWQDGILKIT
CSAG1		__MGAVMGTFSSLQTKQRRPSKDKIEDELEM
CSDE1		__MGDVEKGKKIFIMKCSQCHTVEKGGKHKT
CSE1L		__MGETEGKKDEADYKRLQTFPLVRHSDMPE
CSK		__MGQTVNEDSMDVKKENQEKTPQSSTSSVQ
CSMD1		__MGRSGKLPSGVSAKLKRWKKGHSSDSNPA
CSNK1A1		__MGSEDHGAQNPSCKIMTFRPTMEEFKDFN
CSNK1A1L		__MHHHHHHASMSEEKPKEGVKTENDHINLK
CSNK1D		__MIGYLGYCKGVEPKTECERLAGTESPVRE
CSNK1E		__MIRRHKTTIFTDAKESSTVFELKRIVEGI
CSNK1G1		__MKELDPKNDISEDKLSVVGEATGGPTRNG
CSNK1G2		__MKKKTVCTLNMGDKKYEDMEGEENGDNTI
CSNK1G3		__MKLNISFPATGCQKLIEVDDERKLRTFYE
CSNK2A1		__MKRRTDPECTAPIKKQKKRVAELALSLSS
CSNK2A2		__MLEDISEEDIWEYKSKRKPKRVDPNNGSK
CSNK2B		__MMAAKVVPMPPKPKQSFILRVPPDSKLGQ
CSRNP1		__MMFPLARNALSSLKIQSILQSMARHSHVK
CSRNP2		__MMLGPEGGEGFVVKLRGLPWSCSVEDVQN
CSRP1		__MMLGTEGGEGFVVKVRGLPWSCSADEVQR
CSRP2		__MMLSTEGREGFVVKVRGLPWSCSADEVMR
CSRP2BP		__MPAYHSSLMDPDTKLIGNMALLPIRSQFK
CSTA		__MPGIVELPTLEELKVDEVKISSAVLKAAA
CSTB		__MPHRKKKPFIEKKKAVSFHLVHRSQRDPL
CSTF1		__MPKSKRDKKVSLTKTAKKGLELKQNLIEE
CSTF2		__MPLVVFCGLPYSGKSRRAEELRVALAAEG
CSTF3		__MQSPPHLAVCRSNKSPWVCLTCSSVHCGR
CT45A3		__MSAAASPASERGWKSEKLDEAQALARSCA
CTBP1		__MSEKKLETTAQQRKCPEWMNVQNKRCAVE
CTBP2		__MSGIALSRLAQERKAWRKDHPFGFVAVPT
CTCF		__MSHQTGIQASEDVKEIFARARNGKYRLLK
CTDP1		__MSNIYIQEPPTNGKVLLKTTAGDIDIELW
CTDSP2		__MSNKEGSGGFRKRKHDNFPHNQRREGKDV
CTDSPL2		__MSREMQDVDLAEVKPLVEKGETITGLLQE
CTGF		__MSSQVVGIEPLYIKAEPASPDSPKGSSET
CTH		__MSVDPLSSKALKIKRELSENTPHLSDEAL
CTHRC1		__MTEPGASPEDPWVKVEYAYSDNSLDPGLF
CTNNA1		__MTRDFKPGDLIFAKMKGYPHWPARVDEVP
CTNNAL1		__MTTNPKPNKALKVKKEAGENAPVLSDDEL
CTNNB1		__MTTPNKGNKALKVKREPGENGTSLTDEEL
CTNNBL1		__MTTSASSHLNKGIKQVYMSLPQGEKVQAM
CTNND1		__MVAHDETGGLLPIKRTIRVLDVNNQSFRE
CTPS1		__MVAMDLGSPSLPKKSLPVPGALEQVASRL
CTPS2		__MVFFTCNACGESVKKIQVEKHVSVCRNCE
CTR9		__MVKISFQPAVAGIKGDKADKASASAPAPA
CTSB		__MVRKLKFHEQKLLKQVDFLNWEVTDHNLH
CTSC		__ULRRTKKLSDYVGKNEKTKIIAKIQQIFA
CTSD		___KMVKTYLEEELDKWAKIAAYGHEVGKRP
CTSL		___LELTSENLSRALKTAQNARALKIKLTNK
CTSL1		___LENFFQELEKARKGSGMLAQILPTEENF
CTSV		___RPGRRAGTQGGSKADHRPPQADTLKERY
CTTN		_KRWQCRMCEKSYTSKYNLVTHILGHNGIKP
CTTNBP2NL		_MAAASGYTDLREKLKSMTSRDNYKAGSREA
CTU1		_MAAFGILSYEHRPLKRPRLGPPDVYPQDPK
CUBN		_MAAHLKKRVYEEFTKVVQPQEEIATKKLRL
CUEDC1		_MAAPSAGSWSTFQHKELMAADRGRRILGVC
CUEDC2		_MAASEAAVVSSPSLKTDTSPVLETAGTVAA
CUL1		_MAATVNLELDPIFLKALGFLHSKSKDSAEK
CUL2		_MADGGSERADGRIVKMEVDYSATVDQRLPE
CUL3		_MADVLSVLRQYNIQKKEIVVKGDEVIFGEF
CUL4A		_MAEAPQQQLGIPVVKLEKELPWGRGREDPS
CUL4B		_MAEAQSGTGQLQEQKKGLLIAVSVSVDKII
CUL7		_MAEDLDELLDEVESKFCTPDLLRRGMVEQP
CUTC		_MAELDQLPDESSSAKALVSLKEGSLSNTWN
CUX1		_MAELVQGQSAPVGMKAEGFVDALHRVRQIA
CUX2		_MAESSDKLYRVEYAKSGRASCKKCSESIPK
CWC15		_MAETLEFNDVYQEVKGSMNDGRLRLSRQGI
CWC22		_MAEYLASIFGTEKDKVNCSFYFKIGACRHG
CWC25		_MAGFGAMEKFLVEYKSAVEKKLAEYKCNTN
CWC27		_MAGSSTGGGGVGETKVIYHLDEEETPYLVK
CWF19L1		_MAIPGRQYGLILPKKTQQLHPVLQKPSVFG
CWF19L2		_MAKDAGLIEANGELKVFIDQNLSPGKGVVS
CXADR		_MALDGPEQMELEEGKAGSGLRQYYLSKIEE
CXorf21		_MALKDYALEKEKVKKFLQEFYQDDELGKKQ
CXorf23		_MANSTGKAPPDERRKGLAFLDELRQFHHSR
CXorf30		_MAPAADMTSLPLGVKVEDSAFGKPAGGGAG
CXorf56		_MAPERLRSRALSAFKLRGLLLRGEAIKYLT
CXorf57		_MAQSLTAEEKTITEKHLELCPRPKQETTTS
CXorf67		_MARHVFLTGPPGVGKTTLIHKASEVLKSSG
CXXC1		_MARTKQTARKSTGGKAPRKQLATKAARKSA
CXXC4		_MASEDIAKLAETLAKTQVAGGQLSFKGKSL
CXXC5		_MASGSGTKNLDFRRKWDKDEYEKLAEKRLT
CYB5R1		_MASPSLERPEKGAGKSEFRNQKPKPENQDE
CYC1		_MATGANATPLDFPSKKRKRSRWNQDTMEQK
CYCS		_MATTATMATSGSARKRLLKEEDMTKVEFET
CYFIP1		_MAVTGWLESLRTAQKTALLQDGRRKVHYLF
CYFIP2		_MDLSGVKKKSLLGVKENNKKSSTSSSSGSP
CYHR1		_MDVDAEREKITQEIKELERILDPGSSGSHV
CYLC1		_MDVEKLEKMRDHERKEETFTPMPSPYYMEL
CYLD		_MDVHDLFRRLGAGAKFDTRRFSADAARFQI
CYP11B2		_MEALGKLKQFDAYPKTLEDFRVKTCGGATV
CYP4F11		_MEAVATATAAKEPDKGCIEPGPGHWGELSR
CYP51A1		_MEEDQELERKISGLKTSMAEGERKTALEMV
CYP7B1		_MEGLSDVASFATKLKNTLIQYHSIEEDKWR
CYR61		_MEKELRSTILFNAYKKEIFTTNNGYKSMQK
CYSLTR1		_MEKIEEQFANLHIVKCSLGTKEPTYLLGID
CYYR1		_MEQSCEEEKEPEPQKNIQETKQVDDEDAEL
DAAM1		_MESQGVPPGPYRATKLWNEVTTSFRAGMPL
DAB2		_MEVAEVESPLNPSCKIMTFRPSMEEFREFN
DACH1		_MGAPTLPPAWQPFLKDHRISTFKNWPFLEG
DACH2		_MGDKKSPTRPKRQPKPSSDEGYWDCSVCTF
DAP3		_MGRRPARCYRYCKNKPYPKSRFCRGVPDAK
DAPK3		_MHCEVAEAHSDKRPKEAPGAPGPDRGPASL
DARS		_MHVFTPGPADAMHRKHLQEIPDLSSNVATS
DARS2		_MITKTHKVDLGLPEKKKKKKVVKEPETRYS
DAXX		_MKAAVDLKPTLTIIKTEKVDLELFPSPDME
DAZAP1		_MKAAVDLKPTLTIIKTEKVDLELFPSPGKL
DBF4		_MKAQGETEESEKLSKMSSLLERLHAKFNQN
DBF4B		_MKKKTVCTLNMGDKKYEDMEGEENGDNTIS
DBP		_MKLTDSVLRSFRVAKVFRENSDKINCFDFS
DBR1		_MKQLPVLEPGDKPRKATWYTLTVPGDSPCA
DBT		_MKRTPTAEEREREAKKLRLLEELEDTWLPY
DCAF1		_MKSPDEVLREGELEKRSDSLFQLWKKKRGV
DCAF10		_MMGHRPVLVLSQNTKRESGRKVQSGNINAA
DCAF12		_MMQQKAQITSQQLRKAQLQVDRFAMELEQS
DCAF12L1		_MNAAVVRRTQEALGKVIRRPPLTEKLLSKP
DCAF12L2		_MNDWMPIAKEYDPLKAGSIDGTDEDPHDRA
DCAF13		_MNKVEQKSQESVSFKDVTVGFTQEEWQHLD
DCAF15		_MNPQQQRMAAIGTDKELSDLLDFSAMFSPP
DCAF16		_MNRVNDPLIFIRDIKPGLKNLNVVFIVLEI
DCAF17		_MNSSTPSTANGNDSKKFKRDRPPCSPSRVL
DCAF4		_MNSTEFTEDVEEVLKSITVKVETEAEDAAL
DCAF5		_MPARCVAAHCGNTTKSGKSLFRFPKDRAVR
DCAF6		_MPEFLEDPSVLTKDKLKSELVANNVTLPAG
DCAF7		_MPKFKAARGVGGQEKHAPLADQILAGNAVR
DCAF8		_MPLPEPSEQEGESVKAGQEPSPKPGTDVIP
DCAKD		_MPLPEPSEQEGESVKASQEPSPKPGTEVIP
DCBLD1		_MPRGEAPGPGRRGAKDEALGEESGERWSPE
DCBLD2		_MQKGKGRTSRIRRRKLCGSSESRGVNESHK
DCI		_MQKILECPICLELIKEPVSTKCDHIFCKFC
DCK		_MQPNVIDWSDVRKHKYGHLSESASQYQEAA
DCLRE1A		_MQPPPRKVKVTQELKNIQVEQMTKLQAKHQ
DCLRE1B		_MRHSKRTYCPDWDDKDWDYGKWRSSSSHKR
DCLRE1C		_MRLEKDRFSVNLDVKHFSPEELKVKVLGDV
DCP1A		_MSALQKKYYKAILMKDLDAFENETAKKVKL
DCP1B		_MSDAAVDTSSEITTKDLKEKKEVVEEAENG
DCP2		_MSDFDEFERQLNENKQERDKENRHRKRSHS
DCPS		_MSDTAVADTRRLNSKPQDLTDAYGPPSNFL
DCTD		_MSELDQLRQEAEQLKNQIRDARKACADATL
DCTN1		_MSELDQLRQEAEQLKNQIRITNNIDPVGRI
DCTN2		_MSESSSKSSQPLASKQEKDGTEKRGRGRPR
DCTN3		_MSGRPRTTSFAESCKPVQQPSAFGSMKVSR
DCTN4		_MSGRSVRAETRSRAKDDIKKVMAAIEKVRK
DCTN5		_MSGRSVRAETRSRAKDDIKRVMAAIEKVRK
DCTN6		_MSIMSYNGGAVMAMKGKNCVAIAADRRFGI
DCTPP1		_MSKLSFRARALDAAKPLPIYRGKDMPDLND
DCUN1D1		_MSKSESPKEPEQLRKLFIGGLSFETTDESL
DCUN1D4		_MSLYDDLGVETSDSKTEGWSKNFKLLQSQL
DCUN1D5		_MSPAFRAMDVEPRAKGVLLEPFVHQVGGHS
DDA1		_MSPALQDLSQPEGLKKTLRDEINAILQKRI
DDAH1		_MSQERPTFYRQELNKTIWEVPERYQNLSPV
DDB1		_MSQVLFHQLVPLQVKCKDCEERRVSIRMSI
DDB2		_MSRSNVQPTAAPGQKVMENSSGTPDILTRH
DDHD2		_MSSVQKMMQAGKKFKDSLLEPALASVVIHK
DDIAS		_MTEGTCLRRRGGPYKTEPATDLGRWRLNCE
DDIT3		_MTLEELVACDNAAQKMQTVTAAVEELLVAA
DDIT4		_MTSEVIEDEKQFYSKAKTYWKQIPPTVDGM
DDN		_MTTNPKPNKALKVKKEAGENAPVLSDDELV
DDO		_MTTSIRQFTSSSSIKGSSGLGGGSSRTSCR
DDOST		_MVNHFIAEFKRKHKKDISENKRAVRRLRTA
DDX1		_MVRTKADSVPGTYRKVVAARAPRKVLGSST
DDX10		_MWNWLRLVKDSVSEKTIGLMRMQFWKKTVE
DDX11		_MYEGKHIHFSEVDNKPLCSYSPKLCKQRRL
DDX11L8		_WVQDFRLKAYASPAKLESIDGARYHALLIP
DDX12P		AAAAAAAAFTASSQLKEAVLVKMAEEGENLE
DDX17		AAAAAAAEPYPVSGAKRKYQEDSDPERSDYE
DDX18		AAAAAGAAVLPVKKPKMEHVQADHELFLQAF
DDX19A		AAAAATPAVRTVPQYKYAAGVRNPQQHLNAQ
DDX20		AAAAEHSAQVGDPEMKNLPDTKAITQKEEIH
DDX21		AAAAIQRHYNDEDPEKEKRIKELELLLMSTE
DDX23		AAAALSSASALTGLTKRPKLSSTPPLSALGR
DDX24		AAAAPDSRVSEEENLKKTPKKKMKMVTGAVA
DDX26B		AAAASAAGPGGLVAGKEEKKKAGGGVLNRLK
DDX27		AAAASRGADDAMESSKPGPVQVVLVQKDQHS
DDX28		AAAATGGMANVKAAPKIIDTGGGFILEEEEE
DDX31		AAADLSENKREDGSAKQELKDFRNFL_____
DDX39A		AAAEDIVASEQSLGQKLVIWGTDVNVAACKE
DDX39B		AAAISKTAVAPIERVKLLLQVQHASKQITAD
DDX3X		AAAKAGSSKYQWGIMKSLGLSDEEIVKFSEA
DDX41		AAAKNKGRISRYLANKCSIASRIDCFSEVPT
DDX42		AAAKPTPPKSQVTLTKEFPVSSGSQHRKKEA
DDX43		AAALVEEETRRYRPTKNYLSYLTAPDYSAFE
DDX46		AAAMAVDKSNPTSKHKSGAVASLLSKAERAT
DDX47		AAAMNMGRPFQKNRVKPQFRSSGGSEHSTEG
DDX49		AAAPAVAAPAATEAPKMSNADFAKLFLRK__
DDX5		AAAPGSGGAPGRAGIKEEAPFSLLFLSRERG
DDX50		AAAQLRQYHRLTKQIKPDMETYERLREKHGE
DDX51		AAAQNSPEDEGLLIVKIEEEEFIHGQDTCLQ
DDX52		AAAQQQQQCGGGGATKPAVSGKQGNVLPLWG
DDX54		AAARCLRKGRRRLVGKETSINTLGTERISHI
DDX55		AAARGIKRKMMQPFNKPSGTFIKKPKLAKPM
DDX56		AAARKVLSREEKQKLKEEAEKLQQEFGYCIL
DDX59		AAARRMPPPANLPSLKSENKGNDPNIVIVPK
DDX6		AAASARSLPNEEIVQKIEEVLSGVLDTELRY
DEAF1		AAATAAAMGADEEGAKPKVSPSLLPFSVEAL
DEDD		AAATGPPPGNTSSTQKWKICTICNELFPENV
DEDD2		AAATGPSFWLGNETLKVPLALFALNRQRLCE
DEF8		AAATSAKKVVVSPTKKVAVATPAKKAAVTPG
DEFB112		AAATTAAPAAAAAPAKVEAKEESEESDEDMG
DEK		AAAVPRAPAESSSSSKKFEQSHLHMSSETQA
DENND1A		AAAVSSAKRSLRGELKQRLRAMSAEERLRQS
DENND3		AACDLFIPMQFGIIQKHLKTMDHNRNRRLMM
DENND5A		AACQNEPLLIKGHQVKAQALSGLGRSKEVLK
DENND6A		AACQSGSFDKLEAVVKDLIDEGHAATQLVNQ
DENR		AADAEGYLAHPVNAYKLVKRLNTDWPALEDL
DEPDC1		AADELQKPVKEINLWKEDHIYLEDKSYKLGD
DEPDC1B		AADESAPQRVLLPTQKIDNEERRAEQRKYGV
DEPDC7		AADETRNLPHSKQGNKNDLEMGIKAARPEIA
DEPTOR		AADEVAGGARKATKSKLFEFLVHGVRPGMPS
DERA		AADMKIRLFTSDLQDKNEYKVLEGHTDFING
DESI1		AADNHILPNESAYDQKNIRRRVYDALNVLMA
DESI2		AADPISGDFKEISSVKLVSRYGELKSVPTTQ
DFFA		AAEADRTLFVGNLETKVTEELLFELFHQAGP
DFFB		AAEAEFNILLATDSYKVTHYKQYPPNTSKVY
DFNA5		AAEAEGQNDTIEEPNKVQKRKRDRLRDQGST
DFNB31		AAEAGPLASVPAQSAKKPCPVSCEK______
DGAT2L6		AAEDKRRRRRRREKRKRALLNLPGTQTSGEA
DGAT2L7P		AAEDQCFDRCHRLGQKQEVIITKFIVKDSVE
DGCR14		AAEEEPSTSATVPMSKKKPSRGFGDFSSW__
DGCR6		AAEIYGVTHTRGIYQKAIEVLSDEHAREMCL
DGCR6L		AAEKECRDREERNEKKAQIQEMKKREKEEMK
DGCR8		AAEKKDPQGLGLHFYKHGEPEEDIVGLQAFQ
DGKA		AAELAKGQGPGEVDPKVAL____________
DGKD		AAELEKLMPVSAQTPKGRRLSGEERGLWSTD
DGKK		AAELGMEHQAVVGAVKSLQALGEVIEAELRS
DGKZ		AAENFQKAHRWQDNIKEEDIVYYDAKADAEL
DGUOK		AAEPPFYKDVWQVIVKPRGLGHRKELSGVFR
DHDDS		AAEPPPPPAPDMTFKKEPAASAAAFPSQRTS
DHFR		AAEPVIVSRSDPRDEKLALYLAEVEKQDKYL
DHFRL1		AAEPWPENATLYQQLKGEQILLSDNAASLAV
DHODH		AAEQTAAREQAKEACKAAAEQAISVRQQVVL
DHPS		AAERKTRLSKNLLRMKFMQRGLDSETKKQLE
DHRS1		AAERSRKAPPIPLKLKPDYWSDKLQKEAEAF
DHRS13		AAERTQKLDEKRKKVKLDLEARERQAQAQES
DHRS2		AAEVLNKHSLSGRPLKVKEDPDGEHARRAMQ
DHTKD1		AAEVPHGSKQELQDLKAQSLTTCEVCGACFE
DHX15		AAEVYTRLKSRVLGPKIEAVQKVNKAGMEKE
DHX16		AAEWSLEVERVLPQLKVTIRTDNKDWRIHVD
DHX29		AAFAAKTSSAGPSTAKLSSTTQNNTGKPATS
DHX30		AAFEMTLTEGSKLEKKLFYSTFATDDRKEGM
DHX32		AAFEQKERERELYGPKKRGPKPKTFLLKARA
DHX33		AAFHCARTYGNKEGQKCSHQDPIESSDSYGD
DHX34		AAFINPPIGTVTPALKLTKTIQVPQQKAMAP
DHX35		AAFIRTSGTTAAPRVKEGPLRSSSYVQGMVT
DHX36		AAFKTLFGRDLLDDLKSELTGKFEKLIVALM
DHX37		AAFLECQPRSPQATVKWLFQRDPGDRRREIR
DHX38		AAFPSSQLSSVHPSTKL______________
DHX40		AAFSDDEEDLNSKGKKREFRFHPIKETVVEE
DHX8		AAFTASSQLKEAVLVKMAEEGENLEAEIVYP
DHX9		AAGALREREALSADPKLSLMPWFHGKISGQE
DIAPH1		AAGAPHLPLELQLRGKLEAAGPGEPGTKAKK
DIAPH3		AAGAPSSQDLSPPDVKEEAGWVPERPGPAEE
DICER1		AAGDKWKPPQGTDSIKMENGQSTAAKLGLPP
DIDO1		AAGEGPALYEDPPDQKTSPSGKPATLKICSW
DIEXF		AAGEVLEPANLLAEEKDEDLLFE________
DIMT1		AAGGDGAEAPAKKDVKGSYVSIHSSGFRDFL
DIP2A		AAGGGGGGENYDDPHKTPASPVVHIRGLIDG
DIP2B		AAGGGGGSGKTRTKDKYRVVYTDHQRLELEK
DIRAS3		AAGHLVKSHMIHNRSKINLQDLQGACTKKTA
DIS3		AAGKLKAEGSEIRLAKVDATEESDLAQQYGV
DIXDC1		AAGKSPEDLERLLPHKVFEGNRPTNSIVFTK
DKC1		AAGPGGLVAGKEEKKKAGGGVLNRLKARRQA
DKFZp686D2168		AAGPLDMSLPSTPDIKIKEEEPVEEVTPKPV
DKFZp686J1372		AAGPSLSHTSGGTQSKVVPIASLTPYQSKWT
DKFZp686O15128		AAGQLVLTNPWNIMIKHRQVQRRGRRSQMTT
DKFZp781C1855		AAGRSPEDFEKLLPHKVFEGNRPTNSIVFTK
DKFZp781D1416		AAGSAAAPCLERAGQKLEPLAYCVPVIQRTQ
DKFZp781P1017		AAGSPSPLPAPDPAPKSEPAAEEGALVPPEP
DKK3		AAGTAAASANGAAIKKLSGPLISDFFAKRKR
DLC1		AAGTAEATARLNVFAKPEATEVSPNKGTLSV
DLD		AAGVEAAAEVAATEIKMEEESGAPGVPSGNG
DLG5		AAGVGDMVMATVKKGKPELRKKVHPAVVIRQ
DLGAP1		AAGVGRFKTNYAVERKIEPFYKGGKAQLDQT
DLGAP3		AAGVLAGVESRQGSIKGLVYSSNFQNVKQLY
DLGAP4		AAGYKVSPGRPPGSIKALSRLADLGYGCGTA
DLGAP5		AAHLARPIYGLAVETKGFLQGAPAGGEKSGA
DLST		AAHSGKRLRAVSPFLKEADAKKCGAKPAGSG
DLX2		AAIGAPPTATEGPETKPVLMALAEGPGAEGP
DLX3		AAIGCGIVESILNWVKFKAQVQLNKKCSAVK
DMAP1		AAIILKVALNMARGLKYLHQEKKLLHGDIKS
DMBX1		AAIKAKIMAKKRSTIKTDLDDDITALKQRSF
DMPK		AAIKPAPPQTEQVESKRKSGGNEVSIEERLG
DMRT1		AAINPELLQLLPLHPKDNLPLQENVTIQKQK
DMRTA1		AAIRVLPSNYNFEIPKTIWRIQQAQAKKVAL
DMTF1		AAISLAFSKKQIDDRKEWLTNFMEDRRQRKL
DNA2		AAISTSRVLTQEDFQKIRMAQMRKELDAAPG
DNAAF2		AAITLAFSKKKIDDRKEWLTNFMEDRRQRRL
DNAAF5		AAIVARHTYLANGQTKVLTQKLSSVRGNHII
DNAH1		AAKAPTKAAPKQKIVKPVKVSAPRVGGKR__
DNAH10		AAKAVADAIRTSLGPKGMDKMIQDGKGDVTI
DNAH14		AAKAWDKESEPAEEVKQEADSGKGTVSYLGS
DNAH17		AAKCPDIATQLAGTKKVQQELSRPGMLEMLL
DNAH2		AAKDMNGTSLHGKAIKVEQAKKPSFQSGGRR
DNAH3		AAKDSSDPNELYVNHKVYTRHMTWIPLGNQA
DNAH5		AAKEKRLLNQKLGKIKTLGEDDPWLDDTAAW
DNAH6		AAKIIPTKIVYGQQGKTQVLIKPKPVTFQAT
DNAH7		AAKIIQDESTQEDAMKFPSSQSSQPSRLLKN
DNAH8		AAKIMGVAGGLTNLSKMPACNIMLLGAQRKT
DNAI1		AAKKATPGAHTGAIPKATSATGAVPKGGGKG
DNAJA1		AAKKGPGPGGGVSGGKAEAEAASEVWCRRVR
DNAJA2		AAKKKATMQGDREQLKWKNSSYGKVEGFWSK
DNAJB11		AAKQKISEAFVKIPVKLFAANYMMNVIEVDS
DNAJB5		AAKRALKKAYRLGSQKPVQRAAICQNLQHVL
DNAJB6		AAKRARKEELTGVRFKAQLKDPQGPGPGLEA
DNAJC1		AAKTQETNKETKTEAKEVTNASAAGNKAPGK
DNAJC10		AAKTTRPCGMAEFKEKPEAPTEQLDVACGQE
DNAJC11		AALAACLGPLFAEDPKKHNLLQGFYQFVRPH
DNAJC12		AALARREEESLAVPAKRRRVTAEMEGKYVIN
DNAJC13		AALASAILSDPENNIKKLKELRSMLMEQDPD
DNAJC17		AALEEESRQRQSRMEKGEPYMSIQPAEDPDD
DNAJC2		AALEKRQAEKKKELMKAQSLPKTSASQARKA
DNAJC25		AALHDPGFPSYCQSLKILGEKVSEIPLTRDN
DNAJC3		AALIQDQSEEEEEEEKHPPKPAKPEKNRINK
DNAJC6		AALKKALAAAGYDVEKNNSRIKLGLKSLVSK
DNAJC7		AALLTKHTRKVVHDAKMTPEDYEKLGFPGAR
DNAJC8		AALNGADIYAGCCTLKIEYARPTRLNVIRND
DNAJC9		AALNGDLGRVKHLIQKAEDPSQPDSAGYTAL
DNAL1		AALNTHMRTHGMAFIKSKRMSSAEK______
DNAL4		AALQAKSDEKAAVAGKKPVVGKKGKKAAVGV
DNHD1		AALRAVYRLKGRSEAKPLAVCLGRVADVYRY
DNM1		AALRDVRQQYESVAAKNLQEAEEWYKSKFAD
DNMBP		AALSPTTAPAVSSVSKQETIMRHHTLRQAPQ
DNMT1		AALSSPASSAPHSGGKTGMEENRRLEHQKKQ
DNMT3A		AALVALQAKRVASVTKEDQPGHTKDLSGPTK
DNMT3B		AALVPEAQDSQVTSTKSKSSAEVKVTIKRTL
DNTTIP1		AALVVEPTSDGNYVTKQELKGLDIVRRDWCD
DNTTIP2		AAMAIASLNGYRLGDKILQVSFKTNKSHK__
DOCK11		AAMCAKAGVPLPPNLKPAPPPTIEEKVAKKS
DOCK2		AAMCKPLMQNRGVSCKVEMKSKGSQTEEWKP
DOCK3		AAMEIQEPAANKSLEKPEGSEKQKEEVDSMS
DOCK4		AAMERKESLPVKPRPKKENGKSVHWKLGADK
DOCK5		AAMLLAWTHKHPNNLKVACEKTVSTLHHVLQ
DOCK6		AAMMQSALAKERRELKQAQREAEMDSIPMGL
DOCK7		AANCINIPLMRQRELKVGIPVTDENGNRLGE
DOCK9		AANGHSRTKMISTSIKTARKSKRASGLRIND
DOHH		AANLDRAKAGLLERVKELQAEQEDRALRSFK
DOK1		AANRLGDPLEAFPVFKKYDRNGLNVSIECKR
DOK4		AANSQSYTIMSPAVLKSELQSPTHPSSALPP
DOM3Z		AAPARRRGLECSECKKLFSTETSLQVHRRIH
DONSON		AAPAVAETPDIKLFGKWSTDDVQINDISLQD
DOPEY1		AAPCAVSYLLFDQNDKVMQQNLVYYQYHRDT
DOT1L		AAPCNDLHATKLAPGKEKEPLESQYQVGPLL
DPCD		AAPFKEEEKSPVSAPKLPKAQATSVIRHTAD
DPF1		AAPHPVLKQVIKPRRKLAFRSGEARDWSNGA
DPF2		AAPIDHKPCSAPLEPKSQASRNQRWGAVRAA
DPF3		AAPLPVTMVSRLPVSKDEPDTLTLRSGPPSP
DPH1		AAPLSGSKEMSLEEPKKMTREDWRKKKELEE
DPH5		AAPPPPTQNHRRPAEKIEDVEITLV______
DPH6		AAPQPLNLVSSVTLSKSASEASPQSLPHTPT
DPM1		AAQARLKDLEALLNSKEAALSTALSEKRTLE
DPP3		AAQAVGKIPLDVNDMKIDLMSISGHKIYGPK
DPP7		AAQETKSDGAPASDSKPGSSEAAPSSKETPA
DPP8		AAQGAWSWEWYLKEQKAVAAPVELFSKDQSF
DPP9		AAQIHKESFLAPVFTKDEQKHRRPYEFEVER
DPPA2		AAQLNEEAKRRLTEQKGEQQIQKARKSNVSY
DPY30		AAQLQCNKRSFSDQPKVTPWPLGADPQSRDA
DPYD		AAQPGSGKGKVQFQGKKTKFASDDEHDEHDE
DPYSL2		AAQPPRGIRLSALCPKFLHTNSTSHTWPFSA
DPYSL4		AAQRRKMCLFAGFQRKAVVVCPKDEDYKQRT
DPYSL5		AAQTWRRVCTNPVDRKVEEELRKLFDIRPIW
DR1		AARAPSAKGTISAPGKVVTAAAQAKQRSPSK
DRC3		AARAQPTPSSSATQSKPTPVKPNYALKFTLA
DRD2		AARDFVNYLVRINEIKSEEVPAFGVASPPPL
DRG1		AARDMNGKSLDGKAIKVEQATKPSFERGRHG
DRG2		AARDMNGKSLDGKAIKVEQATKPSFESGRRG
DROSHA		AARDRANQKLVEYIVKAKGAESHLRAILKSR
DRP2		AAREKPRRWTPYPSQKTLDLQSGLKDITGNK
DSCC1		AAREKTEKIISAELQKAAANPDLQGHLPSFQ
DSCR3		AARETKILLDHEKEWKLGRCILRFPEILQKI
DSN1		AARGDGSSLMDPAKVKGDGQQHHMKDQEEEE
DSP		AARGLQDVLRTNLGPKGTMKMLVSGAGDIKL
DST		AARGRRRRQRELNRRKYQALGRRCREIEQVN
DSTN		AARICANKYMVKSCGKDGFHIRVRLHPFHVI
DSTYK		AARIRKCHKCGTGLIKSEGCNRMSCRCGAQM
DTL		AARLCVDQWLKMPGLKTGTINCGTKSSFRRG
DTNBP1		AARPKSAFKVQNATTKGPNGVYDFSQAHNAK
DTWD1		AARQATHDHEKETEVKERSVFDIPIFTEEFL
DTX2		AARSVVRRIGTNLPLKPCARASFETLPNISD
DTX3L		AARVLVDGEEHVGFLKTDGSFVVHDIPSGSY
DTYMK		AASAPQMDVSKTKESKHEAARLEENLRSRSA
DUS1L		AASEFFRSGKYDLDFKSPDDPSRYISPDQLA
DUS2		AASEFYRNGKYDLDFKSPDDPARHITGEKLG
DUS2L		AASEGHSHPRVVELPKTEEGLGFNIMGGKEQ
DUS3L		AASGGCDALVQSSAVKMIDLSAFSRKPRTLR
DUSP1		AASGLEFDCYGGGLSKINTPLLTPLKLSLEE
DUSP10		AASHLSPENFVEDEAKICVQELQCPKIITKN
DUSP11		AASIAPEIYGHEDVKKALLLLLVGGVDQSPR
DUSP12		AASICAKVARDQAVKKWQFVEKLQDLDTDYG
DUSP19		AASKDPREVREARDHKEPKEEINKNISDFGR
DUSP4		AASKERNGLSLAALKKALAAGGYDVEKNNSR
DUSP5		AASKERSGVSLAALKKALAAAGYDVEKNNSR
DUSP9		AASLELSRPHGDTAKKPIIGILMQKCRNKVM
DUT		AASLGSAQPTDLGAHKRPASVSSSAAVEHEQ
DVL1		AASNCGIVESILNWVKFKAQTQLNKKCSSVK
DVL2		AASPSLIKETTTGYYKDIVENICGREKSGIQ
DVL3		AASRRGAPGTANCELKPQQSELNSFLWTIKR
DXO		AASSLIPPEAIERSLKAIRPYHALLLLSDEK
DYNC1H1		AASSPETPSAGQQEAKTDQADGPREPPQSAR
DYNC1I2		AASSVPMNFKDLIETKAEEHNIVFMPVIGKR
DYNC1LI1		AASTLGSYSLPGTLAKSEILETHGTMNFLGA
DYNC1LI2		AASTNGSSITPAPKIKKEEDSAIPITVPGRL
DYNC2H1		AASVGLADMMSPGESKLPLPLKADGKEEGTP
DYNC2LI1		AASVITYTAPPRPPKKREYPPPPPEPAATPT
DYNLL1		AASVTGSKRHPKTKEKAQPLEDLAGLKELFQ
DYNLL2		AASWMKCPLDRAYLIKLSGLNKETYQSCLKS
DYNLRB1		AATAAAMTQSAVKSLKRPLEATFDLGIPQAV
DYNLRB2		AATGMYEQLKGEWNRKSPNLSKCGEELGRLK
DYRK1A		AATGSPVKKQRPLLPKETAPAVQRVVWNSSS
DYRK1B		AATGSPVKKQRPLLPKETAPAVQRVVWNSST
DYRK3		AATIRIVQGLGVMPPKAGQTITVATHAKQGA
DYSF		AATKRKRRGGFAVQAKKPKRNEIDAEPPAKR
DZANK1		AATLKEDSIFVPGTQKGVWKLRRDLIFVFFS
DZIP1		AATPIQTLPQSQSTPKRIDTPSLEEPSDLEE
DZIP3		AATPKKTVPKKQVVAKAPVKAATTPTRKSSS
E2F2		AATPTLPRVEERRDGKDSASLFVVARILADL
E2F4		AATRPKTTKSGKALAKTRWVEPQNVVAAAAA
E2F5		AATSTNDSFEIRPAPKPVMETIPLGDLQARA
E2F6		AATTTSAGVSHQNPSKNREATVNGEENRAHS
E2F7		AATWKNAVRHNLSLHKCFVRVENVKGAVWTV
E2F8		AAVAAQAAALEQLREKLESAEPPEKKMALVA
E4F1		AAVATFAQARPPGIYKGDYLKELFRRYGDIE
EAF1		AAVAVAVREDSGSGMKAELPPGPGAVGREMT
EAF2		AAVDELGKVLTPTQVKNRPTSISWDGLDSGK
EAPP		AAVDYYTTTPALVFGKPVRVHLSQKYKRIKK
EARS2		AAVLFRMSEDKPQDYKKRLSVELTSSLFRTE
EBF1		AAVLLIAAGQHFEDSKELRLIGMKLGCLLAR
EBF3		AAVMHDILDMMPEGIKQNKARTILQHLSEAW
EBF4		AAVPLVKVERVFCPEKAEEGPRKREPAPLDK
EBNA1BP2		AAVQMTTEQLKTEFDKLFEDLKEDDKTHEME
ECD		AAVSALAGVQDQLIEKREPGSGTESDTSPDF
ECE1		AAVVITEPEHTKERVKLEGSKCKGQLLIFGA
ECH1		AAWGTECEECPKPGTKEYETLCPRGAGFANR
ECHDC1		ACAFRRGRKKRIPYSKGQLRELEREYAANKF
ECHDC3		ACATPKEQETLLSTIKCGRLQRNLGPALSRT
ECHS1		ACCECIGPECIDYGSKTVKCMNCMF______
ECM29		ACDACLTSRPIDSVLKSEENSTVFSHLMKYP
ECT2		ACDALGRDITAALFSKNDGEEKKGPGGGAPV
EDA2R		ACDCDFRGTEGPGCDKASGRCLCRPGLTGPR
EDC3		ACELCAKQFQSPSTLKMHMRCHTGEKPYQCK
EDC4		ACESEEDKDRTEKLLKEVLQARLQDGSAYTI
EDEM2		ACFLETLPAQEEQTPKASKRERRDEQILAQL
EDIL3		ACFSPDGARLLTTDQKSEIRVYSASQWDCPL
EDN3		ACGLSDVAHVESLQEKSQCALEEYVRSQYPN
EDNRA		ACGSTKCGAECRCDRKWLYEQIEIEGGEIIH
EEA1		ACGVSRPVIACSVTIKEGSQLKQQIQSIQQS
EED		ACHEEPVMDLDFDSQKARGISGSAGKALAVW
EEF1A1		ACHGNTSNKEQLTATKTEQNIKDFETSDTFF
EEF1A2		ACHQQNKIKDLQKEQKTLQVKCQHYKKKRTE
EEF1B2		ACIDIDECIQNGVLCKNGRCVNTDGSFQCIC
EEF1D		ACKFIGSLHSYSFSSKHTRERPSVPREPIDR
EEF1E1		ACKFSEPVYAAFWLSKKENAIRIVDLGEEPE
EEF1G		ACKICCKTFLTLTDCKKHIRVHTGEKPYACL
EEF2		ACKIVVHTPCIEQLEKINFRCKPSFRESGSR
EEF2K		ACLAEELPHIHAFEQKTLTPDQWARERQK__
EEFSEC		ACLDFIKDHLVNTETKVIQATGGGAYKFKDL
EFCAB2		ACLLKPREVVEPVVPKEPQNPPANAAPGSQR
EFCAB5		ACNRTAGPSTSVQKLKAESISEEADSEPGRS
EFCAB6		ACPDCGKTFATSSGLKQHKHIHSTVKPFICE
EFCAB7		ACPECGKTFATSSGLKQHKHIHSSVKPFICE
EFEMP1		ACPECGKTFATSSGLKQHKHIHSSVKPFISF
EFEMP2		ACPSQFRAANMHAQIKTSLHRLKPDTVPAPC
EFHC1		ACPVCREEFRLSQALKEHLKSHTAAAAAEPL
EFHD2		ACQIFVRNLPFDFTWKMLKDKFNECGHVLYA
EFL1		ACQPKVMRLKDYVKVKVEPSGITCGDPPERF
EFNA1		ACQQREGQNYQQNCIKEVEQFTQVAKAYQDR
EFNB2		ACQSPLDYQYRQEILKLENSGGKKNRRIFTY
EFR3A		ACRVNHVTLSQPKIVKWDRDM__________
EFTUD2		ACSAKKERGGAAAKAKFIPKPQPVNPLFQDS
EGF		ACSAYKFNSETYQWTKVGDVTAKRMSCHAVA
EGFL7		ACSFILSADFPALVVKASGLAAGKGVIVAKS
EGFR		ACSQCEAQFSSETALKQHALRRHPEPAQPAP
EGLN2		ACSTFMRDQFLLTQSKHVRITILQSAEVGRK
EGLN3		ACTEGTTYVCSVCPAKFDQIEQFNDHMRMHV
EGR1		ACTTCICDRGEVRCHKQACLPLRCGKGQSRA
EGR2		ACVDDTLGQVGAVKVKEEPVDSDEDAQIQEM
EHD2		ACYAGAAPAPSQVKSKAKKTVDKHSDEYKIR
EHD3		ACYRLVKDKVADHRVKLQELESLIANLGTGD
EHHADH		ADAATEVQHKTTEALKSEEKAMDISAMPRGT
EHMT1		ADAEMEEIFDDASPGKQKEIQEPDPTYEEKM
EHMT2		ADAINTEFKNTRTNEKVELQELNDRFANYID
EID1		ADAITELEDAFSRQVKSLAESIDDALNCRSL
EIF1AX		ADAKAAIAQLNGKEVKGKRINVELSTKGQKK
EIF1AY		ADALYPVVSAASICAKVARDQAVKKWQFVEK
EIF2AK1		ADAMAKVLNKKTPESKPTILVKNKKLEKEKE
EIF2AK2		ADANDSKAEYSDVLAKLAFLNRQSQCAGRCS
EIF2AK3		ADANRKFRCKAVANGKVLPNDPVFLEPHEEM
EIF2AK4		ADAPCQKSCPTNLDIKSFITSIANKNYYGAA
EIF2B2		ADARALERACYEESLKSRPGTASSSGGSIAR
EIF2B3		ADARRALDDTARERAKLQIELGKCKAEHDQL
EIF2B4		ADASIKILDTERMLAKSAMPIEVMMNETAQQ
EIF2D		ADASIRIWDIRAAPSKACMLTTATAHDGDVN
EIF2S1		ADCPENATMSLKHLTKKLLNRDIQVGKSGHS
EIF2S2		ADDIDIEAMLEAPYKKDENKLSSANGHEERS
EIF2S3		ADDPEHKEAEGSSSSKLEDPGLSESMDIDPS
EIF3A		ADDWCIPSREPKNLAKEVAM___________
EIF3B		ADEANVLREKADLATKCLQGKASLRM_____
EIF3C		ADEARDRINRFLPGGKMGYLKRNGDGSLLYS
EIF3CL		ADEGISFRGLFIIDDKGILRQITVNDLPVGR
EIF3D		ADEKAESDGEEKEEVKEELGRPATLLWLIQK
EIF3E		ADEKVETVSQPSESPKDTIDKTKKPRTRRSR
EIF3F		ADENQNHHLEPEEVLKYSEFFTGSKLVDYAR
EIF3G		ADEQSIYEKERIAHAKQIIKPFILRRVKEEV
EIF3H		ADETEVLKAEISKAVKQVQEEDPNTHILYAC
EIF3I		ADFAPEDYSSFQHIRKGGFCDQYLAVPQHPY
EIF3J		ADFRVSLSHACKNAVKTDAPASALWDIMRCW
EIF3K		ADGDSKGSEEVDSHCKKALSHKELYERAREL
EIF3L		ADGKCVQEGNKSSVQKQYRCDVCDYTSTTYV
EIF3M		ADGKGSKGSEEDVVSKNQGDSARKQPGSSTS
EIF3S3		ADGNTWMWKVPNGDCKTFQGPNCPATCGRVL
EIF4A1		ADGSTAYIQHNSKDAKLIDGQVIQLEDGSAA
EIF4A2		ADGTDINAVARSHDGKLLASADDFGKVHLFS
EIF4A3		ADHRTLDKVLEVQPEKLELIMDEMKQILTPM
EIF4B		ADHSKLSAMMGAVAEKKGPGEVAGTVTGQKR
EIF4E		ADIAAGKFIEHGEFEKNLYGTSIDSVRQVIN
EIF4E2		ADIDASSAMDTSEPAKEEDDYDVMQDPEFLQ
EIF4ENIF1		ADIFMFDEPSSYLDVKQRLKAAITIRSLINP
EIF4G1		ADIKLIDFSNSVKDSKAYFHLLNQIAPKGQK
EIF4G2		ADIPVKSSPQAAVPYKKDVGKTLCPLCFSIL
EIF4G3		ADIRENEQSLLEYLEKQRNRIGCRTIVYWGI
EIF4H		ADISQNDVEETSRIFKQGYGAYRCKLCPYTH
EIF5		ADISSEFKYNKPAFLKNARQWTEKHARQKQK
EIF5A		ADIYSGCCTLKIEYAKPTRLNVFKNDQDTWD
EIF5A2		ADKKPYECKECGKAFKMYGYLTQHQKIHTGG
EIF5B		ADKMKSDITEGVDIPKKPRLEKPETQSSPIT
EIF6		ADKNISSAQIVGPGPKPEASAKLPSRPADNY
ELAC2		ADKNLSYDERSISIMKVAQAKLKEIGPDDMN
ELAVL1		ADKPYTCPECGKGFSKTSHLTKHQRTHTGER
ELAVL2		ADKQNGTVYTCSSDGKVRQLIPIFTDVALKF
ELF1		ADKSLLIGVFKHGYEKYNTIRADPALCFLER
ELF2		ADKTVALWDLRNLKLKLHTFESHKDEIFQVH
ELF3		ADLATAEKCLHKINGKPLPGATPAKRFKLNY
ELF4		ADLDEQDEETVTAGGKEDEDPAKGDQSRSVD
ELFN2		ADLDSNSDDFDPASTKSKYDSLDFDSLLKEA
ELK1		ADLEDSNIFSLIAGRKQYNAPTDHGLCIKPN
ELK3		ADLEKQPSHHPLRIKKQLFPDLYSKEWNKAV
ELK4		ADLHLDNKKLGEMRLKEAGTVEHNALSGSRE
ELL		ADLIKEKLKSHEQEYKNNIAKLVSEMKIKEE
ELL2		ADLLASAPAAKKVAVKVLVRDDQRQYLPGEV
ELMOD2		ADLLEMAEMIAEDEEKKTLSQGESQTSEHEL
ELMSAN1		ADLMEEKFRGDAGLGKLIKIFEDIPTLEDLA
ELOA		ADLSQYKMDVTVIDTKDGSQSKLGGETVDMD
ELOB		ADLVETINENVIEDNKSENILENTDSMETDE
ELOC		ADLVKQDYYRFPSVSKLKPEDFDNVQSLLTN
ELP2		ADLWSSHDKMLAQPLKDSDVEVYNIIKKESN
ELP3		ADLYFRAGDNKNSVLKFEQAQMLDPYLIKGM
ELP4		ADMKLWPFQVINEGGKPKVLVSYKGENKAFY
ELP5		ADMQEELIASLEEQLKLSGEHSESSTPRPRS
ELP6		ADNEQVLTTEHEKKQKLETDAMFRLEHGEAD
EMB		ADNLCRKLEDLQQFQKREPENEEEVDILSLS
EMC1		ADNMELSKSATCKNIKDVQSPGFLNEPLSSK
EMC10		ADNSKDLESHMIHHCKTRIYQCKQCEESFHY
EMC2		ADNTIEGDNNEQNYIKDVKLEDHLLAGSCLK
EMC3		ADNYTMDLLILPTSLKKELLTLTQGEENLFE
EMC4		ADPDAAHRPRILEMDKEENRRSVLLPTHRRR
EMC7		ADPDEFERIYEPLDVKSKKIHVVDSGLTFNL
EMC8		ADPDEVARRWGKRKNKPKMNYEKLSRGLRYY
EME1		ADPEKNQSLVKSLLLKAVVSGNARNGVALTA
EMG1		ADPGNKKWEQKQVQIKTLEGEFSVTMWSSDE
EMILIN2		ADPLGYLPLHGGYQYKQRSLSPVAAPPLREP
EMILIN3		ADPNFDRLIAECQQLKEERQVDPLNEDVLLA
EML1		ADPPRYTFAPSVSLNKTARPFGAPPPADSAP
EML2		ADPQAEDRPLVFFDLKIDNETQKISQLAAVN
EML4		ADQKLELVQKEVADMKDDLRHTRANAERDLQ
EMSY		ADQRVLRIQNTDDNDKYDMSFNQNSASGKHE
EMX1		ADRAQKAFEAVDKAYKLLLDQEQKKRALDVI
EMX2		ADRHPNRKARGQLRTKIESGEGTIPVRSNAS
ENC1		ADRHREVDEDFPRGPKTYSSPGSFKTQKPSK
ENDOD1		ADRIIGMRTQLVSNLKKEGSTHNWQHITDQI
ENDOG		ADRIVRDVQEFIDNPKWYTDRGIPYRRGYLL
ENDOV		ADRKRQLSPQSKSSSKVTSVPGKASDPGAAS
ENGASE		ADRLEGTKELLSSDMKKDFIMHRLPPYSAGD
ENKD1		ADRLLLTTPTHRFQCKGPVDINIVAKCNACL
ENKUR		ADRNYVLPSDAGGSYKEEEKNVASDANHSLH
ENO1		ADRPCAGLRCPECSVKFESAEDLESHMQVDH
ENO2		ADRSCYDLSCHARATKVPLVAEKPLKEPKTV
ENO3		ADRSGWTSASSWAVRKTLPADVQNYYSRRGR
ENOPH1		ADRSILSPGGSCGPIKVKTEPTEDSGISLEM
ENOSF1		ADRSYKCEECGKACKKFSNLTEHNRVHTGKK
ENOX1		ADRVDKSAVGFDYQGKTEKHESQRDYSKGFG
ENOX2		ADSASGSSNKRKRDNKASTYGLNYSLLQPSG
ENPP2		ADSDARALYEAGERRKGTDVNVFNTILTTRS
ENSA		ADSDEDQHDAYLERMKEEGKIREENANDSSD
ENTHD2		ADSESCPVQDRGQEVKLPFPVDQITDLPRND
ENTPD1		ADSFDRGTLSGWILSKAKKDDTDDEIAKYDG
ENY2		ADSGGTSAKESECITKPVSFLPQNKEEIERT
EOMES		ADSHDRAAFAMVTHVKQEPRERENSESKEED
EP300		ADSLSSLVTRHMDEFKRTQKNLGNWKEEAQQ
EP400		ADSSSGPLASSSLLAKMRARNHLILPERLES
EPAS1		ADSTAVNGSITPTDKKIGFLGLGLMGSGIVS
EPB41		ADTDVQVCPNYSIPQKTDSYFNPKMKLNRQL
EPB41L2		ADTEDRKLPAPGADVKVHRARKTMPKSVVGL
EPB41L3		ADTGKKKKKTRGDHFKLRFRKNFQALLEEQN
EPB41L4A		ADTLVTKFNQLPVELKKEVEMKGVWSMPSKY
EPC1		ADTSQNTSFDGSLIQKMQIPTLLQEPLSNSL
EPC2		ADTVLKKLDEQYQKYKFMELNLAQKKRRLKG
EPHA4		ADVILKYNADEARSLKAYGELPEHAKINETD
EPHA5		ADVKILLEELANSDPKLALTGVPIVQWPKRD
EPHA7		ADVLAENQVLDSSAPKSPSQDVKATVRNFSE
EPPK1		ADVLTEAVVDSILAIKKQDEPIDLFMIEIME
EPRS		ADVSSDLRKEVENHYKLSLPEDFYHFWKFCE
ERAP2		ADWTGATYQDKRYTNKYSSQFGGGSQYAYFH
ERBB2IP		ADYKADEDPALFQSVKTKRGPLGPNWKKELA
ERCC1		ADYLNLVQCETLEDLKLHLQSTDYGNFLANE
ERCC2		ADYMRYLMEEDEDAYKKQFSQYIKNSVTPDM
ERCC3		ADYTLEKKIYDRQISKQGMSDRVVDDLNPML
ERCC4		AEADHLGKELQSVSAKLQAQVEENELWNRLN
ERCC5		AEADWSPGLELHPDYKTWGPEQVCSFLRRGG
ERCC6		AEAEARHLVYESDQNKDGKLTKEEIVDKYDL
ERCC6L		AEAEMQERYFEPLVKKEQMEEKMRNIREVKC
ERCC6L2		AEAERYKLERLAEAEKSQLIMQAEAEAASVR
ERF		AEAFGFKVNASASSLKKKQIWTLEQPPDEAG
ERG		AEAFLRQQQAAPNLRKLIYGTVTEDNEEEDD
ERGIC3		AEAGFLAEAELLNLRKISSDLDGHPVPKQAF
ERH		AEAGGDAEVLRPGPAKPELSLSKTCSHLKLI
ERI1		AEAGKEQKETNIESMKMEGSRGRLRGGLGWE
ERI2		AEAGSKKVAKQDAAMKAMTILLEEAKAKDSG
ERI3		AEAKKLPGVGTKIAEKIDEFLATGKLRKLEK
ERLEC1		AEAKVNSKSGPEGDSKMSFSKTHSTATMPPP
ERLIN2		AEALGLDHMVPVPYRKIACDPEAVEIVGIPD
ERO1B		AEALGSTEAKAVPYQKFEAHPNDLYVEGLPE
ERO1L		AEALPAKDSAWPWEEKPRYLGPVTFEDVAVL
ERP44		AEANQKYFSSMAEFLKVKGEKSGLMST____
ESCO1		AEAPFKFDMELDDLPKEKLKELIFEETARFQ
ESCO2		AEAPTEAPSPEARDSKEDGRKFDFDACNEVP
ESD		AEAQLWWAAKELRRTKKLSDYVGKNEKTKII
ESF1		AEARAFEEDQVAGRLKEDVLEQRGRLQKLVA
ESPL1		AEARNLPPLTEAQKNKLRHLSVVTLAAKVKC
ESPN		AEASPVKASRSVEHAKPTAAMDVPDVGNMVS
ESRP2		AEASVDPSLSWGQRKKLYYDTDYGSKSRGRQ
ESRRA		AEATGLTTTQVSNWFKNRRQRDRAAEAKERE
ESRRB		AEATGWVPGDRKRARKFIDSDFSESKRSKKG
ESRRG		AEAVKKDRLDFHQGWKGYFKMNVARQNNDSD
ETAA1		AEAVKKDRRKKLTQSKFVGGAENTAHPRIIS
ETF1		AEAWGMDIEATNRDYKRPLHEAASMGHRDCV
ETFA		AECSIRLPKAAKTPLKIHPLVRLPLATIVKD
ETFB		AECVRDFLRKTSTVLKNRALEDITASIAMAV
ETNK1		AEDDWTGMESEEENKKDDEEMDIDTVKKLPK
ETS1		AEDFCPGPGIKDSFQKVILREYVKCGHKDLQ
ETS2		AEDFQIEGYNPHPTIKMEMAV__________
ETV1		AEDIPKHRQKVDQPLKDQENLVASTAKTDFG
ETV3		AEDKENYKKFYEQFSKNIKLGIHEDSQNRKK
ETV4		AEDKIPLVPSKVSVIKGSRSQKEAFPLAKGE
ETV5		AEDQIKISTRKQKSVKEISSYTPKDCTSRNG
ETV6		AEDQLAQMSKQLDMFKTNLEEFASKHKQEIR
EVI5L		AEDRMALANKPLRRFKQEPEDELPEAPPKTR
EXD2		AEDSDDDEIGIEFIRKSEIHGAPVLFQNLSG
EXO1		AEDVAAAVEAARMAFKGWSAHPGVVRAQHLT
EXO5		AEDVDLRVNFAMNVGKARGFFKKGDVVIVLT
EXOC2		AEDYIFKAVMLPGARKPAAVLKPSDWEKSSN
EXOC3		AEEAKKFGTINIVHPKLGSYTKIPDPSTWNL
EXOC4		AEEAKTFDQLTPEESKERLGKIVSKIDGDKD
EXOC6B		AEEAKTFDQLTPEESKERLGMIVDKIDADKD
EXOC7		AEEDPEAADSGEPQNKRTPDLPEEEYVKEEI
EXOC8		AEEEEEEVNRVSQSMKGKSKSSHDLLKDDPH
EXOSC1		AEEEQEENLEASGDYKYSGRDSLIFLVDASK
EXOSC10		AEEFYSFRRRKTIGGKCREYRRRHRISSFRP
EXOSC2		AEEGSLAAAAELAAQKREQRLRKFRELHLMR
EXOSC3		AEEGTRDSKVGKFVPKILGTFKSKK______
[truncated: 47,769 more rows]

## Sheet: WCE
Protein IDs	Majority protein IDs	Protein names	Gene names	id	Total_ZR_LFQ intensity Ex1_WCE_S1_01	Total_ZR_LFQ intensity Ex1_WCE_S1_02	Total_ZR_LFQ intensity Ex1_WCE_S1_03	Total_ZR_LFQ intensity Ex1_WCE_S2_01	Total_ZR_LFQ intensity Ex1_WCE_S2_02	Total_ZR_LFQ intensity Ex1_WCE_S2_03	Total_ZR_LFQ intensity Ex2_WCE_S1_01	Total_ZR_LFQ intensity Ex2_WCE_S1_02	Total_ZR_LFQ intensity Ex2_WCE_S1_03	Total_ZR_LFQ intensity Ex2_WCE_S2_01	Total_ZR_LFQ intensity Ex2_WCE_S2_02	Total_ZR_LFQ intensity Ex2_WCE_S2_03	GGK SUMO site identified	GOBP name	GOMF name	GOCC name	KEGG name	Pfam	GSEA	Keywords	Corum	Interpro name	PRINTS name	Prosite name	Reactome	SMART name	Peptides	Razor + unique peptides	Unique peptides	Sequence coverage [%]	Mol. weight [kDa]	Q-value	Score	MS/MS count	Number of GGK sites identified	Student's T-test Significant Ex1_WCE_S1_Ex1_WCE_S2	Student's T-test Significant Ex2_WCE_S1_Ex2_WCE_S2	Student's T-test Significant Ex1_WCE_S1_Ex1_WCE_S2 (up or down)	Student's T-test Significant Ex2_WCE_S1_Ex2_WCE_S2 (up or down)	Significance Ex1&Ex2	-Log Student's T-test p-value Ex1_WCE_S1_Ex1_WCE_S2	Student's T-test q-value Ex1_WCE_S1_Ex1_WCE_S2	Log2 S1/S2_Ex1	Student's T-test Difference Ex1_WCE_S1_Ex1_WCE_S2	Student's T-test Test statistic Ex1_WCE_S1_Ex1_WCE_S2
CACC_6His_SUMO2T90K_mCherry;P55854;A8MUA9;A8MU27	CACC_6His_SUMO2T90K_mCherry	CACC_6His_SUMO2T90K_mCherry	CACC_6His_SUMO2T90K_mCherry	901	5.02652e+06	6.42253e+06	2.35937e+06	1.79661e+08	2.40099e+08	1.97403e+08	6.43931e+06	2.88348e+06	1.05824e+07	1.8559e+08	1.89544e+08	3.65326e+08	+	cellular macromolecule metabolic process;cellular metabolic process;cellular process;cellular protein metabolic process;macromolecule metabolic process;macromolecule modification;metabolic process;primary metabolic process;protein metabolic process;protein modification by small protein conjugation;protein modification by small protein conjugation or removal;protein modification process;protein su…		cell part;chromosomal part;cytoplasm;intracellular membrane-bounded organelle;intracellular non-membrane-bounded organelle;intracellular organelle;intracellular organelle part;intracellular part;kinetochore;macromolecular complex;membrane-bounded organelle;non-membrane-bounded organelle;nucleus;organelle;organelle part;protein complex	RNA transport	Rad60-SLD	AGUIRRE_PANCREATIC_CANCER_COPY_NUMBER_DN;BLALOCK_ALZHEIMERS_DISEASE_UP;CHROMOSOMAL_PART;CHROMOSOME;CHROMOSOMEPERICENTRIC_REGION;CTACTGT,MIR-199A;CUI_TCF21_TARGETS_2_UP;ELVIDGE_HYPOXIA_DN;GAZDA_DIAMOND_BLACKFAN_ANEMIA_ERYTHROID_DN;GGGCGGR_V$SP1_Q6;GSE11864_CSF1_VS_CSF1_IFNG_PAM3CYS_IN_MAC_UP;GSE11864_CSF1_VS_CSF1_PAM3CYS_IN_MAC_UP;GSE13484_12H_UNSTIM_VS_YF17D_VACCINE_STIM_PBMC_UP;GSE1460_CD4_THYMO…	3D-structure;Completeproteome;Cytoplasm;Isopeptidebond;Polymorphism;Referenceproteome;Ublconjugation;Ublconjugationpathway		SUMO;SUMO_chordates;Ubiquitin;Ubiquitin_supergroup		UBIQUITIN_2		UBQ	39	15	10	93.8	38.384	0	323.31	2437	1	+	+	-	-	Both	3.60998	0	-5.48203	-5.59017	-10.1285
P10599	P10599	Thioredoxin	TXN	2513	5.29468e+07	4.73674e+07	5.32964e+07	4.68925e+07	4.74159e+07	4.02847e+07	7.40961e+06	6.06251e+06	2.7706e+06	2.52639e+08	2.15701e+08	1.82659e+08		antibiotic metabolic process;biological regulation;biosynthetic process;carbohydrate homeostasis;cell communication;cell proliferation;cell redox homeostasis;cell-cell signaling;cellular biosynthetic process;cellular chemical homeostasis;cellular component movement;cellular glucose homeostasis;cellular homeostasis;cellular macromolecule biosynthetic process;cellular macromolecule metabolic proces…	catalytic activity;disulfide oxidoreductase activity;electron carrier activity;oxidoreductase activity;oxidoreductase activity, acting on a sulfur group of donors;peptide disulfide oxidoreductase activity;protein disulfide oxidoreductase activity	axon;cell body;cell part;cell projection;cytoplasmic part;cytosol;dendrite;extracellular region;intracellular membrane-bounded organelle;intracellular organelle;intracellular organelle part;intracellular part;membrane-bounded organelle;mitochondrion;neuron projection;neuronal cell body;nuclear part;nucleoplasm;organelle;organelle part		Thioredoxin	ABRAHAM_ALPC_VS_MULTIPLE_MYELOMA_DN;BENPORATH_MYC_TARGETS_WITH_EBOX;BERENJENO_TRANSFORMED_BY_RHOA_UP;BLALOCK_ALZHEIMERS_DISEASE_DN;BOHN_PRIMARY_IMMUNODEFICIENCY_SYNDROM_UP;BOYAULT_LIVER_CANCER_SUBCLASS_G3_UP;CAGCTG_V$AP4_Q5;CELL_CELL_SIGNALING;CELL_PROLIFERATION_GO_0008283;CHICAS_RB1_TARGETS_CONFLUENT;chr9q31;DAIRKEE_CANCER_PRONE_RESPONSE_BPA_E2;DANG_BOUND_BY_MYC;DANG_MYC_TARGETS_UP;DANG_REGULATE…	3D-structure;Acetylation;Activator;Alternativesplicing;Completeproteome;Cytoplasm;Directproteinsequencing;Disulfidebond;Electrontransport;Nucleus;Redox-activecenter;Referenceproteome;Secreted;S-nitrosylation;Transcription;Transcriptionregulation;Transport;Ublconjugation		Thioredoxin;Thioredoxin_CS;Thioredoxin_domain;Thioredoxin-like_fold	THIOREDOXIN	THIOREDOXIN_1;THIOREDOXIN_2	REACT_111217;REACT_6900		8	8	8	50.5	11.737	0	37.814	61	0		+		-		0.960852	0.4233	0.190675	0.192507	0.99327
P16401	P16401	Histone H1.5	HIST1H1B	2624	2.45379e+09	6.6048e+08	7.02526e+08	4.72824e+09	3.49979e+09	4.53354e+09	3.01336e+07	3.05178e+08	1.7659e+08	1.48269e+09	1.49954e+09	2.06786e+09		cellular component assembly;cellular component assembly at cellular level;cellular component organization;cellular component organization at cellular level;cellular component organization or biogenesis;cellular component organization or biogenesis at cellular level;cellular macromolecular complex assembly;cellular macromolecular complex subunit organization;cellular process;chromatin organization…	binding;DNA binding;nucleic acid binding	cell part;chromatin;chromosomal part;intracellular organelle part;intracellular part;macromolecular complex;nuclear chromatin;nuclear chromosome part;nuclear part;nucleosome;organelle part;protein-DNA complex		Linker_histone	chr6p22;GATTGGY_V$NFY_Q6_01;GSE15659_NAIVE_CD4_TCELL_VS_ACTIVATED_TREG_UP;GSE29618_MONOCYTE_VS_MDC_DAY7_FLU_VACCINE_DN;GSE29618_MONOCYTE_VS_MDC_DN;GSE37416_CTRL_VS_0H_F_TULARENSIS_LVS_NEUTROPHIL_DN;GSE9650_EXHAUSTED_VS_MEMORY_CD8_TCELL_UP;GSE9650_GP33_VS_GP276_LCMV_SPECIFIC_EXHAUSTED_CD8_TCELL_UP;GSE9650_NAIVE_VS_EXHAUSTED_CD8_TCELL_DN;IVANOVA_HEMATOPOIESIS_LATE_PROGENITOR;KRCTCNNNNMANAGC_UNKNOWN…	3D-structure;Acetylation;Chromosome;Completeproteome;Directproteinsequencing;DNA-binding;Methylation;Nucleus;Phosphoprotein;Polymorphism;Referenceproteome		Histone_H1/H5;Histone_H5;WHTH_DNA-bd_dom	HISTONEH5	H15	REACT_578	H15	23	23	16	41.2	22.58	0	323.31	781	0		+		-		1.47814	0.0600769	-1.74137	-2.014	-2.75291
P17096;A0A1W2PRV2	P17096	High mobility group protein HMG-I/HMG-Y	HMGA1	2646	2.82282e+08	2.42331e+08	2.15883e+08	4.18061e+08	2.74688e+08	3.3259e+08	1.85065e+07	3.53748e+06	4.93109e+06	1.14119e+08	1.91016e+08	2.00695e+08	+	aging;base-excision repair;biological regulation;biosynthetic process;cell aging;cellular biosynthetic process;cellular component assembly;cellular component assembly at cellular level;cellular component disassembly;cellular component disassembly at cellular level;cellular component organization;cellular component organization at cellular level;cellular component organization or biogenesis;cellul…	5'-deoxyribose-5-phosphate lyase activity;AT DNA binding;binding;carbon-oxygen lyase activity;catalytic activity;DNA binding;DNA-(apurinic or apyrimidinic site) lyase activity;hormone receptor binding;ligand-dependent nuclear receptor transcription coactivator activity;lyase activity;nuclear hormone receptor binding;nucleic acid binding;nucleic acid binding transcription factor activity;peroxisom…	cell part;chromatin;chromosomal part;cytoplasmic part;cytosol;heterochromatin;intracellular organelle part;intracellular part;macromolecular complex;nuclear part;nucleoplasm part;organelle part;protein complex;senescence-associated heterochromatin focus;transcription factor complex		AT_hook	ACTACCT,MIR-196A,MIR-196B;AMIT_EGF_RESPONSE_480_HELA;ATGCTGC,MIR-103,MIR-107;BENPORATH_ES_1;BENPORATH_ES_CORE_NINE;BENPORATH_ES_CORE_NINE_CORRELATED;BHATTACHARYA_EMBRYONIC_STEM_CELL;BIOPOLYMER_METABOLIC_PROCESS;BONOME_OVARIAN_CANCER_SURVIVAL_SUBOPTIMAL_DEBULKING;BORCZUK_MALIGNANT_MESOTHELIOMA_UP;BURTON_ADIPOGENESIS_PEAK_AT_16HR;CACGTG_V$MYC_Q2;CAGGTG_V$E12_Q6;CAIRO_HEPATOBLASTOMA_CLASSES_UP;CELLU…	3D-structure;Acetylation;Alternativesplicing;Chromosomalrearrangement;Chromosome;Completeproteome;Directproteinsequencing;DNA-binding;Host-virusinteraction;Methylation;Nucleus;Phosphoprotein;Referenceproteome;Repeat;Transcription;Transcriptionregulation		AT_hook_DNA-bd_motif;AT_hook-like;HMGI/HMGY;HMGI/Y_DNA-bd_CS	ATHOOK;HIGHMOBLTYIY	HMGI_Y	REACT_116125	AT_hook	9	9	9	57	11.676	0	323.31	193	2		+		-		1.03209	0.232035	-0.469538	-0.456963	-1.48405
F5H2U8;F5H2A4;P52926;F5H6H0	F5H2U8;F5H2A4;P52926;F5H6H0	High mobility group protein HMGI-C	HMGA2	1263	2.75573e+08	2.45546e+08	2.75024e+08	1.67546e+08	2.49366e+08	4.78002e+08	1.84872e+07	2.72132e+06	3.59054e+06	2.11258e+08	1.69063e+08	1.21856e+08		adipose tissue development;adrenal gland development;aging;anatomical structure development;anatomical structure morphogenesis;base-excision repair;biological regulation;cell aging;cell communication;cell cycle checkpoint;cell cycle phase;cell cycle process;cell differentiation;cell division;cell morphogenesis;cell morphogenesis involved in differentiation;cell proliferation;cell proliferation in…	5'-deoxyribose-5-phosphate lyase activity;AT DNA binding;binding;C2H2 zinc finger domain binding;cAMP response element binding;carbon-oxygen lyase activity;catalytic activity;chromatin binding;chromatin DNA binding;core promoter binding;DNA bending activity;DNA binding;DNA-(apurinic or apyrimidinic site) lyase activity;DNA-dependent protein kinase activity;kinase activity;lyase activity;MH1 domai…	cell part;chromatin;chromosomal part;chromosome;heterochromatin;intracellular membrane-bounded organelle;intracellular non-membrane-bounded organelle;intracellular organelle;intracellular organelle part;intracellular part;macromolecular complex;membrane-bounded organelle;non-membrane-bounded organelle;nuclear chromosome;nuclear part;nucleus;organelle;organelle part;protein complex;protein-DNA com…		AT_hook	AAAGGGA,MIR-204,MIR-211;ACACTAC,MIR-142-3P;ACCAAAG,MIR-9;ACTACCT,MIR-196A,MIR-196B;ACTGAAA,MIR-30A-3P,MIR-30E-3P;ACTGCAG,MIR-17-3P;APRELIKOVA_BRCA1_TARGETS;ATAACCT,MIR-154;ATACCTC,MIR-202;BERENJENO_TRANSFORMED_BY_RHOA_UP;BIOPOLYMER_METABOLIC_PROCESS;BONCI_TARGETS_OF_MIR15A_AND_MIR16_1;BOYERINAS_ONCOFETAL_TARGETS_OF_LET7A1;BRCA1_DN.V1_UP;BROWNE_HCMV_INFECTION_6HR_DN;BRUINS_UVC_RESPONSE_LATE;BURTON…	Acetylation;Alternativesplicing;Cellcycle;Celldivision;Chromosomalrearrangement;Completeproteome;Directproteinsequencing;DNA-binding;DNAcondensation;Growthregulation;Mitosis;Nucleus;Phosphoprotein;Proto-oncogene;Referenceproteome;Repeat;Transcription;Transcriptionregulation		AT_hook_DNA-bd_motif;AT_hook-like;HMGI/HMGY;HMGI/Y_DNA-bd_CS	ATHOOK;HIGHMOBLTYIY	HMGI_Y		AT_hook	6	6	6	35.4	10.767	0	286.67	90	0		+		-		0.0256035	0.975222	-0.168722	-0.0339521	-0.0623836
A0A3B3ITT5;P47914	A0A3B3ITT5;P47914	60S ribosomal protein L29	RPL29	563	1.63678e+09	1.1821e+09	1.2242e+09	1.40125e+09	1.70847e+09	1.78451e+09	1.74311e+07	2.52911e+07	8.034e+07	5.86766e+08	8.09026e+08	7.4952e+08		biosynthetic process;catabolic process;cellular biosynthetic process;cellular catabolic process;cellular component disassembly;cellular component disassembly at cellular level;cellular component organization;cellular component organization at cellular level;cellular component organization or biogenesis;cellular component organization or biogenesis at cellular level;cellular macromolecular complex…	binding;carbohydrate binding;glycosaminoglycan binding;heparin binding;nucleic acid binding;pattern binding;polysaccharide binding;RNA binding;structural constituent of ribosome;structural molecule activity	cell part;cytosolic large ribosomal subunit;intracellular organelle part;intracellular part;large ribosomal subunit;macromolecular complex;organelle part;ribonucleoprotein complex	Ribosome	Ribosomal_L29e	BILANGES_SERUM_AND_RAPAMYCIN_SENSITIVE_GENES;BILANGES_SERUM_RESPONSE_TRANSLATION;BIOSYNTHETIC_PROCESS;CARBOHYDRATE_BINDING;CELLULAR_BIOSYNTHETIC_PROCESS;CELLULAR_MACROMOLECULE_METABOLIC_PROCESS;CELLULAR_PROTEIN_METABOLIC_PROCESS;CHNG_MULTIPLE_MYELOMA_HYPERPLOID_UP;chr3p21;DAIRKEE_CANCER_PRONE_RESPONSE_BPA_E2;DAIRKEE_TERT_TARGETS_UP;DIRMEIER_LMP1_RESPONSE_LATE_DN;EMBRYO_IMPLANTATION;ENK_UV_RESPONS…	3D-structure;Acetylation;Completeproteome;Directproteinsequencing;Heparin-binding;Isopeptidebond;Methylation;Phosphoprotein;Referenceproteome;Repeat;Ribonucleoprotein;Ribosomalprotein;Ublconjugation	60S ribosomal subunit, cytoplasmic;Nop56p-associated pre-rRNA complex;Ribosome, cytoplasmic	Ribosomal_L29e			REACT_116125;REACT_17015;REACT_1762;REACT_21257;REACT_71		11	11	11	42.5	18.512	0	119.26	248	0		+		-		0.705443	0.416475	-0.275627	-0.283632	-1.00053
B1AKZ5;Q15121	B1AKZ5;Q15121	Astrocytic phosphoprotein PEA-15	PEA15	698	1.64013e+07	3.92278e+07	7.30175e+06	5.50647e+07	6.90986e+07	8.33223e+07	4.70541e+06	9.72599e+06	3.92028e+06	5.13685e+07	3.45824e+07	1.61604e+07		apoptosis;biological regulation;carbohydrate transport;cell death;cellular process;death;establishment of localization;negative regulation of biological process;negative regulation of glucose import;negative regulation of glucose transport;negative regulation of transport;organic substance transport;programmed cell death;regulation of apoptosis;regulation of biological process;regulation of cell …		cell part;cytoplasm;cytoskeletal part;intracellular organelle part;intracellular part;macromolecular complex;microtubule associated complex;organelle part;protein complex		DED	ACEVEDO_LIVER_TUMOR_VS_NORMAL_ADJACENT_TISSUE_UP;ANTI_APOPTOSIS;APOPTOSIS_GO;BENPORATH_NANOG_TARGETS;BLUM_RESPONSE_TO_SALIRASIB_UP;BOUDOUKHA_BOUND_BY_IGF2BP2;CACTGCC,MIR-34A,MIR-34C,MIR-449;CAIRO_HEPATOBLASTOMA_CLASSES_DN;CARBOHYDRATE_TRANSPORT;CELL_DEVELOPMENT;CHANG_IMMORTALIZED_BY_HPV31_DN;CHEMNITZ_RESPONSE_TO_PROSTAGLANDIN_E2_UP;CHEN_METABOLIC_SYNDROM_NETWORK;CHICAS_RB1_TARGETS_CONFLUENT;chr1q…	3D-structure;Apoptosis;Completeproteome;Cytoplasm;Directproteinsequencing;Phosphoprotein;Referenceproteome;Sugartransport;Transport		DEATH-like_dom;DED		DED		DED	4	4	4	44.4	12.53	0	7.228	20	0		+		-		1.31497	0.0899294	-1.72117	-2.02549	-2.46603
Q02539	Q02539	Histone H1.1	HIST1H1A	3517	5.48948e+08	2.86458e+08	2.99093e+08	6.06874e+08	6.27041e+08	7.65379e+08	2.85475e+07	6.28771e+07	3.99322e+07	4.52743e+08	2.65613e+08	3.66016e+08		cellular component assembly;cellular component assembly at cellular level;cellular component organization;cellular component organization at cellular level;cellular component organization or biogenesis;cellular component organization or biogenesis at cellular level;cellular macromolecular complex assembly;cellular macromolecular complex subunit organization;cellular process;chromatin organization…	binding;DNA binding;nucleic acid binding	cell part;chromatin;chromosomal part;intracellular organelle part;intracellular part;macromolecular complex;nuclear chromatin;nuclear chromosome part;nuclear part;nucleosome;organelle part;protein-DNA complex		Linker_histone	chr6p22;CTAWWWATA_V$RSRFC4_Q2;FARMER_BREAST_CANCER_BASAL_VS_LULMINAL;GAMETE_GENERATION;GATTGGY_V$NFY_Q6_01;GGGCGGR_V$SP1_Q6;GSE10325_BCELL_VS_LUPUS_BCELL_UP;GSE13411_NAIVE_VS_IGM_MEMORY_BCELL_UP;GSE18791_UNSTIM_VS_NEWCATSLE_VIRUS_DC_2H_UP;GSE29618_LAIV_VS_TIV_FLU_VACCINE_DAY7_MDC_UP;GSE360_L_DONOVANI_VS_T_GONDII_DC_UP;JOHNSTONE_PARVB_TARGETS_3_DN;KIM_BIPOLAR_DISORDER_OLIGODENDROCYTE_DENSITY_CORR_…	Chromosome;Completeproteome;DNA-binding;Nucleus;Phosphoprotein;Polymorphism;Referenceproteome	Emerin complex 24;Emerin complex 52;Emerin regulatory complex	Histone_H1/H5;Histone_H5;WHTH_DNA-bd_dom	HISTONEH5	H15	REACT_578	H15	19	10	10	43.7	21.842	0	216.65	368	0		+		-		1.28297	0.127816	-0.817435	-0.876847	-2.08528
P49006	P49006	MARCKS-related protein	MARCKSL1	3070	1.88234e+07	1.75956e+07	5.36281e+06	2.5037e+07	1.82433e+07	2.03266e+07	2.99168e+06	2.61165e+06	3.60179e+06	2.20269e+07	2.20312e+07	3.31682e+07		biological regulation;positive regulation of biological process;positive regulation of cell proliferation;positive regulation of cellular process;regulation of biological process;regulation of cell proliferation;regulation of cellular process		cell part;cytoplasm;intracellular part;membrane;plasma membrane	Fc gamma R-mediated phagocytosis;Leishmaniasis	MARCKS	AATGTGA,MIR-23A,MIR-23B;ALTEMEIER_RESPONSE_TO_LPS_WITH_MECHANICAL_VENTILATION;BASAKI_YBX1_TARGETS_DN;BOYLAN_MULTIPLE_MYELOMA_C_CLUSTER_UP;BOYLAN_MULTIPLE_MYELOMA_C_UP;BROWNE_HCMV_INFECTION_14HR_UP;BURTON_ADIPOGENESIS_7;CAIRO_LIVER_DEVELOPMENT_UP;CHIANG_LIVER_CANCER_SUBCLASS_PROLIFERATION_UP;CHIARADONNA_NEOPLASTIC_TRANSFORMATION_KRAS_UP;chr1p35;COATES_MACROPHAGE_M1_VS_M2_UP;CONCANNON_APOPTOSIS_BY_…	Actin-binding;Calmodulin-binding;Cellmembrane;Completeproteome;Cytoplasm;Lipoprotein;Membrane;Myristate;Phosphoprotein;Referenceproteome		MARCKS	MARCKS	MARCKS_1;MARCKS_2			9	9	9	65.6	19.529	0	177.05	69	0		+		-		0.588623	0.362995	-0.606307	-0.795331	-1.13078
I3L0A0;A0A0A0MSL3;G3V2F7;E5RIF1;D6RG00	I3L0A0		TMEM189-UBE2V1	1595	1.53473e+07	1.37264e+07	3.26901e+06	5.50396e+06	1.03765e+07	3.94066e+07	6.87679e+06	1.30076e+07	1.2529e+07	1.10592e+08	3.08206e+07	8.67998e+07			acid-amino acid ligase activity;catalytic activity;ligase activity;ligase activity, forming carbon-nitrogen bonds			Kua-UEV1_localn;UQ_con	ACEVEDO_LIVER_CANCER_UP;ACEVEDO_NORMAL_TISSUE_ADJACENT_TO_LIVER_TUMOR_UP;ACTGTGA,MIR-27A,MIR-27B;ACTIVATION_OF_NF_KAPPAB_TRANSCRIPTION_FACTOR;AGGAAGC,MIR-516-3P;AGTCTTA,MIR-499;ATGTACA,MIR-493;ATGTTAA,MIR-302C;BIOPOLYMER_CATABOLIC_PROCESS;BIOPOLYMER_METABOLIC_PROCESS;BIOPOLYMER_MODIFICATION;BONCI_TARGETS_OF_MIR15A_AND_MIR16_1;BOYAULT_LIVER_CANCER_SUBCLASS_G3_UP;BRUINS_UVC_RESPONSE_VIA_TP53_GROUP_…	Completeproteome;Referenceproteome		KuaUb-conj-enz_UEV1;UBQ-conjugat_E2;UBQ-conjugating_enzyme/RWD		UBIQUITIN_CONJUGAT_2			6	6	0	12.4	42.208	0	15.585	50	0		+		-		0.198695	0.738937	-0.773502	-0.569479	-0.473407
Q9BWH2;H7C0K8	Q9BWH2	FUN14 domain-containing protein 2	FUNDC2	5478	7.20985e+07	6.11591e+07	6.25597e+07	5.32364e+07	6.02181e+07	6.16197e+07	1.78163e+06	6.71767e+06	2.74909e+06	4.27441e+07	5.45285e+07	4.31745e+07				cell part;cytoplasmic part;intracellular membrane-bounded organelle;intracellular organelle;intracellular part;membrane-bounded organelle;mitochondrion;organelle		FUN14	ACEVEDO_METHYLATED_IN_LIVER_CANCER_DN;chrxq28;DAIRKEE_TERT_TARGETS_UP;GSE11864_CSF1_IFNG_VS_CSF1_IFNG_PAM3CYS_IN_MAC_DN;GSE13306_RA_VS_UNTREATED_TCONV_DN;GSE17721_CTRL_VS_POLYIC_4H_BMDM_DN;GSE17974_0H_VS_12H_IN_VITRO_ACT_CD4_TCELL_DN;GSE17974_CTRL_VS_ACT_IL4_AND_ANTI_IL12_4H_CD4_TCELL_DN;GSE20366_EX_VIVO_VS_HOMEOSTATIC_CONVERSION_TREG_DN;GSE26928_NAIVE_VS_CXCR5_POS_CD4_TCELL_UP;GSE7400_CTRL_VS_CS…	Completeproteome;Phosphoprotein;Referenceproteome		FUN14					3	3	3	17.5	20.675	0.0026251	2.1036	22	0		+		-		0.744148	0.540622	0.161542	0.16059	0.806817
Q9GZR2;A0A0C4DG22;A0A0C4DG31	Q9GZR2;A0A0C4DG22	RNA exonuclease 4	REXO4	5561	1.35949e+07	1.30435e+07	1.26201e+07	2.58702e+07	1.67608e+07	1.53368e+07	1.85808e+06	1.61524e+06	2.00643e+06	1.07432e+07	1.50401e+07	1.52102e+07		cellular metabolic process;cellular nitrogen compound metabolic process;cellular process;metabolic process;nitrogen compound metabolic process;nucleic acid metabolic process;nucleic acid phosphodiester bond hydrolysis;nucleobase-containing compound metabolic process;primary metabolic process	binding;catalytic activity;exonuclease activity;hydrolase activity;hydrolase activity, acting on ester bonds;nuclease activity;nucleic acid binding;nucleic acid binding transcription factor activity;sequence-specific DNA binding transcription factor activity	cell part;intracellular non-membrane-bounded organelle;intracellular organelle;intracellular organelle part;intracellular part;non-membrane-bounded organelle;nuclear part;nucleolus;organelle;organelle part		RNase_T	ACEVEDO_METHYLATED_IN_LIVER_CANCER_DN;AMUNDSON_POOR_SURVIVAL_AFTER_GAMMA_RADIATION_2G;BONOME_OVARIAN_CANCER_SURVIVAL_SUBOPTIMAL_DEBULKING;chr9q34;DURAND_STROMA_MAX_DN;GRADE_COLON_CANCER_UP;GSE13411_NAIVE_VS_MEMORY_BCELL_DN;GSE14000_UNSTIM_VS_4H_LPS_DC_TRANSLATED_RNA_UP;GSE14026_TH1_VS_TH17_DN;GSE14308_NAIVE_CD4_TCELL_VS_INDUCED_TREG_UP;GSE14308_NAIVE_CD4_TCELL_VS_NATURAL_TREG_UP;GSE14308_TH1_VS_I…	Alternativesplicing;Completeproteome;Exonuclease;Hydrolase;Nuclease;Nucleus;Phosphoprotein;Polymorphism;Referenceproteome		Exonuclease;Exonuclease_RNaseT/DNA_pol3;RNaseH-like_dom				EXOIII	8	8	8	25.8	46.671	0	9.4517	29	0		+		-		1.0466	0.215371	-0.562248	-0.523755	-1.56301
P26583;D6R9A6	P26583;D6R9A6	High mobility group protein B2	HMGB2	2793	9.66378e+07	6.24751e+07	4.15599e+07	8.50693e+07	7.02167e+07	2.66834e+07	4.57153e+06	5.53618e+06	4.72049e+06	6.09236e+07	5.49096e+07	5.90329e+07		anatomical structure development;base-excision repair, DNA ligation;biological regulation;catabolic process;cell chemotaxis;cell migration;cell motility;cellular catabolic process;cellular component assembly;cellular component assembly at cellular level;cellular component movement;cellular component organization;cellular component organization at cellular level;cellular component organization or …	binding;chemoattractant activity;damaged DNA binding;DNA bending activity;DNA binding;double-stranded DNA binding;nucleic acid binding;nucleic acid binding transcription factor activity;protein binding;RAGE receptor binding;receptor binding;regulatory region DNA binding;regulatory region nucleic acid binding;sequence-specific DNA binding transcription factor activity;single-stranded DNA binding;s…	cell part;chromosome;condensed chromosome;cytoplasmic part;extracellular region part;extracellular space;intracellular membrane-bounded organelle;intracellular non-membrane-bounded organelle;intracellular organelle;intracellular organelle part;intracellular part;macromolecular complex;membrane-bounded organelle;non-membrane-bounded organelle;nuclear part;nucleoplasm;nucleus;organelle;organelle pa…		DUF1898;HMG_box	AATGTGA,MIR-23A,MIR-23B;ACEVEDO_LIVER_CANCER_UP;ACEVEDO_LIVER_TUMOR_VS_NORMAL_ADJACENT_TISSUE_UP;AFFAR_YY1_TARGETS_DN;BASAKI_YBX1_TARGETS_UP;BASE_EXCISION_REPAIR;BENPORATH_CYCLING_GENES;BENPORATH_ES_CORE_NINE_CORRELATED;BENPORATH_OCT4_TARGETS;BERENJENO_TRANSFORMED_BY_RHOA_UP;BHATTACHARYA_EMBRYONIC_STEM_CELL;BILBAN_B_CLL_LPL_DN;BIOCARTA_DNAFRAGMENT_PATHWAY;BIOCARTA_SET_PATHWAY;BIOPOLYMER_METABOLIC…	Acetylation;Chromosome;Completeproteome;DNA-binding;Nucleus;Phosphoprotein;Referenceproteome;Repeat	HMGB1-HMGB2-HSC70-ERP60-GAPDH complex	HMG_box_dom;HMG_boxA_CS		HMG_BOX_1;HMG_BOX_2	REACT_578	HMG	9	7	7	20.1	24.033	0	15.091	41	0		+		-		0.127932	0.8434	0.141149	0.218222	0.300706
P16402	P16402	Histone H1.3	HIST1H1D	2625	4.96141e+09	2.01449e+09	2.36412e+09	5.77729e+09	4.9551e+09	5.72817e+09	2.12976e+08	7.16418e+08	3.32216e+08	2.42021e+09	1.835e+09	3.23971e+09		cellular component assembly;cellular component assembly at cellular level;cellular component organization;cellular component organization at cellular level;cellular component organization or biogenesis;cellular component organization or biogenesis at cellular level;cellular macromolecular complex assembly;cellular macromolecular complex subunit organization;cellular process;chromatin assembly;chr…	binding;DNA binding;nucleic acid binding	cell part;chromatin;chromosomal part;intracellular organelle part;intracellular part;macromolecular complex;nuclear chromatin;nuclear chromosome part;nuclear part;nucleosome;organelle part;protein-DNA complex		Linker_histone	CAGGTA_V$AREB6_01;chr6p21;ENK_UV_RESPONSE_KERATINOCYTE_UP;GATTGGY_V$NFY_Q6_01;GRADE_COLON_CANCER_UP;GSE12845_IGD_POS_BLOOD_VS_DARKZONE_GC_TONSIL_BCELL_UP;GSE12845_IGD_POS_BLOOD_VS_NAIVE_TONSIL_BCELL_UP;GSE1460_NAIVE_CD4_TCELL_ADULT_BLOOD_VS_THYMIC_STROMAL_CELL_UP;GSE1460_NAIVE_CD4_TCELL_CORD_BLOOD_VS_THYMIC_STROMAL_CELL_UP;GSE17974_2H_VS_72H_UNTREATED_IN_VITRO_CD4_TCELL_DN;GSE25087_TREG_VS_TCONV_…	Acetylation;Chromosome;Completeproteome;Directproteinsequencing;DNA-binding;Nucleus;Phosphoprotein;Polymorphism;Referenceproteome	Nop56p-associated pre-rRNA complex	Histone_H1/H5;Histone_H5;WHTH_DNA-bd_dom	HISTONEH5	H15	REACT_578	H15	22	15	4	42.1	22.35	0	323.31	929	0		+		-		1.07615	0.150039	-0.817517	-0.931639	-1.83776
Q13867;K7ES02;J3KS79;K7ENH5;K7ESE8;J3KSD8	Q13867;K7ES02;J3KS79;K7ENH5;K7ESE8;J3KSD8	Bleomycin hydrolase	BLMH	3746	2.13341e+07	1.64031e+07	1.84542e+07	1.77957e+07	2.09096e+07	2.20851e+07	4.97813e+06	3.06251e+06	1.83493e+06	2.50203e+07	2.58893e+07	4.34026e+07		antigen processing and presentation;antigen processing and presentation of peptide antigen;antigen processing and presentation of peptide antigen via MHC class I;cellular macromolecule metabolic process;cellular metabolic process;cellular process;cellular protein metabolic process;immune system process;macromolecule metabolic process;macromolecule modification;metabolic process;primary metabolic …	aminopeptidase activity;carboxypeptidase activity;catalytic activity;cysteine-type endopeptidase activity;cysteine-type peptidase activity;endopeptidase activity;exopeptidase activity;hydrolase activity;peptidase activity;peptidase activity, acting on L-amino acid peptides	cell part;cytoplasmic part;cytosol;intracellular membrane-bounded organelle;intracellular organelle;intracellular part;membrane-bounded organelle;nucleus;organelle		Peptidase_C1_2	ACOSTA_PROLIFERATION_INDEPENDENT_MYC_TARGETS_UP;ALFANO_MYC_TARGETS;AMINOPEPTIDASE_ACTIVITY;ATGCTGC,MIR-103,MIR-107;BASSO_B_LYMPHOCYTE_NETWORK;BORCZUK_MALIGNANT_MESOTHELIOMA_UP;BROWNE_HCMV_INFECTION_16HR_UP;BROWNE_HCMV_INFECTION_24HR_UP;CAIRO_HEPATOBLASTOMA_CLASSES_UP;CARBOXYPEPTIDASE_ACTIVITY;CASORELLI_ACUTE_PROMYELOCYTIC_LEUKEMIA_DN;CELLULAR_MACROMOLECULE_METABOLIC_PROCESS;CELLULAR_PROTEIN_METAB…	3D-structure;Acetylation;Completeproteome;Cytoplasm;Directproteinsequencing;Hydrolase;Polymorphism;Protease;Referenceproteome;Thiolprotease		Pept_cys_AS;Peptidase_C1B		THIOL_PROTEASE_ASN;THIOL_PROTEASE_CYS;THIOL_PROTEASE_HIS	REACT_6900		4	4	4	11.6	52.562	0	9.0124	49	0		+		-		0.331273	0.738408	-0.113494	-0.115896	-0.474757
E9PGT1;Q15631;H7C1D4;A0A0J9YVW2	E9PGT1;Q15631;H7C1D4	Translin	TSN	1135	2.94442e+07	3.83387e+07	2.04005e+07	4.75219e+07	6.47964e+07	6.23231e+07	2.0969e+07	5.67629e+06	8.34287e+06	6.79943e+07	5.50536e+07	4.72366e+07		cellular macromolecule metabolic process;cellular metabolic process;cellular nitrogen compound metabolic process;cellular process;DNA metabolic process;DNA recombination;macromolecule metabolic process;metabolic process;nitrogen compound metabolic process;nucleic acid metabolic process;nucleic acid phosphodiester bond hydrolysis;nucleobase-containing compound metabolic process;primary metabolic p…	binding;catalytic activity;DNA binding;endonuclease activity;hydrolase activity;hydrolase activity, acting on ester bonds;mRNA binding;nuclease activity;nucleic acid binding;RNA binding;sequence-specific DNA binding	cell part;cytoplasm;intracellular membrane-bounded organelle;intracellular organelle;intracellular part;membrane-bounded organelle;nucleus;organelle		Translin	AMUNDSON_GAMMA_RADIATION_RESPONSE;BENPORATH_CYCLING_GENES;BIOPOLYMER_METABOLIC_PROCESS;BOYAULT_LIVER_CANCER_SUBCLASS_G3_UP;CAIRO_HEPATOBLASTOMA_UP;CHANG_CYCLING_GENES;chr2q21;DNA_METABOLIC_PROCESS;DNA_RECOMBINATION;GARY_CD5_TARGETS_DN;GCGCTTT,MIR-518B,MIR-518C,MIR-518D;GCM_TPR;GNF2_KPNB1;GRUETZMANN_PANCREATIC_CANCER_UP;GSE13229_IMM_VS_MATURE_NKCELL_UP;GSE13306_TREG_VS_TCONV_LAMINA_PROPRIA_DN;GSE1…	3D-structure;Acetylation;Alternativesplicing;Completeproteome;Cytoplasm;DNA-binding;Endonuclease;Hydrolase;Nuclease;Nucleus;Referenceproteome;RNA-binding		Translin;Translin_C;Translin_N					13	13	13	55.2	25.572	0	22.538	95	0		+		-		1.56792	0.0798378	-0.985816	-1.01963	-2.55499
Q5TEC6	Q5TEC6	Histone H3	HIST2H3PS2	4202	2.09497e+08	1.94701e+08	5.33173e+06	2.34026e+08	1.01459e+09	1.87846e+08	2.62048e+08	1.97105e+08	1.07219e+09	1.63639e+09	1.15088e+09	1.12173e+09		cellular component assembly;cellular component assembly at cellular level;cellular component organization;cellular component organization at cellular level;cellular component organization or biogenesis;cellular component organization or biogenesis at cellular level;cellular macromolecular complex assembly;cellular macromolecular complex subunit organization;cellular process;chromatin organization…	binding;DNA binding;nucleic acid binding	cell part;chromosomal part;intracellular organelle part;intracellular part;macromolecular complex;nucleosome;organelle part;protein-DNA complex		Histone	ACEVEDO_LIVER_CANCER_WITH_H3K27ME3_DN;CAMPS_COLON_CANCER_COPY_NUMBER_DN;chr1q21;MCCABE_BOUND_BY_HOXC6	3D-structure		Histone_core_D;Histone_H3;Histone-fold	HISTONEH3	HISTONE_H3_1;HISTONE_H3_2		H3	26	3	3	79.4	15.43	0	24.519	150	0						0.600835	0.293392	-1.81047	-2.56003	-1.27516
C9JG97;C9JEH3;Q13685;H7C0R2;C9JTS3	C9JG97;C9JEH3;Q13685;H7C0R2;C9JTS3	Angio-associated migratory cell protein	AAMP	850	3.26421e+06	2.51023e+06	5.81878e+06	1.24615e+07	7.4673e+06	7.72172e+06	2.89942e+06	3.49594e+06	1.58332e+06	6.47678e+06	8.99686e+06	1.39653e+07		anatomical structure formation involved in morphogenesis;angiogenesis;biological regulation;cell differentiation;cell migration;cell motility;cellular component movement;cellular developmental process;cellular process;developmental process;locomotion;muscle cell migration;positive regulation of biological process;positive regulation of cell migration;positive regulation of cell motility;positive …	binding;carbohydrate binding;glycosaminoglycan binding;heparin binding;pattern binding;polysaccharide binding	cell part;cell surface;cytoplasm;intracellular part;membrane;plasma membrane		WD40	AACWWCAANK_UNKNOWN;AACYNNNNTTCCS_UNKNOWN;ACTAYRNNNCCCR_UNKNOWN;CAIRO_HEPATOBLASTOMA_CLASSES_UP;CARBOHYDRATE_BINDING;CCCNNGGGAR_V$OLF1_01;chr2q;CTGCAGY_UNKNOWN;DACOSTA_UV_RESPONSE_VIA_ERCC3_TTD_UP;DACOSTA_UV_RESPONSE_VIA_ERCC3_UP;GATTGGY_V$NFY_Q6_01;GCM_BECN1;GCM_BNIP1;GCM_DPF2;GCM_FANCC;GCM_FCGR2B;GCM_RING1;GCM_SMARCD1;GCM_SUPT4H1;GGGAGGRR_V$MAZ_Q6;GGGTGGRR_V$PAX4_03;GLYCOSAMINOGLYCAN_BINDING;GOL…	Angiogenesis;Cellmembrane;Completeproteome;Cytoplasm;Developmentalprotein;Differentiation;Directproteinsequencing;Membrane;Polymorphism;Referenceproteome;Repeat;WDrepeat		WD40/YVTN_repeat-like_dom;WD40_repeat;WD40_repeat_CS;WD40_repeat_dom		WD_REPEATS_1;WD_REPEATS_2;WD_REPEATS_REGION		WD40	2	2	2	7.5	44.693	0	14.265	26	0		+		-		1.41167	0.0925581	-1.25403	-1.30455	-2.45932
P56134;C9JU26	P56134;C9JU26	ATP synthase subunit f, mitochondrial	ATP5J2	3257	6.41785e+06	4.7925e+07	3.2871e+07	3.55557e+07	4.82199e+07	4.02204e+07	1.2242e+07	3.59909e+06	4.29126e+06	8.34038e+06	4.2024e+07	4.89321e+07		ATP biosynthetic process;ATP catabolic process;ATP metabolic process;ATP synthesis coupled proton transport;biosynthetic process;catabolic process;cation transport;cellular biosynthetic process;cellular catabolic process;cellular metabolic process;cellular nitrogen compound biosynthetic process;cellular nitrogen compound catabolic process;cellular nitrogen compound metabolic process;cellular proc…	transmembrane transporter activity;transporter activity	cell part;cytoplasmic part;integral to membrane;intracellular organelle part;intracellular part;intrinsic to membrane;macromolecular complex;membrane part;mitochondrial membrane part;mitochondrial part;mitochondrial proton-transporting ATP synthase complex;organelle part;protein complex;proton-transporting ATP synthase complex;proton-transporting ATP synthase complex, coupling factor F(o);proton-…	Oxidative phosphorylation	WRW	APPIERTO_RESPONSE_TO_FENRETINIDE_DN;BLALOCK_ALZHEIMERS_DISEASE_DN;BLUM_RESPONSE_TO_SALIRASIB_DN;BOUDOUKHA_BOUND_BY_IGF2BP2;CAFFAREL_RESPONSE_TO_THC_24HR_5_DN;CHAUHAN_RESPONSE_TO_METHOXYESTRADIOL_DN;CHICAS_RB1_TARGETS_LOW_SERUM;chr7q22;DAIRKEE_TERT_TARGETS_UP;DIAZ_CHRONIC_MEYLOGENOUS_LEUKEMIA_UP;EIF4E_UP;GRADE_COLON_CANCER_UP;GRADE_METASTASIS_DN;GSE10325_BCELL_VS_LUPUS_BCELL_DN;GSE10325_CD4_TCELL_…	Acetylation;Alternativesplicing;ATPsynthesis;CF(0);Completeproteome;Hydrogeniontransport;Iontransport;Membrane;Mitochondrion;Mitochondrioninnermembrane;Referenceproteome;Transmembrane;Transmembranehelix;Transport	F1F0-ATP synthase (EC 3.6.3.14), mitochondrial	F1F0-ATPsyn_F_prd			REACT_111217		5	3	3	50	10.918	0	6.5026	19	0						0.440587	0.462951	-0.507665	-0.923294	-0.923962
P52298;C9JQX9;B3KSB0;F8WE41	P52298;C9JQX9;B3KSB0	Nuclear cap-binding protein subunit 2	NCBP2	3176	4.07685e+07	2.8161e+07	2.98007e+07	2.92106e+07	5.44479e+07	3.76662e+07	1.86926e+07	1.64321e+07	4.43025e+06	9.98418e+07	5.79165e+07	5.67735e+07		biological regulation;biosynthetic process;catabolic process;cellular biosynthetic process;cellular catabolic process;cellular component assembly;cellular component assembly at cellular level;cellular component organization;cellular component organization at cellular level;cellular component organization or biogenesis;cellular component organization or biogenesis at cellular level;cellular macrom…	binding;nucleic acid binding;nucleotide binding;RNA 7-methylguanosine cap binding;RNA binding;RNA cap binding	cell part;cytoplasmic part;cytosol;intracellular organelle part;intracellular part;macromolecular complex;mRNA cap binding complex;nuclear cap binding complex;nuclear part;nucleoplasm;organelle part;protein complex;RNA cap binding complex	mRNA surveillance pathway;RNA transport;Spliceosome	RRM_1	ACEVEDO_LIVER_CANCER_UP;ACEVEDO_LIVER_TUMOR_VS_NORMAL_ADJACENT_TISSUE_UP;BENPORATH_MYC_MAX_TARGETS;BIDUS_METASTASIS_UP;BIOPOLYMER_METABOLIC_PROCESS;BLALOCK_ALZHEIMERS_DISEASE_DN;BORCZUK_MALIGNANT_MESOTHELIOMA_UP;BROCKE_APOPTOSIS_REVERSED_BY_IL6;CAIRO_HEPATOBLASTOMA_CLASSES_UP;CELLULAR_LOCALIZATION;CHNG_MULTIPLE_MYELOMA_HYPERPLOID_UP;chr3q29;DACOSTA_UV_RESPONSE_VIA_ERCC3_UP;DANG_BOUND_BY_MYC;DAZAR…	3D-structure;Alternativesplicing;Completeproteome;Cytoplasm;Directproteinsequencing;mRNAcapping;mRNAprocessing;mRNAsplicing;mRNAtransport;Nonsense-mediatedmRNAdecay;Nucleus;Phosphoprotein;Referenceproteome;RNA-binding;RNA-mediatedgenesilencing;Translationregulation;Transport	CBC complex (cap binding complex);CRM1-RAN-PHAX-CBC complex (cap binding complex);PHAX-CBC complex (cap binding complex);Spliceosome	NCBP2;Nucleotide-bd_a/b_plait;RRM_dom		RRM	REACT_116125;REACT_1675;REACT_1788;REACT_21257;REACT_71;REACT_78	RRM	5	5	5	29.5	18.001	0	11.335	53	0		+		-		0.363794	0.630673	-0.297309	-0.269379	-0.658407
Q09666;E9PJZ0;E9PKR9;E9PJC6;E9PLK4;E9PQE3	Q09666	Neuroblast differentiation-associated protein AHNAK	AHNAK	3594	3.24819e+07	2.79323e+07	3.7205e+07	2.57159e+07	4.8821e+07	6.44905e+07	2.14504e+07	1.81853e+07	7.78945e+06	5.9746e+07	6.81381e+07	8.92626e+07		anatomical structure development;developmental process;nervous system development;system development		cell part;intracellular membrane-bounded organelle;intracellular organelle;intracellular part;membrane-bounded organelle;nucleus;organelle		PDZ	ABBUD_LIF_SIGNALING_1_DN;BASSO_B_LYMPHOCYTE_NETWORK;BERTUCCI_MEDULLARY_VS_DUCTAL_BREAST_CANCER_DN;BILD_MYC_ONCOGENIC_SIGNATURE;BOYAULT_LIVER_CANCER_SUBCLASS_G1_UP;BOYLAN_MULTIPLE_MYELOMA_D_DN;BRUINS_UVC_RESPONSE_EARLY_LATE;BRUINS_UVC_RESPONSE_LATE;BRUINS_UVC_RESPONSE_VIA_TP53_GROUP_B;CAMPS_COLON_CANCER_COPY_NUMBER_DN;CHIARETTI_T_ALL_RELAPSE_PROGNOSIS;CHICAS_RB1_TARGETS_CONFLUENT;chr11q12;CROONQUI…	3D-structure;Alternativesplicing;Completeproteome;Nucleus;Phosphoprotein;Polymorphism;Referenceproteome;Repeat	DNA ligase IV-XRCC4-AHNK complex	PDZ		PDZ		PDZ	144	144	144	48.6	629.09	0	323.31	856	0		+		-		0.439722	0.523078	-0.510133	-0.420727	-0.824189
Q9P206	Q9P206	Uncharacterized protein KIAA1522	KIAA1522	6016	9.82215e+06	3.13366e+06	4.04561e+06	1.51833e+07	1.55394e+07	1.41477e+07	7.93034e+06	1.43363e+06	3.00762e+06	9.15749e+06	8.16749e+06	9.28574e+06							AAGCACA,MIR-218;AAGCACT,MIR-520F;AATGGAG,MIR-136;ACEVEDO_LIVER_TUMOR_VS_NORMAL_ADJACENT_TISSUE_UP;AGCACTT,MIR-93,MIR-302A,MIR-302B,MIR-302C,MIR-302D,MIR-372,MIR-373,MIR-520E,MIR-520A,MIR-526B,MIR-520B,MIR-520C,MIR-520D;CAGCCTC,MIR-485-5P;CHARAFE_BREAST_CANCER_BASAL_VS_MESENCHYMAL_UP;CHARAFE_BREAST_CANCER_LUMINAL_VS_MESENCHYMAL_UP;chr1p35;COLDREN_GEFITINIB_RESISTANCE_DN;CTCAGGG,MIR-125B,MIR-125A;C…	Alternativesplicing;Completeproteome;Lipoprotein;Myristate;Phosphoprotein;Polymorphism;Referenceproteome							6	6	6	9.4	107.09	0	13.546	37	0						1.46455	0.0802581	-1.40011	-1.58151	-2.63104
Q8WW12	Q8WW12	PEST proteolytic signal-containing nuclear protein	PCNP	4925	7.11912e+07	4.7773e+07	7.38089e+07	6.33068e+07	5.83143e+07	5.89953e+07	1.07394e+07	1.04516e+07	1.28264e+07	1.29335e+08	4.56881e+07	2.40085e+07		catabolic process;cell cycle;cellular catabolic process;cellular macromolecule catabolic process;cellular macromolecule metabolic process;cellular metabolic process;cellular process;cellular protein metabolic process;macromolecule catabolic process;macromolecule metabolic process;macromolecule modification;metabolic process;modification-dependent macromolecule catabolic process;modification-depen…		cell part;intracellular membrane-bounded organelle;intracellular organelle;intracellular part;membrane-bounded organelle;nucleus;organelle			AAGCACA,MIR-218;ACCAAAG,MIR-9;AGGAAGC,MIR-516-3P;BENPORATH_MYC_MAX_TARGETS;BIOPOLYMER_CATABOLIC_PROCESS;BIOPOLYMER_METABOLIC_PROCESS;BIOPOLYMER_MODIFICATION;CAGTATT,MIR-200B,MIR-200C,MIR-429;CATABOLIC_PROCESS;CELLULAR_CATABOLIC_PROCESS;CELLULAR_MACROMOLECULE_CATABOLIC_PROCESS;CELLULAR_MACROMOLECULE_METABOLIC_PROCESS;CELLULAR_PROTEIN_CATABOLIC_PROCESS;CELLULAR_PROTEIN_METABOLIC_PROCESS;CGTSACG_V$P…	Acetylation;Alternativesplicing;Cellcycle;Completeproteome;Nucleus;Phosphoprotein;Referenceproteome;Ublconjugation							6	6	6	37.1	18.925	0	11.447	37	0						0.12197	0.887942	0.093975	0.0682933	0.224309
P02751;H0Y7Z1;H0Y4K8	P02751	Fibronectin;Anastellin;Ugl-Y1;Ugl-Y2;Ugl-Y3	FN1	2355	1.34752e+07	8.35467e+06	2.55568e+07	6.55267e+07	4.416e+07	5.18261e+07	3.70769e+07	6.51237e+07	3.0356e+07	7.17725e+07	6.75284e+07	7.22263e+07		acute inflammatory response;acute-phase response;anatomical structure formation involved in morphogenesis;anatomical structure morphogenesis;angiogenesis;biological adhesion;biological regulation;calcium-independent cell-matrix adhesion;cell activation;cell adhesion;cell junction assembly;cell junction organization;cell migration;cell morphogenesis;cell morphogenesis involved in differentiation;c…	binding;carbohydrate binding;collagen binding;enzyme activator activity;enzyme regulator activity;extracellular matrix structural constituent;glycosaminoglycan binding;heparin binding;pattern binding;peptidase activator activity;peptidase regulator activity;polysaccharide binding;protein binding;structural molecule activity	apical plasma membrane;basement membrane;cell part;cytoplasmic membrane-bounded vesicle lumen;cytoplasmic part;cytoplasmic vesicle part;endoplasmic reticulum-Golgi intermediate compartment;extracellular matrix;extracellular matrix part;extracellular region;extracellular region part;fibrinogen complex;intracellular membrane-bounded organelle;intracellular organelle;intracellular organelle part;int…	Amoebiasis;Bacterial invasion of epithelial cells;ECM-receptor interaction;Focal adhesion;Pathways in cancer;Regulation of actin cytoskeleton;Small cell lung cancer	fn1;fn2;fn3	AAAGACA,MIR-511;AAANWWTGC_UNKNOWN;ACATTCC,MIR-1,MIR-206;ACAWYAAAG_UNKNOWN;AMIT_SERUM_RESPONSE_60_MCF10A;ANASTASSIOU_CANCER_MESENCHYMAL_TRANSITION_SIGNATURE;ATGCAGT,MIR-217;AZARE_NEOPLASTIC_TRANSFORMATION_BY_STAT3_DN;AZARE_STAT3_TARGETS;BEGUM_TARGETS_OF_PAX3_FOXO1_FUSION_AND_PAX3;BERENJENO_TRANSFORMED_BY_RHOA_DN;BILD_HRAS_ONCOGENIC_SIGNATURE;BLALOCK_ALZHEIMERS_DISEASE_DN;BOQUEST_STEM_CELL_CULTURED…	3D-structure;Acutephase;Alternativesplicing;Angiogenesis;Celladhesion;Cellshape;Completeproteome;Directproteinsequencing;Diseasemutation;Disulfidebond;Extracellularmatrix;Glycoprotein;Heparin-binding;Isopeptidebond;Phosphoprotein;Polymorphism;Pyrrolidonecarboxylicacid;Referenceproteome;Repeat;Secreted;Signal;Sulfation	FN1-TGM2 complex;ITGA2B-ITGB3-FN1-TGM2 complex;ITGA5-ITGB1-FN-1-NOV complex;ITGA5-ITGB1-FN1-TGM2 complex;ITGB6-FYN-FN1 complex	Fibronectin_type1;Fibronectin_type3;FN_type2_col-bd;Ig-like_fold;Kringle-like		EGF_1;FN1_1;FN1_2;FN2_1;FN2_2;FN3	REACT_111102;REACT_118779;REACT_604	FN1;FN2;FN3	62	62	62	36.8	262.62	0	323.31	491	0	+		-			1.73224	0.0367742	-1.76909	-1.90128	-3.19188
C9JNE2;Q9Y530;C9JXC3;C9JA90;C9J5P1;C9IZY1	C9JNE2;Q9Y530;C9JXC3	O-acetyl-ADP-ribose deacetylase 1	OARD1	869	2.29714e+07	2.26936e+07	1.82905e+07	2.03316e+07	3.63696e+06	1.45355e+07	1.49988e+07	1.93948e+06	2.10691e+06	7.93039e+07	6.00213e+07	3.22617e+07		cellular metabolic process;cellular nitrogen compound metabolic process;cellular process;heterocycle metabolic process;metabolic process;nitrogen compound metabolic process;nucleobase-containing compound metabolic process;nucleobase-containing small molecule metabolic process;nucleoside metabolic process;primary metabolic process;purine nucleoside metabolic process;purine-containing compound meta…	binding;catalytic activity;deacetylase activity;hydrolase activity;nucleoside binding;purine nucleoside binding			Macro		3D-structure;Acetylation;Completeproteome;Hydrolase;Phosphoprotein;Referenceproteome		A1pp		MACRO			5	5	5	29	14.67	0	5.0361	15	0		+		-		0.614124	0.323363	0.732056	1.0497	1.2102
P51970	P51970	NADH dehydrogenase [ubiquinone] 1 alpha subcomplex subunit 8	NDUFA8	3171	4.08842e+07	1.82006e+07	7.02502e+07	3.02886e+07	3.20742e+07	5.0655e+07	5.2808e+06	4.491e+07	5.24087e+06	6.77446e+07	1.81547e+08	9.40957e+07		cellular metabolic process;cellular process;electron transport chain;generation of precursor metabolites and energy;metabolic process;mitochondrial electron transport, NADH to ubiquinone;oxidation-reduction process;respiratory electron transport chain;small molecule metabolic process	catalytic activity;NADH dehydrogenase (quinone) activity;NADH dehydrogenase (ubiquinone) activity;NADH dehydrogenase activity;oxidoreductase activity;oxidoreductase activity, acting on NADH or NADPH;oxidoreductase activity, acting on NADH or NADPH, quinone or similar compound as acceptor	cell part;cytoplasmic part;intracellular organelle part;intracellular part;macromolecular complex;membrane part;membrane-enclosed lumen;mitochondrial intermembrane space;mitochondrial membrane part;mitochondrial part;mitochondrial respiratory chain complex I;NADH dehydrogenase complex;organelle envelope lumen;organelle part;protein complex;respiratory chain complex I	Alzheimer's disease;Huntington's disease;Oxidative phosphorylation;Parkinson's disease	CHCH	ACEVEDO_LIVER_TUMOR_VS_NORMAL_ADJACENT_TISSUE_UP;BLALOCK_ALZHEIMERS_DISEASE_DN;BOCHKIS_FOXA2_TARGETS;BURTON_ADIPOGENESIS_5;chr9q33;CYTOPLASM;CYTOPLASMIC_PART;DIAZ_CHRONIC_MEYLOGENOUS_LEUKEMIA_UP;GGGCGGR_V$SP1_Q6;GSE13484_12H_UNSTIM_VS_YF17D_VACCINE_STIM_PBMC_DN;GSE13485_DAY1_VS_DAY21_YF17D_VACCINE_PBMC_DN;GSE13738_RESTING_VS_TCR_ACTIVATED_CD4_TCELL_DN;GSE14000_TRANSLATED_RNA_VS_MRNA_DC_UP;GSE1432…	Completeproteome;Directproteinsequencing;Disulfidebond;Electrontransport;Mitochondrion;Polymorphism;Referenceproteome;Repeat;Respiratorychain;Transport	Respiratory chain complex I (gamma subunit) mitochondrial;Respiratory chain complex I (holoenzyme), mitochondrial	CHCH;NADH_Ub_cplx-1_asu_su-8			REACT_111217		7	7	7	47.7	20.105	0	6.4449	29	0						0.0157088	0.980721	0.194561	0.0290445	0.0407409
B1ALK7;A0A2R8YG42;Q14155;E7EUY6;E9PDQ5;E7EU80;C9JDI6;B1ANY6;F6SJA5;Q15052;C9JAD7;E7ENL8	B1ALK7;A0A2R8YG42;Q14155;E7EUY6;E9PDQ5	Rho guanine nucleotide exchange factor 7	ARHGEF7	704	1.89373e+07	1.54002e+07	1.5493e+07	1.99344e+07	1.63807e+07	1.55247e+07	2.90443e+06	4.86017e+06	1.97221e+06	1.5357e+07	1.91579e+07	1.59416e+07		anatomical structure development;biological regulation;cell junction assembly;cell junction organization;cell projection assembly;cell projection organization;cell surface receptor linked signaling pathway;cellular component assembly;cellular component assembly at cellular level;cellular component organization;cellular component organization at cellular level;cellular component organization or bi…	binding;enzyme activator activity;enzyme regulator activity;GTPase activator activity;GTPase regulator activity;guanyl-nucleotide exchange factor activity;lipid binding;nucleoside-triphosphatase regulator activity;phospholipid binding;Ras guanyl-nucleotide exchange factor activity;Rho guanyl-nucleotide exchange factor activity;small GTPase regulator activity	adherens junction;anchoring junction;cell body;cell cortex;cell junction;cell part;cell projection;cell-substrate adherens junction;cell-substrate junction;cytoplasmic part;cytosol;focal adhesion;intracellular;intracellular part;lamellipodium;macromolecular complex;neuron projection;neuronal cell body;protein complex;ruffle	Pancreatic cancer;Regulation of actin cytoskeleton	CH;PH;RhoGEF;SH3_1;SH3_2	AACTTT_UNKNOWN;AAGCAAT,MIR-137;AAGCCAT,MIR-135A,MIR-135B;BENPORATH_ES_WITH_H3K27ME3;BENPORATH_MYC_MAX_TARGETS;BENPORATH_SUZ12_TARGETS;BILBAN_B_CLL_LPL_DN;BIOCARTA_MYOSIN_PATHWAY;BIOCARTA_PAR1_PATHWAY;BRUINS_UVC_RESPONSE_LATE;BUYTAERT_PHOTODYNAMIC_THERAPY_STRESS_UP;CACTGTG,MIR-128A,MIR-128B;CAGCTG_V$AP4_Q5;CCGNMNNTNACG_UNKNOWN;chr13q33;chrxq26;CHYLA_CBFA2T3_TARGETS_UP;CTTTGA_V$LEF1_Q2;CTTTGT_V$LEF…	3D-structure;Alternativesplicing;Celljunction;Cellprojection;Completeproteome;Cytoplasm;Guanine-nucleotidereleasingfactor;Mentalretardation;Neurogenesis;Phosphoprotein;Polymorphism;Referenceproteome;SH3domain	ILK-PARVB-ARHGEF6 complex;PARVB-ARHGEF6 complex;Scrib-beta-PIX-GIT1 complex	CH-domain;DH-domain;GDS_CDC24_CS;PH_like_dom;Pleckstrin_homology;SH3_2;SH3_domain;SM22_calponin	SH3DOMAIN;SM22CALPONIN	CH;DH_1;DH_2;PH_DOMAIN;SH3	REACT_111102;REACT_111155;REACT_116125	CH;PH;RhoGEF;SH3	37	37	37	57.3	79.831	0	323.31	574	0		+		-		0.139208	0.887719	-0.0570359	-0.0553468	-0.224025
Q9Y6D9;C9JP81;C9JPS1;C9K086;C9JIR0;C9JJ38;C9JTA2;C9JKI7	Q9Y6D9	Mitotic spindle assembly checkpoint protein MAD1	MAD1L1	6459	1.39223e+07	1.35449e+07	1.09214e+07	2.10529e+07	1.65542e+07	1.50474e+07	2.32147e+06	8.719e+06	2.21512e+06	1.67215e+07	1.53759e+07	1.85147e+07		anaphase;biological regulation;cell cycle;cell cycle checkpoint;cell cycle phase;cell cycle process;cell division;cellular process;metaphase;mitotic anaphase;mitotic cell cycle;mitotic cell cycle checkpoint;mitotic cell cycle spindle assembly checkpoint;mitotic cell cycle spindle checkpoint;mitotic metaphase;mitotic telophase;negative regulation of biological process;negative regulation of cell c…		actin cytoskeleton;cell part;centrosome;chromosomal part;condensed chromosome kinetochore;cytoplasmic part;cytoskeletal part;cytoskeleton;cytosol;intracellular membrane-bounded organelle;intracellular non-membrane-bounded organelle;intracellular organelle;intracellular organelle part;intracellular part;kinetochore;macromolecular complex;membrane-bounded organelle;microtubule organizing center;mit…	Cell cycle;Progesterone-mediated oocyte maturation	MAD	AGUIRRE_PANCREATIC_CANCER_COPY_NUMBER_UP;AMIT_EGF_RESPONSE_480_HELA;BANDRES_RESPONSE_TO_CARMUSTIN_MGMT_48HR_DN;BROWNE_HCMV_INFECTION_1HR_DN;CAIRO_HEPATOBLASTOMA_CLASSES_UP;CASORELLI_ACUTE_PROMYELOCYTIC_LEUKEMIA_DN;CHENG_IMPRINTED_BY_ESTRADIOL;CHIANG_LIVER_CANCER_SUBCLASS_CTNNB1_DN;CHIANG_LIVER_CANCER_SUBCLASS_POLYSOMY7_UP;chr7p22;CYCLIN_D1_KE_.V1_UP;CYCLIN_D1_UP.V1_UP;DACOSTA_UV_RESPONSE_VIA_ERCC…	3D-structure;Acetylation;Cellcycle;Celldivision;Centromere;Chromosome;Coiledcoil;Completeproteome;Cytoplasm;Cytoskeleton;Diseasemutation;Kinetochore;Mitosis;Nucleus;Phosphoprotein;Polymorphism;Referenceproteome	MAD1L1 homodimer complex;MAD1L1-MAD2L1 complex	Mad1			REACT_115566;REACT_21300		12	12	12	21.7	83.066	0	34.665	50	0		+		-		1.16282	0.210264	-0.45588	-0.449477	-1.59522
Q9Y6H1;Q5T1J5	Q9Y6H1;Q5T1J5	Coiled-coil-helix-coiled-coil-helix domain-containing protein 2;Putative coiled-coil-helix-coiled-coil-helix domain-containing protein CHCHD2P9, mitochondrial	CHCHD2;CHCHD2P9	4167	8.0208e+07	9.61036e+07	9.27416e+07	6.95186e+07	7.66546e+07	6.44617e+06	3.89755e+06	5.41079e+06	4.56736e+06	2.70245e+07	3.40227e+07	6.49152e+07				cell part;cytoplasmic part;intracellular membrane-bounded organelle;intracellular organelle;intracellular part;membrane-bounded organelle;mitochondrion;organelle		CHCH	ALONSO_METASTASIS_UP;BLALOCK_ALZHEIMERS_DISEASE_DN;CAIRO_HEPATOBLASTOMA_CLASSES_UP;CHIANG_LIVER_CANCER_SUBCLASS_UNANNOTATED_DN;chr7p11;chr9q21;FIGUEROA_AML_METHYLATION_CLUSTER_1_UP;FIGUEROA_AML_METHYLATION_CLUSTER_3_UP;FIGUEROA_AML_METHYLATION_CLUSTER_4_UP;GAVIN_FOXP3_TARGETS_CLUSTER_T7;GRADE_COLON_AND_RECTAL_CANCER_UP;GRADE_COLON_CANCER_UP;GSE12845_NAIVE_VS_PRE_GC_TONSIL_BCELL_DN;GSE14308_TH1_VS…	Completeproteome;Disulfidebond;Mitochondrion;Phosphoprotein;Polymorphism;Referenceproteome;Transitpeptide		CHCH					2	2	2	18.5	15.512	0	60.963	40	0		+		-		0.552211	0.353091	0.817953	1.45976	1.14891
P58546;C9JL85	P58546;C9JL85	Myotrophin	MTPN	3285	2.97098e+07	2.89496e+07	6.75415e+06	3.71448e+07	3.42369e+07	3.00234e+07	5.87709e+06	1.87453e+07	6.83049e+06	2.30422e+07	2.17236e+07	5.92326e+07		alcohol metabolic process;amine metabolic process;anatomical structure development;anatomical structure morphogenesis;benzene-containing compound metabolic process;biological regulation;catecholamine metabolic process;catechol-containing compound metabolic process;cell differentiation;cell differentiation in hindbrain;cell growth;cellular amine metabolic process;cellular aromatic compound metabol…		axon;cell part;cell projection;cytoplasmic part;cytoskeletal part;cytosol;F-actin capping protein complex;intracellular membrane-bounded organelle;intracellular organelle;intracellular organelle part;intracellular part;macromolecular complex;membrane-bounded organelle;neuron projection;nucleus;organelle;organelle part;perinuclear region of cytoplasm;protein complex		Ank_2	AACTGAC,MIR-223;AAGCAAT,MIR-137;AATGGAG,MIR-136;ACCAAAG,MIR-9;ACEVEDO_LIVER_CANCER_UP;ACEVEDO_NORMAL_TISSUE_ADJACENT_TO_LIVER_TUMOR_UP;ATACTGT,MIR-144;ATGCAGT,MIR-217;ATGTACA,MIR-493;ATTCTTT,MIR-186;CAGTGTT,MIR-141,MIR-200A;CHEN_METABOLIC_SYNDROM_NETWORK;chr7q33;CTTTGTA,MIR-524;DANG_BOUND_BY_MYC;DOUGLAS_BMI1_TARGETS_UP;FEVR_CTNNB1_TARGETS_UP;FORTSCHEGGER_PHF8_TARGETS_DN;GABRIELY_MIR21_TARGETS;GCM…	3D-structure;Acetylation;ANKrepeat;Completeproteome;Cytoplasm;Nucleus;Referenceproteome;Repeat		Ankyrin_rpt;Ankyrin_rpt-contain_dom	ANKYRIN	ANK_REP_REGION;ANK_REPEAT		ANK	5	5	5	36.4	12.895	0	5.4813	17	0						0.564969	0.369616	-0.632467	-0.905489	-1.11533
Q9H993;F5GZY1	Q9H993;F5GZY1	Protein-glutamate O-methyltransferase	ARMT1	5699	1.09555e+07	4.85706e+06	4.28253e+06	1.3876e+07	1.41725e+07	1.23712e+07	2.71901e+06	5.94178e+06	1.392e+07	1.64065e+07	2.32775e+07	1.49008e+07						DUF89		Acetylation;Completeproteome;Polymorphism;Referenceproteome		DUF89					22	22	22	50.6	51.172	0	323.31	502	0						1.2462	0.127121	-1.00822	-1.13877	-2.15256
Q9Y3A6;B1AKT3;M0R072	Q9Y3A6;B1AKT3	Transmembrane emp24 domain-containing protein 5	TMED5	6350	1.96673e+07	5.40219e+06	5.02762e+07	6.34065e+07	5.32008e+07	6.14378e+07	3.09208e+07	5.23108e+07	3.08688e+07	5.01499e+07	1.22834e+08	5.59774e+07		cellular component organization;cellular component organization at cellular level;cellular component organization or biogenesis;cellular component organization or biogenesis at cellular level;cellular process;establishment of localization;establishment of protein localization;Golgi organization;Golgi ribbon formation;organelle organization;protein transport;transport		cell part;cis-Golgi network;cytoplasmic part;endoplasmic reticulum exit site;endoplasmic reticulum membrane;endoplasmic reticulum part;endoplasmic reticulum-Golgi intermediate compartment;endoplasmic reticulum-Golgi intermediate compartment membrane;Golgi apparatus;Golgi apparatus part;integral to membrane;intracellular membrane-bounded organelle;intracellular organelle;intracellular organelle pa…		EMP24_GP25L	ACEVEDO_LIVER_CANCER_UP;ACTAYRNNNCCCR_UNKNOWN;ACTGTGA,MIR-27A,MIR-27B;BAELDE_DIABETIC_NEPHROPATHY_DN;BOYAULT_LIVER_CANCER_SUBCLASS_G1_DN;BUYTAERT_PHOTODYNAMIC_THERAPY_STRESS_UP;CHARAFE_BREAST_CANCER_LUMINAL_VS_BASAL_DN;CREIGHTON_ENDOCRINE_THERAPY_RESISTANCE_3;CTACCTC,LET-7A,LET-7B,LET-7C,LET-7D,LET-7E,LET-7F,MIR-98,LET-7G,LET-7I;CTTTGT_V$LEF1_Q2;CUI_TCF21_TARGETS_2_DN;CYTOPLASM;CYTOPLASMIC_PART;E…	Alternativesplicing;Completeproteome;Endoplasmicreticulum;Golgiapparatus;Membrane;Polymorphism;Proteintransport;Referenceproteome;Signal;Transmembrane;Transmembranehelix;Transport		GOLD		GOLD			9	9	9	27.5	26.005	0	19.014	80	0						0.874866	0.176994	-1.24064	-1.7593	-1.6979
Q9NWB6	Q9NWB6	Arginine and glutamate-rich protein 1	ARGLU1	5910	1.0279e+07	1.07716e+07	1.27534e+07	1.52863e+07	1.4134e+07	1.47908e+07	4.53236e+06	2.89992e+06	3.28045e+06	1.24753e+07	9.97308e+06	1.61859e+07		biological regulation;biosynthetic process;cellular biosynthetic process;cellular macromolecule biosynthetic process;cellular macromolecule metabolic process;cellular metabolic process;cellular nitrogen compound metabolic process;cellular process;macromolecule biosynthetic process;macromolecule metabolic process;metabolic process;nitrogen compound metabolic process;nucleic acid metabolic process;…		cell part;intracellular membrane-bounded organelle;intracellular organelle;intracellular part;membrane-bounded organelle;nucleus;organelle			AAAGGGA,MIR-204,MIR-211;AAGCACA,MIR-218;AAGTCCA,MIR-422B,MIR-422A;ACACTGG,MIR-199A,MIR-199B;ACTGTGA,MIR-27A,MIR-27B;ACTTTAT,MIR-142-5P;AGGAAGC,MIR-516-3P;AGTCTTA,MIR-499;ATAAGCT,MIR-21;ATGCTGG,MIR-338;ATTACAT,MIR-380-3P;ATTCTTT,MIR-186;BENPORATH_CYCLING_GENES;BILBAN_B_CLL_LPL_DN;BURTON_ADIPOGENESIS_12;chr13q33;CRGAARNNNNCGA_UNKNOWN;CTCTAGA,MIR-526C,MIR-518F,MIR-526A;CTTGTAT,MIR-381;FEVR_CTNNB1_TA…	Alternativesplicing;Completeproteome;Nucleus;Phosphoprotein;Referenceproteome;Transcription;Transcriptionregulation							7	7	7	16.8	33.216	0	6.1874	46	0		+		-		1.76571	0.138286	-0.387214	-0.392764	-1.96357
P40121;E7ENU9;B8ZZL6;H7C0X8	P40121;E7ENU9;B8ZZL6	Macrophage-capping protein	CAPG	2963	2.18373e+07	1.70559e+07	1.76986e+07	1.3068e+07	1.64846e+07	2.42586e+07	5.7658e+06	2.99573e+06	2.67286e+06	1.99922e+07	1.81546e+07	1.72477e+07		actin filament capping;barbed-end actin filament capping;biological regulation;cell projection assembly;cell projection organization;cellular component assembly;cellular component assembly at cellular level;cellular component organization;cellular component organization at cellular level;cellular component organization or biogenesis;cellular component organization or biogenesis at cellular level;…		cell part;cytoplasm;cytoplasmic membrane-bounded vesicle;cytoplasmic part;cytoplasmic vesicle;cytoskeletal part;F-actin capping protein complex;intracellular membrane-bounded organelle;intracellular non-membrane-bounded organelle;intracellular organelle;intracellular organelle part;intracellular part;macromolecular complex;melanosome;membrane;membrane-bounded organelle;membrane-bounded vesicle;no…		Gelsolin	ACEVEDO_FGFR1_TARGETS_IN_PROSTATE_CANCER_MODEL_UP;ACTIN_CYTOSKELETON;ACTIN_CYTOSKELETON_ORGANIZATION_AND_BIOGENESIS;ACTIN_FILAMENT_BASED_PROCESS;ACTIN_POLYMERIZATION_AND_OR_DEPOLYMERIZATION;BASSO_CD40_SIGNALING_UP;BERENJENO_TRANSFORMED_BY_RHOA_UP;BROWN_MYELOID_CELL_DEVELOPMENT_UP;BRUINS_UVC_RESPONSE_VIA_TP53_GROUP_A;BURTON_ADIPOGENESIS_8;CELLULAR_MACROMOLECULE_METABOLIC_PROCESS;CELLULAR_PROTEIN_M…	3D-structure;Acetylation;Actin-binding;Actincapping;Alternativesplicing;Completeproteome;Cytoplasm;Directproteinsequencing;Nucleus;Phosphoprotein;Polymorphism;Referenceproteome;Repeat		Gelsolin_dom;Villin/Gelsolin	GELSOLIN			GEL	10	10	10	36.8	38.498	0	27.156	35	0		+		-		0.146774	0.84682	0.0726845	0.11168	0.291616
P13051;F5GYA2;Q68DM5	P13051;F5GYA2;Q68DM5	Uracil-DNA glycosylase	UNG;DKFZp781L1143	2570	1.75911e+07	2.15443e+07	1.81666e+07	1.83664e+07	1.81674e+07	2.08006e+07	3.96593e+06	2.21556e+06	4.77881e+06	2.47844e+07	1.41589e+07	9.52683e+06		base-excision repair;cellular macromolecule metabolic process;cellular metabolic process;cellular nitrogen compound metabolic process;cellular process;cellular response to stimulus;cellular response to stress;DNA metabolic process;DNA recombination;DNA repair;immune system process;interaction with host;interspecies interaction between organisms;macromolecule metabolic process;metabolic process;mu…	catalytic activity;DNA N-glycosylase activity;hydrolase activity;hydrolase activity, acting on glycosyl bonds;hydrolase activity, hydrolyzing N-glycosyl compounds;uracil DNA N-glycosylase activity	cell part;cytoplasmic part;intracellular membrane-bounded organelle;intracellular organelle;intracellular part;membrane-bounded organelle;mitochondrion;nucleus;organelle	Base excision repair;Primary immunodeficiency	UDG	AFFAR_YY1_TARGETS_DN;ATF2_S_UP.V1_UP;BAELDE_DIABETIC_NEPHROPATHY_DN;BASAKI_YBX1_TARGETS_UP;BASE_EXCISION_REPAIR;BENPORATH_CYCLING_GENES;BENPORATH_ES_1;BIOPOLYMER_METABOLIC_PROCESS;BLALOCK_ALZHEIMERS_DISEASE_UP;BLUM_RESPONSE_TO_SALIRASIB_UP;CCCNNGGGAR_V$OLF1_01;chr12q23;chr5p15;CHUANG_OXIDATIVE_STRESS_RESPONSE_DN;CREIGHTON_ENDOCRINE_THERAPY_RESISTANCE_1;CTCTGGA,MIR-520A,MIR-525;CYCLIN_D1_KE_.V1_DN…	3D-structure;Acetylation;Alternativesplicing;Completeproteome;Directproteinsequencing;Diseasemutation;DNAdamage;DNArepair;Glycosidase;Host-virusinteraction;Hydrolase;Mitochondrion;Nucleus;Phosphoprotein;Polymorphism;Referenceproteome		Ura_DNA_glycsylse;Uracil-DNA_glycosylase-like;Ura-DNA_Glyclase_AS		U_DNA_GLYCOSYLASE		UDG	21	21	21	67.4	34.645	0	323.31	198	0		+		-		0.0115749	0.990612	-0.000814641	-0.00386747	-0.0183937
E9PES6;E7ES08;E7EQU1;O15347	E9PES6;E7ES08;E7EQU1;O15347	High mobility group protein B3	HMGB3	1055	1.43015e+08	1.91411e+08	1.77782e+08	1.53874e+08	1.44126e+08	1.31101e+08	4.12258e+06	4.76981e+06	8.93971e+07	2.01149e+08	1.40049e+08	1.67885e+08		cellular macromolecule metabolic process;cellular metabolic process;cellular nitrogen compound metabolic process;cellular process;developmental process;DNA metabolic process;DNA recombination;macromolecule metabolic process;metabolic process;multicellular organismal development;multicellular organismal process;nitrogen compound metabolic process;nucleic acid metabolic process;nucleobase-containin…	binding;DNA bending activity;DNA binding;double-stranded DNA binding;nucleic acid binding;structure-specific DNA binding	cell part;chromosome;intracellular membrane-bounded organelle;intracellular non-membrane-bounded organelle;intracellular organelle;intracellular part;membrane-bounded organelle;non-membrane-bounded organelle;nucleus;organelle		DUF1898;HMG_box	ACTGTGA,MIR-27A,MIR-27B;AFFAR_YY1_TARGETS_DN;ALFANO_MYC_TARGETS;ATTACAT,MIR-380-3P;BENPORATH_CYCLING_GENES;BENPORATH_ES_1;BENPORATH_ES_CORE_NINE;BENPORATH_ES_CORE_NINE_CORRELATED;BERENJENO_TRANSFORMED_BY_RHOA_UP;BIDUS_METASTASIS_UP;BLALOCK_ALZHEIMERS_DISEASE_INCIPIENT_UP;BLALOCK_ALZHEIMERS_DISEASE_UP;BLUM_RESPONSE_TO_SALIRASIB_DN;BONOME_OVARIAN_CANCER_SURVIVAL_SUBOPTIMAL_DEBULKING;CACTGTG,MIR-128…	3D-structure;Chromosome;Completeproteome;DNA-binding;Nucleus;Polymorphism;Referenceproteome;Repeat		HMG_box_dom;HMG_boxA_CS		HMG_BOX_1;HMG_BOX_2		HMG	8	8	8	28.8	17.522	0	19.918	60	0						0.801125	0.409224	0.255417	0.247735	1.01978
B3KSI3;O15382;M0QZP4;M0QZ10;M0QXF9;M0R2K7	B3KSI3;O15382;M0QZP4;M0QZ10;M0QXF9	Branched-chain-amino-acid aminotransferase;Branched-chain-amino-acid aminotransferase, mitochondrial	BCAT2	717	2.33481e+07	3.1749e+06	2.80125e+06	2.2882e+07	1.76594e+07	1.95139e+07	4.47195e+06	3.55252e+06	2.31106e+07	2.69725e+07	1.67024e+07	2.21567e+07		amine biosynthetic process;amine catabolic process;amine metabolic process;biological regulation;biosynthetic process;branched chain family amino acid biosynthetic process;branched chain family amino acid catabolic process;branched chain family amino acid metabolic process;carboxylic acid biosynthetic process;carboxylic acid catabolic process;carboxylic acid metabolic process;catabolic process;ce…	branched-chain-amino-acid transaminase activity;catalytic activity;L-isoleucine transaminase activity;L-leucine transaminase activity;L-valine transaminase activity;transaminase activity;transferase activity;transferase activity, transferring nitrogenous groups	cell part;cytoplasmic part;intracellular membrane-bounded organelle;intracellular organelle;intracellular organelle lumen;intracellular organelle part;intracellular part;membrane-bounded organelle;membrane-enclosed lumen;mitochondrial matrix;mitochondrial part;mitochondrion;organelle;organelle lumen;organelle part	Pantothenate and CoA biosynthesis;Valine, leucine and isoleucine biosynthesis;Valine, leucine and isoleucine degradation	Aminotran_4	ACACTCC,MIR-122A;ACEVEDO_FGFR1_TARGETS_IN_PROSTATE_CANCER_MODEL_DN;ACEVEDO_LIVER_CANCER_UP;ACEVEDO_LIVER_TUMOR_VS_NORMAL_ADJACENT_TISSUE_UP;ALCALA_APOPTOSIS;BAUS_TFF2_TARGETS_UP;BLALOCK_ALZHEIMERS_DISEASE_UP;BONOME_OVARIAN_CANCER_SURVIVAL_SUBOPTIMAL_DEBULKING;BURTON_ADIPOGENESIS_6;CAIRO_PML_TARGETS_BOUND_BY_MYC_DN;CHESLER_BRAIN_HIGHEST_GENETIC_VARIANCE;CHESLER_BRAIN_QTL_CIS;chr19q13;CYTOPLASM;CYT…	3D-structure;Acetylation;Alternativesplicing;Amino-acidbiosynthesis;Aminotransferase;Branched-chainaminoacidbiosynthesis;Completeproteome;Cytoplasm;Mitochondrion;Polymorphism;Pyridoxalphosphate;Referenceproteome;Transferase;Transitpeptide		Aminotrans_IV;Aminotrans_IV_CS;B_amino_transII		AA_TRANSFER_CLASS_4	REACT_111217		5	5	5	23.3	39.915	0	23.615	22	0						0.81182	0.21029	-1.0342	-1.74897	-1.5944
Q92522	Q92522	Histone H1x	H1FX	4957	6.88767e+07	5.29072e+07	1.14016e+08	1.34214e+08	1.67864e+08	1.57238e+08	3.89242e+07	2.29119e+07	4.28761e+07	9.23893e+07	4.90767e+07	8.91026e+07		cellular component assembly;cellular component assembly at cellular level;cellular component organization;cellular component organization at cellular level;cellular component organization or biogenesis;cellular component organization or biogenesis at cellular level;cellular macromolecular complex assembly;cellular macromolecular complex subunit organization;cellular process;chromatin organization…	binding;DNA binding;nucleic acid binding	cell part;chromosomal part;intracellular membrane-bounded organelle;intracellular organelle;intracellular organelle part;intracellular part;macromolecular complex;membrane-bounded organelle;nucleosome;nucleus;organelle;organelle part;protein-DNA complex		Linker_histone	BLALOCK_ALZHEIMERS_DISEASE_UP;chr3q21;CONCANNON_APOPTOSIS_BY_EPOXOMICIN_DN;CTCNANGTGNY_UNKNOWN;DAZARD_RESPONSE_TO_UV_NHEK_UP;DAZARD_UV_RESPONSE_CLUSTER_G28;DAZARD_UV_RESPONSE_CLUSTER_G4;DELACROIX_RARG_BOUND_MEF;GAJATE_RESPONSE_TO_TRABECTEDIN_DN;GGGAGGRR_V$MAZ_Q6;GOBERT_OLIGODENDROCYTE_DIFFERENTIATION_UP;GSE12845_IGD_NEG_BLOOD_VS_PRE_GC_TONSIL_BCELL_UP;GSE12845_IGD_POS_BLOOD_VS_PRE_GC_TONSIL_BCELL…	3D-structure;Acetylation;Chromosome;Completeproteome;Directproteinsequencing;DNA-binding;Nucleus;Phosphoprotein;Referenceproteome	Nop56p-associated pre-rRNA complex	Histone_H1/H5;Histone_H5;WHTH_DNA-bd_dom	HISTONEH5	H15		H15	6	6	6	26.8	22.487	0	55.038	70	0						1.4166	0.11196	-0.961924	-1.03064	-2.3489
H3BTL1;Q9GZQ8;A6NCE7;H3BTE7;Q9H492	H3BTL1;Q9GZQ8;A6NCE7	Microtubule-associated proteins 1A/1B light chain 3B;Microtubule-associated proteins 1A/1B light chain 3 beta 2	MAP1LC3B;MAP1LC3B2	614	5.41921e+07	6.05752e+07	6.62291e+07	7.59373e+07	8.82232e+07	7.77775e+07	3.08621e+07	1.88249e+07	4.31894e+06	3.97688e+07	4.60432e+07	8.03636e+07		autophagic vacuole assembly;autophagy;catabolic process;cellular catabolic process;cellular component assembly;cellular component assembly at cellular level;cellular component organization;cellular component organization at cellular level;cellular component organization or biogenesis;cellular component organization or biogenesis at cellular level;cellular metabolic process;cellular process;metabo…	binding;lipid binding;phosphatidylethanolamine binding;phospholipid binding	autophagic vacuole;autophagic vacuole membrane;cell part;cytoplasmic part;cytoplasmic vesicle;cytoskeletal part;cytosol;endomembrane system;endosome;intracellular membrane-bounded organelle;intracellular organelle;intracellular organelle part;intracellular part;late endosome;macromolecular complex;membrane;membrane-bounded organelle;microtubule;organelle;organelle membrane;organelle part;protein …		Atg8	AAAGGGA,MIR-204,MIR-211;ACEVEDO_FGFR1_TARGETS_IN_PROSTATE_CANCER_MODEL_DN;BENPORATH_NANOG_TARGETS;BERENJENO_TRANSFORMED_BY_RHOA_DN;BILD_HRAS_ONCOGENIC_SIGNATURE;BLUM_RESPONSE_TO_SALIRASIB_UP;BOUDOUKHA_BOUND_BY_IGF2BP2;BOYLAN_MULTIPLE_MYELOMA_C_D_DN;BRUINS_UVC_RESPONSE_LATE;BURTON_ADIPOGENESIS_8;BUYTAERT_PHOTODYNAMIC_THERAPY_STRESS_UP;CASORELLI_ACUTE_PROMYELOCYTIC_LEUKEMIA_UP;CHIANG_LIVER_CANCER_S…	3D-structure;Alternativesplicing;Autophagy;Completeproteome;Cytoplasm;Cytoplasmicvesicle;Cytoskeleton;Lipoprotein;Membrane;Microtubule;Phosphoprotein;Referenceproteome;Ublconjugationpathway		Atg8_ubiquitin-like					6	6	6	66.7	9.0115	0	6.1815	39	0						1.76256	0.134817	-0.418676	-0.420348	-2.02788
Q5T657;H0YFL9;H0YH04;O75953;H0Y4S1;H7C5W0	Q5T657;H0YFL9;H0YH04;O75953;H0Y4S1;H7C5W0	DnaJ homolog subfamily B member 5	DNAJB5	1477	7.66838e+06	2.08356e+06	7.52105e+06	7.26912e+06	7.83867e+06	7.66648e+06	2.62583e+06	2.3559e+06	1.71352e+06	8.49799e+06	7.33846e+06	4.98218e+06		biological regulation;cellular macromolecule metabolic process;cellular metabolic process;cellular process;cellular protein metabolic process;macromolecule metabolic process;metabolic process;negative regulation of biological process;negative regulation of biosynthetic process;negative regulation of cellular biosynthetic process;negative regulation of cellular macromolecule biosynthetic process;n…		cell part;cytoplasmic part;cytosol;intracellular membrane-bounded organelle;intracellular organelle;intracellular part;membrane-bounded organelle;nucleus;organelle		DnaJ;DnaJ_C	AAANWWTGC_UNKNOWN;ACACTGG,MIR-199A,MIR-199B;AMUNDSON_RESPONSE_TO_ARSENITE;CACGTG_V$MYC_Q2;CACTTTG,MIR-520G,MIR-520H;CAGCTG_V$AP4_Q5;CAGGTA_V$AREB6_01;CAGGTG_V$E12_Q6;CAGTATT,MIR-200B,MIR-200C,MIR-429;CCAGGGG,MIR-331;CCTNTMAGA_UNKNOWN;CHEN_LVAD_SUPPORT_OF_FAILING_HEART_UP;chr9p;CTCAGGG,MIR-125B,MIR-125A;CTTTGA_V$LEF1_Q2;CTTTGT_V$LEF1_Q2;EIF4E_UP;GAGCTGG,MIR-337;GATTGGY_V$NFY_Q6_01;GEORGES_TARGETS_…	Alternativesplicing;Chaperone;Completeproteome;Referenceproteome		DnaJ_C;DnaJ_domain;DnaJ_domain_CS;HSP40/DnaJ_pept-bd	JDOMAIN	DNAJ_1;DNAJ_2		DnaJ	2	2	2	17.4	17.195	0.0014438	2.4856	9	0		+		-		0.425509	0.502734	-0.398887	-0.620682	-0.85866
P02794;G3V192;G3V1D1;E9PPQ4;E9PRK8;E9PKY7;E9PQR3;E9PKM5;E9PK45	P02794;G3V192;G3V1D1	Ferritin heavy chain;Ferritin heavy chain, N-terminally processed;Ferritin	FTH1	2359	7.27518e+06	3.78641e+07	4.81841e+07	3.06127e+07	3.03066e+07	4.38683e+07	3.95776e+06	8.11937e+06	8.13872e+06	3.23705e+07	1.36939e+07	2.66248e+07		biological regulation;cation homeostasis;cation transport;cellular cation homeostasis;cellular chemical homeostasis;cellular component organization;cellular component organization or biogenesis;cellular homeostasis;cellular ion homeostasis;cellular iron ion homeostasis;cellular membrane organization;cellular metal ion homeostasis;cellular process;chemical homeostasis;establishment of localization…	binding;catalytic activity;cation binding;ferric iron binding;ferroxidase activity;ion binding;iron ion binding;metal ion binding;oxidoreductase activity;oxidoreductase activity, oxidizing metal ions;oxidoreductase activity, oxidizing metal ions, oxygen as acceptor;transition metal ion binding	cell part;cytoplasmic part;cytosol;ferritin complex;intracellular ferritin complex;intracellular part;macromolecular complex;protein complex	Mineral absorption;Porphyrin and chlorophyll metabolism	Ferritin	ADDYA_ERYTHROID_DIFFERENTIATION_BY_HEMIN;BANDRES_RESPONSE_TO_CARMUSTIN_MGMT_48HR_DN;BEIER_GLIOMA_STEM_CELL_DN;BENPORATH_MYC_MAX_TARGETS;BLALOCK_ALZHEIMERS_DISEASE_UP;BOUDOUKHA_BOUND_BY_IGF2BP2;BOYAULT_LIVER_CANCER_SUBCLASS_G3_UP;BUYTAERT_PHOTODYNAMIC_THERAPY_STRESS_UP;CAIRO_PML_TARGETS_BOUND_BY_MYC_DN;CATION_HOMEOSTASIS;CAVARD_LIVER_CANCER_MALIGNANT_VS_BENIGN;CELL_PROLIFERATION_GO_0008283;CELLULA…	3D-structure;Completeproteome;Iron;Ironstorage;Metal-binding;Oxidoreductase;Phosphoprotein;Referenceproteome		Ferritin;Ferritin_CS;Ferritin_DPS_dom;Ferritin-like_diiron;Ferritin-like_SF;Ferritin-rel		FERRITIN_1;FERRITIN_2;FERRITIN_LIKE	REACT_11123;REACT_15518		11	11	11	58.5	21.225	0	72.487	84	0		+		-		0.243145	0.696735	-0.167159	-0.538834	-0.552713
D6RIE3;H0UI06;P14406;D6R9C3;D6RGV5	D6RIE3;H0UI06;P14406;D6R9C3;D6RGV5	Cytochrome c oxidase subunit 7A2, mitochondrial	COX7A2	1008	8.99001e+06	7.54705e+06	1.13984e+08	1.91426e+08	1.19975e+08	1.7185e+08	3.55919e+08	1.70254e+08	1.75912e+08	1.61456e+08	2.9229e+08	3.05563e+08			catalytic activity;cation transmembrane transporter activity;cytochrome-c oxidase activity;electron carrier activity;heme-copper terminal oxidase activity;hydrogen ion transmembrane transporter activity;inorganic cation transmembrane transporter activity;ion transmembrane transporter activity;monovalent inorganic cation transmembrane transporter activity;oxidoreductase activity;oxidoreductase act…	cell part;cytoplasmic part;intracellular organelle part;intracellular part;membrane part;mitochondrial membrane part;mitochondrial part;mitochondrial respiratory chain;organelle part;respiratory chain	Alzheimer's disease;Cardiac muscle contraction;Huntington's disease;Oxidative phosphorylation;Parkinson's disease	COX7a	ACEVEDO_LIVER_TUMOR_VS_NORMAL_ADJACENT_TISSUE_UP;BARIS_THYROID_CANCER_UP;BECKER_TAMOXIFEN_RESISTANCE_DN;BLALOCK_ALZHEIMERS_DISEASE_DN;BURTON_ADIPOGENESIS_6;chr6q14;DAZARD_RESPONSE_TO_UV_NHEK_UP;DAZARD_UV_RESPONSE_CLUSTER_G1;FAELT_B_CLL_WITH_VH3_21_DN;GGAANCGGAANY_UNKNOWN;GSE10856_CTRL_VS_TNFRSF6B_IN_MACROPHAGE_DN;GSE1432_1H_VS_6H_IFNG_MICROGLIA_UP;GSE1460_DP_THYMOCYTE_VS_NAIVE_CD4_TCELL_CORD_BLOO…	Completeproteome;Directproteinsequencing;Membrane;Mitochondrion;Mitochondrioninnermembrane;Polymorphism;Referenceproteome;Transitpeptide		Cyt_c_oxidase_su7a					4	4	4	34.1	10.264	0	11.907	82	0						1.09983	0.12629	-1.88848	-2.99843	-2.16976
Q9P287	Q9P287	BRCA2 and CDKN1A-interacting protein	BCCIP	6028	1.04628e+08	8.21122e+07	7.14691e+07	7.58841e+07	8.16517e+07	9.12288e+07	3.63307e+06	8.12091e+07	4.08803e+06	9.60745e+07	1.272e+08	1.36944e+08		biological regulation;cell cycle;cell differentiation;cellular developmental process;cellular macromolecule metabolic process;cellular metabolic process;cellular nitrogen compound metabolic process;cellular process;cellular response to stimulus;cellular response to stress;developmental process;DNA metabolic process;DNA repair;macromolecule metabolic process;metabolic process;neuroendocrine cell d…	enzyme regulator activity;kinase regulator activity	cell part;cyclin-dependent protein kinase holoenzyme complex;intracellular organelle part;intracellular part;macromolecular complex;nuclear cyclin-dependent protein kinase holoenzyme complex;nuclear part;organelle part;protein complex		BCIP	ACTGAAA,MIR-30A-3P,MIR-30E-3P;ALONSO_METASTASIS_UP;CAIRO_HEPATOBLASTOMA_CLASSES_UP;CELL_CYCLE_GO_0007049;CHANG_CORE_SERUM_RESPONSE_UP;chr10q25;DANG_BOUND_BY_MYC;GARY_CD5_TARGETS_DN;GRAESSMANN_APOPTOSIS_BY_DOXORUBICIN_DN;GRAESSMANN_RESPONSE_TO_MC_AND_DOXORUBICIN_DN;GSE10856_CTRL_VS_TNFRSF6B_IN_MACROPHAGE_DN;GSE11864_CSF1_PAM3CYS_VS_CSF1_IFNG_PAM3CYS_IN_MAC_UP;GSE11924_TFH_VS_TH17_CD4_TCELL_DN;GSE1…	Alternativesplicing;Cellcycle;Completeproteome;DNAdamage;DNArepair;Nucleus;Phosphoprotein;Polymorphism;Referenceproteome	Emerin complex 25	BCP1_family					7	7	7	33.1	35.979	0	35.048	215	0						0.0786501	0.927323	0.0537594	0.0397809	0.142957
P09429;Q5T7C4;B2RPK0;P23497	P09429;Q5T7C4	High mobility group protein B1	HMGB1	2472	1.71329e+08	2.04126e+08	1.29114e+08	1.24391e+08	1.35816e+08	1.83384e+08	1.5512e+07	5.0785e+07	3.89191e+07	1.59844e+08	1.09876e+08	1.93145e+08		anatomical structure development;anatomical structure homeostasis;base-excision repair, DNA ligation;biological regulation;biosynthetic process;catabolic process;cell activation;cell chemotaxis;cell migration;cell motility;cell projection organization;cell surface receptor linked signaling pathway;cellular biosynthetic process;cellular catabolic process;cellular component movement;cellular compon…	binding;calcium-dependent protein kinase regulator activity;chemoattractant activity;cytokine activity;damaged DNA binding;DNA bending activity;DNA binding;double-stranded DNA binding;enzyme activator activity;enzyme regulator activity;kinase activator activity;kinase regulator activity;nucleic acid binding;nucleic acid binding transcription factor activity;protein binding;protein binding transcr…	cell part;cell projection;cell surface;chromosome;condensed chromosome;cytoplasm;extracellular region part;extracellular space;intracellular membrane-bounded organelle;intracellular non-membrane-bounded organelle;intracellular organelle;intracellular organelle part;intracellular part;membrane-bounded organelle;neuron projection;non-membrane-bounded organelle;nuclear body;nuclear part;nuclear peri…	Base excision repair	DUF1898;HMG_box;SAND;Sp100	AACTTT_UNKNOWN;ACACTAC,MIR-142-3P;ACEVEDO_LIVER_CANCER_UP;AFFAR_YY1_TARGETS_DN;AGCGCAG,MIR-191;AMBROSINI_FLAVOPIRIDOL_TREATMENT_TP53;AMUNDSON_GENOTOXIC_SIGNATURE;ANTI_APOPTOSIS;APOPTOSIS_GO;BAELDE_DIABETIC_NEPHROPATHY_DN;BASE_EXCISION_REPAIR;BASSO_B_LYMPHOCYTE_NETWORK;BCAT_BILD_ET_AL_UP;BIOCARTA_DNAFRAGMENT_PATHWAY;BIOCARTA_PML_PATHWAY;BIOPOLYMER_METABOLIC_PROCESS;BLALOCK_ALZHEIMERS_DISEASE_UP;BL…	3D-structure;Acetylation;Alternativesplicing;Chromosome;Coiledcoil;Completeproteome;Cytoplasm;Directproteinsequencing;DNA-binding;Host-virusinteraction;Isopeptidebond;Nucleus;Phosphoprotein;Polymorphism;Referenceproteome;Repeat;Transcription;Transcriptionregulation;Ublconjugation	Casein kinase II-HMG1 complex;HMGB1-HMGB2-HSC70-ERP60-GAPDH complex	HMG_box_dom;HMG_boxA_CS;SAND_dom;SAND_dom-like;Sp100		HMG_BOX_1;HMG_BOX_2;HSR;SAND	REACT_578;REACT_6900	HMG;SAND	13	13	11	35.3	24.893	0	71.311	179	0		+		-		0.284822	0.72022	0.185824	0.181159	0.508133
Q9BTZ2;F5GWZ1;P0CG22	Q9BTZ2;F5GWZ1	Dehydrogenase/reductase SDR family member 4	DHRS4	5427	3.92552e+07	2.87889e+07	2.14001e+07	1.50471e+07	2.53183e+07	8.49227e+06	4.23835e+06	3.09753e+06	2.03163e+06	2.08174e+07	2.51508e+07	2.03032e+07		alcohol metabolic process;cellular component assembly;cellular component organization;cellular component organization or biogenesis;cellular ketone metabolic process;cellular metabolic process;cellular process;lipid metabolic process;macromolecular complex assembly;macromolecular complex subunit organization;metabolic process;oxidation-reduction process;primary metabolic process;protein complex a…	3-keto sterol reductase activity;alcohol dehydrogenase [NAD(P)+] activity;carbonyl reductase (NADPH) activity;catalytic activity;oxidoreductase activity;oxidoreductase activity, acting on CH-OH group of donors;oxidoreductase activity, acting on NADH or NADPH;oxidoreductase activity, acting on NADH or NADPH, quinone or similar compound as acceptor;oxidoreductase activity, acting on the CH-OH group…	cell part;cytoplasmic part;intracellular membrane-bounded organelle;intracellular organelle;intracellular organelle part;intracellular part;membrane;membrane-bounded organelle;microbody;microbody membrane;microbody part;mitochondrion;nucleus;organelle;organelle membrane;organelle part;peroxisomal membrane;peroxisomal part	Peroxisome;Retinol metabolism	adh_short	AAAYRNCTG_UNKNOWN;chr14q11;CYTOPLASM;CYTOPLASMIC_PART;ELECTRON_TRANSPORT_GO_0006118;GENERATION_OF_PRECURSOR_METABOLITES_AND_ENERGY;GRAESSMANN_APOPTOSIS_BY_DOXORUBICIN_DN;GSE14308_NAIVE_CD4_TCELL_VS_INDUCED_TREG_DN;GSE14308_TH1_VS_NAIVE_CD4_TCELL_DN;GSE14308_TH1_VS_TH17_DN;GSE1448_CTRL_VS_ANTI_VBETA5_DP_THYMOCYTE_UP;GSE24142_DN2_VS_DN3_THYMOCYTE_ADULT_UP;GSE26669_CD4_VS_CD8_TCELL_IN_MLR_UP;GSE2778…	3D-structure;Alternativesplicing;Completeproteome;NADP;Nucleus;Oxidoreductase;Peroxisome;Phosphoprotein;Polymorphism;Referenceproteome		DH_sc/Rdtase_SDR;DHRS2/4;Glc/ribitol_DH;NAD(P)-bd_dom;Sc_DH/Rdtase_CS	GDHRDH;SDRFAMILY	ADH_SHORT			4	4	4	11.2	29.537	0	8.3281	35	0		+		-		0.864355	0.214015	0.8724	0.967373	1.55888
Q9BUB7;D4PHA6	Q9BUB7	Transmembrane protein 70, mitochondrial	TMEM70	5434	3.29539e+07	4.359e+06	3.52454e+07	4.28919e+06	3.44701e+07	4.61047e+07	4.29485e+06	5.72525e+06	2.3648e+07	6.09954e+07	2.49918e+07	2.36508e+07		cellular component assembly;cellular component assembly at cellular level;cellular component organization;cellular component organization at cellular level;cellular component organization or biogenesis;cellular component organization or biogenesis at cellular level;cellular macromolecular complex assembly;cellular macromolecular complex subunit organization;cellular process;cellular protein compl…		cell part;cytoplasmic part;integral to membrane;integral to mitochondrial membrane;integral to organelle membrane;intracellular organelle part;intracellular part;intrinsic to membrane;intrinsic to organelle membrane;membrane;membrane part;mitochondrial inner membrane;mitochondrial membrane;mitochondrial membrane part;mitochondrial part;organelle inner membrane;organelle membrane;organelle part		DUF1301	AGGAAGC,MIR-516-3P;BOQUEST_STEM_CELL_DN;CAGTATT,MIR-200B,MIR-200C,MIR-429;CHANDRAN_METASTASIS_UP;CHANGOLKAR_H2AFY_TARGETS_UP;chr8q21;DODD_NASOPHARYNGEAL_CARCINOMA_DN;GGTGAAG,MIR-412;GSE14308_INDUCED_VS_NATURAL_TREG_UP;GSE15215_CD2_POS_VS_NEG_PDC_DN;GSE15324_NAIVE_VS_ACTIVATED_CD8_TCELL_DN;GSE15659_CD45RA_NEG_CD4_TCELL_VS_RESTING_TREG_DN;GSE15659_NAIVE_CD4_TCELL_VS_RESTING_TREG_DN;GSE15659_RESTING…	Alternativesplicing;Completeproteome;Membrane;Mitochondrion;Mitochondrioninnermembrane;Polymorphism;Referenceproteome;Transitpeptide;Transmembrane;Transmembranehelix		DUF1301_TMEM70					5	5	5	26.9	28.969	0	17.771	16	0						0.032983	0.960365	-0.226013	-0.143029	-0.0914581
P36639;C9J361	P36639	7,8-dihydro-8-oxoguanine triphosphatase	NUDT1	2940	5.52645e+07	4.89597e+07	2.529e+07	4.7796e+07	7.32486e+07	5.6355e+07	1.71019e+07	4.16403e+07	2.05595e+07	5.22434e+07	1.07075e+08	5.51139e+07		2'-deoxyribonucleotide metabolic process;ATP catabolic process;ATP metabolic process;catabolic process;cell communication;cellular catabolic process;cellular macromolecule metabolic process;cellular metabolic process;cellular nitrogen compound catabolic process;cellular nitrogen compound metabolic process;cellular process;cellular response to external stimulus;cellular response to extracellular s…	8-oxo-7,8-dihydrodeoxyguanosine triphosphate pyrophosphatase activity;8-oxo-7,8-dihydroguanosine triphosphate pyrophosphatase activity;ATP diphosphatase activity;binding;catalytic activity;cation binding;GTPase activity;hydrolase activity;hydrolase activity, acting on acid anhydrides;hydrolase activity, acting on acid anhydrides, in phosphorus-containing anhydrides;ion binding;metal ion binding;n…	cell part;cytoplasmic part;cytosol;intracellular membrane-bounded organelle;intracellular organelle;intracellular organelle lumen;intracellular organelle part;intracellular part;membrane-bounded organelle;membrane-enclosed lumen;mitochondrial matrix;mitochondrial part;nucleus;organelle;organelle lumen;organelle part		NUDIX	ACEVEDO_LIVER_TUMOR_VS_NORMAL_ADJACENT_TISSUE_UP;BENPORATH_ES_1;BORCZUK_MALIGNANT_MESOTHELIOMA_UP;BUYTAERT_PHOTODYNAMIC_THERAPY_STRESS_DN;CASORELLI_ACUTE_PROMYELOCYTIC_LEUKEMIA_DN;CHANG_CORE_SERUM_RESPONSE_UP;chr7p22;CONCANNON_APOPTOSIS_BY_EPOXOMICIN_DN;DODD_NASOPHARYNGEAL_CARCINOMA_DN;FRASOR_RESPONSE_TO_SERM_OR_FULVESTRANT_DN;GCNP_SHH_UP_LATE.V1_DN;GNF2_ANP32B;GRAHAM_CML_DIVIDING_VS_NORMAL_QUIES…	3D-structure;Alternativeinitiation;Completeproteome;Cytoplasm;Directproteinsequencing;Hydrolase;Magnesium;Metal-binding;Mitochondrion;Nucleus;Polymorphism;Referenceproteome;RNA-binding;Transitpeptide		Nudix_hydrolase;NUDIX_hydrolase_CS;NUDIX_hydrolase_dom;NUDIX_hydrolase_dom-like;OxG-triPHTase	8OXTPHPHTASE;NUDIXFAMILY	NUDIX;NUDIX_BOX	REACT_111217		7	7	7	29.4	22.519	0	9.525	52	0						0.576003	0.403023	-0.453893	-0.50924	-1.03154
Q70UQ0	Q70UQ0	Inhibitor of nuclear factor kappa-B kinase-interacting protein	IKBIP	4411	4.34698e+06	3.68948e+06	5.53031e+06	4.10553e+07	3.71594e+07	4.94502e+07	3.42709e+07	5.10562e+07	4.55362e+07	1.09851e+06	1.01438e+07	3.98328e+07		biological regulation;induction of apoptosis;induction of programmed cell death;positive regulation of apoptosis;positive regulation of biological process;positive regulation of cell death;positive regulation of cellular process;positive regulation of programmed cell death;regulation of apoptosis;regulation of biological process;regulation of cell death;regulation of cellular process;regulation o…		cell part;cytoplasmic part;endoplasmic reticulum;endoplasmic reticulum membrane;endoplasmic reticulum part;integral to membrane;intracellular membrane-bounded organelle;intracellular organelle;intracellular organelle part;intracellular part;intrinsic to membrane;membrane;membrane part;membrane-bounded organelle;organelle;organelle membrane;organelle part			APOPTOSIS_GO;BRUINS_UVC_RESPONSE_LATE;CELL_DEVELOPMENT;CHARAFE_BREAST_CANCER_LUMINAL_VS_MESENCHYMAL_DN;chr12q23;COLDREN_GEFITINIB_RESISTANCE_UP;CYTOPLASM;CYTOPLASMIC_PART;DAIRKEE_TERT_TARGETS_UP;DODD_NASOPHARYNGEAL_CARCINOMA_DN;ENDOPLASMIC_RETICULUM;GARY_CD5_TARGETS_DN;GAVIN_FOXP3_TARGETS_CLUSTER_P3;GOTTWEIN_TARGETS_OF_KSHV_MIR_K12_11;GRAESSMANN_APOPTOSIS_BY_DOXORUBICIN_UP;GRAESSMANN_RESPONSE_TO_…	Alternativesplicing;Coiledcoil;Completeproteome;Endoplasmicreticulum;Glycoprotein;Membrane;Phosphoprotein;Polymorphism;Referenceproteome;Transmembrane;Transmembranehelix		Inh_kappa-B_kinase-int					10	10	10	24.6	39.309	0	45.237	40	0	+		-			4.00408	0	-3.23421	-3.24409	-10.5257
A0A087WYP2;Q8IZQ5;H0YE28	A0A087WYP2;Q8IZQ5;H0YE28	Selenoprotein H	C11orf31;SELH	115	8.44025e+07	4.1036e+07	6.60624e+07	7.69169e+07	8.18455e+07	7.31507e+07	7.50196e+06	2.42747e+07	2.31231e+07	9.17946e+07	3.83307e+07	3.49912e+07		biological regulation;cell redox homeostasis;cellular homeostasis;cellular process;homeostatic process;regulation of biological process;regulation of biological quality;regulation of cellular process	binding;selenium binding			Rdx		Acetylation;Completeproteome;Redox-activecenter;Referenceproteome;Selenocysteine		Selenoprotein_Rdx-typ;Thioredoxin-like_fold					6	6	6	32.2	13.303	0	8.8067	45	0						0.471642	0.525147	-0.276233	-0.336356	-0.822369
A0A3B3IRV5;Q9NRV9;F5GWX2;H0YG71	A0A3B3IRV5;Q9NRV9;F5GWX2	Heme-binding protein 1	HEBP1	535	4.55844e+07	4.24876e+07	4.11607e+07	6.05805e+06	3.13512e+07	3.58592e+07	2.39781e+06	1.15096e+07	3.24081e+06	4.01169e+07	2.56318e+07	4.39648e+07		circadian rhythm;rhythmic process	binding;cation binding;heme binding;ion binding;iron ion binding;metal ion binding;tetrapyrrole binding;transition metal ion binding	cell part;cytoplasmic part;cytosol;extracellular region;intracellular membrane-bounded organelle;intracellular organelle;intracellular part;membrane-bounded organelle;mitochondrion;organelle		SOUL	AACTTT_UNKNOWN;AKT_UP.V1_DN;BAUS_TFF2_TARGETS_DN;BENPORATH_MYC_MAX_TARGETS;BERENJENO_TRANSFORMED_BY_RHOA_DN;BROWN_MYELOID_CELL_DEVELOPMENT_UP;BURTON_ADIPOGENESIS_9;CAGGTA_V$AREB6_01;chr12p13;CHYLA_CBFA2T3_TARGETS_DN;CIRCADIAN_RHYTHM;CRX_NRL_DN.V1_DN;DAVICIONI_TARGETS_OF_PAX_FOXO1_FUSIONS_UP;DIAZ_CHRONIC_MEYLOGENOUS_LEUKEMIA_UP;EGFR_UP.V1_DN;ENK_UV_RESPONSE_EPIDERMIS_DN;GCANCTGNY_V$MYOD_Q6;GNF2_AN…	Completeproteome;Cytoplasm;Polymorphism;Referenceproteome		Reg_factor_effector_bac;SOUL_haem-bd			REACT_111102		4	4	4	24.6	23.069	0	4.3047	19	0		+		-		0.64725	0.291962	0.818708	1.18302	1.27772
Q9UHA4	Q9UHA4	Ragulator complex protein LAMTOR3	LAMTOR3	6108	2.61608e+07	9.72358e+06	2.58738e+07	3.12433e+07	3.64266e+07	4.51709e+07	7.40735e+07	3.66519e+07	3.10906e+07	8.52515e+07	9.60866e+07	9.71071e+07		biological regulation;cellular localization;cellular macromolecule localization;cellular process;cellular protein localization;cellular response to acid;cellular response to amine stimulus;cellular response to amino acid stimulus;cellular response to chemical stimulus;cellular response to endogenous stimulus;cellular response to organic nitrogen;cellular response to organic substance;cellular res…		cell part;cytoplasmic part;endosomal part;intracellular organelle part;intracellular part;macromolecular complex;membrane part;organelle part;protein complex;Ragulator complex	MAPK signaling pathway	MAPKK1_Int	ACEVEDO_LIVER_CANCER_UP;AMUNDSON_RESPONSE_TO_ARSENITE;BLALOCK_ALZHEIMERS_DISEASE_DN;BUYTAERT_PHOTODYNAMIC_THERAPY_STRESS_UP;CAGGTA_V$AREB6_01;chr4q24;DIAZ_CHRONIC_MEYLOGENOUS_LEUKEMIA_UP;DOUGLAS_BMI1_TARGETS_UP;GCM_HBP1;GSE10239_MEMORY_VS_DAY4.5_EFF_CD8_TCELL_DN;GSE10239_MEMORY_VS_KLRG1HIGH_EFF_CD8_TCELL_DN;GSE10239_MEMORY_VS_KLRG1INT_EFF_CD8_TCELL_DN;GSE10239_NAIVE_VS_MEMORY_CD8_TCELL_UP;GSE1348…	3D-structure;Alternativesplicing;Completeproteome;Endosome;Membrane;Referenceproteome	Mp1-p14 scaffolding complex;p14-Mp1-ERK2 complex;p14-Mp1-MEK1 complex	LAMTOR3					3	3	3	49.2	13.623	0	21.679	39	0						0.927986	0.185554	-0.869587	-0.988492	-1.6535
Q96PY5;C9IZY8;F8W1F5;Q8IVF7;O95466	Q96PY5;C9IZY8	Formin-like protein 2	FMNL2	5242	1.27675e+07	1.41005e+07	1.12661e+07	1.49868e+07	1.72945e+07	1.73984e+07	5.65342e+06	4.22423e+06	3.56592e+06	1.33735e+07	1.31046e+07	1.02928e+07		actin cytoskeleton organization;actin filament severing;actin filament-based process;biological regulation;cell migration;cell motility;cellular component movement;cellular component organization;cellular component organization at cellular level;cellular component organization or biogenesis;cellular component organization or biogenesis at cellular level;cellular process;cortical actin cytoskeleto…	actin binding;actin filament binding;binding;cytoskeletal protein binding;enzyme binding;GTPase activating protein binding;GTPase binding;protein binding;Rac GTPase binding;Ras GTPase binding;Rho GTPase binding;small GTPase binding	bleb;cell cortex;cell part;cell projection;cytoplasm;cytoplasmic membrane-bounded vesicle;cytoplasmic part;cytoplasmic vesicle;cytosol;endocytic vesicle;intracellular membrane-bounded organelle;intracellular organelle;intracellular part;membrane;membrane-bounded organelle;membrane-bounded vesicle;organelle;phagocytic vesicle;plasma membrane;vesicle		Drf_FH3;Drf_GBD;FH2	AAAYRNCTG_UNKNOWN;AACGGTT,MIR-451;AACTTT_UNKNOWN;AAGCAAT,MIR-137;ACACTAC,MIR-142-3P;ACEVEDO_FGFR1_TARGETS_IN_PROSTATE_CANCER_MODEL_UP;AGGCACT,MIR-515-3P;APPIERTO_RESPONSE_TO_FENRETINIDE_DN;ATGTACA,MIR-493;CAGGTG_V$E12_Q6;CATTTCA,MIR-203;CHARAFE_BREAST_CANCER_LUMINAL_VS_BASAL_DN;CHARAFE_BREAST_CANCER_LUMINAL_VS_MESENCHYMAL_DN;CHEN_METABOLIC_SYNDROM_NETWORK;CHIANG_LIVER_CANCER_SUBCLASS_PROLIFERATIO…	Alternativesplicing;Cellmembrane;Cellprojection;Completeproteome;Cytoplasm;Cytoplasmicvesicle;Lipoprotein;Membrane;Myristate;Phosphoprotein;Polymorphism;Referenceproteome		Actin-bd_FH2/DRF_autoreg;ARM-type_fold;Diaphanous_autoregulatory;Drf_FH3;Drf_GTPase-bd;FH2_actin-bd;GTPase-bd/formin_homology_3;Wilms_tumour	WILMSTUMOUR	DAD;FH2;GBD_FH3		FH2	10	10	10	10.6	123.32	0.0099771	1.1337	22	0		+		-		1.51571	0.16227	-0.381575	-0.384251	-1.76953
Q9Y5Y2;H3BRK5;B7Z6P0;H3BMW1;H3BQR2;H3BNF0;H3BNS4	Q9Y5Y2;H3BRK5;B7Z6P0;H3BMW1;H3BQR2;H3BNF0	Cytosolic Fe-S cluster assembly factor NUBP2	NUBP2	6438	1.74889e+07	3.06172e+07	4.23046e+06	3.10627e+07	8.93445e+06	2.10962e+07	6.1837e+07	4.49296e+06	6.20332e+06	2.8931e+07	1.13711e+08	7.78262e+07		metabolic process;small molecule metabolic process	4 iron, 4 sulfur cluster binding;adenyl nucleotide binding;adenyl ribonucleotide binding;ATP binding;binding;cation binding;ion binding;iron-sulfur cluster binding;metal cluster binding;metal ion binding;nucleotide binding;purine nucleotide binding;purine ribonucleoside triphosphate binding;purine ribonucleotide binding;ribonucleotide binding	cell part;cytoplasm;cytoplasmic part;cytoskeletal part;intracellular membrane-bounded organelle;intracellular organelle;intracellular organelle part;intracellular part;membrane-bounded organelle;microtubule organizing center;nucleus;organelle;organelle part		AAA_31;CbiA;ParA	AMIT_EGF_RESPONSE_20_MCF10A;BENPORATH_MYC_MAX_TARGETS;chr16p13;DAIRKEE_TERT_TARGETS_UP;DANG_BOUND_BY_MYC;GATTGGY_V$NFY_Q6_01;GGGCGGR_V$SP1_Q6;GSE10463_CD40L_AND_VA347_VS_CD40L_IN_DC_DN;GSE1460_DP_THYMOCYTE_VS_THYMIC_STROMAL_CELL_UP;GSE17721_LPS_VS_CPG_1H_BMDM_UP;GSE17721_LPS_VS_GARDIQUIMOD_12H_BMDM_UP;GSE17721_LPS_VS_PAM3CSK4_12H_BMDM_UP;GSE17721_LPS_VS_PAM3CSK4_16H_BMDM_UP;GSE17721_PAM3CSK4_VS_G…	4Fe-4S;Acetylation;ATP-binding;Completeproteome;Cytoplasm;Cytoskeleton;Directproteinsequencing;Iron;Iron-sulfur;Metal-binding;Nucleotide-binding;Nucleus;Polymorphism;Referenceproteome		AAA_dom;ATPase-like_ParA/MinD;CobQ/CobB/MinD/ParA_Nub-bd_dom;Mrp_CS;P-loop_NTPase		MRP			4	4	4	28	28.825	0	14.086	32	0						0.17245	0.769905	-0.223193	-0.456647	-0.414312
O95298;E9PM14;A0A087WUM3;E9PQ53;E9PRJ5;E9PRQ4;A0A087WY27	O95298;E9PM14;A0A087WUM3;E9PQ53;E9PRJ5	NADH dehydrogenase [ubiquinone] 1 subunit C2;NADH dehydrogenase [ubiquinone] 1 subunit C2, isoform 2	NDUFC2;KCTD14;NDUFC2-KCTD14	2260	2.23424e+07	6.28392e+06	2.09509e+07	1.77504e+07	2.59724e+06	1.74554e+07	3.5989e+06	8.45118e+06	2.94269e+06	4.69395e+07	8.42401e+06	1.41722e+07		cellular metabolic process;cellular process;electron transport chain;generation of precursor metabolites and energy;metabolic process;mitochondrial electron transport, NADH to ubiquinone;oxidation-reduction process;respiratory electron transport chain;small molecule metabolic process	catalytic activity;NADH dehydrogenase (quinone) activity;NADH dehydrogenase (ubiquinone) activity;NADH dehydrogenase activity;oxidoreductase activity;oxidoreductase activity, acting on NADH or NADPH;oxidoreductase activity, acting on NADH or NADPH, quinone or similar compound as acceptor	cell part;cytoplasmic part;integral to membrane;intracellular organelle part;intracellular part;intrinsic to membrane;macromolecular complex;membrane;membrane part;mitochondrial inner membrane;mitochondrial membrane;mitochondrial membrane part;mitochondrial part;mitochondrial respiratory chain complex I;NADH dehydrogenase complex;organelle inner membrane;organelle membrane;organelle part;protein …	Alzheimer's disease;Huntington's disease;Oxidative phosphorylation;Parkinson's disease	NDUF_C2	BLALOCK_ALZHEIMERS_DISEASE_DN;chr11q14;CTTTGA_V$LEF1_Q2;CYTOPLASM;DIAZ_CHRONIC_MEYLOGENOUS_LEUKEMIA_UP;GSE11864_UNTREATED_VS_CSF1_IFNG_IN_MAC_DN;GSE13484_12H_UNSTIM_VS_YF17D_VACCINE_STIM_PBMC_UP;GSE1460_CORD_VS_ADULT_BLOOD_NAIVE_CD4_TCELL_UP;GSE17721_0.5H_VS_12H_LPS_BMDM_UP;GSE17721_0.5H_VS_12H_POLYIC_BMDM_UP;GSE17721_12H_VS_24H_POLYIC_BMDM_DN;GSE17721_4_VS_24H_GARDIQUIMOD_BMDM_DN;GSE17721_CTRL_V…	Alternativesplicing;Completeproteome;Electrontransport;Membrane;Mitochondrion;Mitochondrioninnermembrane;Polymorphism;Referenceproteome;Respiratorychain;Ribosomalframeshifting;Transmembrane;Transmembranehelix;Transport	Respiratory chain complex I (beta subunit) mitochondrial;Respiratory chain complex I (holoenzyme), mitochondrial	NADH-UbQ_OxRdtase_b14.5b_su			REACT_111217		8	8	8	50.4	14.187	0.00019414	3.7112	31	0						0.221893	0.712571	0.391174	0.623318	0.521193
Q14019;H3BT58	Q14019;H3BT58	Coactosin-like protein	COTL1	3757	1.02273e+08	1.33246e+08	9.65362e+07	9.94969e+07	1.25493e+08	1.29051e+08	6.35477e+07	1.73504e+08	5.88439e+07	1.5818e+08	6.10517e+08	2.03041e+08		defense response;defense response to fungus;multi-organism process;response to biotic stimulus;response to fungus;response to other organism;response to stimulus;response to stress	actin binding;binding;cytoskeletal protein binding;protein binding	cell part;cytoplasm;cytoskeleton;intracellular;intracellular non-membrane-bounded organelle;intracellular organelle;intracellular organelle part;intracellular part;membrane;non-membrane-bounded organelle;nuclear membrane;nuclear part;organelle;organelle membrane;organelle part		Cofilin_ADF	ACEVEDO_FGFR1_TARGETS_IN_PROSTATE_CANCER_MODEL_UP;ACTIN_BINDING;BASAKI_YBX1_TARGETS_UP;BCAT_GDS748_UP;BENPORATH_NANOG_TARGETS;BLALOCK_ALZHEIMERS_DISEASE_INCIPIENT_UP;BLALOCK_ALZHEIMERS_DISEASE_UP;BRUECKNER_TARGETS_OF_MIRLET7A3_DN;CACCAGC,MIR-138;CHANG_CORE_SERUM_RESPONSE_UP;CHARAFE_BREAST_CANCER_LUMINAL_VS_BASAL_DN;CHEBOTAEV_GR_TARGETS_DN;CHEN_METABOLIC_SYNDROM_NETWORK;CHICAS_RB1_TARGETS_CONFLUEN…	3D-structure;Acetylation;Actin-binding;Chaperone;Completeproteome;Cytoplasm;Cytoskeleton;Directproteinsequencing;Membrane;Nucleus;Referenceproteome		Actin-bd_cofilin/tropomyosin		ADF_H		ADF	8	8	8	40.8	15.945	0	83.017	135	0						0.20212	0.823042	-0.0924933	-0.0975374	-0.340931
O95376	O95376	E3 ubiquitin-protein ligase ARIH2	ARIH2	2268	1.94539e+06	1.65136e+06	7.5124e+06	8.51248e+06	8.49565e+06	7.68699e+06	7.31748e+06	7.48449e+06	1.86707e+06	8.29477e+06	7.99095e+06	9.51105e+06		cell growth;cell proliferation;cellular macromolecule metabolic process;cellular metabolic process;cellular process;cellular protein metabolic process;developmental cell growth;developmental growth;developmental process;growth;hemopoietic stem cell proliferation;macromolecule metabolic process;macromolecule modification;metabolic process;primary metabolic process;protein K48-linked ubiquitination…	acid-amino acid ligase activity;binding;catalytic activity;cation binding;ion binding;ligase activity;ligase activity, forming carbon-nitrogen bonds;metal ion binding;nucleic acid binding;small conjugating protein ligase activity;transition metal ion binding;ubiquitin-protein ligase activity;zinc ion binding	cell part;cytoplasm;intracellular membrane-bounded organelle;intracellular organelle;intracellular part;membrane-bounded organelle;nucleus;organelle		IBR	ACAACTT,MIR-382;ACACTGG,MIR-199A,MIR-199B;BLALOCK_ALZHEIMERS_DISEASE_DN;BLALOCK_ALZHEIMERS_DISEASE_UP;BYSTRYKH_HEMATOPOIESIS_STEM_CELL_QTL_TRANS;CATION_BINDING;chr3p21;DIAZ_CHRONIC_MEYLOGENOUS_LEUKEMIA_UP;FONTAINE_FOLLICULAR_THYROID_ADENOMA_UP;FONTAINE_THYROID_TUMOR_UNCERTAIN_MALIGNANCY_UP;FUJII_YBX1_TARGETS_DN;GAL_LEUKEMIC_STEM_CELL_UP;GAZDA_DIAMOND_BLACKFAN_ANEMIA_ERYTHROID_DN;GAZDA_DIAMOND_BLA…	Coiledcoil;Completeproteome;Cytoplasm;Ligase;Metal-binding;Nucleus;Phosphoprotein;Polymorphism;Referenceproteome;Repeat;Ublconjugation;Ublconjugationpathway;Zinc;Zinc-finger		Znf_C6HC;Znf_CCHC;Znf_RING;Znf_RING/FYVE/PHD;Znf_RING_CS		ZF_RING_1;ZF_RING_2	REACT_6900	IBR;RING;ZnF_C2HC	5	5	5	13.2	57.818	0	8.734	36	0						1.02009	0.14791	-1.15248	-1.50858	-1.89946
Q9NZM1;O75923	Q9NZM1	Myoferlin	MYOF	5984	4.35129e+07	4.26128e+07	3.73077e+07	5.84884e+07	5.97526e+07	5.64364e+07	7.12989e+07	6.92315e+07	2.77453e+07	1.26393e+08	1.61373e+08	1.14322e+08		biological regulation;blood circulation;cellular component organization;cellular component organization at cellular level;cellular component organization or biogenesis;cellular component organization or biogenesis at cellular level;cellular membrane fusion;cellular membrane organization;cellular process;cellular response to heat;cellular response to stimulus;cellular response to stress;circulator…	binding;calcium-dependent phospholipid binding;lipid binding;phospholipid binding	caveola;cell part;cell projection;cytoplasmic part;cytoplasmic vesicle;cytoplasmic vesicle membrane;cytoplasmic vesicle part;envelope;extracellular membrane-bounded organelle;extracellular organelle;extracellular region part;extracellular vesicular exosome;integral to membrane;intracellular organelle;intracellular organelle part;intracellular part;intrinsic to membrane;lamellipodium;membrane;memb…		C2;FerA;FerB;FerI;Pex24p	ACEVEDO_LIVER_CANCER_WITH_H3K9ME3_DN;ACEVEDO_NORMAL_TISSUE_ADJACENT_TO_LIVER_TUMOR_DN;AMUNDSON_POOR_SURVIVAL_AFTER_GAMMA_RADIATION_2G;ATF2_S_UP.V1_UP;ATM_DN.V1_UP;BACOLOD_RESISTANCE_TO_ALKYLATING_AGENTS_UP;BASSO_HAIRY_CELL_LEUKEMIA_DN;BONOME_OVARIAN_CANCER_SURVIVAL_SUBOPTIMAL_DEBULKING;BOYLAN_MULTIPLE_MYELOMA_C_DN;BRUINS_UVC_RESPONSE_VIA_TP53_GROUP_A;CAGCTG_V$AP4_Q5;CAGGTA_V$AREB6_01;CAHOY_ASTROG…	3D-structure;Acetylation;Alternativesplicing;Cellmembrane;Completeproteome;Cytoplasmicvesicle;Diseasemutation;Limb-girdlemusculardystrophy;Membrane;Nucleus;Phosphoprotein;Polymorphism;Referenceproteome;Repeat;Signal-anchor;Transmembrane;Transmembranehelix	Dysferlin-affixin complex	C2_Ca/lipid-bd_dom_CaLB;C2_Ca-dep;C2_membr_targeting;FerIin-domain;Ferlin_A-domain;Ferlin_B-domain;Peroxin/Dysferlin;Peroxin/Ferlin		C2		C2;DysFC;DysFN	60	60	30	35	234.71	0	219.69	483	0	+		-			2.62411	0.0519048	-0.50096	-0.503858	-2.90329
P29966	P29966	Myristoylated alanine-rich C-kinase substrate	MARCKS	2834	3.5366e+07	3.80287e+07	2.9648e+07	2.91445e+07	3.13966e+07	3.71098e+07	1.67757e+07	1.59179e+07	1.1269e+07	5.07133e+07	5.14564e+07	5.37218e+07		biological regulation;cellular metabolic process;cellular process;energy derivation by oxidation of organic compounds;energy reserve metabolic process;generation of precursor metabolites and energy;metabolic process;oxidation-reduction process;regulation of biological process;regulation of cell communication;regulation of cellular localization;regulation of cellular process;regulation of hormone …	actin binding;actin filament binding;binding;calmodulin binding;cytoskeletal protein binding;protein binding	actin cytoskeleton;cell cortex;cell part;centrosome;cytoplasmic part;cytoskeletal part;cytoskeleton;female germ cell nucleus;germ cell nucleus;germinal vesicle;intracellular membrane-bounded organelle;intracellular non-membrane-bounded organelle;intracellular organelle;intracellular organelle part;intracellular part;membrane;membrane-bounded organelle;microtubule organizing center;non-membrane-bo…	Fc gamma R-mediated phagocytosis	MARCKS	AAGCACA,MIR-218;AATGTGA,MIR-23A,MIR-23B;ACACTAC,MIR-142-3P;ACEVEDO_LIVER_CANCER_UP;ACEVEDO_LIVER_TUMOR_VS_NORMAL_ADJACENT_TISSUE_UP;ACEVEDO_NORMAL_TISSUE_ADJACENT_TO_LIVER_TUMOR_UP;ACTGCAG,MIR-17-3P;ACTGTGA,MIR-27A,MIR-27B;ACTIN_BINDING;ACTIN_CYTOSKELETON;ACTIN_FILAMENT_BINDING;AGTCTTA,MIR-499;ALFANO_MYC_TARGETS;ATACTGT,MIR-144;ATAGGAA,MIR-202;ATGAAGG,MIR-205;BAE_BRCA1_TARGETS_UP;BERENJENO_TRANSF…	Actin-binding;Calmodulin-binding;Completeproteome;Cytoplasm;Cytoskeleton;Lipoprotein;Membrane;Myristate;Phosphoprotein;Polymorphism;Referenceproteome		MARCKS	MARCKS	MARCKS_1;MARCKS_2	REACT_111217		16	16	16	64.8	31.554	0	323.31	274	0		+		-		0.200698	0.839445	0.0775376	0.0772521	0.311117
Q9UID3;H0YEE1;E9PMB6;E9PJ36;E9PKX7;H0YDX9;E9PKE5;A0A1W2PQZ2;H0YCB7;E9PQD5;E9PQN6;E9PRV0	Q9UID3	Vacuolar protein sorting-associated protein 51 homolog	VPS51	6134	5.62135e+06	6.39238e+06	2.88432e+06	1.0607e+07	6.13587e+06	8.04406e+06	4.13604e+06	2.27385e+06	3.1471e+06	4.72795e+06	8.36771e+06	5.79071e+06		autophagy;catabolic process;cellular catabolic process;cellular metabolic process;cellular process;endosome transport;establishment of localization;establishment of localization in cell;establishment of protein localization;intracellular transport;lipid transport;metabolic process;organic substance transport;protein transport;retrograde transport, endosome to Golgi;transport;vesicle-mediated tran…		cell part;cytoplasmic part;cytoplasmic vesicle part;GARP complex;Golgi apparatus part;Golgi transport complex;integral to membrane;intracellular organelle part;intracellular part;intrinsic to membrane;macromolecular complex;membrane part;organelle part;protein complex		Dor1;Vps51		Acetylation;Alternativesplicing;Coiledcoil;Completeproteome;Golgiapparatus;Lipidtransport;Phosphoprotein;Proteintransport;Referenceproteome;Transport		COG8;Cullin_repeat-like_dom;Vps51					10	10	10	20.5	86.041	0	29.457	55	0						0.856646	0.22933	-0.734459	-0.77888	-1.49037
S4R329;H0YK61;H0YNK0;H0YNK8;Q5J8M3;H0YLP8;H0YMH5;H0YN63	S4R329;H0YK61;H0YNK0;H0YNK8;Q5J8M3;H0YLP8	ER membrane protein complex subunit 4	EMC4	1488	8.11635e+07	8.65488e+07	8.7933e+07	8.16816e+07	8.64263e+07	8.40087e+07	4.82308e+07	8.60025e+06	2.21855e+06	7.72578e+07	4.29426e+07	7.5363e+07		apoptosis;cell death;cellular process;death;programmed cell death		ER membrane protein complex;macromolecular complex;protein complex		DUF1077		Alternativesplicing;Apoptosis;Completeproteome;Membrane;Polymorphism;Referenceproteome;Transmembrane;Transmembranehelix		DUF1077_TMEM85					6	6	6	87.5	7.8036	0	39.742	43	0						0.17484	0.929501	0.0200523	0.0195764	0.137434
A0A0A0MTH3;Q13418;A0A087WWY6	A0A0A0MTH3;Q13418	Integrin-linked protein kinase	ILK	243	2.46689e+06	2.37905e+07	1.4421e+07	1.53285e+07	1.23773e+07	2.02954e+07	6.31974e+06	2.88224e+06	1.18093e+07	1.46256e+07	1.31143e+07	3.02794e+07		aging;anatomical structure formation involved in morphogenesis;anatomical structure morphogenesis;biological adhesion;biological regulation;branching involved in ureteric bud morphogenesis;branching morphogenesis of a tube;cell adhesion;cell aging;cell cycle arrest;cell cycle process;cell junction assembly;cell junction organization;cell morphogenesis;cell morphogenesis involved in differentiatio…	adenyl nucleotide binding;adenyl ribonucleotide binding;ATP binding;binding;catalytic activity;kinase activity;molecular transducer activity;nucleotide binding;phosphotransferase activity, alcohol group as acceptor;protein kinase activity;protein serine/threonine kinase activity;purine nucleotide binding;purine ribonucleoside triphosphate binding;purine ribonucleotide binding;ribonucleotide bindi…	adherens junction;anchoring junction;axon part;cell body;cell junction;cell part;cell projection;cell projection part;cell-cell junction;cell-substrate adherens junction;cell-substrate junction;contractile fiber part;costamere;cytoplasmic part;cytosol;dendritic shaft;focal adhesion;intracellular part;lamellipodium;macromolecular complex;membrane;neuronal cell body;organelle part;plasma membrane;p…	Bacterial invasion of epithelial cells;Endometrial cancer;Focal adhesion;PPAR signaling pathway	Ank_2;Pkinase_Tyr	BENPORATH_MYC_MAX_TARGETS;BIOCARTA_PTEN_PATHWAY;BIOPOLYMER_METABOLIC_PROCESS;BIOPOLYMER_MODIFICATION;CACGTG_V$MYC_Q2;CELLULAR_MACROMOLECULE_METABOLIC_PROCESS;CELLULAR_PROTEIN_METABOLIC_PROCESS;chr11p15;DANG_BOUND_BY_MYC;DANG_MYC_TARGETS_DN;DANG_REGULATED_BY_MYC_DN;DIAZ_CHRONIC_MEYLOGENOUS_LEUKEMIA_UP;FORTSCHEGGER_PHF8_TARGETS_DN;GGGAGGRR_V$MAZ_Q6;GSE12845_NAIVE_VS_PRE_GC_TONSIL_BCELL_DN;GSE1460_D…	3D-structure;ANKrepeat;ATP-binding;Celljunction;Cellmembrane;Cellprojection;Completeproteome;Cytoplasm;Kinase;Membrane;Nucleotide-binding;Phosphoprotein;Referenceproteome;Repeat;Serine/threonine-proteinkinase;Transferase	ILK-PARVB-ARHGEF6 complex	Ankyrin_rpt;Ankyrin_rpt-contain_dom;Integrin-linked_kinase;Kinase-like_dom;Prot_kinase_cat_dom;Ser-Thr/Tyr_kinase_cat_dom		ANK_REP_REGION;ANK_REPEAT;PROTEIN_KINASE_ATP;PROTEIN_KINASE_DOM;PROTEIN_KINASE_ST	REACT_111155	ANK	11	11	11	23.2	54.611	0	18.024	51	0						0.290933	0.630703	-0.238806	-0.728579	-0.654634
Q6P587	Q6P587	Acylpyruvase FAHD1, mitochondrial	FAHD1	4325	2.87339e+07	1.47523e+07	1.73123e+07	2.1477e+07	2.94941e+07	1.27293e+07	3.86338e+07	4.34784e+06	3.47272e+07	7.14689e+07	9.70547e+07	6.62737e+07			acetylpyruvate hydrolase activity;acylpyruvate hydrolase activity;binding;catalytic activity;cation binding;fumarylpyruvate hydrolase activity;hydrolase activity;hydrolase activity, acting on acid carbon-carbon bonds;hydrolase activity, acting on acid carbon-carbon bonds, in ketonic substances;ion binding;metal ion binding	cell part;cytoplasmic part;cytosol;intracellular membrane-bounded organelle;intracellular organelle;intracellular part;membrane-bounded organelle;mitochondrion;organelle		FAA_hydrolase	chr16p13;FORTSCHEGGER_PHF8_TARGETS_DN;GCNP_SHH_UP_LATE.V1_DN;GSE14000_TRANSLATED_RNA_VS_MRNA_DC_UP;GSE14769_UNSTIM_VS_240MIN_LPS_BMDM_UP;GSE15750_WT_VS_TRAF6KO_DAY10_EFF_CD8_TCELL_UP;GSE17721_12H_VS_24H_LPS_BMDM_DN;GSE17721_4_VS_24H_GARDIQUIMOD_BMDM_DN;GSE17721_LPS_VS_PAM3CSK4_12H_BMDM_DN;GSE17974_0H_VS_48H_IN_VITRO_ACT_CD4_TCELL_DN;GSE17974_CTRL_VS_ACT_IL4_AND_ANTI_IL12_6H_CD4_TCELL_DN;GSE18791_…	3D-structure;Alternativesplicing;Calcium;Completeproteome;Cytoplasm;Hydrolase;Magnesium;Metal-binding;Mitochondrion;Polymorphism;Referenceproteome;Transitpeptide		Fumarylacetoacetase_C;Fumarylacetoacetase_C-rel					4	4	4	33.9	24.843	0	6.9305	24	0						0.0334615	0.96642	-0.0672627	-0.0452887	-0.0812913
P53582;H0Y955;H0Y903	P53582;H0Y955	Methionine aminopeptidase 1	METAP1	3206	1.31739e+07	1.29962e+07	1.19904e+07	1.18339e+07	1.30539e+07	1.37363e+07	7.83566e+06	1.25825e+06	2.60957e+06	1.39387e+07	6.55482e+06	1.60687e+07		biological regulation;cellular macromolecule metabolic process;cellular metabolic process;cellular process;cellular protein metabolic process;macromolecule metabolic process;macromolecule modification;metabolic process;N-terminal protein amino acid modification;peptidyl-amino acid modification;peptidyl-methionine modification;posttranscriptional regulation of gene expression;primary metabolic pro…	aminopeptidase activity;binding;catalytic activity;cation binding;exopeptidase activity;hydrolase activity;ion binding;metal ion binding;metalloexopeptidase activity;metallopeptidase activity;peptidase activity;peptidase activity, acting on L-amino acid peptides	cell part;cytoplasm;intracellular part		Peptidase_M24	AAAGGGA,MIR-204,MIR-211;ACEVEDO_LIVER_TUMOR_VS_NORMAL_ADJACENT_TISSUE_UP;ALCALA_APOPTOSIS;ALFANO_MYC_TARGETS;AMINOPEPTIDASE_ACTIVITY;ATGTTAA,MIR-302C;BIOPOLYMER_METABOLIC_PROCESS;BIOPOLYMER_MODIFICATION;BIOSYNTHETIC_PROCESS;BLALOCK_ALZHEIMERS_DISEASE_DN;BRUINS_UVC_RESPONSE_LATE;BYSTRYKH_HEMATOPOIESIS_STEM_CELL_QTL_TRANS;CACTGCC,MIR-34A,MIR-34C,MIR-449;CCCAGAG,MIR-326;CELLULAR_BIOSYNTHETIC_PROCESS…	3D-structure;Acetylation;Aminopeptidase;Completeproteome;Cytoplasm;Hydrolase;Metal-binding;Protease;Referenceproteome		Pept_M24_MAP;Pept_M24_structural-domain;Pept_M24A_MAP1	MAPEPTIDASE	MAP_1			14	14	14	42.5	43.215	0	34.298	90	0						0.0734584	0.960856	-0.0174221	-0.0159168	-0.0904258
F5H8D7;P18887;M0QZ96;M0R0D2;M0R1U8;M0QYS5	F5H8D7;P18887	DNA repair protein XRCC1	XRCC1	1282	1.22981e+07	1.13353e+07	1.53961e+07	1.60966e+07	6.75267e+06	9.69479e+06	3.77106e+06	2.45588e+06	5.17953e+06	1.34982e+07	1.49412e+07	1.35395e+07		anatomical structure development;base-excision repair;cellular macromolecule metabolic process;cellular metabolic process;cellular nitrogen compound metabolic process;cellular process;cellular response to stimulus;cellular response to stress;developmental process;DNA metabolic process;DNA repair;hippocampus development;macromolecule metabolic process;metabolic process;nitrogen compound metabolic …	binding;damaged DNA binding;DNA binding;nucleic acid binding	cell part;intracellular membrane-bounded organelle;intracellular organelle;intracellular organelle part;intracellular part;membrane-bounded organelle;nuclear part;nucleoplasm;nucleus;organelle;organelle part	Base excision repair	BRCT;XRCC1_N	AAAYRNCTG_UNKNOWN;ACEVEDO_LIVER_CANCER_UP;AGCYRWTTC_UNKNOWN;AMUNDSON_GAMMA_RADIATION_RESISTANCE;BROWNE_HCMV_INFECTION_14HR_DN;BROWNE_HCMV_INFECTION_48HR_DN;BROWNE_HCMV_INFECTION_4HR_DN;BRUINS_UVC_RESPONSE_LATE;chr19q13;CUI_TCF21_TARGETS_2_UP;CYTAGCAAY_UNKNOWN;ENK_UV_RESPONSE_EPIDERMIS_UP;GOBERT_OLIGODENDROCYTE_DIFFERENTIATION_UP;GRAESSMANN_APOPTOSIS_BY_DOXORUBICIN_UP;GRAESSMANN_RESPONSE_TO_MC_AND…	3D-structure;Completeproteome;DNAdamage;DNArepair;Nucleus;Phosphoprotein;Polymorphism;Referenceproteome;Repeat;Ublconjugation	Condensin I-PARP-1-XRCC1 complex;DNA ligase III-XRCC1 complex;DNA ligase III-XRCC1-PNK-DNA-pol III multiprotein complex;DNA ligase IV-XRCC1 complex;DNA repair complex NEIL1-PNK-Pol(beta)-LigIII(alpha)-XRCC1;DNA repair complex NEIL2-PNK-Pol(beta)-LigIII(alpha)-XRCC1;XRCC1-LIG3-PNK-TDP1 complex	BRCT_dom;Galactose-bd-like;Xrcc1_N		BRCT	REACT_216	BRCT	7	7	7	14.5	66.013	0	14.956	49	0		+		-		0.370238	0.603755	0.262172	0.342086	0.702845
Q15056	Q15056	Eukaryotic translation initiation factor 4H	EIF4H	3865	8.33591e+08	5.68442e+08	4.93214e+08	7.34976e+08	5.78014e+08	7.54121e+08	2.39275e+08	3.31216e+08	4.96087e+08	1.17059e+09	8.28626e+08	9.14835e+08		biological regulation;developmental growth;developmental process;growth;interaction with host;interspecies interaction between organisms;multi-organism process;posttranscriptional regulation of gene expression;regulation of biological process;regulation of biosynthetic process;regulation of cellular biosynthetic process;regulation of cellular macromolecule biosynthetic process;regulation of cellu…	binding;nucleic acid binding;nucleotide binding;RNA binding;translation factor activity, nucleic acid binding;translation initiation factor activity	cell part;cytoplasmic part;cytosol;eukaryotic translation initiation factor 4F complex;intracellular part;macromolecular complex;perinuclear region of cytoplasm;protein complex		RRM_1	ACCATTT,MIR-522;BENPORATH_MYC_MAX_TARGETS;BIOSYNTHETIC_PROCESS;CELLULAR_BIOSYNTHETIC_PROCESS;CELLULAR_COMPONENT_ASSEMBLY;CELLULAR_MACROMOLECULE_METABOLIC_PROCESS;CELLULAR_PROTEIN_METABOLIC_PROCESS;chr7q11;CSR_EARLY_UP.V1_UP;CYTOPLASM;CYTOPLASMIC_PART;DANG_BOUND_BY_MYC;DIAZ_CHRONIC_MEYLOGENOUS_LEUKEMIA_UP;ENK_UV_RESPONSE_KERATINOCYTE_DN;FLECHNER_BIOPSY_KIDNEY_TRANSPLANT_OK_VS_DONOR_UP;GCACTTT,MIR-…	Acetylation;Alternativesplicing;Completeproteome;Cytoplasm;Directproteinsequencing;Host-virusinteraction;Initiationfactor;Phosphoprotein;Proteinbiosynthesis;Referenceproteome;RNA-binding;Williams-Beurensyndrome		Nucleotide-bd_a/b_plait;RRM_dom		RRM	REACT_17015;REACT_1762;REACT_71	RRM	13	13	13	56.5	27.385	0	323.31	321	0		+		-		0.231503	0.766117	-0.12523	-0.151677	-0.424854
Q9NQH7	Q9NQH7	Probable Xaa-Pro aminopeptidase 3	XPNPEP3	5790	1.54538e+07	1.05444e+07	1.28933e+07	1.17235e+07	1.22881e+07	1.08488e+07	3.92302e+06	1.91263e+06	2.88551e+06	1.06357e+07	8.97602e+06	8.86568e+06		cellular process;glomerular filtration;macromolecule metabolic process;metabolic process;multicellular organismal process;primary metabolic process;protein maturation;protein metabolic process;protein processing;proteolysis;renal system process;system process	aminopeptidase activity;binding;catalytic activity;cation binding;exopeptidase activity;hydrolase activity;ion binding;manganese ion binding;metal ion binding;metallopeptidase activity;peptidase activity;peptidase activity, acting on L-amino acid peptides;transition metal ion binding	cell part;cytoplasmic part;intracellular membrane-bounded organelle;intracellular organelle;intracellular part;membrane-bounded organelle;mitochondrion;organelle		AMP_N;Peptidase_M24	chr22q13;GRADE_COLON_AND_RECTAL_CANCER_DN;GSE12845_PRE_GC_VS_DARKZONE_GC_TONSIL_BCELL_UP;GSE17974_0H_VS_2H_IN_VITRO_ACT_CD4_TCELL_UP;GSE17974_CTRL_VS_ACT_IL4_AND_ANTI_IL12_1H_CD4_TCELL_UP;GSE20366_EX_VIVO_VS_HOMEOSTATIC_CONVERSION_NAIVE_CD4_TCELL_UP;GSE22886_TH1_VS_TH2_48H_ACT_DN;GSE26928_EFF_MEMORY_VS_CXCR5_POS_CD4_TCELL_DN;GSE6269_E_COLI_VS_STREP_PNEUMO_INF_PBMC_UP;IVANOVA_HEMATOPOIESIS_LATE_PR…	Alternativesplicing;Aminopeptidase;Ciliopathy;Completeproteome;Diseasemutation;Hydrolase;Manganese;Metal-binding;Metalloprotease;Mitochondrion;Nephronophthisis;Polymorphism;Protease;Referenceproteome		Aminopep_P_N;Pept_M24_structural-domain				AMP_N	5	5	5	15.6	57.033	0	8.1905	35	0		+		-		0.352719	0.706111	0.157868	0.142288	0.531579
P60903	P60903	Protein S100-A10	S100A10	3299	6.0975e+07	6.28192e+07	6.31137e+07	6.23284e+07	7.44416e+07	1.04181e+08	1.79976e+07	1.92808e+07	3.45519e+07	6.51212e+07	1.61656e+07	8.11721e+07		biological regulation;cellular process;cellular response to acid;cellular response to chemical stimulus;cellular response to stimulus;positive regulation of binding;positive regulation of molecular function;regulation of binding;regulation of biological process;regulation of cellular process;regulation of molecular function;response to acid;response to chemical stimulus;response to stimulus;signa…	binding;calcium ion binding;cation binding;ion binding;metal ion binding;protein binding;receptor binding	cell part;extrinsic to membrane;extrinsic to plasma membrane;membrane part;plasma membrane part		S_100	ACEVEDO_LIVER_CANCER_UP;ACEVEDO_LIVER_TUMOR_VS_NORMAL_ADJACENT_TISSUE_UP;AKL_HTLV1_INFECTION_UP;ALFANO_MYC_TARGETS;ALONSO_METASTASIS_NEURAL_UP;ALONSO_METASTASIS_UP;AMUNDSON_POOR_SURVIVAL_AFTER_GAMMA_RADIATION_2G;BROWNE_HCMV_INFECTION_24HR_DN;CHARAFE_BREAST_CANCER_LUMINAL_VS_BASAL_DN;CHAUHAN_RESPONSE_TO_METHOXYESTRADIOL_DN;CHIANG_LIVER_CANCER_SUBCLASS_UNANNOTATED_DN;CHICAS_RB1_TARGETS_CONFLUENT;ch…	3D-structure;Acetylation;Completeproteome;Referenceproteome		EF-hand-like_dom;S100/CaBP-9k_CS;S100_Ca-bd_sub		S100_CABP			9	9	9	54.6	11.203	0	16.129	47	0						0.697022	0.396754	-0.366412	-0.333214	-1.04827
P62249;M0R210;M0R3H0;Q6IPX4;M0R1M5;M0QX76	P62249;M0R210;M0R3H0;Q6IPX4;M0R1M5	40S ribosomal protein S16	RPS16	3347	1.46155e+09	1.04294e+09	9.66865e+08	8.56232e+08	9.38564e+08	8.48288e+08	6.77888e+08	8.07952e+08	7.9354e+08	4.20287e+09	1.78186e+09	2.71564e+09		biosynthetic process;catabolic process;cellular biosynthetic process;cellular catabolic process;cellular component biogenesis;cellular component biogenesis at cellular level;cellular component disassembly;cellular component disassembly at cellular level;cellular component organization;cellular component organization at cellular level;cellular component organization or biogenesis;cellular componen…	binding;nucleic acid binding;RNA binding;structural constituent of ribosome;structural molecule activity	cell part;cytoplasmic part;cytosolic small ribosomal subunit;intracellular non-membrane-bounded organelle;intracellular organelle;intracellular organelle part;intracellular part;macromolecular complex;non-membrane-bounded organelle;organelle;organelle part;ribonucleoprotein complex;ribosome;small ribosomal subunit	Ribosome	Ribosomal_S9	BILANGES_SERUM_AND_RAPAMYCIN_SENSITIVE_GENES;BOUDOUKHA_BOUND_BY_IGF2BP2;CAIRO_HEPATOBLASTOMA_CLASSES_UP;CHIANG_LIVER_CANCER_SUBCLASS_UNANNOTATED_DN;CHNG_MULTIPLE_MYELOMA_HYPERPLOID_UP;chr19q13;DAIRKEE_TERT_TARGETS_UP;DANG_BOUND_BY_MYC;DANG_MYC_TARGETS_UP;DIRMEIER_LMP1_RESPONSE_EARLY;FLOTHO_PEDIATRIC_ALL_THERAPY_RESPONSE_UP;GCM_CSNK2B;GCM_NPM1;GCM_TPT1;GNF2_DAP3;GNF2_EIF3S6;GNF2_FBL;GNF2_GLTSCR2;G…	3D-structure;Acetylation;Completeproteome;Directproteinsequencing;Referenceproteome;Ribonucleoprotein;Ribosomalprotein	40S ribosomal subunit, cytoplasmic;Nop56p-associated pre-rRNA complex;Ribosome, cytoplasmic	Ribosomal_S5_D2-typ_fold;Ribosomal_S5_D2-typ_fold_subgr;Ribosomal_S9;Ribosomal_S9_CS		RIBOSOMAL_S9	REACT_116125;REACT_17015;REACT_1762;REACT_21257;REACT_71		24	24	24	75.3	16.445	0	267.56	730	0		+		-		0.91584	0.290342	0.393279	0.370773	1.28272
Q92733	Q92733	Proline-rich protein PRCC	PRCC	4988	6.2886e+06	5.6422e+06	7.82216e+06	5.48008e+06	5.03243e+06	6.71313e+06	2.5362e+06	2.68054e+06	1.53982e+06	6.16046e+06	5.69572e+06	1.04286e+07		biological regulation;cell cycle;cell cycle checkpoint;cellular process;mitotic cell cycle checkpoint;regulation of biological process;regulation of cell cycle;regulation of cell cycle arrest;regulation of cell cycle process;regulation of cellular process;regulation of mitotic cell cycle		cell part;intracellular membrane-bounded organelle;intracellular organelle;intracellular part;membrane-bounded organelle;nucleus;organelle		PRCC_Cterm	ACTAYRNNNCCCR_UNKNOWN;BAKKER_FOXO3_TARGETS_DN;BENPORATH_SOX2_TARGETS;BILANGES_RAPAMYCIN_SENSITIVE_GENES;BOCHKIS_FOXA2_TARGETS;BOYAULT_LIVER_CANCER_SUBCLASS_G12_UP;chr1q21;CTTTAAR_UNKNOWN;DURCHDEWALD_SKIN_CARCINOGENESIS_DN;ESC_V6.5_UP_EARLY.V1_DN;ESC_V6.5_UP_LATE.V1_DN;GRESHOCK_CANCER_COPY_NUMBER_UP;GSE11864_CSF1_VS_CSF1_PAM3CYS_IN_MAC_DN;GSE11924_TFH_VS_TH2_CD4_TCELL_UP;GSE12845_IGD_POS_BLOOD_VS_…	Cellcycle;Chromosomalrearrangement;Completeproteome;Nucleus;Phosphoprotein;Polymorphism;Proto-oncogene;Referenceproteome		PRCC_C					3	3	3	14.3	52.417	0	4.2248	26	0		+		-		0.452075	0.616784	0.197511	0.194709	0.681982
Q9UHY1;F8W6G1	Q9UHY1;F8W6G1	Nuclear receptor-binding protein	NRBP1	6126	8.22842e+06	7.2633e+06	9.75183e+06	9.78732e+06	7.59892e+06	8.55215e+06	5.93007e+06	3.63946e+06	5.3216e+06	1.07909e+07	9.3179e+06	2.14369e+07		biosynthetic process;cellular biosynthetic process;cellular macromolecule metabolic process;cellular metabolic process;cellular nitrogen compound metabolic process;cellular process;ER to Golgi vesicle-mediated transport;establishment of localization;establishment of localization in cell;Golgi vesicle transport;intracellular transport;macromolecule metabolic process;metabolic process;nitrogen comp…	adenyl nucleotide binding;adenyl ribonucleotide binding;ATP binding;binding;catalytic activity;identical protein binding;kinase activity;nucleotide binding;phosphotransferase activity, alcohol group as acceptor;protein binding;protein dimerization activity;protein homodimerization activity;protein kinase activity;purine nucleotide binding;purine ribonucleoside triphosphate binding;purine ribonucl…	cell cortex;cell part;cell projection;cytoplasmic part;endomembrane system;intracellular organelle part;intracellular part;lamellipodium;membrane;nuclear part;nucleoplasm;organelle part;perinuclear region of cytoplasm		Pkinase	CELLULAR_LOCALIZATION;chr2p23;ENDOMEMBRANE_SYSTEM;ER_TO_GOLGI_VESICLE_MEDIATED_TRANSPORT;ESTABLISHMENT_OF_CELLULAR_LOCALIZATION;ESTABLISHMENT_OF_LOCALIZATION;FIRESTEIN_PROLIFERATION;GOLGI_VESICLE_TRANSPORT;GRADE_METASTASIS_DN;GSE13306_RA_VS_UNTREATED_MEM_CD4_TCELL_UP;GSE13411_IGM_VS_SWITCHED_MEMORY_BCELL_UP;GSE14350_TREG_VS_TEFF_IN_IL2RB_KO_UP;GSE14769_40MIN_VS_360MIN_LPS_BMDM_DN;GSE15930_STIM_VS…	Acetylation;Cellprojection;Completeproteome;Cytoplasm;Membrane;Phosphoprotein;Polymorphism;Referenceproteome		Kinase-like_dom;Prot_kinase_cat_dom		PROTEIN_KINASE_DOM	REACT_71		5	5	5	10.8	59.844	0	17.224	40	0						0.0924251	0.920797	-0.0391741	-0.0420272	-0.160306
Q13232;H3BPR2;H3BPD9;H3BMQ7;H3BRA8	Q13232;H3BPR2	Nucleoside diphosphate kinase 3;Nucleoside diphosphate kinase	NME3	3673	3.58294e+07	2.67433e+07	3.17093e+07	3.31403e+07	3.13095e+07	6.01171e+07	2.33572e+07	3.21619e+07	2.91082e+07	6.64474e+07	4.86833e+07	6.80448e+07		apoptosis;biological regulation;biosynthetic process;cell death;cellular biosynthetic process;cellular metabolic process;cellular nitrogen compound biosynthetic process;cellular nitrogen compound metabolic process;cellular process;CTP biosynthetic process;CTP metabolic process;death;GTP biosynthetic process;GTP metabolic process;heterocycle biosynthetic process;heterocycle metabolic process;induc…	adenyl nucleotide binding;adenyl ribonucleotide binding;ATP binding;binding;catalytic activity;cation binding;ion binding;kinase activity;metal ion binding;nucleobase-containing compound kinase activity;nucleoside diphosphate kinase activity;nucleotide binding;phosphotransferase activity, phosphate group as acceptor;purine nucleotide binding;purine ribonucleoside triphosphate binding;purine ribon…	cell part;cytoplasmic part;intracellular membrane-bounded organelle;intracellular organelle;intracellular part;membrane-bounded organelle;mitochondrion;organelle	Purine metabolism;Pyrimidine metabolism	NDK	APOPTOSIS_GO;ATF2_UP.V1_UP;BERTUCCI_MEDULLARY_VS_DUCTAL_BREAST_CANCER_UP;BIDUS_METASTASIS_DN;BLALOCK_ALZHEIMERS_DISEASE_UP;BROWNE_HCMV_INFECTION_18HR_DN;BRUINS_UVC_RESPONSE_VIA_TP53_GROUP_A;BUYTAERT_PHOTODYNAMIC_THERAPY_STRESS_DN;CELL_DEVELOPMENT;CHARAFE_BREAST_CANCER_LUMINAL_VS_BASAL_UP;CHARAFE_BREAST_CANCER_LUMINAL_VS_MESENCHYMAL_UP;chr16q13;CTTTAAR_UNKNOWN;DACOSTA_UV_RESPONSE_VIA_ERCC3_UP;EGFR…	3D-structure;Apoptosis;ATP-binding;Completeproteome;Kinase;Magnesium;Metal-binding;Nucleotide-binding;Nucleotidemetabolism;Referenceproteome;Transferase		Nucleoside_diP_kinase;Nucleoside_diP_kinase_AS	NUCDPKINASE	NDP_KINASES		NDK	6	6	6	36.7	19.015	0	28.182	38	0		+		-		0.459614	0.532385	-0.401865	-0.34591	-0.814072
P04080;A0A1W2PQG6;A0A1W2PS52	P04080	Cystatin-B	CSTB	2369	3.72818e+07	3.62492e+07	3.49059e+07	9.0062e+07	4.96007e+07	3.47617e+07	4.32416e+07	4.66375e+07	1.72204e+06	8.28465e+07	3.79954e+07	4.13527e+07		adult behavior;adult locomotory behavior;behavior;biological regulation;locomotory behavior;multicellular organismal process;regulation of apoptosis;regulation of biological process;regulation of cell death;regulation of cellular process;regulation of programmed cell death;response to stimulus	cysteine-type endopeptidase inhibitor activity;endopeptidase inhibitor activity;endopeptidase regulator activity;enzyme inhibitor activity;enzyme regulator activity;peptidase inhibitor activity;peptidase regulator activity	cell part;cytoplasm;intracellular non-membrane-bounded organelle;intracellular organelle;intracellular organelle part;intracellular part;non-membrane-bounded organelle;nuclear part;nucleolus;organelle;organelle part		Cystatin	ACEVEDO_LIVER_TUMOR_VS_NORMAL_ADJACENT_TISSUE_UP;BENPORATH_MYC_TARGETS_WITH_EBOX;BENPORATH_PROLIFERATION;CHEN_METABOLIC_SYNDROM_NETWORK;chr21q22;DANG_BOUND_BY_MYC;DANG_MYC_TARGETS_UP;DANG_REGULATED_BY_MYC_DN;DODD_NASOPHARYNGEAL_CARCINOMA_UP;ENK_UV_RESPONSE_EPIDERMIS_UP;FARMER_BREAST_CANCER_APOCRINE_VS_LUMINAL;FERNANDEZ_BOUND_BY_MYC;GNF2_SPRR1B;GRADE_COLON_CANCER_UP;GRAESSMANN_APOPTOSIS_BY_DOXORUB…	3D-structure;Acetylation;Completeproteome;Cytoplasm;Directproteinsequencing;Diseasemutation;Epilepsy;Nucleus;Proteaseinhibitor;Referenceproteome;Thiolproteaseinhibitor		Prot_inh_cystat;Prot_inh_cystat_CS;Prot_inh_stefinA	STEFINA	CYSTATIN		CY	3	3	3	45.9	11.139	0	15.62	32	0						0.644254	0.357125	-0.685747	-0.572963	-1.1422
A0A1B0GU60;A0A1B0GTU4;P49023;F5GZ78;F5H836;F8W1E0;F8W0G0;F8W0K8;A0A1B0GV30;A0A2R8YDF1;H0Y738;P17213	A0A1B0GU60;A0A1B0GTU4;P49023;F5GZ78	Paxillin	PXN	404	1.78677e+07	1.18759e+07	1.34757e+07	3.40788e+07	1.37517e+07	1.41673e+07	7.89216e+06	5.14738e+06	8.68025e+06	1.59537e+07	1.30242e+07	1.40957e+07		activation of MAPK activity;anatomical structure morphogenesis;biological adhesion;biological regulation;branching morphogenesis of a tube;cell adhesion;cell junction assembly;cell junction organization;cell projection assembly;cell projection organization;cell surface receptor linked signaling pathway;cell-matrix adhesion;cell-substrate adhesion;cell-substrate junction assembly;cellular componen…	binding;cation binding;ion binding;lipid binding;lipopolysaccharide binding;metal ion binding;transition metal ion binding;zinc ion binding	adherens junction;anchoring junction;cell cortex;cell junction;cell part;cell projection;cell-substrate adherens junction;cell-substrate junction;cytoplasm;cytoplasmic part;cytoskeletal part;cytoskeleton;extracellular region;focal adhesion;integral to membrane;integral to plasma membrane;intracellular non-membrane-bounded organelle;intracellular organelle;intracellular organelle part;intracellula…	Bacterial invasion of epithelial cells;Chemokine signaling pathway;Focal adhesion;Leukocyte transendothelial migration;Regulation of actin cytoskeleton;VEGF signaling pathway	LBP_BPI_CETP;LBP_BPI_CETP_C;LIM	AAAYRNCTG_UNKNOWN;AACTGGA,MIR-145;ABE_VEGFA_TARGETS;ABE_VEGFA_TARGETS_2HR;ACACTGG,MIR-199A,MIR-199B;AGGGCAG,MIR-18A;ALFANO_MYC_TARGETS;BIOCARTA_AGR_PATHWAY;BIOCARTA_CELL2CELL_PATHWAY;BIOCARTA_CHEMICAL_PATHWAY;BIOCARTA_CXCR4_PATHWAY;BIOCARTA_ECM_PATHWAY;BIOCARTA_INTEGRIN_PATHWAY;BIOCARTA_MCALPAIN_PATHWAY;BIOCARTA_MET_PATHWAY;BIOCARTA_UCALPAIN_PATHWAY;BIOCARTA_VEGF_PATHWAY;BLALOCK_ALZHEIMERS_DISEAS…	3D-structure;Acetylation;Alternativesplicing;Antibiotic;Antimicrobial;Celladhesion;Celljunction;Completeproteome;Cytoplasm;Cytoskeleton;Directproteinsequencing;Disulfidebond;Glycoprotein;LIMdomain;Membrane;Metal-binding;Phosphoprotein;Polymorphism;Referenceproteome;Repeat;Secreted;Signal;Zinc	DDEF1-CTTN-PXN complex;ITGA4-ITGB1-PXN complex;ITGA4-PXN-GIT1 complex;ITGAV-ITGB3-PXN-PTK2b complex;Polycystin-1 multiprotein complex (ACTN1, CDH1, SRC, JUP, VCL, CTNNB1, PXN, BCAR1, PKD1, PTK2, TLN1);PXN-ITGB5-PTK2 complex	Bactericidal_perm-incr_a/b_dom;Lipid-bd_serum_glycop_C;Lipid-bd_serum_glycop_CS;Lipid-bd_serum_glycop_N;Paxillin;Znf_LIM	PAXILLIN	LBP_BPI_CETP;LIM_DOMAIN_1;LIM_DOMAIN_2	REACT_111102;REACT_111155;REACT_116125;REACT_17044	BPI1;BPI2;LIM	5	5	5	13.2	75.035	0	141.61	69	0		+		-		0.36514	0.595142	-0.520544	-0.405102	-0.719
Q96AC1;H0YJ34;A0A0U1RRM8;G3V281;G3V5R2;G3V3J0;H0YJB6;G3V379	Q96AC1;H0YJ34;A0A0U1RRM8	Fermitin family homolog 2	FERMT2	5061	1.09185e+07	2.79965e+07	2.09068e+07	3.53196e+07	3.93834e+07	3.90408e+07	3.46247e+07	3.53491e+07	3.1582e+07	5.59155e+07	5.7692e+07	3.78585e+07		actin cytoskeleton organization;actin filament-based process;anatomical structure morphogenesis;biological adhesion;biological regulation;cell adhesion;cell junction assembly;cell junction organization;cell morphogenesis;cell morphogenesis involved in differentiation;cell surface receptor linked signaling pathway;cell-substrate adhesion;cell-substrate junction assembly;cellular component assembly…	binding;lipid binding;phosphatidylinositol binding;phosphatidylinositol-3,4,5-trisphosphate binding;phospholipid binding	actin filament bundle;actomyosin;adherens junction;anchoring junction;cell cortex;cell junction;cell part;cell projection membrane;cell projection part;cell surface;cell-substrate adherens junction;cell-substrate junction;contractile fiber part;cytoplasmic part;cytoskeletal part;cytoskeleton;cytosol;extrinsic to internal side of plasma membrane;extrinsic to membrane;extrinsic to plasma membrane;f…		FERM_M;FERM_N;PH;Tenui_NCP	ACEVEDO_LIVER_CANCER_DN;AMIT_SERUM_RESPONSE_120_MCF10A;ASTIER_INTEGRIN_SIGNALING;ATGTAGC,MIR-221,MIR-222;BAELDE_DIABETIC_NEPHROPATHY_DN;BERENJENO_ROCK_SIGNALING_NOT_VIA_RHOA_DN;BERTUCCI_MEDULLARY_VS_DUCTAL_BREAST_CANCER_DN;BLALOCK_ALZHEIMERS_DISEASE_DN;BOHN_PRIMARY_IMMUNODEFICIENCY_SYNDROM_UP;BURTON_ADIPOGENESIS_9;CACCAGC,MIR-138;CAGTATT,MIR-200B,MIR-200C,MIR-429;CCAWNWWNNNGGC_UNKNOWN;chr14q22;CR…	3D-structure;Alternativesplicing;Celladhesion;Celljunction;Cellmembrane;Cellprojection;Cellshape;Completeproteome;Cytoplasm;Cytoskeleton;Lipid-binding;Membrane;Nucleus;Phosphoprotein;Referenceproteome;Wntsignalingpathway		Band_41_domain;FERM/acyl-CoA-bd_prot_3-hlx;FERM_central;FERM_domain;FERM_N;Major_non-capsid_tenuivirus;PH_like_dom;Pleckstrin_homology		FERM_1;FERM_2;FERM_3;PH_DOMAIN	REACT_111155	B41;PH	22	22	20	46.2	77.86	0	122.54	203	0						1.1954	0.136048	-0.927046	-1.02902	-2.03917
Q13405;H0YDP7;E9PI78;E9PNF1	Q13405;H0YDP7	39S ribosomal protein L49, mitochondrial	MRPL49	3690	8.45918e+07	4.77429e+07	4.11786e+07	4.09486e+07	3.78898e+07	4.11396e+07	4.35744e+07	4.70083e+07	2.55181e+07	1.82711e+08	1.57192e+08	1.35274e+08		biosynthetic process;cellular biosynthetic process;cellular macromolecule biosynthetic process;cellular macromolecule metabolic process;cellular metabolic process;cellular process;cellular protein metabolic process;macromolecule biosynthetic process;macromolecule metabolic process;metabolic process;primary metabolic process;protein metabolic process;translation	structural constituent of ribosome;structural molecule activity	cell part;cytoplasmic part;intracellular non-membrane-bounded organelle;intracellular organelle;intracellular organelle part;intracellular part;macromolecular complex;mitochondrial part;mitochondrial ribosome;non-membrane-bounded organelle;organellar ribosome;organelle;organelle part;ribonucleoprotein complex;ribosome		Img2	BROWNE_HCMV_INFECTION_4HR_DN;BRUINS_UVC_RESPONSE_LATE;chr11q13;DIAZ_CHRONIC_MEYLOGENOUS_LEUKEMIA_UP;GKCGCNNNNNNNTGAYG_UNKNOWN;GSE11924_TFH_VS_TH17_CD4_TCELL_DN;GSE13484_3H_UNSTIM_VS_YF17D_VACCINE_STIM_PBMC_UP;GSE14000_4H_VS_16H_LPS_DC_TRANSLATED_RNA_DN;GSE14308_TH2_VS_TH17_DN;GSE14769_40MIN_VS_360MIN_LPS_BMDM_UP;GSE14769_UNSTIM_VS_60MIN_LPS_BMDM_UP;GSE17721_CPG_VS_GARDIQUIMOD_8H_BMDM_UP;GSE17721_…	Completeproteome;Mitochondrion;Polymorphism;Referenceproteome;Ribonucleoprotein;Ribosomalprotein	39S ribosomal subunit, mitochondrial;55S ribosome, mitochondrial	Ribosomal_L49/IMG2					4	4	4	30.1	19.198	0	193.29	63	0		+		-		0.652944	0.374809	0.532277	0.460517	1.09902
P31323	P31323	cAMP-dependent protein kinase type II-beta regulatory subunit	PRKAR2B	2867	2.33294e+07	2.15504e+07	2.00988e+07	2.4769e+07	3.44439e+07	4.28126e+07	1.89806e+07	3.71219e+07	2.24729e+06	4.26472e+07	3.30696e+07	2.9267e+07		activation of phospholipase C activity;activation of protein kinase A activity;activation of protein kinase activity;behavior;biological regulation;blood coagulation;carboxylic acid metabolic process;cell cycle process;cell surface receptor linked signaling pathway;cellular ketone metabolic process;cellular lipid metabolic process;cellular metabolic process;cellular process;cellular response to c…	adenyl nucleotide binding;adenyl ribonucleotide binding;AMP binding;binding;cAMP binding;cAMP-dependent protein kinase regulator activity;cyclic nucleotide binding;enzyme binding;enzyme regulator activity;kinase regulator activity;nucleotide binding;protein binding;protein kinase regulator activity;purine nucleotide binding;purine ribonucleotide binding;ribonucleotide binding;ubiquitin protein li…	cAMP-dependent protein kinase complex;cell part;centrosome;cytoplasmic part;cytoskeletal part;cytosol;intracellular non-membrane-bounded organelle;intracellular organelle;intracellular organelle part;intracellular part;macromolecular complex;membrane;membrane part;membrane raft;microtubule organizing center;mitochondrial inner membrane;mitochondrial membrane;mitochondrial part;non-membrane-bounde…	Apoptosis;Insulin signaling pathway	cNMP_binding;RIIa	AACTTT_UNKNOWN;AAGCACA,MIR-218;ACEVEDO_LIVER_CANCER_WITH_H3K27ME3_UP;ATATGCA,MIR-448;BAELDE_DIABETIC_NEPHROPATHY_DN;BASSO_CD40_SIGNALING_DN;BEGUM_TARGETS_OF_PAX3_FOXO1_FUSION_UP;BIOCARTA_AGPCR_PATHWAY;BIOCARTA_AKAP13_PATHWAY;BIOCARTA_AKAP95_PATHWAY;BIOCARTA_AKAPCENTROSOME_PATHWAY;BIOCARTA_BAD_PATHWAY;BIOCARTA_CARM1_PATHWAY;BIOCARTA_CFTR_PATHWAY;BIOCARTA_CHREBP2_PATHWAY;BIOCARTA_CK1_PATHWAY;BIOCAR…	Acetylation;cAMP;cAMP-binding;Cellmembrane;Completeproteome;Cytoplasm;Membrane;Nucleotide-binding;Phosphoprotein;Polymorphism;Referenceproteome;Repeat	AMY-1-S-AKAP84-RII-beta complex	cAMP/cGMP_kin;cAMP_dep_PK_reg_su;cAMP_dep_PK_reg_su_I/II_a/b;cNMP-bd_CS;cNMP-bd_dom;cNMP-bd-like;RmlC-like_jellyroll	CAMPKINASE	CNMP_BINDING_1;CNMP_BINDING_2;CNMP_BINDING_3	REACT_111102;REACT_111217;REACT_115566;REACT_116125;REACT_15518;REACT_604;REACT_6900	cNMP;RIIa	9	7	7	33.5	46.302	0	77.341	50	0						1.22107	0.150295	-0.650893	-0.617949	-1.82955
P09104;F5H0C8;F5H1C3;U3KQP4	P09104;F5H0C8	Gamma-enolase;Enolase	ENO2	2465	5.11561e+07	3.74241e+07	4.16405e+07	5.48069e+07	5.5167e+07	5.18161e+07	3.94426e+07	3.7682e+07	4.41864e+07	6.46334e+07	1.34228e+08	7.48554e+07		alcohol biosynthetic process;alcohol catabolic process;alcohol metabolic process;biosynthetic process;carbohydrate biosynthetic process;carbohydrate catabolic process;carbohydrate metabolic process;catabolic process;cellular biosynthetic process;cellular carbohydrate biosynthetic process;cellular carbohydrate catabolic process;cellular carbohydrate metabolic process;cellular metabolic process;cel…	binding;carbon-oxygen lyase activity;catalytic activity;cation binding;hydro-lyase activity;ion binding;lyase activity;magnesium ion binding;metal ion binding;phosphopyruvate hydratase activity	cell part;cytoplasmic part;cytosol;cytosolic part;intracellular part;macromolecular complex;membrane;perikaryon;phosphopyruvate hydratase complex;photoreceptor inner segment;plasma membrane;protein complex	Glycolysis / Gluconeogenesis;Methane metabolism;RNA degradation	Enolase_C;Enolase_N	ATF2_S_UP.V1_DN;BCAT.100_UP.V1_UP;BENPORATH_MYC_MAX_TARGETS;BILD_E2F3_ONCOGENIC_SIGNATURE;BLALOCK_ALZHEIMERS_DISEASE_DN;BROWNE_HCMV_INFECTION_16HR_UP;CAHOY_NEURONAL;CAMP_UP.V1_DN;CARBON_OXYGEN_LYASE_ACTIVITY;CASORELLI_ACUTE_PROMYELOCYTIC_LEUKEMIA_DN;CHAUHAN_RESPONSE_TO_METHOXYESTRADIOL_DN;CHIARADONNA_NEOPLASTIC_TRANSFORMATION_CDC25_UP;CHICAS_RB1_TARGETS_SENESCENT;chr12p13;COATES_MACROPHAGE_M1_VS_…	3D-structure;Cellmembrane;Completeproteome;Cytoplasm;Directproteinsequencing;Glycolysis;Lyase;Magnesium;Membrane;Metal-binding;Phosphoprotein;Polymorphism;Referenceproteome		Enolase;Enolase_C;Enolase_CS;Enolase_N	ENOLASE	ENOLASE	REACT_111217		16	11	11	55.8	47.268	0	53.974	67	0						1.12839	0.261108	-0.313162	-0.324899	-1.38014
O43490	O43490	Prominin-1	PROM1	2003	1.00023e+07	1.18469e+07	1.37511e+07	1.39982e+07	1.52473e+07	1.34321e+07	4.11295e+06	1.43945e+07	8.22576e+06	1.96809e+07	2.21182e+07	2.06209e+07		anatomical structure formation involved in morphogenesis;biological regulation;camera-type eye photoreceptor cell differentiation;cell differentiation;cell differentiation involved in kidney development;cellular component maintenance;cellular component organization;cellular component organization or biogenesis;cellular developmental process;cellular process;developmental process;epithelial cell d…	actinin binding;binding;cytoskeletal protein binding;protein binding	apical plasma membrane;brush border;cell part;cell projection;cell projection membrane;cell projection part;cell surface;cilium part;extracellular region part;extracellular space;integral to membrane;integral to plasma membrane;intracellular organelle part;intracellular part;intrinsic to membrane;intrinsic to plasma membrane;membrane;membrane part;microvillus;microvillus membrane;organelle part;p…		Prominin	ACEVEDO_FGFR1_TARGETS_IN_PROSTATE_CANCER_MODEL_DN;AKT_UP.V1_DN;AKT_UP_MTOR_DN.V1_DN;ALCALAY_AML_BY_NPM1_LOCALIZATION_DN;BEIER_GLIOMA_STEM_CELL_UP;BENPORATH_ES_1;BMI1_DN_MEL18_DN.V1_DN;BYSTRYKH_HEMATOPOIESIS_STEM_CELL_QTL_TRANS;CHEMNITZ_RESPONSE_TO_PROSTAGLANDIN_E2_DN;chr4p15;CONRAD_STEM_CELL;DELYS_THYROID_CANCER_DN;DIAZ_CHRONIC_MEYLOGENOUS_LEUKEMIA_DN;DODD_NASOPHARYNGEAL_CARCINOMA_UP;ELLWOOD_MYC_…	Alternativesplicing;Cellmembrane;Cellprojection;Cilium;Completeproteome;Cone-roddystrophy;Directproteinsequencing;Diseasemutation;Glycoprotein;Membrane;Phosphoprotein;Polymorphism;Referenceproteome;Retinitispigmentosa;Signal;Stargardtdisease;Transmembrane;Transmembranehelix		Prominin					9	9	9	16.3	97.201	0	92.318	42	0						0.884156	0.368882	-0.261594	-0.271702	-1.11735
Q15648	Q15648	Mediator of RNA polymerase II transcription subunit 1	MED1	3918	1.38325e+06	8.94418e+06	1.09803e+07	8.52224e+06	1.18989e+07	1.10483e+07	8.86341e+06	1.34611e+07	3.66189e+06	1.73475e+07	1.56087e+07	1.60261e+07		alcohol metabolic process;amine metabolic process;anatomical structure development;anatomical structure formation involved in morphogenesis;anatomical structure morphogenesis;androgen biosynthetic process;androgen metabolic process;androgen receptor signaling pathway;angiogenesis;appendage morphogenesis;benzene-containing compound metabolic process;biological regulation;biosynthetic process;body …	binding;chromatin binding;core promoter binding;DNA binding;hormone receptor binding;ligand-dependent nuclear receptor binding;ligand-dependent nuclear receptor transcription coactivator activity;nuclear hormone receptor binding;nucleic acid binding;nucleic acid binding transcription factor activity;protein binding;protein binding transcription factor activity;receptor activator activity;receptor…	cell part;intracellular non-membrane-bounded organelle;intracellular organelle;intracellular organelle part;intracellular part;macromolecular complex;mediator complex;non-membrane-bounded organelle;nuclear part;nucleolus;nucleoplasm part;organelle;organelle part;protein complex		Med1	AAGCAAT,MIR-137;AAGWWRNYGGC_UNKNOWN;ACATTCC,MIR-1,MIR-206;AGGAGTG,MIR-483;ANDROGEN_RECEPTOR_SIGNALING_PATHWAY;ATAGGAA,MIR-202;ATGAAGG,MIR-205;AUNG_GASTRIC_CANCER;BANDRES_RESPONSE_TO_CARMUSTIN_MGMT_24HR_DN;BIOCARTA_CARM_ER_PATHWAY;BIOCARTA_PITX2_PATHWAY;BIOCARTA_PPARA_PATHWAY;BIOCARTA_VDR_PATHWAY;BIOPOLYMER_METABOLIC_PROCESS;BLALOCK_ALZHEIMERS_DISEASE_INCIPIENT_UP;BLALOCK_ALZHEIMERS_DISEASE_UP;BOY…	3D-structure;Acetylation;Activator;Alternativesplicing;Completeproteome;Directproteinsequencing;DNA-binding;Nucleus;Phosphoprotein;Polymorphism;Referenceproteome;Repeat;Transcription;Transcriptionregulation	ARC complex;ARC92-Mediator complex;ARC-L complex;BRD4 complex;CCNC-CDK8-MED1-MED6-MED7 xcomplex;CRSP complex;DRIP complex;HES1 promoter-Notch enhancer complex;Mediator complex;P-TEFb-BRD4-TRAP220 complex;SMCC complex;TFTC-type histone acetyl transferase complex;TRAP complex;TRAP-SMCC mediator complex	Mediator_Med1_met/fun			REACT_111045;REACT_111217;REACT_71		17	17	17	14.4	168.48	0	39.579	94	0						0.454665	0.443609	-0.56257	-1.01462	-0.955452
B4DUC8;Q13126;J3QSB7;F2Z2F3;F8WES2	B4DUC8;Q13126;J3QSB7	S-methyl-5-thioadenosine phosphorylase;Purine nucleoside phosphorylase	MTAP	739	2.48052e+07	2.20356e+07	2.36009e+07	2.29031e+07	2.32809e+07	1.47112e+07	2.97344e+06	2.64303e+07	1.42837e+07	3.90347e+07	5.75217e+07	4.37174e+07		amine biosynthetic process;amine metabolic process;amino acid salvage;aspartate family amino acid biosynthetic process;aspartate family amino acid metabolic process;biosynthetic process;carboxylic acid biosynthetic process;carboxylic acid metabolic process;cellular amine metabolic process;cellular amino acid biosynthetic process;cellular amino acid metabolic process;cellular biogenic amine metabo…	catalytic activity;phosphorylase activity;purine-nucleoside phosphorylase activity;S-methyl-5-thioadenosine phosphorylase activity;transferase activity;transferase activity, transferring glycosyl groups;transferase activity, transferring hexosyl groups;transferase activity, transferring pentosyl groups	cell part;cytoplasm;cytoplasmic part;cytosol;intracellular membrane-bounded organelle;intracellular organelle;intracellular part;membrane-bounded organelle;nucleus;organelle	Cysteine and methionine metabolism	PNP_UDP_1	AAAGACA,MIR-511;ACEVEDO_METHYLATED_IN_LIVER_CANCER_DN;AGUIRRE_PANCREATIC_CANCER_COPY_NUMBER_DN;AGUIRRE_PANCREATIC_CANCER_COPY_NUMBER_UP;AMIT_EGF_RESPONSE_480_HELA;ATAAGCT,MIR-21;BONOME_OVARIAN_CANCER_POOR_SURVIVAL_DN;BONOME_OVARIAN_CANCER_SURVIVAL_SUBOPTIMAL_DEBULKING;BROWNE_HCMV_INFECTION_6HR_DN;BRUINS_UVC_RESPONSE_LATE;CACGTG_V$MYC_Q2;chr9p21;DACOSTA_UV_RESPONSE_VIA_ERCC3_DN;DACOSTA_UV_RESPONSE…	3D-structure;Alternativesplicing;Completeproteome;Cytoplasm;Glycosyltransferase;Nucleus;Polymorphism;Purinesalvage;Referenceproteome;Transferase		MTAP;Nucleoside_phosphorylase_d;PNP/MTAP;Purine_phosphorylase-2_CS		PNP_MTAP_2	REACT_111217		7	7	7	29.7	33.186	0	20.896	66	0						0.464967	0.579246	0.210102	0.239239	0.741839
O15020;A4QPE4;E9PJZ2	O15020;A4QPE4	Spectrin beta chain, non-erythrocytic 2	SPTBN2	1903	1.21908e+07	2.83615e+07	2.76163e+07	2.95583e+07	2.92784e+07	4.11622e+07	1.7707e+07	2.94973e+07	1.48982e+07	3.90174e+07	3.86086e+07	3.96907e+07		actin filament capping;adult behavior;anatomical structure morphogenesis;antigen processing and presentation;antigen processing and presentation of exogenous antigen;antigen processing and presentation of exogenous peptide antigen;antigen processing and presentation of exogenous peptide antigen via MHC class II;antigen processing and presentation of peptide antigen;antigen processing and presenta…	actin binding;binding;cytoskeletal protein binding;lipid binding;phospholipid binding;protein binding;structural constituent of cytoskeleton;structural molecule activity	cell body;cell cortex part;cell part;cytoplasmic part;cytoskeletal part;cytosol;intracellular organelle part;intracellular part;neuronal cell body;organelle part;spectrin		CH;PH;Spectrin	AACTTT_UNKNOWN;ACTGCCT,MIR-34B;ACTIN_BINDING;ACTIN_CYTOSKELETON;CCTGCTG,MIR-214;CELL_CORTEX;CELL_CORTEX_PART;chr11q13;CORTICAL_ACTIN_CYTOSKELETON;CORTICAL_CYTOSKELETON;CYTOPLASM;CYTOPLASMIC_PART;CYTOSKELETAL_PART;CYTOSKELETAL_PROTEIN_BINDING;CYTOSKELETON;DEBIASI_APOPTOSIS_BY_REOVIRUS_INFECTION_DN;DIAZ_CHRONIC_MEYLOGENOUS_LEUKEMIA_UP;DOUGLAS_BMI1_TARGETS_UP;ENK_UV_RESPONSE_EPIDERMIS_DN;ERB2_UP.V1_…	3D-structure;Acetylation;Actin-binding;Actincapping;Alternativesplicing;Completeproteome;Cytoplasm;Cytoskeleton;Diseasemutation;Neurodegeneration;Phosphoprotein;Polymorphism;Referenceproteome;Repeat;Spinocerebellarataxia		Actinin_actin-bd_CS;CH-domain;PH_dom-spectrin-type;PH_like_dom;Pleckstrin_homology;Spectrin/alpha-actinin;Spectrin_bsu;Spectrin_repeat	SPECTRINPH	ACTININ_1;ACTININ_2;CH;PH_DOMAIN	REACT_111045;REACT_127416;REACT_6900	CH;PH;SPEC	51	36	36	26.5	271.32	0	60.563	203	0						0.665666	0.329311	-0.552805	-0.633158	-1.1919
O75223;M0QZK8;B8ZZK2;H7BZK5	O75223;M0QZK8	Gamma-glutamylcyclotransferase	GGCT	2122	6.80819e+07	4.44604e+07	2.96553e+07	5.02389e+07	4.49597e+07	4.30303e+07	2.1359e+06	4.67509e+07	4.02862e+07	1.45109e+08	1.62679e+07	9.22072e+07		amine biosynthetic process;amine metabolic process;apoptotic mitochondrial changes;biosynthetic process;carboxylic acid biosynthetic process;carboxylic acid metabolic process;cellular amine metabolic process;cellular amino acid biosynthetic process;cellular amino acid metabolic process;cellular biosynthetic process;cellular component organization;cellular component organization at cellular level;…	binding;catalytic activity;gamma-glutamylcyclotransferase activity;identical protein binding;protein binding;protein dimerization activity;protein homodimerization activity;transferase activity;transferase activity, transferring acyl groups;transferase activity, transferring amino-acyl groups	cell part;cytoplasmic part;cytosol;intracellular part	Glutathione metabolism		BENPORATH_PROLIFERATION;BROWNE_HCMV_INFECTION_48HR_UP;BRUINS_UVC_RESPONSE_LATE;BRUINS_UVC_RESPONSE_VIA_TP53_GROUP_B;CAIRO_HEPATOBLASTOMA_CLASSES_UP;CASORELLI_ACUTE_PROMYELOCYTIC_LEUKEMIA_DN;CHARAFE_BREAST_CANCER_LUMINAL_VS_MESENCHYMAL_UP;chr7p15;DELYS_THYROID_CANCER_UP;DODD_NASOPHARYNGEAL_CARCINOMA_DN;ESC_V6.5_UP_LATE.V1_DN;GATTGGY_V$NFY_Q6_01;GRAESSMANN_APOPTOSIS_BY_DOXORUBICIN_UP;GSE14000_4H_VS…	3D-structure;Acyltransferase;Alternativesplicing;Completeproteome;Referenceproteome;Transferase		Butirosin_synth_BtrG-like;G-Glutamylcylcotransferase			REACT_111217		6	6	6	30.9	21.007	0	4.4948	24	0						0.0367594	0.964663	0.0408376	-0.038236	-0.0845029
P23434;A0A1W2PQV2;H3BUH9;H3BNV1;A0A1W2PRH4;A0A1W2PPE4;A0A1W2PNX3;A0A1W2PPQ1;A0A1W2PS29	P23434;A0A1W2PQV2;H3BUH9	Glycine cleavage system H protein, mitochondrial	GCSH	2750	6.54401e+07	6.878e+06	3.48963e+07	8.19746e+07	9.79826e+07	3.08566e+07	1.1647e+08	1.06e+08	5.06362e+07	6.93106e+07	2.01304e+08	1.07048e+08		amine catabolic process;amine metabolic process;carboxylic acid catabolic process;carboxylic acid metabolic process;catabolic process;cellular amine metabolic process;cellular amino acid catabolic process;cellular amino acid metabolic process;cellular catabolic process;cellular ketone metabolic process;cellular metabolic process;cellular nitrogen compound metabolic process;cellular process;glycin…	aminomethyltransferase activity;catalytic activity;methyltransferase activity;transferase activity;transferase activity, transferring one-carbon groups	cell part;cytoplasmic part;glycine cleavage complex;intracellular membrane-bounded organelle;intracellular organelle;intracellular part;macromolecular complex;membrane-bounded organelle;mitochondrion;organelle;protein complex		GCV_H	ACOSTA_PROLIFERATION_INDEPENDENT_MYC_TARGETS_UP;AMINE_CATABOLIC_PROCESS;AMINE_METABOLIC_PROCESS;AMINO_ACID_AND_DERIVATIVE_METABOLIC_PROCESS;AMINO_ACID_CATABOLIC_PROCESS;AMINO_ACID_METABOLIC_PROCESS;BENPORATH_CYCLING_GENES;BRUINS_UVC_RESPONSE_LATE;BURTON_ADIPOGENESIS_6;CACGTG_V$MYC_Q2;CAIRO_HEPATOBLASTOMA_CLASSES_UP;CARBOXYLIC_ACID_METABOLIC_PROCESS;CATABOLIC_PROCESS;CELLULAR_CATABOLIC_PROCESS;chr…	Completeproteome;Lipoyl;Mitochondrion;Polymorphism;Referenceproteome;Transitpeptide		2-oxoA_DH_lipoyl-BS;GCV_H;GCV_H_sub;Single_hybrid_motif		LIPOYL			5	5	5	33.5	18.884	0	34.306	66	0						0.5323	0.372356	-0.975469	-1.32666	-1.10723
Q9NRF8;H0Y5S6	Q9NRF8	CTP synthase 2	CTPS2	5814	7.35401e+06	9.1649e+06	8.90296e+06	8.01348e+06	7.39104e+06	6.58724e+06	1.29414e+06	3.88443e+06	3.02506e+06	8.15794e+06	1.11121e+07	6.42188e+06		amine metabolic process;biosynthetic process;carboxylic acid metabolic process;cellular amine metabolic process;cellular amino acid metabolic process;cellular biosynthetic process;cellular ketone metabolic process;cellular metabolic process;cellular nitrogen compound biosynthetic process;cellular nitrogen compound metabolic process;cellular process;CTP biosynthetic process;CTP metabolic process;'…	adenyl nucleotide binding;adenyl ribonucleotide binding;ATP binding;binding;catalytic activity;CTP synthase activity;ligase activity;ligase activity, forming carbon-nitrogen bonds;nucleotide binding;purine nucleotide binding;purine ribonucleoside triphosphate binding;purine ribonucleotide binding;ribonucleotide binding	cell part;cytoplasmic part;cytosol;intracellular membrane-bounded organelle;intracellular organelle;intracellular part;membrane-bounded organelle;mitochondrion;organelle	Pyrimidine metabolism	CTP_synth_N;GATase	BENPORATH_SUZ12_TARGETS;BLALOCK_ALZHEIMERS_DISEASE_INCIPIENT_UP;BLALOCK_ALZHEIMERS_DISEASE_UP;CAGGTG_V$E12_Q6;chrxp22;DIAZ_CHRONIC_MEYLOGENOUS_LEUKEMIA_UP;GEORGES_TARGETS_OF_MIR192_AND_MIR215;GSE12845_PRE_GC_VS_DARKZONE_GC_TONSIL_BCELL_DN;GSE14000_TRANSLATED_RNA_VS_MRNA_DC_UP;GSE1460_INTRATHYMIC_T_PROGENITOR_VS_NAIVE_CD4_TCELL_CORD_BLOOD_UP;GSE17721_LPS_VS_CPG_8H_BMDM_DN;GSE17974_0H_VS_4H_IN_VITR…	3D-structure;ATP-binding;Completeproteome;Glutamineamidotransferase;Ligase;Nucleotide-binding;Phosphoprotein;Pyrimidinebiosynthesis;Referenceproteome		CTP_synthase;CTP_synthase_N;GATASE;P-loop_NTPase		GATASE_TYPE_1	REACT_111217		8	8	8	16.9	65.677	0	5.1622	32	0						0.735275	0.474581	0.209107	0.207018	0.903786
P35268;K7ERI7;K7EMH1;K7ELC4;K7EP65;K7EKS7;K7EJT5	P35268;K7ERI7;K7EMH1;K7ELC4;K7EP65;K7EKS7	60S ribosomal protein L22	RPL22	2906	1.58297e+09	1.47469e+09	1.51695e+09	8.23155e+08	1.21035e+09	1.25509e+09	4.30724e+08	5.24975e+08	7.62316e+08	2.79571e+09	1.07643e+09	2.5748e+09		alpha-beta T cell activation;alpha-beta T cell differentiation;biosynthetic process;catabolic process;cell activation;cell differentiation;cellular biosynthetic process;cellular catabolic process;cellular component disassembly;cellular component disassembly at cellular level;cellular component organization;cellular component organization at cellular level;cellular component organization or biogen…	binding;carbohydrate binding;glycosaminoglycan binding;heparin binding;nucleic acid binding;pattern binding;polysaccharide binding;RNA binding;structural constituent of ribosome;structural molecule activity	cell part;cytoplasmic part;cytosolic large ribosomal subunit;intracellular non-membrane-bounded organelle;intracellular organelle;intracellular organelle part;intracellular part;large ribosomal subunit;macromolecular complex;non-membrane-bounded organelle;organelle;organelle part;ribonucleoprotein complex;ribosome	Ribosome	Ribosomal_L22e	BENPORATH_MYC_TARGETS_WITH_EBOX;BERENJENO_TRANSFORMED_BY_RHOA_DN;BILANGES_RAPAMYCIN_SENSITIVE_GENES;BIOSYNTHETIC_PROCESS;BOUDOUKHA_BOUND_BY_IGF2BP2;CACGTG_V$MYC_Q2;CAIRO_HEPATOBLASTOMA_CLASSES_UP;CELLULAR_BIOSYNTHETIC_PROCESS;CELLULAR_MACROMOLECULE_METABOLIC_PROCESS;CELLULAR_PROTEIN_METABOLIC_PROCESS;chr1p36;CTATGCA,MIR-153;DANG_BOUND_BY_MYC;DANG_MYC_TARGETS_UP;DODD_NASOPHARYNGEAL_CARCINOMA_DN;ES…	3D-structure;Completeproteome;Directproteinsequencing;Heparin-binding;Referenceproteome;Ribonucleoprotein;Ribosomalprotein;RNA-binding	60S ribosomal subunit, cytoplasmic;Nop56p-associated pre-rRNA complex;Ribosome, cytoplasmic	Ribosomal_L22e			REACT_116125;REACT_17015;REACT_1762;REACT_21257;REACT_71		12	12	9	76.6	14.787	0	323.31	483	0		+		-		1.19462	0.181015	0.476171	0.500584	1.68566
E5RHG8;Q15369;R4GMY8	E5RHG8;Q15369;R4GMY8	Transcription elongation factor B polypeptide 1	TCEB1	1025	8.20606e+07	4.64256e+07	6.85691e+07	5.50149e+07	5.65873e+07	3.34495e+07	2.6588e+07	4.91799e+06	4.11704e+07	1.68869e+08	1.30642e+07	8.31495e+07		biological regulation;biosynthetic process;catabolic process;cellular biosynthetic process;cellular catabolic process;cellular macromolecule catabolic process;cellular macromolecule metabolic process;cellular metabolic process;cellular nitrogen compound metabolic process;cellular process;interaction with host;interspecies interaction between organisms;macromolecule catabolic process;macromolecule…		cell part;cytoplasmic part;cytoplasmic ubiquitin ligase complex;cytosol;intracellular organelle part;intracellular part;macromolecular complex;nuclear part;nucleoplasm;organelle part;protein complex;ubiquitin ligase complex;VCB complex	Pathways in cancer;Renal cell carcinoma;Ubiquitin mediated proteolysis	Skp1_POZ	ACEVEDO_LIVER_CANCER_UP;ACEVEDO_LIVER_TUMOR_VS_NORMAL_ADJACENT_TISSUE_UP;ALONSO_METASTASIS_UP;BASSO_B_LYMPHOCYTE_NETWORK;BIOPOLYMER_METABOLIC_PROCESS;BORCZUK_MALIGNANT_MESOTHELIOMA_UP;BOYAULT_LIVER_CANCER_SUBCLASS_G3_UP;BRUINS_UVC_RESPONSE_LATE;CAGGTA_V$AREB6_01;CAGTATT,MIR-200B,MIR-200C,MIR-429;CHANG_CORE_SERUM_RESPONSE_UP;chr8q13;CSR_EARLY_UP.V1_UP;CSR_LATE_UP.V1_UP;DIAZ_CHRONIC_MEYLOGENOUS_LEU…	3D-structure;Alternativesplicing;Completeproteome;Host-virusinteraction;Nucleus;Referenceproteome;Transcription;Transcriptionregulation;Ublconjugationpathway	Ubiquitin E3 ligase (ASB1, TCEB1, TCEB2, CUL5, RNF7);Ubiquitin E3 ligase (ASB12, TCEB1, TCEB2, CUL5, RNF7);Ubiquitin E3 ligase (ASB2, TCEB1, TCEB2, CUL5, RNF7);Ubiquitin E3 ligase (ASB6, TCEB1, TCEB2, CUL5, RNF7);Ubiquitin E3 ligase (ASB7, TCEB1, TCEB2, CUL5, RNF7);Ubiquitin E3 ligase (VHL, TCEB1, TCEB2, CUL2);Ubiquitin E3 ligase (VHL, TCEB1, TCEB2, CUL2, RBX1);Ubiquitin E3 ligase (WSB1, TCEB1, T…	BTB/POZ_fold;Skp1_comp;Skp1_comp_POZ			REACT_116125;REACT_120956;REACT_1788;REACT_1892;REACT_6900;REACT_71	Skp1	4	4	4	47.2	9.9601	0	42.603	64	0						0.568743	0.423736	0.442034	0.442296	0.992341
O43920	O43920	NADH dehydrogenase [ubiquinone] iron-sulfur protein 5	NDUFS5	2038	5.67271e+07	3.45866e+07	6.02138e+07	8.06023e+07	8.59168e+07	5.99994e+07	1.25253e+07	1.33054e+07	2.56411e+07	4.46811e+07	2.10514e+07	2.64534e+07		cellular component assembly;cellular component assembly at cellular level;cellular component biogenesis;cellular component organization;cellular component organization at cellular level;cellular component organization or biogenesis;cellular component organization or biogenesis at cellular level;cellular macromolecular complex assembly;cellular macromolecular complex subunit organization;cellular …	catalytic activity;NADH dehydrogenase (quinone) activity;NADH dehydrogenase (ubiquinone) activity;NADH dehydrogenase activity;oxidoreductase activity;oxidoreductase activity, acting on NADH or NADPH;oxidoreductase activity, acting on NADH or NADPH, quinone or similar compound as acceptor	cell part;cytoplasmic part;intracellular organelle part;intracellular part;macromolecular complex;membrane part;membrane-enclosed lumen;mitochondrial intermembrane space;mitochondrial membrane part;mitochondrial part;mitochondrial respiratory chain complex I;NADH dehydrogenase complex;organelle envelope lumen;organelle part;protein complex;respiratory chain complex I	Alzheimer's disease;Huntington's disease;Oxidative phosphorylation;Parkinson's disease	Ndufs5	CELLULAR_COMPONENT_ASSEMBLY;CELLULAR_MACROMOLECULE_METABOLIC_PROCESS;CELLULAR_PROTEIN_COMPLEX_ASSEMBLY;CELLULAR_PROTEIN_METABOLIC_PROCESS;chr1p34;CYTOPLASM;CYTOPLASMIC_PART;FEVR_CTNNB1_TARGETS_UP;GSE10239_MEMORY_VS_DAY4.5_EFF_CD8_TCELL_UP;GSE10239_NAIVE_VS_MEMORY_CD8_TCELL_DN;GSE14308_NAIVE_CD4_TCELL_VS_INDUCED_TREG_DN;GSE14308_TH1_VS_NAIVE_CD4_TCELL_UP;GSE14308_TH2_VS_NAIVE_CD4_TCELL_UP;GSE14769…	Completeproteome;Disulfidebond;Electrontransport;Membrane;Mitochondrion;Mitochondrioninnermembrane;Polymorphism;Referenceproteome;Respiratorychain;Transport	Respiratory chain complex I (gamma subunit) mitochondrial;Respiratory chain complex I (holoenzyme), mitochondrial;Respiratory chain complex I (intermediate VII/650kD), mitochondrial	NADH_UbQ_OxRdtase_FeS-su5			REACT_111217		4	4	4	50.9	12.517	0	12.491	71	0						0.944581	0.226944	-0.580051	-0.60479	-1.51375
P00167;J3KNC7	P00167	Cytochrome b5	CYB5A	2330	1.91047e+08	1.83186e+08	1.95617e+08	1.42345e+08	8.92739e+07	1.52943e+08	9.16164e+07	9.03827e+07	7.18688e+07	4.85039e+08	1.83058e+08	3.34954e+08		carboxylic acid metabolic process;cellular ketone metabolic process;cellular metabolic process;cellular process;electron transport chain;generation of precursor metabolites and energy;L-ascorbic acid metabolic process;metabolic process;organic acid metabolic process;oxidation-reduction process;oxoacid metabolic process;small molecule metabolic process;vitamin metabolic process;water-soluble vitam…	aldo-keto reductase (NADP) activity;binding;catalytic activity;cation binding;cation transmembrane transporter activity;cytochrome-c oxidase activity;heme binding;heme-copper terminal oxidase activity;hydrogen ion transmembrane transporter activity;inorganic cation transmembrane transporter activity;ion binding;ion transmembrane transporter activity;iron ion binding;metal ion binding;monovalent i…	cell part;cytoplasmic part;endoplasmic reticulum membrane;endoplasmic reticulum part;integral to membrane;intracellular membrane-bounded organelle;intracellular organelle;intracellular organelle part;intracellular part;intrinsic to membrane;membrane;membrane part;membrane-bounded organelle;mitochondrial membrane;mitochondrial outer membrane;mitochondrial part;mitochondrion;organelle;organelle mem…		Cyt-b5	BERENJENO_TRANSFORMED_BY_RHOA_DN;BLUM_RESPONSE_TO_SALIRASIB_DN;BOCHKIS_FOXA2_TARGETS;BURTON_ADIPOGENESIS_6;BUYTAERT_PHOTODYNAMIC_THERAPY_STRESS_DN;CATION_TRANSMEMBRANE_TRANSPORTER_ACTIVITY;CHARAFE_BREAST_CANCER_LUMINAL_VS_MESENCHYMAL_UP;CHICAS_RB1_TARGETS_CONFLUENT;CHICAS_RB1_TARGETS_SENESCENT;chr18q23;CHUNG_BLISTER_CYTOTOXICITY_UP;CONCANNON_APOPTOSIS_BY_EPOXOMICIN_DN;CREIGHTON_ENDOCRINE_THERAPY_…	3D-structure;Acetylation;Alternativesplicing;Completeproteome;Cytoplasm;Directproteinsequencing;Electrontransport;Endoplasmicreticulum;Heme;Iron;Membrane;Metal-binding;Microsome;Referenceproteome;Transmembrane;Transmembranehelix;Transport		Cyt_B5_heme-BS;Cyt_B5-like_heme/steroid-bd	CYTOCHROMEB5	CYTOCHROME_B5_1;CYTOCHROME_B5_2	REACT_111217		16	16	16	67.2	15.33	0	323.31	602	0		+		-		1.16201	0.166292	0.567369	0.605526	1.75494
Q9BV86;S4R344;S4R3J7	Q9BV86;S4R344;S4R3J7	N-terminal Xaa-Pro-Lys N-methyltransferase 1;N-terminal Xaa-Pro-Lys N-methyltransferase 1, N-terminally processed	NTMT1	5451	3.29107e+07	3.69235e+07	3.08253e+07	2.80477e+07	2.96168e+07	2.67343e+07	5.32801e+06	5.78428e+06	3.44967e+07	6.80004e+07	2.25509e+07	5.41696e+07		cellular component organization;cellular component organization at cellular level;cellular component organization or biogenesis;cellular component organization or biogenesis at cellular level;cellular macromolecule metabolic process;cellular metabolic process;cellular process;cellular protein metabolic process;chromosome segregation;cytoskeleton organization;macromolecule metabolic process;macrom…	catalytic activity;methyltransferase activity;protein methyltransferase activity;transferase activity;transferase activity, transferring one-carbon groups	cell part;cytoplasm;intracellular membrane-bounded organelle;intracellular organelle;intracellular part;membrane-bounded organelle;nucleus;organelle		Methyltransf_PK		3D-structure;Acetylation;Alternativesplicing;Completeproteome;Directproteinsequencing;Methyltransferase;Nucleus;Referenceproteome;S-adenosyl-L-methionine;Transferase		DUF858_MeTrfase_lik					2	2	2	9.4	25.387	0	18.949	16	0						1.34709	0.273053	0.254187	0.251405	1.34252
Q49AN9;F5H013;P62308;C9JVQ0;A8MWD9	Q49AN9;F5H013;P62308;C9JVQ0;A8MWD9	Small nuclear ribonucleoprotein G;Putative small nuclear ribonucleoprotein G-like protein 15	SNRPG;SNRPGP15	1248	8.97291e+07	1.09601e+08	6.16314e+06	1.17037e+08	1.12078e+08	1.54422e+08	9.58235e+07	1.5094e+08	4.23346e+06	4.95132e+07	1.65292e+08	1.42346e+08		biosynthetic process;cellular biosynthetic process;cellular component assembly;cellular component assembly at cellular level;cellular component organization;cellular component organization at cellular level;cellular component organization or biogenesis;cellular component organization or biogenesis at cellular level;cellular macromolecular complex assembly;cellular macromolecular complex subunit o…	binding;nucleic acid binding;RNA binding	catalytic step 2 spliceosome;cell part;cytoplasmic part;cytosol;intracellular organelle part;intracellular part;macromolecular complex;nuclear part;nucleoplasm;organelle part;ribonucleoprotein complex;small nuclear ribonucleoprotein complex;spliceosomal complex;U12-type spliceosomal complex;U7 snRNP	Spliceosome	LSM	AMUNDSON_POOR_SURVIVAL_AFTER_GAMMA_RADIATION_2G;BENPORATH_PROLIFERATION;BIOPOLYMER_METABOLIC_PROCESS;CHICAS_RB1_TARGETS_LOW_SERUM;chr2p12;CONCANNON_APOPTOSIS_BY_EPOXOMICIN_DN;DIAZ_CHRONIC_MEYLOGENOUS_LEUKEMIA_UP;DODD_NASOPHARYNGEAL_CARCINOMA_DN;ENK_UV_RESPONSE_KERATINOCYTE_DN;FONTAINE_PAPILLARY_THYROID_CARCINOMA_UP;FONTAINE_THYROID_TUMOR_UNCERTAIN_MALIGNANCY_UP;GNF2_BUB3;GNF2_HAT1;GNF2_MCM5;GNF2_…	3D-structure;Completeproteome;mRNAprocessing;mRNAsplicing;Nucleus;Referenceproteome;Ribonucleoprotein;RNA-binding;Spliceosome	(E.F.G) complex;12S U11 snRNP;17S U2 snRNP;18S U11/U12 snRNP;6S methyltransferase and RG-containing Sm proteins complex;C complex spliceosome;SMN complex;SMN complex, U7 snRNA specific;Spliceosome	LSM_dom;Ribonucl_LSM;Ribonucl_LSM_euk/arc			REACT_1675;REACT_1788;REACT_21257;REACT_71;REACT_78	Sm	4	4	4	35.9	7.1013	0	9.7051	68	0						0.555409	0.342472	-0.900273	-1.68754	-1.16667
O00629;H7C4F6	O00629	Importin subunit alpha-3	KPNA4	1836	3.46981e+07	2.14307e+07	1.86215e+07	7.70482e+07	2.13043e+07	1.81831e+07	1.64856e+07	4.29051e+06	2.2389e+07	2.15742e+07	1.89569e+07	3.28333e+07		biological regulation;cell surface receptor linked signaling pathway;cellular process;cellular response to chemical stimulus;cellular response to cytokine stimulus;cellular response to organic substance;cellular response to stimulus;cytokine-mediated signaling pathway;establishment of localization;establishment of localization in cell;establishment of protein localization;intracellular protein tr…	protein transporter activity;substrate-specific transporter activity;transporter activity	cell part;cytoplasmic part;cytosol;intracellular organelle part;intracellular part;nuclear part;nucleoplasm;organelle part		Arm;IBB	AATGTGA,MIR-23A,MIR-23B;ACACTGG,MIR-199A,MIR-199B;ACTGTAG,MIR-139;AGCYRWTTC_UNKNOWN;ATACCTC,MIR-202;ATGTACA,MIR-493;BLUM_RESPONSE_TO_SALIRASIB_UP;BRUINS_UVC_RESPONSE_LATE;CAATGCA,MIR-33;CELLULAR_LOCALIZATION;chr3q25;CSR_EARLY_UP.V1_UP;CTTTGCA,MIR-527;CTTTGTA,MIR-524;DIAZ_CHRONIC_MEYLOGENOUS_LEUKEMIA_UP;DING_LUNG_CANCER_EXPRESSION_BY_COPY_NUMBER;EIF4E_DN;ELVIDGE_HYPOXIA_DN;ENK_UV_RESPONSE_EPIDERMI…	Acetylation;Completeproteome;Cytoplasm;Nucleus;Phosphoprotein;Proteintransport;Referenceproteome;Repeat;Transport		Armadillo;ARM-like;ARM-type_fold;Importin-a_IBB;Importing_su_alpha		ARM_REPEAT;IBB	REACT_6900	ARM	11	5	5	25.1	57.886	0	63.799	79	0						0.199289	0.752062	-0.640623	-0.369337	-0.454043
O75351	O75351	Vacuolar protein sorting-associated protein 4B	VPS4B	2132	1.29239e+07	1.58233e+07	1.1664e+07	1.28623e+07	1.58671e+07	1.29709e+07	4.63481e+06	4.67035e+06	1.3363e+07	1.87837e+07	1.83872e+07	2.06454e+07		cation transport;cell cycle;cell division;cellular component organization;cellular component organization at cellular level;cellular component organization or biogenesis;cellular component organization or biogenesis at cellular level;cellular membrane organization;cellular process;cholesterol transport;early endosome to late endosome transport;endosome organization;endosome to lysosome transport …	adenyl nucleotide binding;adenyl ribonucleotide binding;ATP binding;ATPase activity;ATPase activity, coupled;binding;catalytic activity;hydrolase activity;hydrolase activity, acting on acid anhydrides;hydrolase activity, acting on acid anhydrides, in phosphorus-containing anhydrides;nucleoside-triphosphatase activity;nucleotide binding;purine nucleotide binding;purine ribonucleoside triphosphate …	cell part;cytoplasmic part;cytosol;early endosome;endosomal part;endosome;endosome membrane;intracellular membrane-bounded organelle;intracellular organelle;intracellular organelle part;intracellular part;late endosome;late endosome membrane;lysosome;lytic vacuole;membrane;membrane-bounded organelle;nucleus;organelle;organelle membrane;organelle part;vacuolar membrane;vacuolar part;vacuole	Endocytosis	AAA;MIT;Vps4_C	ATAACCT,MIR-154;ATPASE_ACTIVITY;ATPASE_ACTIVITY_COUPLED;BIOPOLYMER_METABOLIC_PROCESS;BUYTAERT_PHOTODYNAMIC_THERAPY_STRESS_UP;CACTGTG,MIR-128A,MIR-128B;CELLULAR_LOCALIZATION;CHEN_LIVER_METABOLISM_QTL_CIS;chr18q21;CTCAGGG,MIR-125B,MIR-125A;CYTOPLASM;CYTOPLASMIC_PART;DIAZ_CHRONIC_MEYLOGENOUS_LEUKEMIA_UP;ENDOSOME;ENDOSOME_TRANSPORT;ESTABLISHMENT_OF_CELLULAR_LOCALIZATION;ESTABLISHMENT_OF_LOCALIZATION;…	3D-structure;ATP-binding;Cellcycle;Celldivision;Coiledcoil;Completeproteome;Endosome;Hydrolase;Membrane;Nucleotide-binding;Phosphoprotein;Polymorphism;Proteintransport;Referenceproteome;Transport		AAA+_ATPase;ATPase_AAA_core;ATPase_AAA_CS;MIT;P-loop_NTPase;Vps4_C		AAA	REACT_11123	AAA;MIT	6	6	5	17.8	49.301	0	7.4297	37	0						0.111465	0.902858	-0.0453061	-0.0501073	-0.190653
P51511;H3BT97	P51511	Matrix metalloproteinase-15	MMP15	3150	1.2243e+07	1.12617e+07	1.21511e+07	1.58578e+07	1.05607e+07	1.09724e+07	2.79524e+06	1.25619e+07	1.66632e+06	1.50939e+07	1.6861e+07	1.06847e+07		cellular component disassembly;cellular component disassembly at cellular level;cellular component organization;cellular component organization at cellular level;cellular component organization or biogenesis;cellular component organization or biogenesis at cellular level;cellular macromolecule metabolic process;cellular metabolic process;cellular process;cellular protein metabolic process;collage…	binding;calcium ion binding;catalytic activity;cation binding;endopeptidase activity;enzyme activator activity;enzyme regulator activity;hydrolase activity;ion binding;metal ion binding;metalloendopeptidase activity;metallopeptidase activity;peptidase activity;peptidase activity, acting on L-amino acid peptides;transition metal ion binding;zinc ion binding	cell part;extracellular matrix;extracellular region part;integral to membrane;integral to plasma membrane;intrinsic to membrane;intrinsic to plasma membrane;membrane part;plasma membrane part		DUF3377;Hemopexin;Peptidase_M10;PG_binding_1	AKT_UP.V1_UP;BENPORATH_MYC_MAX_TARGETS;BILD_E2F3_ONCOGENIC_SIGNATURE;BIOPOLYMER_METABOLIC_PROCESS;BIOPOLYMER_MODIFICATION;BMI1_DN.V1_UP;CAGGTG_V$E12_Q6;CATION_BINDING;CCTNTMAGA_UNKNOWN;CELLULAR_MACROMOLECULE_METABOLIC_PROCESS;CELLULAR_PROTEIN_METABOLIC_PROCESS;CHEMNITZ_RESPONSE_TO_PROSTAGLANDIN_E2_DN;chr16q13;CREIGHTON_AKT1_SIGNALING_VIA_MTOR_UP;CTTTAAR_UNKNOWN;CYCLIN_D1_KE_.V1_UP;CYCLIN_D1_UP.V1…	Calcium;Cleavageonpairofbasicresidues;Completeproteome;Disulfidebond;Glycoprotein;Hydrolase;Membrane;Metal-binding;Metalloprotease;Phosphoprotein;Polymorphism;Protease;Referenceproteome;Repeat;Signal;Transmembrane;Transmembranehelix;Zinc;Zymogen		Hemopexin_CS;Hemopexin-like_dom;Hemopexin-like_repeat;MetalloPept_cat_dom;Pept_M10_metallopeptidase;Pept_M10A;Pept_M10A_metallopeptidase_C;Pept_M10A_Metazoans;Pept_M10A_Zn_BS;Peptidase_Metallo;Peptidoglycan-bd-like	MATRIXIN	CYSTEINE_SWITCH;HEMOPEXIN;HEMOPEXIN_2;ZINC_PROTEASE	REACT_118779	HX;ZnMc	11	10	10	19.1	75.806	0	11.374	42	0						0.0823043	0.923317	-0.0685508	-0.0444368	-0.152756
P10588;M0R175	P10588;M0R175	Nuclear receptor subfamily 2 group F member 6	NR2F6	2512	1.05465e+07	3.27227e+06	7.67438e+06	5.63796e+06	8.80988e+06	8.30518e+06	3.50508e+06	7.06907e+06	4.27749e+06	9.49247e+06	1.483e+07	1.24934e+07		anatomical structure development;biological regulation;biosynthetic process;cell development;cellular biosynthetic process;cellular developmental process;cellular macromolecule metabolic process;cellular metabolic process;cellular nitrogen compound metabolic process;cellular process;cellular response to stimulus;detection of abiotic stimulus;detection of external stimulus;detection of stimulus;de…	binding;cation binding;DNA binding;ion binding;ligand-dependent nuclear receptor activity;metal ion binding;molecular transducer activity;nucleic acid binding;receptor activity;sequence-specific DNA binding;signal transducer activity;signaling receptor activity;steroid hormone receptor activity;thyroid hormone receptor activity;transition metal ion binding;zinc ion binding	cell part;intracellular membrane-bounded organelle;intracellular organelle;intracellular organelle part;intracellular part;membrane-bounded organelle;nuclear part;nucleoplasm;nucleus;organelle;organelle part		Hormone_recep;zf-C4	AACTTT_UNKNOWN;ACTGTGA,MIR-27A,MIR-27B;BLALOCK_ALZHEIMERS_DISEASE_UP;BYSTRYKH_HEMATOPOIESIS_STEM_CELL_QTL_TRANS;CAGGTG_V$E12_Q6;CAIRO_HEPATOBLASTOMA_CLASSES_UP;CATTGTYY_V$SOX9_B1;CCCNNNNNNAAGWT_UNKNOWN;CHARAFE_BREAST_CANCER_LUMINAL_VS_MESENCHYMAL_UP;chr19p13;CREIGHTON_ENDOCRINE_THERAPY_RESISTANCE_3;ELVIDGE_HYPOXIA_DN;GARGALOVIC_RESPONSE_TO_OXIDIZED_PHOSPHOLIPIDS_TURQUOISE_DN;GENTILE_RESPONSE_CLUS…	Completeproteome;DNA-binding;Metal-binding;Nucleus;Phosphoprotein;Receptor;Referenceproteome;Repressor;Transcription;Transcriptionregulation;Zinc;Zinc-finger		COUP_TF;Nucl_hormone_rcpt_ligand-bd;Nucl_hrmn_rcpt_lig-bd_core;Str_hrmn_rcpt;Znf_hrmn_rcpt;Znf_NHR/GATA	COUPTNFACTOR;STRDHORMONER;STROIDFINGER	NUCLEAR_REC_DBD_1;NUCLEAR_REC_DBD_2	REACT_71	HOLI;ZnF_C4	4	4	4	12.1	42.979	0	14.907	17	0		+		-		0.145838	0.829265	-0.0821778	-0.213088	-0.331389
H0YNG3;P67812;H0YNX5;H0YNA5;H0YKT4;P0C7V7	H0YNG3;P67812;H0YNX5;H0YNA5	Signal peptidase complex catalytic subunit SEC11;Signal peptidase complex catalytic subunit SEC11A;Signal peptidase I	SEC11A	1505	1.6259e+08	1.77084e+08	1.89627e+08	1.16412e+08	1.06079e+08	1.28595e+08	1.19325e+08	5.23881e+07	1.0423e+08	3.2932e+08	4.82199e+08	2.73821e+08		biological regulation;biosynthetic process;cellular biosynthetic process;cellular macromolecule biosynthetic process;cellular macromolecule metabolic process;cellular metabolic process;cellular process;cellular protein metabolic process;cotranslational protein targeting to membrane;establishment of localization;establishment of localization in cell;establishment of protein localization;establishm…	catalytic activity;hydrolase activity;peptidase activity;peptidase activity, acting on L-amino acid peptides;serine hydrolase activity;serine-type peptidase activity	cell part;cytoplasmic part;endoplasmic reticulum membrane;endoplasmic reticulum part;integral to membrane;intracellular organelle part;intracellular part;intrinsic to membrane;membrane;membrane part;organelle membrane;organelle part	Protein export	Peptidase_S24	ACEVEDO_NORMAL_TISSUE_ADJACENT_TO_LIVER_TUMOR_DN;AGTCTTA,MIR-499;BLALOCK_ALZHEIMERS_DISEASE_UP;CAGTGTT,MIR-141,MIR-200A;CHIANG_LIVER_CANCER_SUBCLASS_UNANNOTATED_DN;CHOI_ATL_STAGE_PREDICTOR;chr15q25;chr8q11;CTTTGCA,MIR-527;DAIRKEE_TERT_TARGETS_UP;DIAZ_CHRONIC_MEYLOGENOUS_LEUKEMIA_UP;GATTGGY_V$NFY_Q6_01;GGAANCGGAANY_UNKNOWN;GGGCGGR_V$SP1_Q6;GGGYGTGNY_UNKNOWN;GNF2_BNIP2;GNF2_STAT6;GSE10325_BCELL_VS_…	Completeproteome;Endoplasmicreticulum;Hydrolase;Membrane;Microsome;Protease;Referenceproteome;Signal-anchor;Transmembrane;Transmembranehelix		Pept_S26A_signal_pept_1_CS;Pept_S26A_signal_pept_1_Ser-AS;Peptidase_S24_S26;Peptidase_S24_S26A/B/C;Peptidase_S24_S26A/B/C_b-rbn;Peptidase_S26B	SIGNALPTASE	SPASE_I_1;SPASE_I_3	REACT_111217;REACT_116125;REACT_17015;REACT_71		17	17	17	47.2	18.651	0	142.94	398	0	+	+	+	-		2.35215	0.0518	0.592262	0.593872	2.92965
Q9NUQ8;F8WCU6	Q9NUQ8	ATP-binding cassette sub-family F member 3	ABCF3	5870	3.67151e+06	6.68802e+06	6.21452e+06	8.1894e+06	9.5133e+06	5.84065e+06	7.78406e+06	3.78262e+06	9.83478e+06	1.56032e+07	1.08717e+07	1.26508e+07		ATP catabolic process;ATP metabolic process;catabolic process;cellular catabolic process;cellular metabolic process;cellular nitrogen compound catabolic process;cellular nitrogen compound metabolic process;cellular process;defense response;defense response to virus;heterocycle catabolic process;heterocycle metabolic process;immune effector process;immune system process;metabolic process;multi-org…	adenyl nucleotide binding;adenyl ribonucleotide binding;ATP binding;ATPase activity;binding;catalytic activity;hydrolase activity;hydrolase activity, acting on acid anhydrides;hydrolase activity, acting on acid anhydrides, in phosphorus-containing anhydrides;nucleoside-triphosphatase activity;nucleotide binding;purine nucleotide binding;purine ribonucleoside triphosphate binding;purine ribonucleo…			ABC_tran	AMUNDSON_GENOTOXIC_SIGNATURE;BROWNE_HCMV_INFECTION_20HR_UP;CACTGCC,MIR-34A,MIR-34C,MIR-449;chr3q25;DACOSTA_UV_RESPONSE_VIA_ERCC3_UP;GATAAGR_V$GATA_C;GINESTIER_BREAST_CANCER_ZNF217_AMPLIFIED_DN;GSE13306_RA_VS_UNTREATED_TCONV_UP;GSE13484_UNSTIM_VS_12H_YF17D_VACCINE_STIM_PBMC_UP;GSE17721_12H_VS_24H_POLYIC_BMDM_DN;GSE17721_POLYIC_VS_CPG_1H_BMDM_DN;GSE20715_0H_VS_6H_OZONE_TLR4_KO_LUNG_DN;GSE22886_NAIV…	Alternativesplicing;Antiviraldefense;ATP-binding;Completeproteome;Nucleotide-binding;Phosphoprotein;Polymorphism;Referenceproteome;Repeat		AAA+_ATPase;ABC_transporter_CS;ABC_transporter-like;P-loop_NTPase		ABC_TRANSPORTER_1;ABC_TRANSPORTER_2		AAA	8	8	8	15.4	79.744	0	23.347	45	0						0.698537	0.330909	-0.506394	-0.525413	-1.18636
Q6NZI2	Q6NZI2	Polymerase I and transcript release factor	PTRF	4302	1.88826e+07	2.66741e+07	2.51426e+07	3.0311e+07	2.85038e+07	3.84689e+07	4.88424e+06	1.57354e+07	2.02667e+07	3.02416e+07	3.09205e+07	1.55058e+07		biological regulation;biosynthetic process;cellular biosynthetic process;cellular macromolecule metabolic process;cellular metabolic process;cellular nitrogen compound metabolic process;cellular process;macromolecule metabolic process;metabolic process;nitrogen compound metabolic process;nucleic acid metabolic process;nucleobase-containing compound metabolic process;primary metabolic process;regu…	binding;nucleic acid binding;RNA binding;rRNA binding;rRNA primary transcript binding	caveola;cell part;cytoplasmic part;cytosol;endoplasmic reticulum;intracellular membrane-bounded organelle;intracellular organelle;intracellular organelle part;intracellular part;membrane part;membrane raft;membrane-bounded organelle;mitochondrion;nuclear part;nucleoplasm;organelle;organelle part;plasma membrane part			ADDYA_ERYTHROID_DIFFERENTIATION_BY_HEMIN;BASAKI_YBX1_TARGETS_UP;BCAT.100_UP.V1_UP;BERTUCCI_MEDULLARY_VS_DUCTAL_BREAST_CANCER_DN;BIOPOLYMER_METABOLIC_PROCESS;BLALOCK_ALZHEIMERS_DISEASE_UP;BONOME_OVARIAN_CANCER_SURVIVAL_SUBOPTIMAL_DEBULKING;BROWNE_HCMV_INFECTION_18HR_DN;BROWNE_HCMV_INFECTION_48HR_DN;BURTON_ADIPOGENESIS_5;CAGCAGG,MIR-370;CASORELLI_ACUTE_PROMYELOCYTIC_LEUKEMIA_DN;CELLULAR_COMPONENT_A…	Acetylation;Alternativesplicing;Cellmembrane;Coiledcoil;Completeproteome;Congenitalgeneralizedlipodystrophy;Cytoplasm;Diabetesmellitus;Directproteinsequencing;Endoplasmicreticulum;Membrane;Microsome;Mitochondrion;Nucleus;Phosphoprotein;Polymorphism;Referenceproteome;RNA-binding;rRNA-binding;Transcription;Transcriptionregulation;Transcriptiontermination		Cavin_fam			REACT_1788;REACT_71		17	17	17	36.9	43.476	0	120.73	146	0						1.07614	0.219535	-0.460503	-0.46402	-1.533
C9JLU1;P52434	C9JLU1;P52434	DNA-directed RNA polymerases I, II, and III subunit RPABC3	POLR2H	865	1.86765e+08	1.68167e+08	1.31138e+08	8.76741e+07	9.99661e+07	1.03908e+08	2.38679e+07	3.76411e+07	7.93414e+07	2.28567e+08	2.01674e+08	1.68991e+08		biological regulation;biosynthetic process;cellular biosynthetic process;cellular macromolecule biosynthetic process;cellular macromolecule metabolic process;cellular metabolic process;cellular nitrogen compound metabolic process;cellular process;cellular response to stimulus;cellular response to stress;DNA metabolic process;DNA repair;macromolecule biosynthetic process;macromolecule metabolic pr…	binding;catalytic activity;cation binding;DNA binding;DNA-directed RNA polymerase activity;ion binding;metal ion binding;nucleic acid binding;nucleotidyltransferase activity;RNA polymerase activity;transferase activity;transferase activity, transferring phosphorus-containing groups;transition metal ion binding;zinc ion binding	cell part;cytoplasm;DNA-directed RNA polymerase complex;DNA-directed RNA polymerase II, core complex;intracellular membrane-bounded organelle;intracellular non-membrane-bounded organelle;intracellular organelle;intracellular organelle part;intracellular part;macromolecular complex;membrane-bounded organelle;non-membrane-bounded organelle;nuclear DNA-directed RNA polymerase complex;nuclear part;nu…	Cytosolic DNA-sensing pathway;Huntington's disease;Purine metabolism;Pyrimidine metabolism;RNA polymerase	RNA_pol_Rpb8	ACEVEDO_LIVER_TUMOR_VS_NORMAL_ADJACENT_TISSUE_UP;BASSO_B_LYMPHOCYTE_NETWORK;BLALOCK_ALZHEIMERS_DISEASE_UP;BROWNE_HCMV_INFECTION_14HR_UP;BROWNE_HCMV_INFECTION_16HR_UP;BROWNE_HCMV_INFECTION_18HR_UP;BROWNE_HCMV_INFECTION_48HR_UP;CACGTG_V$MYC_Q2;chr3q28;COLLER_MYC_TARGETS_UP;DAIRKEE_CANCER_PRONE_RESPONSE_BPA_E2;DODD_NASOPHARYNGEAL_CARCINOMA_DN;FLECHNER_PBL_KIDNEY_TRANSPLANT_REJECTED_VS_OK_DN;GGGCGGR_…	3D-structure;Acetylation;Completeproteome;Directproteinsequencing;DNA-binding;DNA-directedRNApolymerase;Nucleus;Referenceproteome;Transcription	BRCA1-core RNA polymerase II complex;BRCA1-RNA polymerase II complex;RNA polymerase II (RNAPII);RNA polymerase II core complex;RNA polymerase II holoenzyme complex;TNF-alpha/NF-kappa B signaling complex 5	NA-bd_OB-fold;RNA_pol_Rpb8			REACT_116125;REACT_1675;REACT_1788;REACT_1892;REACT_216;REACT_71	RPOL8c	6	6	6	55.4	16.925	0	81.205	94	0		+		-		1.9007	0.0717193	0.737431	0.725723	2.70316
Q5TH30;Q9UGV2;F8WBF9;Q5TH29	Q5TH30;Q9UGV2;F8WBF9;Q5TH29	Protein NDRG3	NDRG3	4207	2.16279e+07	2.15453e+07	2.45382e+06	1.90277e+07	1.73388e+07	1.09383e+07	1.52102e+06	2.603e+06	3.10889e+07	3.33206e+07	2.97342e+07	2.2801e+07		biological regulation;cell differentiation;cellular developmental process;cellular process;developmental process;gamete generation;male gamete generation;multicellular organismal process;multicellular organismal reproductive process;negative regulation of biological process;negative regulation of cell growth;negative regulation of cellular process;negative regulation of growth;regulation of biolo…		cell part;cytoplasm;intracellular part		Ndr	AACATTC,MIR-409-3P;BERENJENO_TRANSFORMED_BY_RHOA_DN;BIDUS_METASTASIS_UP;BONOME_OVARIAN_CANCER_SURVIVAL_OPTIMAL_DEBULKING;CAGGTA_V$AREB6_01;CATTTCA,MIR-203;chr20q11;CYTOPLASM;GAZDA_DIAMOND_BLACKFAN_ANEMIA_ERYTHROID_DN;GCM_PTK2;GCM_PTPRD;GCM_RAN;GSE10239_MEMORY_VS_KLRG1HIGH_EFF_CD8_TCELL_UP;GSE11864_CSF1_VS_CSF1_IFNG_PAM3CYS_IN_MAC_UP;GSE11864_CSF1_VS_CSF1_PAM3CYS_IN_MAC_UP;GSE11924_TFH_VS_TH1_CD4_…	Acetylation;Alternativesplicing;Completeproteome;Phosphoprotein;Referenceproteome		Ndr					4	4	4	13.1	42.85	0	5.1607	28	0						0.197857	0.7408	-0.0520993	-0.552709	-0.470615
Q9BQ67;M0QX71	Q9BQ67	Glutamate-rich WD repeat-containing protein 1	GRWD1	5360	2.90217e+07	2.23286e+07	2.47795e+07	2.75284e+07	2.92673e+07	2.73629e+07	3.1399e+07	3.24325e+06	1.66292e+07	3.28587e+07	4.66083e+07	3.75654e+07				cell part;cytoplasm;intracellular non-membrane-bounded organelle;intracellular organelle;intracellular organelle part;intracellular part;non-membrane-bounded organelle;nuclear part;nucleolus;organelle;organelle part		CAF1C_H4-bd;WD40	AACWWCAANK_UNKNOWN;ACEVEDO_METHYLATED_IN_LIVER_CANCER_DN;ACTAYRNNNCCCR_UNKNOWN;ACTWSNACTNY_UNKNOWN;AGUIRRE_PANCREATIC_CANCER_COPY_NUMBER_UP;BERENJENO_TRANSFORMED_BY_RHOA_UP;BERTUCCI_MEDULLARY_VS_DUCTAL_BREAST_CANCER_UP;BURTON_ADIPOGENESIS_2;BURTON_ADIPOGENESIS_PEAK_AT_16HR;CAIRO_LIVER_DEVELOPMENT_UP;CCGNMNNTNACG_UNKNOWN;chr19q13;COLINA_TARGETS_OF_4EBP1_AND_4EBP2;CUI_TCF21_TARGETS_2_UP;E2F1_UP.V1_…	Completeproteome;Nucleus;Phosphoprotein;Polymorphism;Referenceproteome;Repeat;WDrepeat		G-protein_beta_WD-40_rep;Histone-bd_RBBP4;WD40/YVTN_repeat-like_dom;WD40_repeat;WD40_repeat_CS;WD40_repeat_dom	GPROTEINBRPT	WD_REPEATS_1;WD_REPEATS_2;WD_REPEATS_REGION		WD40	14	14	14	37.4	49.419	0	236.13	95	0						0.596818	0.598198	-0.14465	-0.15242	-0.711436
Q93034;E9PP19;H0YCA0	Q93034	Cullin-5	CUL5	5027	7.44953e+06	4.89694e+06	9.25405e+06	1.11613e+07	1.00766e+07	1.26131e+07	8.05801e+06	7.56049e+06	3.26594e+06	9.25996e+06	8.39541e+06	1.27045e+07		biological regulation;calcium ion homeostasis;catabolic process;cation homeostasis;cell cycle arrest;cell cycle process;cell proliferation;cellular calcium ion homeostasis;cellular catabolic process;cellular cation homeostasis;cellular chemical homeostasis;cellular divalent inorganic cation homeostasis;cellular homeostasis;cellular ion homeostasis;cellular macromolecule catabolic process;cellular…	binding;calcium channel activity;cation channel activity;cation transmembrane transporter activity;channel activity;enzyme binding;ion channel activity;ion transmembrane transporter activity;passive transmembrane transporter activity;protein binding;receptor activity;substrate-specific channel activity;substrate-specific transmembrane transporter activity;substrate-specific transporter activity;t…	cell part;Cul5-RING ubiquitin ligase complex;cullin-RING ubiquitin ligase complex;cytoplasmic part;cytosol;intracellular membrane-bounded organelle;intracellular organelle;intracellular part;macromolecular complex;membrane;membrane-bounded organelle;nucleus;organelle;plasma membrane;protein complex;ubiquitin ligase complex	Ubiquitin mediated proteolysis	Cullin;Cullin_Nedd8	ACEVEDO_LIVER_CANCER_UP;APOPTOSIS_GO;ATGCAGT,MIR-217;ATGTACA,MIR-493;ATTACAT,MIR-380-3P;BENPORATH_MYC_MAX_TARGETS;BLALOCK_ALZHEIMERS_DISEASE_UP;CACGTG_V$MYC_Q2;CALCIUM_CHANNEL_ACTIVITY;CATION_CHANNEL_ACTIVITY;CATION_TRANSMEMBRANE_TRANSPORTER_ACTIVITY;CELL_CYCLE_ARREST_GO_0007050;CELL_CYCLE_GO_0007049;CELL_CYCLE_PHASE;CELL_CYCLE_PROCESS;CELL_DEVELOPMENT;CELL_PROLIFERATION_GO_0008283;CGTSACG_V$PAX3…	3D-structure;Completeproteome;Host-virusinteraction;Isopeptidebond;Phosphoprotein;Receptor;Referenceproteome;Ublconjugation;Ublconjugationpathway	Ubiquitin E3 ligase (ASB1, TCEB1, TCEB2, CUL5, RNF7);Ubiquitin E3 ligase (ASB12, TCEB1, TCEB2, CUL5, RNF7);Ubiquitin E3 ligase (ASB2, TCEB1, TCEB2, CUL5, RNF7);Ubiquitin E3 ligase (ASB6, TCEB1, TCEB2, CUL5, RNF7);Ubiquitin E3 ligase (ASB7, TCEB1, TCEB2, CUL5, RNF7);Ubiquitin E3 ligase (WSB1, TCEB1, TCEB2, CUL5, RBX1)	Cullin_CS;Cullin_homology;Cullin_N;Cullin_neddylation_domain;Cullin_repeat-like_dom;WHTH_DNA-bd_dom		CULLIN_1;CULLIN_2	REACT_111102;REACT_116125;REACT_6900	CULLIN;Cullin_Nedd8	7	7	7	10.5	90.954	0	6.857	57	0						1.13797	0.159215	-0.648129	-0.690365	-1.79174
P80723;U3KQP0	P80723	Brain acid soluble protein 1	BASP1	3442	1.30462e+07	1.44252e+07	1.13553e+07	9.18284e+06	1.30537e+07	1.45069e+07	1.48446e+07	7.38759e+06	2.6727e+06	2.20027e+07	2.68218e+07	1.74598e+07		anatomical structure development;anatomical structure morphogenesis;anterior/posterior pattern specification;biological regulation;cell differentiation;cell differentiation involved in kidney development;cell morphogenesis;cell morphogenesis involved in differentiation;cellular component morphogenesis;cellular component organization;cellular component organization or biogenesis;cellular developme…	binding;DNA binding;nucleic acid binding;protein binding transcription factor activity;regulatory region DNA binding;regulatory region nucleic acid binding;transcription cofactor activity;transcription corepressor activity;transcription factor binding transcription factor activity;transcription regulatory region DNA binding	cell part;cell projection part;cytoplasm;cytoskeleton;growth cone;intracellular non-membrane-bounded organelle;intracellular organelle;intracellular organelle part;intracellular part;membrane;non-membrane-bounded organelle;nuclear body;nuclear part;nuclear speck;nucleoplasm part;organelle;organelle part;plasma membrane;site of polarized growth		BASP1	AACATTC,MIR-409-3P;AACTTT_UNKNOWN;ACEVEDO_FGFR1_TARGETS_IN_PROSTATE_CANCER_MODEL_UP;ATGTACA,MIR-493;BCAT_GDS748_DN;BEIER_GLIOMA_STEM_CELL_DN;BOQUEST_STEM_CELL_UP;BOYLAN_MULTIPLE_MYELOMA_C_D_DN;BOYLAN_MULTIPLE_MYELOMA_PCA1_UP;CAGTATT,MIR-200B,MIR-200C,MIR-429;CAIRO_LIVER_DEVELOPMENT_UP;CATTGTYY_V$SOX9_B1;CHANDRAN_METASTASIS_TOP50_UP;CHANDRAN_METASTASIS_UP;CHARAFE_BREAST_CANCER_LUMINAL_VS_MESENCHYM…	Alternativesplicing;Cellmembrane;Cellprojection;Completeproteome;Directproteinsequencing;Lipoprotein;Membrane;Myristate;Phosphoprotein;Polymorphism;Referenceproteome		BASP1					13	13	13	69.2	22.693	0	259.42	158	0						0.167593	0.842055	0.0795646	0.0991281	0.306767
Q5SWX8	Q5SWX8	Protein odr-4 homolog	ODR4	4152	9.21107e+06	1.74095e+07	1.92077e+07	1.78252e+07	1.52141e+07	1.67439e+07	1.4985e+07	2.12441e+06	2.06635e+06	1.81028e+07	1.32469e+07	1.30042e+07			binding;catalytic activity;cation binding;ion binding;metal ion binding;oxidoreductase activity;transition metal ion binding;zinc ion binding	cell part;integral to membrane;intrinsic to membrane;membrane part				Alternativesplicing;Completeproteome;Membrane;Polymorphism;Referenceproteome;Transmembrane;Transmembranehelix		ADH_SF_Zn-type					8	8	8	18.7	51.103	0	9.2323	47	0						0.213889	0.766116	-0.119421	-0.186654	-0.425288
Q01995;H0YCU9;E9PJ32	Q01995;H0YCU9;E9PJ32	Transgelin	TAGLN	3506	1.54667e+08	1.77259e+08	2.09604e+08	2.02419e+08	2.32734e+08	2.11653e+08	1.4589e+08	1.97541e+08	1.22288e+08	4.46467e+08	2.49469e+08	2.83127e+08		anatomical structure development;developmental process;muscle organ development;muscle structure development;organ development		cell part;cytoplasm;intracellular part		Calponin;CH	ACEVEDO_FGFR1_TARGETS_IN_PROSTATE_CANCER_MODEL_DN;AMIT_EGF_RESPONSE_120_HELA;ANATOMICAL_STRUCTURE_DEVELOPMENT;APRELIKOVA_BRCA1_TARGETS;ATM_DN.V1_DN;BCAT_BILD_ET_AL_UP;BECKER_TAMOXIFEN_RESISTANCE_UP;BERENJENO_TRANSFORMED_BY_RHOA_REVERSIBLY_DN;BERENJENO_TRANSFORMED_BY_RHOA_UP;BERTUCCI_MEDULLARY_VS_DUCTAL_BREAST_CANCER_DN;BLALOCK_ALZHEIMERS_DISEASE_UP;BMI1_DN.V1_UP;BMI1_DN_MEL18_DN.V1_UP;BROWNE_HCMV…	Acetylation;Actin-binding;Completeproteome;Cytoplasm;Muscleprotein;Phosphoprotein;Polymorphism;Referenceproteome		Calponin_repeat;CH-domain;SM22_calponin;TAGLN	SM22CALPONIN	CALPONIN_1;CALPONIN_2;CH		CH	22	22	22	81.6	22.611	0	94.511	257	0						0.881604	0.372888	-0.25629	-0.265011	-1.10413
Q53FV1;F6WST4;A0A1B0GXE7;Q9P0S3;F8VXD5;F8VWV8	Q53FV1;F6WST4;A0A1B0GXE7;Q9P0S3;F8VXD5	ORM1-like protein 2;ORM1-like protein 1	ORMDL2;ORMDL1	4069	1.30364e+08	1.19362e+08	1.40101e+08	1.25444e+08	8.47479e+07	1.37596e+08	4.22936e+07	5.90508e+07	2.546e+07	1.423e+08	1.08421e+08	1.05418e+08		cellular lipid metabolic process;cellular metabolic process;cellular process;ceramide metabolic process;lipid metabolic process;membrane lipid metabolic process;metabolic process;primary metabolic process;sphingoid metabolic process;sphingolipid metabolic process		cell part;cytoplasmic part;endoplasmic reticulum;endoplasmic reticulum membrane;endoplasmic reticulum part;integral to membrane;intracellular membrane-bounded organelle;intracellular organelle;intracellular organelle part;intracellular part;intrinsic to membrane;membrane;membrane part;membrane-bounded organelle;organelle;organelle membrane;organelle part		ORMDL	AAGCCAT,MIR-135A,MIR-135B;AGUIRRE_PANCREATIC_CANCER_COPY_NUMBER_DN;BENPORATH_CYCLING_GENES;BRUINS_UVC_RESPONSE_LATE;CAGGTA_V$AREB6_01;CAGGTG_V$E12_Q6;CHARAFE_BREAST_CANCER_LUMINAL_VS_BASAL_DN;chr12q12;chr2q32;COLINA_TARGETS_OF_4EBP1_AND_4EBP2;CREIGHTON_ENDOCRINE_THERAPY_RESISTANCE_3;CREIGHTON_ENDOCRINE_THERAPY_RESISTANCE_5;CYTOPLASM;CYTOPLASMIC_PART;ENDOMEMBRANE_SYSTEM;ENDOPLASMIC_RETICULUM;ENDOP…	Completeproteome;Endoplasmicreticulum;Membrane;Referenceproteome;Transmembrane;Transmembranehelix		ORMDL					6	6	3	27.5	17.363	0	47.714	122	0		+		-		0.35567	0.675326	0.164627	0.191876	0.591304
Q71UM5;C9JLI6;H0YMV8	Q71UM5;C9JLI6;H0YMV8	40S ribosomal protein S27-like;40S ribosomal protein S27	RPS27L	4419	1.12971e+08	1.06417e+08	8.96713e+07	1.25918e+08	1.199e+08	1.14626e+08	2.61656e+06	6.90647e+06	9.00537e+07	9.01073e+07	4.21444e+07	8.08336e+07		biological regulation;biosynthetic process;cell cycle checkpoint;cellular biosynthetic process;cellular macromolecule biosynthetic process;cellular macromolecule metabolic process;cellular metabolic process;cellular nitrogen compound metabolic process;cellular process;cellular protein metabolic process;cellular response to stimulus;cellular response to stress;DNA damage checkpoint;DNA damage resp…	apoptotic protease activator activity;binding;caspase activator activity;caspase regulator activity;cation binding;enzyme activator activity;enzyme regulator activity;ion binding;metal ion binding;nucleic acid binding;peptidase activator activity;peptidase regulator activity;structural constituent of ribosome;structural molecule activity;translation activator activity;translation regulator activi…	cell part;cytoplasmic part;intracellular membrane-bounded organelle;intracellular non-membrane-bounded organelle;intracellular organelle;intracellular part;macromolecular complex;membrane-bounded organelle;non-membrane-bounded organelle;nucleus;organelle;ribonucleoprotein complex;ribosome	Ribosome	Ribosomal_S27e	BENPORATH_MYC_MAX_TARGETS;CAIRO_HEPATOBLASTOMA_CLASSES_DN;CHANDRAN_METASTASIS_DN;CHANDRAN_METASTASIS_TOP50_DN;chr15q21;DANG_BOUND_BY_MYC;DIAZ_CHRONIC_MEYLOGENOUS_LEUKEMIA_UP;GSE10239_NAIVE_VS_KLRG1INT_EFF_CD8_TCELL_DN;GSE11924_TH1_VS_TH2_CD4_TCELL_UP;GSE12366_PLASMA_CELL_VS_MEMORY_BCELL_UP;GSE12366_PLASMA_CELL_VS_NAIVE_BCELL_UP;GSE13485_DAY1_VS_DAY21_YF17D_VACCINE_PBMC_DN;GSE14308_TH2_VS_TH17_UP;…	Completeproteome;Metal-binding;Referenceproteome;Ribonucleoprotein;Ribosomalprotein;Zinc;Zinc-finger		Ribosomal_S27e;Ribosomal_S27e_Zn-bd_dom;Ribosomal_zn-bd_dom		RIBOSOMAL_S27E			7	4	4	47.6	9.4771	0	45.449	43	0						0.995272	0.374281	-0.221892	-0.227618	-1.09824
O14735;H3BUR9;B3KY94	O14735;H3BUR9;B3KY94	CDP-diacylglycerol--inositol 3-phosphatidyltransferase	CDIPT	1873	5.79069e+06	6.13038e+06	7.06583e+06	2.74549e+06	9.08672e+06	7.26162e+06	5.41869e+06	1.37187e+07	6.98215e+06	1.54531e+07	3.31088e+07	1.61895e+07		acylglycerol metabolic process;biosynthetic process;CDP-diacylglycerol metabolic process;cellular biosynthetic process;cellular lipid metabolic process;cellular metabolic process;cellular process;diacylglycerol metabolic process;glycerol ether metabolic process;glycerolipid biosynthetic process;glycerolipid metabolic process;glycerophospholipid biosynthetic process;glycerophospholipid metabolic p…	alcohol binding;binding;carbohydrate binding;catalytic activity;cation binding;CDP-alcohol phosphatidyltransferase activity;CDP-diacylglycerol-inositol 3-phosphatidyltransferase activity;diacylglycerol binding;ion binding;lipid binding;manganese ion binding;metal ion binding;phosphotransferase activity, for other substituted phosphate groups;transferase activity;transferase activity, transferring…	cell part;cytoplasmic part;endoplasmic reticulum membrane;endoplasmic reticulum part;Golgi apparatus part;Golgi membrane;integral to membrane;intracellular organelle part;intracellular part;intrinsic to membrane;membrane;membrane part;organelle membrane;organelle part;plasma membrane	Glycerophospholipid metabolism;Inositol phosphate metabolism;Phosphatidylinositol signaling system	CDP-OH_P_transf	BLALOCK_ALZHEIMERS_DISEASE_UP;CCTGCTG,MIR-214;chr16p12;CTTTAAR_UNKNOWN;FLECHNER_PBL_KIDNEY_TRANSPLANT_OK_VS_DONOR_UP;GCM_GSTA4;GCM_MYST2;GCM_SUFU;GCM_UBE2N;GGGAGGRR_V$MAZ_Q6;GGGCGGR_V$SP1_Q6;GOLDRATH_NAIVE_VS_EFF_CD8_TCELL_UP;GRAESSMANN_APOPTOSIS_BY_DOXORUBICIN_UP;GSE13306_TREG_RA_VS_TCONV_RA_UP;GSE13484_12H_UNSTIM_VS_YF17D_VACCINE_STIM_PBMC_UP;GSE13484_UNSTIM_VS_12H_YF17D_VACCINE_STIM_PBMC_UP;GS…	Alternativesplicing;Cellmembrane;Completeproteome;Endoplasmicreticulum;Golgiapparatus;Lipidbiosynthesis;Lipidmetabolism;Magnesium;Manganese;Membrane;Phospholipidbiosynthesis;Phospholipidmetabolism;Polymorphism;Referenceproteome;Transferase;Transmembrane;Transmembranehelix		CDP_diag_ino_3_P_euk;CDP-OH_P_trans		CDP_ALCOHOL_P_TRANSF	REACT_111217		3	3	3	19.2	23.539	0	9.1541	59	0						0.105052	0.878537	-0.00810256	0.156485	0.245745
Q9H7N4	Q9H7N4	Splicing factor, arginine/serine-rich 19	SCAF1	5672	1.26447e+07	1.92006e+06	2.8868e+06	1.61027e+07	1.85855e+07	1.22269e+07	1.14249e+07	1.77372e+07	1.90593e+07	1.38168e+07	1.44431e+07	1.62854e+07		biosynthetic process;cellular biosynthetic process;cellular macromolecule biosynthetic process;cellular macromolecule metabolic process;cellular metabolic process;cellular nitrogen compound metabolic process;cellular process;macromolecule biosynthetic process;macromolecule metabolic process;metabolic process;mRNA metabolic process;mRNA processing;nitrogen compound metabolic process;nucleic acid m…	binding;nucleic acid binding;RNA binding	cell part;intracellular membrane-bounded organelle;intracellular organelle;intracellular part;membrane-bounded organelle;nucleus;organelle			BENPORATH_NANOG_TARGETS;BENPORATH_SOX2_TARGETS;DELACROIX_RARG_BOUND_MEF;GINESTIER_BREAST_CANCER_ZNF217_AMPLIFIED_DN;GSE14308_NAIVE_CD4_TCELL_VS_NATURAL_TREG_DN;GSE14308_TH17_VS_NATURAL_TREG_DN;GSE27786_BCELL_VS_NKTCELL_DN;GSE27786_NKCELL_VS_NKTCELL_DN;GSE39820_IL1B_IL6_VS_IL1B_IL6_IL23A_TREATED_CD4_TCELL_DN;WAKABAYASHI_ADIPOGENESIS_PPARG_RXRA_BOUND_8D;WAKABAYASHI_ADIPOGENESIS_PPARG_RXRA_BOUND_WIT…	Completeproteome;mRNAprocessing;mRNAsplicing;Nucleus;Phosphoprotein;Polymorphism;Referenceproteome;Repeat;RNA-binding							8	8	8	7.7	139.27	0	8.8432	80	0						1.05795	0.138358	-1.42669	-1.90208	-2.01313
J3KN87;O14757;E9PJI4;E9PKQ3;E7EPP6;E9PM65;E9PQW7;E9PPA5	J3KN87;O14757;E9PJI4;E9PKQ3;E7EPP6	Serine/threonine-protein kinase Chk1	CHEK1	1625	2.71537e+06	3.16427e+06	6.40707e+06	6.5889e+06	6.62106e+06	7.2822e+06	6.08999e+06	6.11251e+06	3.64506e+06	9.10021e+06	7.24264e+06	7.21798e+06		aging;biological regulation;biosynthetic process;cell aging;cell cycle checkpoint;cell cycle process;cellular biosynthetic process;cellular component organization;cellular component organization at cellular level;cellular component organization or biogenesis;cellular component organization or biogenesis at cellular level;cellular macromolecule biosynthetic process;cellular macromolecule metabolic…	adenyl nucleotide binding;adenyl ribonucleotide binding;ATP binding;binding;catalytic activity;histone kinase activity;histone kinase activity (H3-T11 specific);histone threonine kinase activity;kinase activity;nucleotide binding;phosphotransferase activity, alcohol group as acceptor;protein kinase activity;protein serine/threonine kinase activity;purine nucleotide binding;purine ribonucleoside t…	cell part;centrosome;chromatin;chromosomal part;chromosome;condensed chromosome;condensed nuclear chromosome;cytoplasmic part;cytoskeletal part;cytosol;intracellular membrane-bounded organelle;intracellular non-membrane-bounded organelle;intracellular organelle;intracellular organelle part;intracellular part;membrane-bounded organelle;microtubule organizing center;non-membrane-bounded organelle;n…	Cell cycle;Cell cycle - yeast;Meiosis - yeast;p53 signaling pathway	Pkinase	ALCALAY_AML_BY_NPM1_LOCALIZATION_DN;BASAKI_YBX1_TARGETS_UP;BENPORATH_ES_1;BERENJENO_TRANSFORMED_BY_RHOA_UP;BIDUS_METASTASIS_UP;BIOCARTA_ATM_PATHWAY;BIOCARTA_ATRBRCA_PATHWAY;BIOCARTA_G2_PATHWAY;BIOCARTA_RB_PATHWAY;BIOPOLYMER_METABOLIC_PROCESS;BLUM_RESPONSE_TO_SALIRASIB_DN;CAIRO_HEPATOBLASTOMA_CLASSES_UP;CASORELLI_ACUTE_PROMYELOCYTIC_LEUKEMIA_DN;CELL_CYCLE_CHECKPOINT_GO_0000075;CELL_CYCLE_GO_000704…	3D-structure;Alternativesplicing;ATP-binding;Cellcycle;Completeproteome;Cytoplasm;Cytoskeleton;DNAdamage;DNArepair;Isopeptidebond;Kinase;Nucleotide-binding;Nucleus;Phosphoprotein;Polymorphism;Referenceproteome;Serine/threonine-proteinkinase;Transferase;Ublconjugation	Ubiquitin E3 ligase (CHEK1, CUL1);Ubiquitin E3 ligase (CHEK1, CUL4A)	Kinase-like_dom;Prot_kinase_cat_dom;Protein_kinase_ATP_BS;Ser/Thr_dual-sp_kinase_dom;Ser/Thr_kinase_AS		PROTEIN_KINASE_ATP;PROTEIN_KINASE_DOM;PROTEIN_KINASE_ST	REACT_111102;REACT_115566	S_TKc	5	5	5	16.7	49.019	0	17.884	13	0						1.02997	0.16861	-0.737974	-0.84293	-1.74053
P40818;A0A075B720	P40818	Ubiquitin carboxyl-terminal hydrolase 8	USP8	2971	1.22745e+07	1.28473e+07	1.34866e+07	1.69172e+07	1.41633e+07	1.59407e+07	2.99831e+06	1.48833e+07	2.11108e+06	1.38046e+07	1.30764e+07	1.37417e+07		biological regulation;catabolic process;cell cycle cytokinesis;cell cycle process;cell proliferation;cellular catabolic process;cellular component organization;cellular component organization at cellular level;cellular component organization or biogenesis;cellular component organization or biogenesis at cellular level;cellular macromolecule catabolic process;cellular macromolecule metabolic proce…	catalytic activity;cysteine-type endopeptidase activity;cysteine-type peptidase activity;endopeptidase activity;hydrolase activity;hydrolase activity, acting on ester bonds;peptidase activity;peptidase activity, acting on L-amino acid peptides;small conjugating protein-specific protease activity;thiolester hydrolase activity;ubiquitin thiolesterase activity;ubiquitin-specific protease activity	cell part;cytoplasmic part;cytosol;early endosome;endosomal part;endosome;endosome membrane;extrinsic to membrane;extrinsic to plasma membrane;intracellular membrane-bounded organelle;intracellular organelle;intracellular organelle part;intracellular part;membrane;membrane part;membrane-bounded organelle;midbody;nucleus;organelle;organelle membrane;organelle part;plasma membrane part	Endocytosis	DUF1873;Rhodanese;UCH	ACEVEDO_LIVER_CANCER_UP;ASGHARZADEH_NEUROBLASTOMA_POOR_SURVIVAL_DN;ATAGGAA,MIR-202;CELL_PROLIFERATION_GO_0008283;CGTSACG_V$PAX3_B;chr15q21;CTCTAGA,MIR-526C,MIR-518F,MIR-526A;CTGCAGY_UNKNOWN;CYSTEINE_TYPE_ENDOPEPTIDASE_ACTIVITY;CYSTEINE_TYPE_PEPTIDASE_ACTIVITY;ENDOPEPTIDASE_ACTIVITY;GACAGGG,MIR-339;GOTTWEIN_TARGETS_OF_KSHV_MIR_K12_11;GSE12845_IGD_NEG_BLOOD_VS_NAIVE_TONSIL_BCELL_DN;GSE12845_IGD_POS…	3D-structure;Cellcycle;Cellmembrane;Completeproteome;Cytoplasm;Endosome;Hydrolase;Membrane;Nucleus;Phosphoprotein;Polymorphism;Protease;Referenceproteome;SH3-binding;Thiolprotease;Ublconjugation;Ublconjugationpathway		DUF1873;Pept_C19ubi-hydrolase_C_CS;Peptidase_C19;Rhodanese-like_dom		RHODANESE_3;UCH_2_1;UCH_2_2;UCH_2_3	REACT_111102	RHOD	6	6	6	7.3	127.52	0	7.4264	42	0						1.52998	0.223557	-0.284396	-0.281568	-1.52252
O00411;K7EMH3;K7ESD1	O00411	DNA-directed RNA polymerase, mitochondrial	POLRMT	1816	2.94937e+07	3.08776e+07	2.88521e+07	2.67075e+07	2.39228e+07	3.09532e+07	7.4901e+06	1.30059e+07	7.54574e+06	2.18101e+07	2.16323e+07	3.21526e+07		biosynthetic process;cellular biosynthetic process;cellular macromolecule biosynthetic process;cellular macromolecule metabolic process;cellular metabolic process;cellular nitrogen compound metabolic process;cellular process;macromolecule biosynthetic process;macromolecule metabolic process;metabolic process;nitrogen compound metabolic process;nucleic acid metabolic process;nucleobase-containing …	binding;catalytic activity;DNA binding;DNA-directed RNA polymerase activity;nucleic acid binding;nucleotidyltransferase activity;RNA polymerase activity;transferase activity;transferase activity, transferring phosphorus-containing groups	cell part;cytoplasmic part;intracellular non-membrane-bounded organelle;intracellular organelle;intracellular organelle part;intracellular part;mitochondrial nucleoid;mitochondrial part;non-membrane-bounded organelle;nucleoid;organelle;organelle part		RNA_pol	BIOPOLYMER_METABOLIC_PROCESS;BLALOCK_ALZHEIMERS_DISEASE_UP;chr19p13;COLDREN_GEFITINIB_RESISTANCE_UP;CYTOPLASM;CYTOPLASMIC_PART;DIAZ_CHRONIC_MEYLOGENOUS_LEUKEMIA_UP;FOURNIER_ACINAR_DEVELOPMENT_LATE_2;FRASOR_RESPONSE_TO_SERM_OR_FULVESTRANT_DN;GCNP_SHH_UP_LATE.V1_UP;GRAESSMANN_APOPTOSIS_BY_DOXORUBICIN_UP;GRAESSMANN_RESPONSE_TO_MC_AND_DOXORUBICIN_UP;GSE14000_4H_VS_16H_LPS_DC_DN;GSE14000_UNSTIM_VS_4H_…	3D-structure;Completeproteome;DNA-directedRNApolymerase;Mitochondrion;Nucleotidyltransferase;Polymorphism;Referenceproteome;Transcription;Transferase;Transitpeptide		DNA-dir_RNA_pol_helix_hairpin;DNA-dir_Rpol_phage-type		RNA_POL_PHAGE_1;RNA_POL_PHAGE_2	REACT_1788;REACT_71		45	45	45	41.1	138.62	0	323.31	655	0		+		-		0.54136	0.633107	0.129146	0.136643	0.646155
Q9P2Y4;G3V2Q8	Q9P2Y4	Zinc finger protein 219	ZNF219	6053	6.56109e+06	7.90064e+06	5.97949e+06	7.41637e+06	8.91915e+06	7.35997e+06	1.51636e+06	6.70522e+06	2.82773e+06	9.66978e+06	7.70615e+06	6.05703e+06		biological regulation;biosynthetic process;calcium ion homeostasis;cation homeostasis;cellular biosynthetic process;cellular calcium ion homeostasis;cellular cation homeostasis;cellular chemical homeostasis;cellular divalent inorganic cation homeostasis;cellular homeostasis;cellular ion homeostasis;cellular macromolecule biosynthetic process;cellular macromolecule metabolic process;cellular metab…	binding;cation binding;DNA binding;G-protein coupled amine receptor activity;G-protein coupled receptor activity;histamine receptor activity;ion binding;metal ion binding;molecular transducer activity;nucleic acid binding;nucleic acid binding transcription factor activity;receptor activity;sequence-specific DNA binding transcription factor activity;signal transducer activity;signaling receptor ac…	cell part;integral to membrane;intracellular membrane-bounded organelle;intracellular organelle;intracellular part;intrinsic to membrane;membrane part;membrane-bounded organelle;nucleus;organelle		zf-C2H2	AACTTT_UNKNOWN;CHANG_CORE_SERUM_RESPONSE_DN;chr14q11;CTTTAAR_UNKNOWN;DELACROIX_RAR_BOUND_ES;DNA_BINDING;GGGGCCC,MIR-296;GRAESSMANN_APOPTOSIS_BY_DOXORUBICIN_UP;GSE14769_UNSTIM_VS_360MIN_LPS_BMDM_UP;GSE17721_0.5H_VS_8H_PAM3CSK4_BMDM_UP;GSE17721_PAM3CSK4_VS_CPG_0.5H_BMDM_UP;GSE39820_TGFBETA1_IL6_VS_TGFBETA1_IL6_IL23A_TREATED_CD4_TCELL_DN;GSE39820_TGFBETA1_VS_TGFBETA3_IN_IL6_IL23A_TREATED_CD4_TCELL_D…	Completeproteome;DNA-binding;Metal-binding;Nucleus;Polymorphism;Referenceproteome;Repeat;Transcription;Transcriptionregulation;Zinc;Zinc-finger		Histamine_H3_rcpt;Znf_C2H2;Znf_C2H2/integrase_DNA-bd;Znf_C2H2-like	HISTAMINEH3R	ZINC_FINGER_C2H2_1;ZINC_FINGER_C2H2_2		ZnF_C2H2	15	15	15	33.4	76.876	0	133.93	177	0						0.660422	0.493464	-0.213131	-0.21713	-0.872307
O14732;K7EL65;K7ELF8;Q6PIP6	O14732;K7EL65;K7ELF8;Q6PIP6	Inositol monophosphatase 2	IMPA2	1870	1.56801e+07	1.46082e+07	1.9341e+07	1.91248e+07	2.6099e+07	1.98794e+07	1.89099e+07	3.48356e+06	2.47892e+06	8.98508e+06	1.69392e+07	2.0575e+07		alcohol biosynthetic process;alcohol metabolic process;biological regulation;biosynthetic process;carbohydrate biosynthetic process;carbohydrate metabolic process;catabolic process;cellular biosynthetic process;cellular carbohydrate biosynthetic process;cellular carbohydrate metabolic process;cellular lipid metabolic process;cellular metabolic process;cellular process;cellular response to stimulu…	binding;catalytic activity;cation binding;hydrolase activity;hydrolase activity, acting on ester bonds;inositol monophosphate phosphatase activity;inositol or phosphatidylinositol phosphatase activity;inositol phosphate phosphatase activity;ion binding;metal ion binding;phosphatase activity;phosphoric ester hydrolase activity	cell part;cytoplasmic part;cytosol;intracellular part	Inositol phosphate metabolism;Phosphatidylinositol signaling system;Streptomycin biosynthesis	Inositol_P	AACTTT_UNKNOWN;BAELDE_DIABETIC_NEPHROPATHY_UP;BENPORATH_MYC_TARGETS_WITH_EBOX;BRUINS_UVC_RESPONSE_LATE;BYSTRYKH_HEMATOPOIESIS_STEM_CELL_QTL_TRANS;CAHOY_ASTROCYTIC;CHIANG_LIVER_CANCER_SUBCLASS_UNANNOTATED_DN;CHICAS_RB1_TARGETS_GROWING;chr18p11;CORRE_MULTIPLE_MYELOMA_DN;CROMER_METASTASIS_DN;DANG_BOUND_BY_MYC;DANG_MYC_TARGETS_UP;DEBIASI_APOPTOSIS_BY_REOVIRUS_INFECTION_DN;DODD_NASOPHARYNGEAL_CARCINOM…	3D-structure;Alternativesplicing;Completeproteome;Hydrolase;Magnesium;Metal-binding;Polymorphism;Referenceproteome		Inositol_monoP_metal-BS;Inositol_monoPase_Li-sen;Inositol_monophosphatase;Inositol_monophosphatase_CS	IMPHPHTASES;LIIMPHPHTASE	IMP_1;IMP_2	REACT_111217		4	4	4	16.3	31.321	0	15.876	28	0						0.975466	0.269393	-0.391534	-0.387777	-1.35457
P80365;R4GN04	P80365	Corticosteroid 11-beta-dehydrogenase isozyme 2	HSD11B2	3441	6.22316e+06	3.00701e+06	6.09312e+06	5.71232e+06	7.48634e+06	5.15215e+06	1.44825e+06	1.27102e+06	7.04506e+06	4.35949e+06	1.20197e+07	3.54492e+06		biological regulation;biosynthetic process;C21-steroid hormone biosynthetic process;C21-steroid hormone metabolic process;cellular biosynthetic process;cellular hormone metabolic process;cellular metabolic process;cellular process;endocrine process;female pregnancy;glucocorticoid biosynthetic process;glucocorticoid metabolic process;hormone biosynthetic process;hormone metabolic process;lipid bio…	11-beta-hydroxysteroid dehydrogenase [NAD(P)] activity;binding;catalytic activity;coenzyme binding;cofactor binding;lipid binding;NAD binding;nucleotide binding;oxidoreductase activity;oxidoreductase activity, acting on CH-OH group of donors;oxidoreductase activity, acting on the CH-OH group of donors, NAD or NADP as acceptor;steroid binding;steroid dehydrogenase activity;steroid dehydrogenase ac…	cell part;cytoplasmic part;endoplasmic reticulum;intracellular membrane-bounded organelle;intracellular organelle;intracellular part;membrane-bounded organelle;organelle	Aldosterone-regulated sodium reabsorption;Steroid hormone biosynthesis	adh_short	BENPORATH_MYC_TARGETS_WITH_EBOX;BHAT_ESR1_TARGETS_VIA_AKT1_UP;BIOSYNTHETIC_PROCESS;BRCA1_DN.V1_DN;BRUINS_UVC_RESPONSE_VIA_TP53_GROUP_A;BYSTRYKH_HEMATOPOIESIS_STEM_CELL_AND_BRAIN_QTL_TRANS;CAGGTG_V$E12_Q6;CELLULAR_BIOSYNTHETIC_PROCESS;CELLULAR_LIPID_METABOLIC_PROCESS;chr16q22;CTCAAGA,MIR-526B;CTTTGT_V$LEF1_Q2;DANG_BOUND_BY_MYC;DOANE_RESPONSE_TO_ANDROGEN_UP;FERNANDEZ_BOUND_BY_MYC;FLECHNER_BIOPSY_KI…	Completeproteome;Directproteinsequencing;Diseasemutation;Endoplasmicreticulum;Microsome;NAD;Oxidoreductase;Polymorphism;Referenceproteome		DH_sc/Rdtase_SDR;Glc/ribitol_DH;NAD(P)-bd_dom;Sc_DH/Rdtase_CS	GDHRDH	ADH_SHORT			4	4	4	21	44.126	0	5.7154	13	0						0.345014	0.630669	-0.260118	-0.316785	-0.659379
Q15942;H0Y2Y8;C9IZ41;H7C3D3;H7C3R3;C9JJK5	Q15942;H0Y2Y8	Zyxin	ZYX	3947	2.33925e+07	3.25093e+07	2.32663e+07	3.47992e+07	3.40287e+07	3.88238e+07	3.94137e+07	3.64921e+07	2.80671e+07	5.99573e+07	5.65791e+07	6.89155e+07		biological adhesion;biological regulation;cell adhesion;cell communication;cell-cell signaling;cellular process;cellular response to stimulus;interaction with host;interspecies interaction between organisms;multi-organism process;regulation of biological process;regulation of cellular process;reproductive process;response to stimulus;signal transduction;signaling;viral reproductive process;virus-…	binding;cation binding;ion binding;metal ion binding;transition metal ion binding;zinc ion binding	actin filament bundle;actomyosin;adherens junction;anchoring junction;cell junction;cell part;cell-cell adherens junction;cell-cell junction;cell-substrate adherens junction;cell-substrate junction;cytoplasm;cytoskeletal part;focal adhesion;integral to membrane;integral to plasma membrane;intracellular membrane-bounded organelle;intracellular organelle;intracellular organelle part;intracellular p…	Focal adhesion	LIM	ADHERENS_JUNCTION;AMIT_EGF_RESPONSE_480_HELA;ASTIER_INTEGRIN_SIGNALING;BASSO_B_LYMPHOCYTE_NETWORK;BIOCARTA_INTEGRIN_PATHWAY;BLUM_RESPONSE_TO_SALIRASIB_UP;BROWN_MYELOID_CELL_DEVELOPMENT_UP;BROWNE_HCMV_INFECTION_48HR_DN;CELL_CELL_SIGNALING;CELL_JUNCTION;CHICAS_RB1_TARGETS_CONFLUENT;CHICAS_RB1_TARGETS_LOW_SERUM;chr7q32;CONCANNON_APOPTOSIS_BY_EPOXOMICIN_UP;CYCLIN_D1_KE_.V1_UP;CYCLIN_D1_UP.V1_UP;DOUGL…	Acetylation;Celladhesion;Celljunction;Completeproteome;Cytoplasm;Cytoskeleton;Directproteinsequencing;Host-virusinteraction;LIMdomain;Metal-binding;Nucleus;Phosphoprotein;Polymorphism;Referenceproteome;Repeat;Zinc		Znf_LIM		LIM_DOMAIN_1;LIM_DOMAIN_2		LIM	20	20	20	51	61.277	0	317.1	243	0		+		-		1.26697	0.176292	-0.443381	-0.459203	-1.70038
B1AUU8;P42566;S4R3U1	B1AUU8;P42566	Epidermal growth factor receptor substrate 15	EPS15	713	2.71276e+06	6.43403e+06	7.30954e+06	8.74812e+06	8.24667e+06	7.83569e+06	7.32699e+06	8.33511e+06	3.0114e+06	1.22362e+07	9.47507e+06	8.19935e+06		biological regulation;cell proliferation;cell surface receptor linked signaling pathway;cellular component assembly;cellular component assembly at cellular level;cellular component organization;cellular component organization at cellular level;cellular component organization or biogenesis;cellular component organization or biogenesis at cellular level;cellular macromolecular complex assembly;cell…	binding;calcium ion binding;cation binding;ion binding;metal ion binding	AP-2 adaptor complex;AP-type membrane coat adaptor complex;cell part;cell projection membrane;cell projection part;cilium membrane;cilium part;clathrin adaptor complex;coated pit;cytoplasm;cytoplasmic part;cytoplasmic vesicle part;cytosol;early endosome membrane;endosomal part;endosome membrane;intracellular membrane-bounded organelle;intracellular organelle;intracellular organelle part;intracell…	Endocytosis		AATGTGA,MIR-23A,MIR-23B;ACTACCT,MIR-196A,MIR-196B;ALONSO_METASTASIS_DN;ATACCTC,MIR-202;BAELDE_DIABETIC_NEPHROPATHY_DN;BIOCARTA_NDKDYNAMIN_PATHWAY;BLALOCK_ALZHEIMERS_DISEASE_DN;BORLAK_LIVER_CANCER_EGF_UP;CELL_PROLIFERATION_GO_0008283;CELL_SURFACE_RECEPTOR_LINKED_SIGNAL_TRANSDUCTION_GO_0007166;chr1p32;CREIGHTON_ENDOCRINE_THERAPY_RESISTANCE_5;DACOSTA_UV_RESPONSE_VIA_ERCC3_COMMON_DN;DACOSTA_UV_RESPON…	3D-structure;Acetylation;Alternativesplicing;Calcium;Cellmembrane;Chromosomalrearrangement;Coatedpit;Completeproteome;Cytoplasm;Endocytosis;Endosome;Membrane;Metal-binding;Phosphoprotein;Polymorphism;Proteintransport;Proto-oncogene;Referenceproteome;Repeat;SH3-binding;Transport	Eps15-stonin2 complex;PARK2-EPS15-EGFR	EF_Hand_1_Ca_BS;EF_hand_dom;EF-hand-like_dom;EPS15_homology;Ubiquitin-int_motif		EF_HAND_1;EF_HAND_2;EH;UIM	REACT_111102;REACT_116125	EFh;EH;UIM	5	5	5	10.8	83.653	0	23.111	51	0						0.725786	0.286498	-0.593469	-0.71586	-1.29804
G3XAI2;P07942;E7EPA6	G3XAI2;P07942	Laminin subunit beta-1	LAMB1	1402	4.76145e+07	5.27516e+07	6.15923e+07	6.70346e+07	8.32113e+07	5.49081e+07	6.71743e+07	5.73274e+07	4.22456e+07	8.14233e+07	1.06442e+08	1.28616e+08		anatomical structure morphogenesis;axon guidance;biological adhesion;biological regulation;cell adhesion;cell migration;cell morphogenesis;cell morphogenesis involved in differentiation;cell motility;cell-substrate adhesion;cellular component morphogenesis;cellular component movement;cellular component organization;cellular component organization or biogenesis;cellular developmental process;cellu…	binding;extracellular matrix structural constituent;glycolipid binding;glycosphingolipid binding;lipid binding;sphingolipid binding;structural molecule activity	cell part;cytoplasmic part;extracellular matrix part;extracellular membrane-bounded organelle;extracellular organelle;extracellular region part;extracellular space;extracellular vesicular exosome;intracellular part;laminin complex;laminin-1 complex;laminin-10 complex;laminin-2 complex;laminin-8 complex;macromolecular complex;membrane part;membrane-bounded organelle;membrane-bounded vesicle;organe…	Amoebiasis;ECM-receptor interaction;Focal adhesion;Pathways in cancer;Small cell lung cancer;Toxoplasmosis	Laminin_EGF;Laminin_N	ACEVEDO_LIVER_CANCER_UP;ACEVEDO_METHYLATED_IN_LIVER_CANCER_DN;AMUNDSON_POOR_SURVIVAL_AFTER_GAMMA_RADIATION_2G;ANATOMICAL_STRUCTURE_DEVELOPMENT;ANATOMICAL_STRUCTURE_MORPHOGENESIS;BASAKI_YBX1_TARGETS_DN;BASAL_LAMINA;BASEMENT_MEMBRANE;BENPORATH_ES_WITH_H3K27ME3;BHAT_ESR1_TARGETS_NOT_VIA_AKT1_DN;BHAT_ESR1_TARGETS_VIA_AKT1_DN;BROWNE_HCMV_INFECTION_48HR_DN;CELL_DEVELOPMENT;CELL_MIGRATION;CELL_PROLIFERA…	Basementmembrane;Celladhesion;Coiledcoil;Completeproteome;Disulfidebond;Extracellularmatrix;Glycoprotein;LamininEGF-likedomain;Polymorphism;Referenceproteome;Repeat;Secreted;Signal	ITGA6-ITGB4-Laminin10/12 complex	EGF_laminin;Laminin_IV;Laminin_N;Prefoldin		EGF_1;EGF_2;EGF_LAM_1;EGF_LAM_2;LAMININ_IVB;LAMININ_NTER	REACT_111045;REACT_111102	EGF_Lam;LamNT	39	38	38	21.3	200.48	0	128.61	236	0						0.738045	0.383083	-0.341084	-0.328446	-1.08018
H3BR82;H3BMF4;Q9H2V7;H3BPQ9;H3BT44;H3BP14	H3BR82;H3BMF4;Q9H2V7;H3BPQ9;H3BT44	Protein spinster homolog 1	SPNS1	1517	1.28121e+07	9.78406e+06	2.03029e+06	1.05631e+07	1.61562e+07	1.35487e+07	8.07649e+06	1.99636e+06	7.92122e+06	8.41125e+06	6.95239e+06	1.10391e+07		cellular process;establishment of localization;lipid transport;organic substance transport;transmembrane transport;transport		cell part;cytoplasmic part;integral to membrane;intracellular organelle part;intracellular part;intrinsic to membrane;membrane;membrane part;mitochondrial inner membrane;mitochondrial membrane;mitochondrial part;organelle inner membrane;organelle membrane;organelle part		MFS_1	ACEVEDO_LIVER_CANCER_UP;CACGTG_V$MYC_Q2;GCCATNTTG_V$YY1_Q6;GRAESSMANN_APOPTOSIS_BY_DOXORUBICIN_UP;GSE13485_DAY1_VS_DAY21_YF17D_VACCINE_PBMC_UP;GSE13485_DAY3_VS_DAY21_YF17D_VACCINE_PBMC_UP;GSE13738_RESTING_VS_BYSTANDER_ACTIVATED_CD4_TCELL_UP;GSE14308_NAIVE_CD4_TCELL_VS_INDUCED_TREG_UP;GSE14308_NAIVE_CD4_TCELL_VS_NATURAL_TREG_UP;GSE15930_STIM_VS_STIM_AND_IL-12_48H_CD8_T_CELL_UP;GSE20715_0H_VS_6H_OZ…	Acetylation;Alternativesplicing;Completeproteome;Lipidtransport;Membrane;Mitochondrion;Mitochondrioninnermembrane;Phosphoprotein;Polymorphism;Referenceproteome;Transmembrane;Transmembranehelix;Transport		MFS;MFS_dom;MFS_dom_general_subst_transpt		MFS			4	4	4	12.3	57.19	0	12.426	44	0						0.554721	0.367944	-0.709422	-1.06117	-1.11985
O95619;F8W0J4;F8W1B9;F8VTR4	O95619;F8W0J4;F8W1B9	YEATS domain-containing protein 4	YEATS4	2288	3.87024e+07	3.97652e+07	3.83061e+07	4.15768e+07	3.54557e+07	3.66281e+07	4.13416e+06	3.0719e+07	5.73804e+06	3.82089e+07	3.0035e+07	3.13516e+07		biological regulation;biosynthetic process;cell cycle phase;cell cycle process;cellular biosynthetic process;cellular component organization;cellular component organization at cellular level;cellular component organization or biogenesis;cellular component organization or biogenesis at cellular level;cellular macromolecule biosynthetic process;cellular macromolecule metabolic process;cellular meta…	binding;DNA binding;nucleic acid binding;nucleic acid binding transcription factor activity;sequence-specific DNA binding transcription factor activity;structural constituent of cytoskeleton;structural molecule activity	cell part;H4/H2A histone acetyltransferase complex;histone acetyltransferase complex;intracellular membrane-bounded organelle;intracellular organelle;intracellular organelle part;intracellular part;macromolecular complex;membrane-bounded organelle;NuA4 histone acetyltransferase complex;nuclear matrix;nuclear part;nucleoplasm;nucleoplasm part;nucleus;organelle;organelle part;protein complex		YEATS	AAGCACA,MIR-218;AGUIRRE_PANCREATIC_CANCER_COPY_NUMBER_DN;BOSCO_ALLERGEN_INDUCED_TH2_ASSOCIATED_MODULE;chr12q13;CSR_LATE_UP.V1_UP;DIAZ_CHRONIC_MEYLOGENOUS_LEUKEMIA_UP;DNA_BINDING;GRAESSMANN_APOPTOSIS_BY_DOXORUBICIN_DN;GRAESSMANN_RESPONSE_TO_MC_AND_DOXORUBICIN_DN;GSE10239_NAIVE_VS_KLRG1HIGH_EFF_CD8_TCELL_UP;GSE11924_TFH_VS_TH2_CD4_TCELL_UP;GSE13485_DAY1_VS_DAY21_YF17D_VACCINE_PBMC_DN;GSE15750_WT_VS…	Chromatinregulator;Coiledcoil;Completeproteome;Directproteinsequencing;Growthregulation;Nucleus;Referenceproteome;Transcription;Transcriptionregulation	NuA4/Tip60 HAT complex;NuA4/Tip60-HAT complex A;SRCAP-associated chromatin remodeling complex	YEATS		YEATS			5	5	5	21.6	26.499	0	5.7453	49	0						0.23035	0.878887	0.0389845	0.0422535	0.245791
O14964;I3L1E3;I3L1P5;I3L165	O14964;I3L1E3	Hepatocyte growth factor-regulated tyrosine kinase substrate	HGS	1893	3.55174e+06	1.21462e+07	1.43364e+07	1.13981e+07	1.74278e+07	1.63315e+07	1.06358e+07	1.26836e+07	1.41203e+06	1.53157e+07	1.40159e+07	9.89381e+06		biological regulation;cell surface receptor linked signaling pathway;cellular component organization;cellular component organization or biogenesis;cellular membrane organization;cellular process;cellular response to stimulus;endosome to lysosome transport;endosome transport;enzyme linked receptor protein signaling pathway;epidermal growth factor receptor signaling pathway;establishment of localiz…	binding;cation binding;ion binding;metal ion binding	cell part;cytoplasmic membrane-bounded vesicle;cytoplasmic part;cytoplasmic vesicle;cytosol;early endosome;early endosome membrane;endosomal part;endosome;endosome membrane;intracellular membrane-bounded organelle;intracellular organelle;intracellular organelle part;intracellular part;late endosome membrane;membrane;membrane-bounded organelle;membrane-bounded vesicle;multivesicular body membrane;…	Endocytosis;Phagosome	FYVE;Hrs_helical;VHS	BIOPOLYMER_CATABOLIC_PROCESS;BIOPOLYMER_METABOLIC_PROCESS;BOYAULT_LIVER_CANCER_SUBCLASS_G3_UP;CATABOLIC_PROCESS;CELL_PROLIFERATION_GO_0008283;chr17q25;ENK_UV_RESPONSE_EPIDERMIS_UP;FIRESTEIN_PROLIFERATION;GCM_GSPT1;GCM_GSTA4;GCM_MLL;GCM_NF2;GRADE_COLON_CANCER_UP;GSE11864_CSF1_IFNG_VS_CSF1_IFNG_PAM3CYS_IN_MAC_DN;GSE11864_CSF1_IFNG_VS_CSF1_PAM3CYS_IN_MAC_DN;GSE11864_UNTREATED_VS_CSF1_IN_MAC_UP;GSE11…	3D-structure;Acetylation;Alternativesplicing;Completeproteome;Cytoplasm;Endosome;Membrane;Metal-binding;Phosphoprotein;Polymorphism;Proteintransport;Referenceproteome;Transport;Ublconjugation;Zinc;Zinc-finger	RIN1-STAM2-HRS complex;SNARE complex (HGS, SNAP25, STX13)	ENTH_VHS;HGS;HRS_helical;Ubi-bd_Hrs_VPS27;Ubiquitin-int_motif;VHS;VHS_subgr;Znf_FYVE;Znf_FYVE_PHD;Znf_FYVE-rel;Znf_RING/FYVE/PHD		UIM;VHS;ZF_FYVE	REACT_111102;REACT_11123;REACT_116125	FYVE;UIM;VHS	6	6	6	12.4	86.191	0	105.61	46	0						0.529378	0.397263	-0.588346	-0.797016	-1.04472
Q5VTL8;A0A0A0MRN0	Q5VTL8;A0A0A0MRN0	Pre-mRNA-splicing factor 38B	PRPF38B	4221	7.42394e+06	1.38615e+06	3.605e+06	7.58362e+06	5.56322e+06	6.18837e+06	4.7049e+06	5.65389e+06	9.06208e+06	9.04504e+06	1.43073e+07	6.2591e+06		cellular macromolecule metabolic process;cellular metabolic process;cellular nitrogen compound metabolic process;cellular process;macromolecule metabolic process;metabolic process;mRNA metabolic process;mRNA processing;nitrogen compound metabolic process;nucleic acid metabolic process;nucleobase-containing compound metabolic process;primary metabolic process;RNA metabolic process;RNA processing;R…		cell part;intracellular organelle part;intracellular part;macromolecular complex;nuclear part;organelle part;ribonucleoprotein complex;spliceosomal complex	Spliceosome	PRP38	AAAGGGA,MIR-204,MIR-211;AACTTT_UNKNOWN;ACAWNRNSRCGG_UNKNOWN;ATCATGA,MIR-433;ATGTACA,MIR-493;BCAT_BILD_ET_AL_DN;BUCKANOVICH_T_LYMPHOCYTE_HOMING_ON_TUMOR_UP;CAGGTA_V$AREB6_01;CAGGTG_V$E12_Q6;CCCNNGGGAR_V$OLF1_01;CHEN_HOXA5_TARGETS_9HR_UP;chr1p13;CTACCTC,LET-7A,LET-7B,LET-7C,LET-7D,LET-7E,LET-7F,MIR-98,LET-7G,LET-7I;CTTGTAT,MIR-381;CTTTGTA,MIR-524;DCA_UP.V1_DN;GARY_CD5_TARGETS_DN;GATTGGY_V$NFY_Q6_01…	Acetylation;Alternativesplicing;Coiledcoil;Completeproteome;mRNAprocessing;mRNAsplicing;Nucleus;Phosphoprotein;Referenceproteome;Spliceosome		PRP38					9	9	9	17.8	64.467	0.00075686	3.1699	22	0						0.587243	0.349448	-0.639137	-0.938368	-1.15376
Q86SX6	Q86SX6	Glutaredoxin-related protein 5, mitochondrial	GLRX5	4502	5.92239e+07	5.26955e+07	8.73218e+07	8.60999e+07	6.8966e+07	6.30447e+07	7.33373e+07	3.38175e+07	5.18797e+07	1.00369e+08	1.34932e+08	1.09469e+08		anatomical structure development;biological regulation;cell redox homeostasis;cellular homeostasis;cellular process;developmental process;hemopoiesis;hemopoietic or lymphoid organ development;homeostatic process;organ development;regulation of biological process;regulation of biological quality;regulation of cellular process	2 iron, 2 sulfur cluster binding;binding;catalytic activity;cation binding;disulfide oxidoreductase activity;electron carrier activity;ion binding;iron-sulfur cluster binding;metal cluster binding;metal ion binding;oxidoreductase activity;oxidoreductase activity, acting on a sulfur group of donors;protein disulfide oxidoreductase activity	cell part;cytoplasmic part;intracellular membrane-bounded organelle;intracellular organelle;intracellular part;membrane-bounded organelle;mitochondrion;nucleus;organelle		Glutaredoxin	ACEVEDO_LIVER_CANCER_DN;BAKKER_FOXO3_TARGETS_DN;BUYTAERT_PHOTODYNAMIC_THERAPY_STRESS_DN;chr14q32;CYTOPLASM;CYTOPLASMIC_PART;GATTGGY_V$NFY_Q6_01;GGAANCGGAANY_UNKNOWN;GNF2_ANK1;GNF2_BNIP3L;GNF2_CDC27;GNF2_MAP2K3;GNF2_PRDX2;GNF2_RAD23A;GNF2_SPTA1;GNF2_SPTB;GNF2_TAL1;GSE12845_IGD_POS_BLOOD_VS_PRE_GC_TONSIL_BCELL_DN;GSE12845_PRE_GC_VS_DARKZONE_GC_TONSIL_BCELL_DN;GSE13484_UNSTIM_VS_YF17D_VACCINE_STIM_P…	2Fe-2S;3D-structure;Completeproteome;Iron;Iron-sulfur;Metal-binding;Mitochondrion;Polymorphism;Redox-activecenter;Referenceproteome;Transitpeptide		Glutaredoxin;Monothiol_GRX-rel;Thioredoxin-like_fold		GLUTAREDOXIN_2			6	6	6	40.1	16.628	0	21.71	62	0						0.232652	0.765166	-0.130543	-0.15269	-0.42697
Q96KP1;Q2MDF5	Q96KP1	Exocyst complex component 2	EXOC2	5205	7.30948e+06	5.39389e+06	8.69608e+06	7.50373e+06	1.09679e+07	1.05594e+07	2.09001e+06	6.53856e+06	4.30796e+06	7.06627e+06	8.37308e+06	7.01453e+06		cellular component organization;cellular component organization or biogenesis;cellular macromolecule metabolic process;cellular membrane organization;cellular metabolic process;cellular process;cellular protein metabolic process;establishment of localization;establishment of localization in cell;establishment of protein localization;exocytosis;macromolecule metabolic process;membrane organization…		cell part;membrane;plasma membrane		TIG	ALONSO_METASTASIS_UP;BCAT_GDS748_DN;BOYAULT_LIVER_CANCER_SUBCLASS_G1_UP;CAFFAREL_RESPONSE_TO_THC_24HR_5_DN;CAFFAREL_RESPONSE_TO_THC_UP;chr6p25;COLINA_TARGETS_OF_4EBP1_AND_4EBP2;GRADE_COLON_AND_RECTAL_CANCER_UP;GSE13484_12H_UNSTIM_VS_YF17D_VACCINE_STIM_PBMC_DN;GSE13493_DP_VS_CD4INTCD8POS_THYMOCYTE_UP;GSE1460_INTRATHYMIC_T_PROGENITOR_VS_DP_THYMOCYTE_DN;GSE15659_CD45RA_NEG_CD4_TCELL_VS_ACTIVATED_TRE…	Acetylation;Coiledcoil;Completeproteome;Exocytosis;Phosphoprotein;Polymorphism;Proteintransport;Referenceproteome;Transport	Sec6/8 exocyst complex	Ig_E-set;Ig-like_fold;IPT_TIG_rcpt			REACT_11123;REACT_116125		9	9	9	12.7	104.07	0	7.0842	32	0						0.774126	0.317439	-0.440026	-0.447276	-1.22138
Q9H944;B7ZBQ1;A6PVP4;B7ZBQ3	Q9H944	Mediator of RNA polymerase II transcription subunit 20	MED20	5695	3.44723e+07	2.59597e+07	1.04309e+07	7.10338e+06	2.93554e+07	3.79877e+07	9.43599e+06	4.82655e+06	2.16006e+07	2.42477e+07	2.99697e+07	2.60924e+07		biological regulation;biosynthetic process;cellular biosynthetic process;cellular macromolecule metabolic process;cellular metabolic process;cellular nitrogen compound metabolic process;cellular process;macromolecule metabolic process;metabolic process;nitrogen compound metabolic process;nucleic acid metabolic process;nucleobase-containing compound metabolic process;primary metabolic process;regu…	catalytic activity;DNA-directed RNA polymerase activity;nucleotidyltransferase activity;protein binding transcription factor activity;RNA polymerase activity;RNA polymerase II transcription cofactor activity;RNA polymerase II transcription factor binding transcription factor activity;transcription cofactor activity;transcription factor binding transcription factor activity;transferase activity;tr…	cell part;intracellular organelle part;intracellular part;macromolecular complex;mediator complex;nuclear part;nucleoplasm part;organelle part;protein complex		Med20	AMIT_EGF_RESPONSE_60_HELA;BENPORATH_MYC_MAX_TARGETS;BIOPOLYMER_METABOLIC_PROCESS;E2F1_UP.V1_UP;GAL_LEUKEMIC_STEM_CELL_UP;GENERAL_RNA_POLYMERASE_II_TRANSCRIPTION_FACTOR_ACTIVITY;GSE10094_LCMV_VS_LISTERIA_IND_EFF_CD4_TCELL_UP;GSE11924_TH1_VS_TH17_CD4_TCELL_DN;GSE12366_GC_VS_MEMORY_BCELL_UP;GSE12845_IGD_POS_BLOOD_VS_DARKZONE_GC_TONSIL_BCELL_DN;GSE12845_PRE_GC_VS_DARKZONE_GC_TONSIL_BCELL_DN;GSE13485_…	Activator;Completeproteome;Directproteinsequencing;Nucleus;Referenceproteome;Transcription;Transcriptionregulation	MED18-MED20-MED29 mediator subcomplex;Mediator complex;PC2 complex;SMCC complex	Mediator_Med20			REACT_111045;REACT_71		3	3	3	10.4	23.222	0	6.4418	40	0						0.0290263	0.967714	-0.0711705	0.078949	0.0778245
A0A087WTA8;P08123	A0A087WTA8;P08123	Collagen alpha-2(I) chain	COL1A2	29	2.19784e+07	1.24465e+07	2.03816e+07	2.9929e+06	1.64205e+07	1.48868e+07	3.05273e+06	2.81159e+06	5.79796e+06	1.71423e+07	1.40409e+07	1.2619e+07		anatomical structure development;anatomical structure morphogenesis;biological regulation;blood vessel development;cell activation;cell migration;cell motility;cell surface receptor linked signaling pathway;cellular component assembly;cellular component disassembly;cellular component disassembly at cellular level;cellular component movement;cellular component organization;cellular component organ…	binding;binding, bridging;cation binding;extracellular matrix structural constituent;growth factor binding;identical protein binding;ion binding;metal ion binding;platelet-derived growth factor binding;protein binding;protein binding, bridging;structural molecule activity	cell part;collagen;collagen type I;cytoplasmic part;endoplasmic reticulum lumen;endoplasmic reticulum part;extracellular matrix part;extracellular membrane-bounded organelle;extracellular organelle;extracellular region part;extracellular space;extracellular vesicular exosome;fibrillar collagen;intracellular organelle lumen;intracellular organelle part;intracellular part;membrane-bounded organelle…	Amoebiasis;ECM-receptor interaction;Focal adhesion;Protein digestion and absorption	COLFI;Collagen	AAAYRNCTG_UNKNOWN;AACTTT_UNKNOWN;ACEVEDO_LIVER_CANCER_UP;ACEVEDO_LIVER_CANCER_WITH_H3K27ME3_UP;ACTACCT,MIR-196A,MIR-196B;ANASTASSIOU_CANCER_MESENCHYMAL_TRANSITION_SIGNATURE;ANATOMICAL_STRUCTURE_DEVELOPMENT;BERENJENO_TRANSFORMED_BY_RHOA_DN;BILANGES_SERUM_SENSITIVE_VIA_TSC2;BLALOCK_ALZHEIMERS_DISEASE_UP;BOQUEST_STEM_CELL_UP;BROWNE_HCMV_INFECTION_16HR_DN;BROWNE_HCMV_INFECTION_20HR_DN;BRUINS_UVC_RESP…	Calcium;Chromosomalrearrangement;Collagen;Completeproteome;Directproteinsequencing;Diseasemutation;Disulfidebond;Dwarfism;Ehlers-Danlossyndrome;Extracellularmatrix;Glycoprotein;Hydroxylation;Metal-binding;Osteogenesisimperfecta;Polymorphism;Pyrrolidonecarboxylicacid;Referenceproteome;Repeat;Secreted;Signal		Collagen;Fib_collagen_C		NC1_FIB	REACT_111045;REACT_111102;REACT_118779;REACT_604	COLFI	15	15	15	19.9	129.15	0	41.449	103	0		+		-		0.511584	0.398004	0.67613	0.976648	1.04273
Q92688	Q92688	Acidic leucine-rich nuclear phosphoprotein 32 family member B	ANP32B	4986	1.16664e+07	1.00085e+07	1.30661e+07	2.63354e+07	2.50988e+07	1.59409e+07	6.19099e+06	1.85333e+06	3.45658e+07	2.59242e+07	1.39655e+07	1.17218e+07				cell part;cytoplasm;intracellular membrane-bounded organelle;intracellular organelle;intracellular part;membrane-bounded organelle;nucleus;organelle			ACATTCC,MIR-1,MIR-206;AMUNDSON_POOR_SURVIVAL_AFTER_GAMMA_RADIATION_2G;BENPORATH_CYCLING_GENES;BENPORATH_NANOG_TARGETS;BENPORATH_SOX2_TARGETS;BLALOCK_ALZHEIMERS_DISEASE_INCIPIENT_UP;BLALOCK_ALZHEIMERS_DISEASE_UP;BRUINS_UVC_RESPONSE_LATE;CHICAS_RB1_TARGETS_SENESCENT;chr9q22;CREIGHTON_ENDOCRINE_THERAPY_RESISTANCE_1;CTTTGTA,MIR-524;DAIRKEE_CANCER_PRONE_RESPONSE_BPA_E2;FLECHNER_PBL_KIDNEY_TRANSPLANT_O…	3D-structure;Acetylation;Alternativesplicing;Chaperone;Completeproteome;Cytoplasm;Leucine-richrepeat;Nucleus;Phosphoprotein;Referenceproteome;Repeat		Leu-rich_rpt;U2A'_phosphoprotein32A_C		LRR		LRRcap	7	4	4	25.9	28.787	0	7.3851	36	0						1.65322	0.0824848	-0.955577	-0.929314	-2.60873
P30044	P30044	Peroxiredoxin-5, mitochondrial	PRDX5	2840	4.8371e+08	3.40403e+08	3.37728e+08	3.15325e+08	3.50003e+08	2.97287e+08	3.54846e+08	4.72569e+08	3.7008e+08	5.69702e+08	2.17157e+09	6.53636e+08		biological regulation;catabolic process;cellular catabolic process;cellular metabolic process;cellular nitrogen compound metabolic process;cellular process;cellular response to chemical stimulus;cellular response to hydrogen peroxide;cellular response to oxidative stress;cellular response to reactive oxygen species;cellular response to stimulus;cellular response to stress;coenzyme metabolic proce…	antioxidant activity;binding;caspase inhibitor activity;caspase regulator activity;catalytic activity;cysteine-type endopeptidase inhibitor activity;DNA binding;endopeptidase inhibitor activity;endopeptidase regulator activity;enzyme inhibitor activity;enzyme regulator activity;nucleic acid binding;oxidoreductase activity;oxidoreductase activity, acting on paired donors, with incorporation or red…	cell part;cytoplasmic part;cytoplasmic vesicle;cytosol;intracellular membrane-bounded organelle;intracellular organelle;intracellular organelle lumen;intracellular organelle part;intracellular part;membrane-bounded organelle;membrane-enclosed lumen;microbody;microbody lumen;microbody part;mitochondrion;nucleus;organelle;organelle lumen;organelle part;perinuclear region of cytoplasm;peroxisomal ma…	Peroxisome	Redoxin	ACEVEDO_NORMAL_TISSUE_ADJACENT_TO_LIVER_TUMOR_DN;ALONSO_METASTASIS_UP;BENPORATH_MYC_MAX_TARGETS;chr11q13;CYTOPLASM;CYTOPLASMIC_PART;DANG_BOUND_BY_MYC;DEFENSE_RESPONSE;DODD_NASOPHARYNGEAL_CARCINOMA_UP;FOSTER_TOLERANT_MACROPHAGE_UP;GGGAGGRR_V$MAZ_Q6;GRADE_COLON_CANCER_UP;GROSS_HYPOXIA_VIA_ELK3_AND_HIF1A_UP;GROSS_HYPOXIA_VIA_ELK3_DN;GROSS_HYPOXIA_VIA_HIF1A_DN;GSE11924_TH1_VS_TH2_CD4_TCELL_DN;GSE1330…	3D-structure;Acetylation;Alternativeinitiation;Alternativesplicing;Antioxidant;Completeproteome;Cytoplasm;Directproteinsequencing;Disulfidebond;Mitochondrion;Oxidoreductase;Peroxidase;Peroxisome;Polymorphism;Redox-activecenter;Referenceproteome;Transitpeptide		Redoxin;Thioredoxin-like_fold		THIOREDOXIN_2			18	18	18	49.5	22.086	0	323.31	263	0						0.618853	0.481104	0.271382	0.253729	0.892639
G3XAG1;Q96ME7	G3XAG1;Q96ME7	Zinc finger protein 512	ZNF512	1400	1.08113e+07	1.46177e+07	8.03832e+06	9.45418e+06	7.60339e+06	9.59995e+06	6.0569e+06	9.01541e+06	1.73969e+06	1.26778e+07	2.00187e+07	1.67911e+07		biological regulation;biosynthetic process;cellular biosynthetic process;cellular macromolecule biosynthetic process;cellular macromolecule metabolic process;cellular metabolic process;cellular nitrogen compound metabolic process;cellular process;macromolecule biosynthetic process;macromolecule metabolic process;metabolic process;nitrogen compound metabolic process;nucleic acid metabolic process;…	binding;cation binding;DNA binding;ion binding;metal ion binding;nucleic acid binding;transition metal ion binding;zinc ion binding	cell part;intracellular membrane-bounded organelle;intracellular organelle;intracellular part;membrane-bounded organelle;nucleus;organelle		zf-C2H2	AGCTCCT,MIR-28;chr2p23;DODD_NASOPHARYNGEAL_CARCINOMA_DN;GCM_DFFA;GCM_FANCL;GCM_GSPT1;GCM_MLL;GCM_NF2;GCM_NUMA1;GCM_RAB10;GCM_RAN;GCM_RBM8A;GGGCGGR_V$SP1_Q6;GGGTGGRR_V$PAX4_03;GSE12366_PLASMA_CELL_VS_MEMORY_BCELL_DN;GSE12366_PLASMA_CELL_VS_NAIVE_BCELL_DN;GSE13306_RA_VS_UNTREATED_TCONV_UP;GSE13493_DP_VS_CD4INTCD8POS_THYMOCYTE_UP;GSE15733_BM_VS_SPLEEN_MEMORY_CD4_TCELL_UP;GSE20366_CD103_KLRG1_DP_VS_D…	3D-structure;Alternativesplicing;Completeproteome;DNA-binding;Metal-binding;Nucleus;Referenceproteome;Repeat;Transcription;Transcriptionregulation;Zinc;Zinc-finger		Znf_C2H2;Znf_C2H2-like		ZINC_FINGER_C2H2_1;ZINC_FINGER_C2H2_2		ZnF_C2H2	6	6	6	12.5	64.594	0	5.02	33	0						0.467367	0.553436	0.328211	0.293462	0.789473
P61586;C9JX21;C9JNR4;Q5JR08;P08134;C9JRM1;Q5JR07;E9PQH6;Q5JR05;Q5JR06;E9PN11;U3KQA9;U3KQV3;E9PLA2	P61586;C9JX21;C9JNR4	Transforming protein RhoA	RHOA	3330	1.62495e+08	1.3253e+08	1.16461e+08	1.42831e+08	1.78936e+08	1.65349e+08	8.72616e+07	5.98655e+07	7.99333e+07	1.75542e+08	1.25203e+08	1.48901e+08		actin cytoskeleton organization;actin filament bundle assembly;actin filament organization;actin filament-based process;anatomical structure development;anatomical structure morphogenesis;androgen receptor signaling pathway;apical junction assembly;axon guidance;biological adhesion;biological regulation;cell activation;cell adhesion;cell cycle process;cell junction assembly;cell junction organiza…	binding;catalytic activity;GTP binding;GTPase activity;guanyl nucleotide binding;guanyl ribonucleotide binding;hydrolase activity;hydrolase activity, acting on acid anhydrides;hydrolase activity, acting on acid anhydrides, in phosphorus-containing anhydrides;molecular transducer activity;nucleoside-triphosphatase activity;nucleotide binding;purine nucleotide binding;purine ribonucleoside triphosp…	apical junction complex;axon;cell cortex;cell division site part;cell junction;cell part;cell projection;cell projection membrane;cell projection part;cell-cell junction;cleavage furrow;cytoplasmic part;cytoskeleton;cytosol;intracellular;intracellular membrane-bounded organelle;intracellular non-membrane-bounded organelle;intracellular organelle;intracellular part;lamellipodium;leading edge membr…	Adherens junction;Axon guidance;Bacterial invasion of epithelial cells;Chemokine signaling pathway;Colorectal cancer;Endocytosis;Focal adhesion;ko05152;Leukocyte transendothelial migration;Neurotrophin signaling pathway;Pancreatic secretion;Pathogenic Escherichia coli infection;Pathways in cancer;Regulation of actin cytoskeleton;T cell receptor signaling pathway;TGF-beta signaling pathway;Tight j…	Ras	ABDELMOHSEN_ELAVL4_TARGETS;ACEVEDO_METHYLATED_IN_LIVER_CANCER_DN;ACOSTA_PROLIFERATION_INDEPENDENT_MYC_TARGETS_DN;ACTIN_CYTOSKELETON_ORGANIZATION_AND_BIOGENESIS;ACTIN_FILAMENT_BASED_PROCESS;ACTTTAT,MIR-142-5P;AGCACTT,MIR-93,MIR-302A,MIR-302B,MIR-302C,MIR-302D,MIR-372,MIR-373,MIR-520E,MIR-520A,MIR-526B,MIR-520B,MIR-520C,MIR-520D;ALCALA_APOPTOSIS;AMIT_EGF_RESPONSE_480_HELA;ATCTTGC,MIR-31;BIOCARTA_AK…	3D-structure;ADP-ribosylation;Cellcycle;Celldivision;Cellmembrane;Completeproteome;Cytoplasm;Cytoskeleton;Directproteinsequencing;GTP-binding;Host-virusinteraction;Lipoprotein;Magnesium;Membrane;Methylation;Nucleotide-binding;Phosphoprotein;Polymorphism;Prenylation;Proto-oncogene;Referenceproteome;Ublconjugation	GNAQ-GEFT-RHOA complex;MRIP-MBS-RHOA complex;MRIP-RHOA complex;RHOA-IP3R-TRPC1 complex	P-loop_NTPase;Small_GTPase;Small_GTPase_Rho;Small_GTP-bd_dom	RASTRNSFRMNG	RHO	REACT_111045;REACT_111102;REACT_604	RHO	10	10	8	55.4	21.768	0	42.943	110	0		+		-		0.673034	0.45938	-0.243422	-0.250902	-0.931942
A0A0C4DG89;D6RJA6;H0Y9U3	A0A0C4DG89		DDX46	295	2.95883e+08	8.28698e+07	1.33728e+08	3.44842e+08	3.42427e+08	3.61191e+08	1.29226e+08	1.5955e+08	2.37331e+08	1.5644e+08	1.84318e+08	2.56209e+08			adenyl nucleotide binding;adenyl ribonucleotide binding;ATP binding;ATPase activity;ATPase activity, coupled;ATP-dependent helicase activity;binding;catalytic activity;helicase activity;hydrolase activity;hydrolase activity, acting on acid anhydrides;hydrolase activity, acting on acid anhydrides, in phosphorus-containing anhydrides;nucleic acid binding;nucleoside-triphosphatase activity;nucleotid…	cell part;intracellular non-membrane-bounded organelle;intracellular organelle;intracellular organelle part;intracellular part;non-membrane-bounded organelle;nuclear part;nucleolus;organelle;organelle part		DEAD	AACTTT_UNKNOWN;ACEVEDO_LIVER_TUMOR_VS_NORMAL_ADJACENT_TISSUE_UP;BILANGES_SERUM_SENSITIVE_VIA_TSC2;chr5q31;E2F1_UP.V1_UP;GABRIELY_MIR21_TARGETS;GARY_CD5_TARGETS_DN;GNF2_DAP3;GNF2_HDAC1;GSE11864_UNTREATED_VS_CSF1_IFNG_PAM3CYS_IN_MAC_UP;GSE11924_TH2_VS_TH17_CD4_TCELL_DN;GSE14000_TRANSLATED_RNA_VS_MRNA_4H_LPS_DC_UP;GSE1448_ANTI_VALPHA2_VS_VBETA5_DP_THYMOCYTE_DN;GSE1460_DP_THYMOCYTE_VS_NAIVE_CD4_TCELL…	Completeproteome;Referenceproteome		DNA/RNA_helicase_DEAD/DEAH_N;Helicase_ATP-bd;P-loop_NTPase;RNA_helicase_DEAD_Q_motif		HELICASE_ATP_BIND_1;Q_MOTIF		DEXDc	35	34	1	32.7	117.46	0	237.22	700	0						1.08211	0.137856	-1.0327	-1.23375	-1.9399
J3KMY5;G3V3E8;E7EMS2;G3V3D1;P61916;H0YIZ1;G3V2V8	J3KMY5;G3V3E8;E7EMS2;G3V3D1;P61916;H0YIZ1;G3V2V8	Epididymal secretory protein E1	NPC2	1038	8.0842e+07	1.3484e+08	1.17621e+08	8.28557e+07	9.20259e+07	1.0242e+08	6.80602e+07	5.41201e+07	3.05716e+07	1.66823e+08	1.16285e+08	1.42312e+08		alcohol metabolic process;biological regulation;chemical homeostasis;cholesterol efflux;cholesterol homeostasis;cholesterol metabolic process;cholesterol transport;establishment of localization;establishment of localization in cell;glycolipid transport;homeostatic process;intracellular cholesterol transport;intracellular lipid transport;intracellular sterol transport;intracellular transport;lipid…	binding;cholesterol binding;lipid binding;steroid binding;sterol binding	cell part;cytoplasmic part;endoplasmic reticulum;extracellular region;intracellular membrane-bounded organelle;intracellular organelle;intracellular part;lysosome;lytic vacuole;membrane-bounded organelle;organelle;vacuole	Lysosome	E1_DerP2_DerF2	AACTTT_UNKNOWN;ALFANO_MYC_TARGETS;ALONSO_METASTASIS_UP;BERENJENO_TRANSFORMED_BY_RHOA_DN;CELLULAR_LIPID_METABOLIC_PROCESS;CELLULAR_LOCALIZATION;CHAUHAN_RESPONSE_TO_METHOXYESTRADIOL_DN;CHEMICAL_HOMEOSTASIS;CHEN_METABOLIC_SYNDROM_NETWORK;chr14q24;COLIN_PILOCYTIC_ASTROCYTOMA_VS_GLIOBLASTOMA_DN;CTTTGT_V$LEF1_Q2;CYTOPLASM;CYTOPLASMIC_PART;DANG_REGULATED_BY_MYC_DN;DAVIES_MULTIPLE_MYELOMA_VS_MGUS_DN;DELY…	Cholesterolmetabolism;Completeproteome;Directproteinsequencing;Diseasemutation;Disulfidebond;Endoplasmicreticulum;Glycoprotein;Lipidmetabolism;Lysosome;Niemann-Pickdisease;Polymorphism;Referenceproteome;Secreted;Signal;Steroidmetabolism;Sterolmetabolism		Ig_E-set;MD-2_lipid-recog_dom				ML	9	9	9	54.1	16.23	0	21.99	71	0		+		-		0.428895	0.601589	0.26538	0.238431	0.70616
A9Z1X7;Q8IYB3;E9PCT1;M0R088;M0R1E7;M0QXG5	A9Z1X7;Q8IYB3;E9PCT1;M0R088	Serine/arginine repetitive matrix protein 1	SRRM1	685	1.16187e+08	2.5473e+07	3.41362e+07	1.34749e+08	1.23979e+08	9.23995e+07	1.00578e+08	1.52119e+08	7.35931e+07	1.36568e+08	1.09845e+08	1.30252e+08	+	biosynthetic process;cellular biosynthetic process;cellular macromolecule metabolic process;cellular metabolic process;cellular nitrogen compound metabolic process;cellular process;establishment of localization;establishment of localization in cell;establishment of RNA localization;intracellular transport;macromolecule metabolic process;metabolic process;mRNA 3'-end processing;mRNA export from nu…	binding;DNA binding;nucleic acid binding;RNA binding	catalytic step 2 spliceosome;cell part;cytoplasmic part;cytosol;intracellular organelle part;intracellular part;macromolecular complex;nuclear body;nuclear matrix;nuclear part;nuclear speck;nucleoplasm;nucleoplasm part;organelle part;ribonucleoprotein complex;spliceosomal complex	mRNA surveillance pathway;RNA transport	PWI	AGUIRRE_PANCREATIC_CANCER_COPY_NUMBER_DN;BIOPOLYMER_METABOLIC_PROCESS;BYSTRYKH_HEMATOPOIESIS_STEM_CELL_QTL_TRANS;CAMP_UP.V1_DN;chr1p36;CTTGTAT,MIR-381;DIAZ_CHRONIC_MEYLOGENOUS_LEUKEMIA_UP;FEVR_CTNNB1_TARGETS_DN;FLECHNER_BIOPSY_KIDNEY_TRANSPLANT_OK_VS_DONOR_UP;FLECHNER_BIOPSY_KIDNEY_TRANSPLANT_REJECTED_VS_OK_DN;FLECHNER_PBL_KIDNEY_TRANSPLANT_OK_VS_DONOR_UP;FOURNIER_ACINAR_DEVELOPMENT_LATE_2;GARCIA…	3D-structure;Acetylation;Alternativesplicing;Completeproteome;Directproteinsequencing;DNA-binding;mRNAprocessing;mRNAsplicing;Nucleus;Phosphoprotein;Polymorphism;Referenceproteome;RNA-binding;Spliceosome	C complex spliceosome;CDC5L complex;Exon junction complex;Exon junction complex (mRNA splicing-dependent);Spliceosome;Splicing-associated factors complex;SRm160/300 complex;SRm160-SRm300 complex	PWI_dom		PWI	REACT_1675;REACT_1788;REACT_71;REACT_78	PWI	17	17	17	18	103.39	0	206.93	199	3						0.884528	0.183708	-0.998093	-1.31116	-1.6584
Q8IWV7;A0A087WTJ9;H3BUC4	Q8IWV7;A0A087WTJ9	E3 ubiquitin-protein ligase UBR1	UBR1	4606	7.40882e+06	9.20226e+06	6.86943e+06	1.03961e+07	9.2609e+06	9.35372e+06	3.96945e+06	2.68102e+06	7.36451e+06	8.66849e+06	9.05766e+06	8.38379e+06		biological regulation;catabolic process;cellular catabolic process;cellular macromolecule catabolic process;cellular macromolecule metabolic process;cellular metabolic process;cellular process;cellular response to acid;cellular response to amine stimulus;cellular response to amino acid stimulus;cellular response to chemical stimulus;cellular response to endogenous stimulus;cellular response to le…	acid-amino acid ligase activity;amine binding;amino acid binding;binding;carboxylic acid binding;catalytic activity;cation binding;ion binding;leucine binding;ligase activity;ligase activity, forming carbon-nitrogen bonds;metal ion binding;small conjugating protein ligase activity;transition metal ion binding;ubiquitin-protein ligase activity;zinc ion binding	cell part;cytoplasmic part;cytosol;intracellular part;macromolecular complex;proteasome complex;protein complex;ubiquitin ligase complex		ClpS;zf-UBR	AACTTT_UNKNOWN;ACTGTGA,MIR-27A,MIR-27B;ACTTTAT,MIR-142-5P;ATCATGA,MIR-433;BENPORATH_SOX2_TARGETS;CACTGTG,MIR-128A,MIR-128B;CATTTCA,MIR-203;chr15q15;CTATGCA,MIR-153;CTTGTAT,MIR-381;FORTSCHEGGER_PHF8_TARGETS_DN;GACAATC,MIR-219;GRAESSMANN_APOPTOSIS_BY_DOXORUBICIN_DN;GSE11924_TFH_VS_TH17_CD4_TCELL_UP;GSE11924_TFH_VS_TH2_CD4_TCELL_UP;GSE14308_TH2_VS_NATURAL_TREG_DN;GSE17721_0.5H_VS_24H_LPS_BMDM_DN;GSE…	3D-structure;Acetylation;Alternativesplicing;Completeproteome;Cytoplasm;Diseasemutation;Ligase;Metal-binding;Phosphoprotein;Polymorphism;Referenceproteome;Ublconjugationpathway;Zinc;Zinc-finger		ClpS_core;Ribosomal_L7/12_C/ClpS-like;Znf_N-recognin;Znf_N-recognin_met;Znf_RING/FYVE/PHD		ZF_RING_1;ZF_RING_2;ZF_UBR	REACT_6900	ZnF_UBR1	13	13	13	9.8	200.21	0	11.105	66	0						1.07716	0.277753	-0.305123	-0.314414	-1.32546
A0A3B3ITS5;Q14181;E9PIQ6;H0YDR7	A0A3B3ITS5;Q14181;E9PIQ6	DNA polymerase alpha subunit B	POLA2	562	7.73576e+06	2.821e+06	5.17e+06	1.06409e+07	6.56227e+06	8.11298e+06	7.61725e+06	4.27122e+06	4.31472e+06	8.96189e+06	4.04309e+06	1.00101e+07		anatomical structure homeostasis;biological regulation;biosynthetic process;cell cycle process;cellular biosynthetic process;cellular component organization;cellular component organization at cellular level;cellular component organization or biogenesis;cellular component organization or biogenesis at cellular level;cellular macromolecule biosynthetic process;cellular macromolecule metabolic proce…	binding;catalytic activity;DNA binding;DNA polymerase activity;DNA-directed DNA polymerase activity;nucleic acid binding;nucleotidyltransferase activity;transferase activity;transferase activity, transferring phosphorus-containing groups	alpha DNA polymerase:primase complex;cell part;chromosomal part;cytoplasm;intracellular organelle part;intracellular part;macromolecular complex;nuclear chromosome part;nuclear part;nucleoplasm;organelle part;protein complex	DNA replication;Purine metabolism;Pyrimidine metabolism	DNA_pol_E_B;Pol_alpha_B_N	BASAKI_YBX1_TARGETS_UP;BERENJENO_TRANSFORMED_BY_RHOA_UP;BLUM_RESPONSE_TO_SALIRASIB_DN;BROWNE_HCMV_INFECTION_48HR_UP;BURTON_ADIPOGENESIS_PEAK_AT_16HR;BUYTAERT_PHOTODYNAMIC_THERAPY_STRESS_DN;CAFFAREL_RESPONSE_TO_THC_8HR_3_DN;CASORELLI_ACUTE_PROMYELOCYTIC_LEUKEMIA_DN;chr11q13;DEBIASI_APOPTOSIS_BY_REOVIRUS_INFECTION_DN;DUTERTRE_ESTRADIOL_RESPONSE_24HR_UP;DUTERTRE_ESTRADIOL_RESPONSE_6HR_UP;E2F1_UP.V1_…	3D-structure;Completeproteome;DNAreplication;Nucleus;Phosphoprotein;Polymorphism;Referenceproteome	DNA polymerase alpha-primase complex;DNA synthesome complex (13 subunits);DNA synthesome complex (15 subunits);DNA synthesome complex (17 subunits);DNA synthesome core complex;RC complex (Replication competent complex)	DNA_pol_alpha/epsilon_bsu;DNA_pol_alpha_bsu;Pol_alpha_B_N			REACT_115566;REACT_21300;REACT_383		8	8	8	20	64.516	0	19.338	32	0						0.761777	0.266786	-0.686834	-0.776019	-1.36474
O00754;M0QZ24;M0R174;M0R2P5;M0QZG6	O00754	Lysosomal alpha-mannosidase;Lysosomal alpha-mannosidase A peptide;Lysosomal alpha-mannosidase B peptide;Lysosomal alpha-mannosidase C peptide;Lysosomal alpha-mannosidase D peptide;Lysosomal alpha-mannosidase E peptide	MAN2B1	1838	2.0519e+07	3.75423e+06	1.94307e+07	2.14757e+07	2.26487e+07	2.30875e+07	2.03804e+07	1.47984e+07	2.42504e+07	1.9182e+07	3.17116e+07	3.7377e+07		alcohol metabolic process;behavior;carbohydrate metabolic process;cellular carbohydrate metabolic process;cellular macromolecule metabolic process;cellular metabolic process;cellular process;cellular protein metabolic process;cognition;hexose metabolic process;learning or memory;macromolecule metabolic process;macromolecule modification;mannose metabolic process;metabolic process;monosaccharide m…	alpha-mannosidase activity;binding;carbohydrate binding;catalytic activity;cation binding;hydrolase activity;hydrolase activity, acting on glycosyl bonds;hydrolase activity, hydrolyzing O-glycosyl compounds;ion binding;mannose binding;mannosidase activity;metal ion binding;monosaccharide binding;sugar binding;transition metal ion binding;zinc ion binding	cell part;cytoplasmic part;intracellular membrane-bounded organelle;intracellular organelle;intracellular part;lysosome;lytic vacuole;membrane-bounded organelle;organelle;vacuole	Lysosome;Other glycan degradation	Alpha-mann_mid;Glyco_hydro_38;Glyco_hydro_38C;UPF0139	ACEVEDO_LIVER_TUMOR_VS_NORMAL_ADJACENT_TISSUE_UP;BIDUS_METASTASIS_DN;BIOPOLYMER_METABOLIC_PROCESS;BIOPOLYMER_MODIFICATION;BLALOCK_ALZHEIMERS_DISEASE_UP;CAGCTG_V$AP4_Q5;CELLULAR_MACROMOLECULE_METABOLIC_PROCESS;CELLULAR_PROTEIN_METABOLIC_PROCESS;CHEN_METABOLIC_SYNDROM_NETWORK;CHIARADONNA_NEOPLASTIC_TRANSFORMATION_KRAS_DN;DANG_REGULATED_BY_MYC_DN;DIRMEIER_LMP1_RESPONSE_EARLY;GCNP_SHH_UP_EARLY.V1_DN;…	Alternativesplicing;Completeproteome;Directproteinsequencing;Diseasemutation;Disulfidebond;Glycoprotein;Glycosidase;Hydrolase;Lysosome;Metal-binding;Polymorphism;Referenceproteome;Signal;Zinc;Zymogen		Gal_mutarotase_SF_dom;Glyco_hydro/deAcase_b/a-brl;Glyco_hydro_13_b;Glyco_hydro_38/57_N;Glyco_hydro_38_C;Glyco_hydro_38_cen_dom;Glyco_hydro_38_N;UPF0139				Alpha-mann_mid	11	11	11	15	113.74	0	44.93	72	0						0.530465	0.385027	-0.620957	-0.969122	-1.07131
P46821;D6RA32;D6RA40;D6RGJ3;D6RCL2;E9PGC8;P78559	P46821	Microtubule-associated protein 1B;MAP1B heavy chain;MAP1 light chain LC1	MAP1B	3037	9.83461e+07	1.1481e+08	1.87835e+08	1.30302e+08	1.27156e+08	1.60289e+08	1.72684e+08	1.50348e+08	1.05882e+08	2.99977e+08	2.79959e+08	3.60451e+08		anatomical structure development;anatomical structure morphogenesis;axonogenesis;biological regulation;cell part morphogenesis;cell projection morphogenesis;cell projection organization;cellular component morphogenesis;cellular component movement;cellular component organization;cellular component organization at cellular level;cellular component organization or biogenesis;cellular component organ…	catalytic activity;hydrolase activity;structural molecule activity	cell junction;cell part;cell projection;cell projection part;cytoplasmic part;cytoskeletal part;cytosol;dendritic spine;intracellular organelle part;intracellular part;macromolecular complex;membrane;microtubule;microtubule associated complex;neuron projection;neuron spine;organelle part;plasma membrane;protein complex;synapse		MAP1B_neuraxin	AACATTC,MIR-409-3P;AACTGAC,MIR-223;AACTTT_UNKNOWN;ACACTGG,MIR-199A,MIR-199B;ACATTCC,MIR-1,MIR-206;ACCAAAG,MIR-9;ACTGCCT,MIR-34B;ALFANO_MYC_TARGETS;ATF2_S_UP.V1_UP;ATGTACA,MIR-493;AZARE_NEOPLASTIC_TRANSFORMATION_BY_STAT3_DN;BASAKI_YBX1_TARGETS_UP;BASSO_B_LYMPHOCYTE_NETWORK;BLALOCK_ALZHEIMERS_DISEASE_DN;BROCKE_APOPTOSIS_REVERSED_BY_IL6;BROWNE_HCMV_INFECTION_14HR_DN;BROWNE_HCMV_INFECTION_18HR_DN;BRO…	Acetylation;Alternativesplicing;Celljunction;Cellprojection;Completeproteome;Cytoplasm;Cytoskeleton;Directproteinsequencing;Microtubule;Phosphoprotein;Polymorphism;Referenceproteome;Repeat;S-nitrosylation;Synapse		Beta-lactamas-like;MAP1;MAP1A;MAP1B;MAP1B_neuraxin		MAP1B_NEURAXIN			57	57	57	33.1	270.63	0	323.31	787	0		+		-		0.132363	0.862155	-0.0590593	-0.108159	-0.269907
Q15370;A0A0B4J296;B8ZZU8;I3L0M9	Q15370;A0A0B4J296;B8ZZU8;I3L0M9	Transcription elongation factor B polypeptide 2	TCEB2	3891	1.01588e+08	1.01999e+08	1.35225e+08	1.39927e+08	1.46752e+08	1.08326e+08	2.58637e+07	4.24157e+07	9.0443e+07	1.24793e+08	8.61764e+07	9.96693e+07		biological regulation;biosynthetic process;cellular biosynthetic process;cellular component assembly;cellular component organization;cellular component organization or biogenesis;cellular macromolecule metabolic process;cellular metabolic process;cellular nitrogen compound metabolic process;cellular process;cellular protein metabolic process;macromolecular complex assembly;macromolecular complex …	binding;enzyme binding;nucleic acid binding;protein binding;RNA binding;translation elongation factor activity;translation factor activity, nucleic acid binding;ubiquitin protein ligase binding	cell part;Cul2-RING ubiquitin ligase complex;Cul5-RING ubiquitin ligase complex;cullin-RING ubiquitin ligase complex;cytoplasmic part;cytosol;intracellular organelle part;intracellular part;macromolecular complex;nuclear part;nucleoplasm;organelle part;protein complex;ubiquitin ligase complex	Pathways in cancer;Renal cell carcinoma;Ubiquitin mediated proteolysis	ubiquitin	AGUIRRE_PANCREATIC_CANCER_COPY_NUMBER_DN;BIOPOLYMER_METABOLIC_PROCESS;CELLULAR_COMPONENT_ASSEMBLY;CHICAS_RB1_TARGETS_LOW_SERUM;chr16p12;ENK_UV_RESPONSE_KERATINOCYTE_UP;GENTILE_UV_HIGH_DOSE_DN;GENTILE_UV_HIGH_DOSE_UP;GRADE_COLON_CANCER_UP;GRADE_METASTASIS_DN;GSE14000_TRANSLATED_RNA_VS_MRNA_4H_LPS_DC_DN;GSE36476_YOUNG_VS_OLD_DONOR_MEMORY_CD4_TCELL_16H_TSST_ACT_UP;GSE3982_BASOPHIL_VS_CENT_MEMORY_CD4…	3D-structure;Acetylation;Alternativesplicing;Completeproteome;Directproteinsequencing;Elongationfactor;Nucleus;Proteinbiosynthesis;Referenceproteome;Transcription;Transcriptionregulation;Ublconjugationpathway	Ubiquitin E3 ligase (ASB1, TCEB1, TCEB2, CUL5, RNF7);Ubiquitin E3 ligase (ASB12, TCEB1, TCEB2, CUL5, RNF7);Ubiquitin E3 ligase (ASB2, TCEB1, TCEB2, CUL5, RNF7);Ubiquitin E3 ligase (ASB6, TCEB1, TCEB2, CUL5, RNF7);Ubiquitin E3 ligase (ASB7, TCEB1, TCEB2, CUL5, RNF7);Ubiquitin E3 ligase (VHL, TCEB1, TCEB2, CUL2);Ubiquitin E3 ligase (VHL, TCEB1, TCEB2, CUL2, RBX1);Ubiquitin E3 ligase (WSB1, TCEB1, T…	Ubiquitin;Ubiquitin_supergroup		UBIQUITIN_1;UBIQUITIN_2	REACT_116125;REACT_120956;REACT_1788;REACT_1892;REACT_6900;REACT_71	UBQ	7	7	7	41.5	13.133	0	8.1954	52	0						0.504349	0.570595	-0.221386	-0.222261	-0.759226
P31946;Q4VY19;A0A0J9YWE8;Q4VY20;A0A0J9YWZ2	P31946;Q4VY19;A0A0J9YWE8	14-3-3 protein beta/alpha;14-3-3 protein beta/alpha, N-terminally processed	YWHAB	2877	2.88559e+08	2.89082e+08	4.46837e+08	5.06315e+08	2.40774e+08	2.38237e+08	1.33476e+08	2.24359e+08	2.0546e+08	3.72378e+08	5.92499e+08	3.71091e+08		activation of MAPKK activity;activation of protein kinase activity;axon guidance;biological regulation;cell surface receptor linked signaling pathway;cellular component assembly;cellular component organization;cellular component organization or biogenesis;cellular macromolecule metabolic process;cellular membrane organization;cellular metabolic process;cellular nitrogen compound metabolic process…	protein binding transcription factor activity;transcription cofactor activity;transcription corepressor activity;transcription factor binding transcription factor activity	cell part;cytoplasm;cytoplasmic membrane-bounded vesicle;cytoplasmic part;cytoplasmic vesicle;cytoplasmic vesicle membrane;cytoplasmic vesicle part;cytosol;intracellular membrane-bounded organelle;intracellular organelle;intracellular organelle part;intracellular part;macromolecular complex;melanosome;membrane;membrane-bounded organelle;membrane-bounded vesicle;nuclear part;nucleoplasm part;organ…	Cell cycle;Neurotrophin signaling pathway;Oocyte meiosis	2003-03-14	AAGCACA,MIR-218;ACTGTGA,MIR-27A,MIR-27B;BEIER_GLIOMA_STEM_CELL_DN;BERTUCCI_INVASIVE_CARCINOMA_DUCTAL_VS_LOBULAR_UP;BIOCARTA_CHREBP2_PATHWAY;BLALOCK_ALZHEIMERS_DISEASE_DN;BRUINS_UVC_RESPONSE_LATE;CACTGTG,MIR-128A,MIR-128B;CAGTATT,MIR-200B,MIR-200C,MIR-429;CHAUHAN_RESPONSE_TO_METHOXYESTRADIOL_DN;chr20q13;CREIGHTON_AKT1_SIGNALING_VIA_MTOR_DN;CYTOPLASM;CYTOPLASMIC_PART;DARWICHE_PAPILLOMA_RISK_HIGH_DN…	3D-structure;Acetylation;Alternativeinitiation;Completeproteome;Cytoplasm;Directproteinsequencing;Nitration;Phosphoprotein;Polymorphism;Referenceproteome	BRAF-RAF1-14-3-3 complex;Emerin complex 25;Kinase maturation complex 1	14-3-3;14-3-3_CS;14-3-3_domain	1433ZETA	1433_1;1433_2	REACT_111045;REACT_111102;REACT_11123;REACT_116125;REACT_21257;REACT_578;REACT_6900;REACT_71	14_3_3	20	16	15	73.6	28.082	0	129.05	176	0		+		-		0.103645	0.886179	0.0562174	0.119995	0.232222
Q9HC38;I3L3Q4;F6TLX2;I3NI27;I3NI24;I3L2C2;I3L1F4;I3L277;I3L1I0	Q9HC38;I3L3Q4;F6TLX2	Glyoxalase domain-containing protein 4	GLOD4	5740	2.79912e+07	3.03719e+07	2.69603e+07	2.68565e+07	2.82296e+07	2.9947e+07	3.4964e+06	2.08519e+07	2.52262e+07	3.49791e+07	3.52038e+07	4.21412e+07				cell part;cytoplasmic part;intracellular membrane-bounded organelle;intracellular organelle;intracellular part;membrane-bounded organelle;mitochondrion;organelle		Glyoxalase_2	ACOSTA_PROLIFERATION_INDEPENDENT_MYC_TARGETS_UP;ALFANO_MYC_TARGETS;BAELDE_DIABETIC_NEPHROPATHY_DN;BAKKER_FOXO3_TARGETS_DN;BERENJENO_TRANSFORMED_BY_RHOA_DN;BLALOCK_ALZHEIMERS_DISEASE_DN;BROWNE_HCMV_INFECTION_10HR_DN;BROWNE_HCMV_INFECTION_14HR_DN;BROWNE_HCMV_INFECTION_30MIN_DN;BROWNE_HCMV_INFECTION_6HR_DN;BRUINS_UVC_RESPONSE_LATE;BRUINS_UVC_RESPONSE_VIA_TP53_GROUP_A;CASORELLI_ACUTE_PROMYELOCYTIC_LE…	3D-structure;Alternativesplicing;Completeproteome;Directproteinsequencing;Mitochondrion;Polymorphism;Referenceproteome		Glyoxalase-like_dom					4	4	4	13.1	34.793	0	26.742	47	0						0.0223102	0.986279	0.00491598	0.00455093	0.0270728
P82664	P82664	28S ribosomal protein S10, mitochondrial	MRPS10	3445	4.24814e+07	3.55058e+07	4.09856e+07	4.63204e+07	4.88839e+07	4.87958e+07	2.06499e+07	1.62437e+07	4.52399e+07	6.5387e+07	4.51104e+07	4.21263e+07				cell part;cytoplasmic part;intracellular membrane-bounded organelle;intracellular non-membrane-bounded organelle;intracellular organelle;intracellular part;macromolecular complex;membrane-bounded organelle;mitochondrion;non-membrane-bounded organelle;organelle;ribonucleoprotein complex;ribosome		Ribosomal_S10	BERENJENO_TRANSFORMED_BY_RHOA_UP;BLALOCK_ALZHEIMERS_DISEASE_DN;CASORELLI_ACUTE_PROMYELOCYTIC_LEUKEMIA_DN;chr6p21;CYTOPLASM;CYTOPLASMIC_PART;GNF2_DENR;GSE10239_NAIVE_VS_KLRG1HIGH_EFF_CD8_TCELL_DN;GSE10239_NAIVE_VS_KLRG1INT_EFF_CD8_TCELL_DN;GSE15930_NAIVE_VS_24H_IN_VITRO_STIM_CD8_TCELL_DN;GSE15930_NAIVE_VS_24H_IN_VITRO_STIM_IL12_CD8_TCELL_DN;GSE15930_NAIVE_VS_24H_IN_VITRO_STIM_INFAB_CD8_TCELL_DN;GS…	Completeproteome;Mitochondrion;Referenceproteome;Ribonucleoprotein;Ribosomalprotein	28S ribosomal subunit, mitochondrial;55S ribosome, mitochondrial	Ribosomal_S10_dom		RIBOSOMAL_S10			4	4	4	28.9	22.999	0	7.8823	28	0						1.54885	0.222743	-0.275438	-0.279254	-1.52541
P47813;O14602;A6NJH9;X6RAC9	P47813;O14602;A6NJH9;X6RAC9	Eukaryotic translation initiation factor 1A, X-chromosomal;Eukaryotic translation initiation factor 1A, Y-chromosomal	EIF1AX;EIF1AY	1855	1.33701e+08	1.53727e+08	1.00326e+08	1.42694e+08	1.36921e+08	1.633e+08	4.75744e+07	9.70572e+07	7.69833e+07	1.36665e+08	1.52186e+08	1.46214e+08		cellular process;translational initiation	binding;nucleic acid binding;RNA binding;translation factor activity, nucleic acid binding;translation initiation factor activity	cell part;cytoplasmic part;cytosol;intracellular part	RNA transport	eIF-1a	AACTTT_UNKNOWN;ACATTCC,MIR-1,MIR-206;ACEVEDO_FGFR1_TARGETS_IN_PROSTATE_CANCER_MODEL_UP;BALDWIN_PRKCI_TARGETS_UP;BIOCARTA_EIF_PATHWAY;BIOCARTA_VEGF_PATHWAY;BIOSYNTHETIC_PROCESS;BOCHKIS_FOXA2_TARGETS;BRUINS_UVC_RESPONSE_EARLY_LATE;CASORELLI_ACUTE_PROMYELOCYTIC_LEUKEMIA_DN;CELLULAR_BIOSYNTHETIC_PROCESS;CELLULAR_COMPONENT_ASSEMBLY;CELLULAR_MACROMOLECULE_METABOLIC_PROCESS;CELLULAR_PROTEIN_METABOLIC_PR…	3D-structure;Completeproteome;Initiationfactor;Isopeptidebond;Proteinbiosynthesis;Referenceproteome;RNA-binding;Ublconjugation	IPO13-RAN-EIF1AX complex	NA-bd_OB-fold;RNA-binding_domain_S1_IF1;TIF_eIF-1A;TIF_eIF-1A_CS		IF1A;S1_IF1_TYPE	REACT_17015;REACT_1762;REACT_71	eIF1a	5	5	5	28.5	16.46	0	8.3803	82	0						0.46055	0.601083	-0.191887	-0.209904	-0.707178
A6NHR9;J3KTL8;A0A2R8YCU7;A0A2R8YE92;J3KRK8;J3QSH1	A6NHR9;J3KTL8	Structural maintenance of chromosomes flexible hinge domain-containing protein 1	SMCHD1	631	9.52197e+07	1.26407e+08	1.0392e+08	1.45185e+08	1.26294e+08	1.36509e+08	7.29782e+07	1.01832e+08	7.27578e+07	1.27494e+08	1.43557e+08	1.708e+08	+	biological regulation;cellular component organization;cellular component organization at cellular level;cellular component organization or biogenesis;cellular component organization or biogenesis at cellular level;cellular process;chromosome organization;dosage compensation;dosage compensation, by inactivation of X chromosome;inactivation of X chromosome by DNA methylation;organelle organization;…	adenyl nucleotide binding;adenyl ribonucleotide binding;ATP binding;binding;nucleotide binding;purine nucleotide binding;purine ribonucleoside triphosphate binding;purine ribonucleotide binding;ribonucleotide binding	Barr body;cell part;chromosome;intracellular non-membrane-bounded organelle;intracellular organelle;intracellular organelle part;intracellular part;non-membrane-bounded organelle;nuclear chromosome;nuclear part;organelle;organelle part;sex chromosome;X chromosome		SMC_hinge	BASAKI_YBX1_TARGETS_DN;CHARAFE_BREAST_CANCER_LUMINAL_VS_BASAL_DN;CHEN_HOXA5_TARGETS_9HR_UP;CHEOK_RESPONSE_TO_MERCAPTOPURINE_AND_HD_MTX_DN;chr18p11;CUI_TCF21_TARGETS_2_UP;DACOSTA_UV_RESPONSE_VIA_ERCC3_COMMON_DN;DACOSTA_UV_RESPONSE_VIA_ERCC3_DN;GSE12845_IGD_NEG_BLOOD_VS_NAIVE_TONSIL_BCELL_UP;GSE13484_UNSTIM_VS_YF17D_VACCINE_STIM_PBMC_DN;GSE13493_CD4INTCD8POS_VS_CD8POS_THYMOCYTE_DN;GSE1432_CTRL_VS_I…	Acetylation;Alternativesplicing;Chromosome;Completeproteome;Directproteinsequencing;Diseasemutation;Polymorphism;Referenceproteome;Ublconjugation		HATPase_ATP-bd;SMC_hinge				SMC_hinge	59	59	59	34.4	226.37	0	178.11	314	2						1.16955	0.250226	-0.325661	-0.333597	-1.4249
A0A0A0MTB9;H0YAK8;P09455;A0A0A0MQT0	A0A0A0MTB9;H0YAK8;P09455;A0A0A0MQT0	Retinol-binding protein 1	RBP1	236	2.49892e+07	2.78806e+06	2.90406e+07	2.51899e+07	8.85279e+06	5.97431e+06	3.6746e+06	4.20583e+06	1.80454e+07	2.80369e+07	1.64552e+07	3.73254e+07		biological regulation;biosynthetic process;carboxylic acid metabolic process;cellular biosynthetic process;cellular hormone metabolic process;cellular ketone metabolic process;cellular lipid metabolic process;cellular metabolic process;cellular process;cellular response to stimulus;detection of abiotic stimulus;detection of external stimulus;detection of light stimulus;detection of stimulus;detec…	binding;isoprenoid binding;lipid binding;retinal binding;retinoid binding;retinol binding;transporter activity;vitamin binding	cell body;cell part;cytoplasmic part;cytosol;intracellular part		Lipocalin	ABE_INNER_EAR;ALFANO_MYC_TARGETS;ATF2_UP.V1_UP;BCAT.100_UP.V1_UP;BECKER_TAMOXIFEN_RESISTANCE_DN;BENPORATH_NANOG_TARGETS;BERENJENO_ROCK_SIGNALING_NOT_VIA_RHOA_UP;BORLAK_LIVER_CANCER_EGF_UP;BURTON_ADIPOGENESIS_7;CAGGTG_V$E12_Q6;CAIRO_HEPATOBLASTOMA_CLASSES_DN;CHIANG_LIVER_CANCER_SUBCLASS_CTNNB1_UP;CHICAS_RB1_TARGETS_CONFLUENT;CHICAS_RB1_TARGETS_GROWING;chr3q21;CROMER_TUMORIGENESIS_UP;CUI_TCF21_TARG…	Alternativesplicing;Completeproteome;Cytoplasm;Referenceproteome;Retinol-binding;Transport;VitaminA		Calycin;Calycin-like;Fatty_acid-bd;Lipocln_cytosolic_FA-bd_dom	FATTYACIDBP	FABP			3	3	3	34.1	10.644	0	11.295	23	0						0.0551982	0.924791	0.505732	0.200938	0.148186
Q9H1A4;H0Y564;A0A2R8YF63;F8WAS1	Q9H1A4;H0Y564	Anaphase-promoting complex subunit 1	ANAPC1	5593	3.65452e+07	4.05437e+07	4.02421e+07	4.55775e+07	4.55156e+07	4.29777e+07	2.52761e+07	3.54337e+07	8.40242e+06	4.2117e+07	4.16313e+07	5.06174e+07		anaphase-promoting complex-dependent proteasomal ubiquitin-dependent protein catabolic process;biological regulation;catabolic process;cell cycle checkpoint;cell cycle phase;cell cycle process;cell division;cellular catabolic process;cellular component organization;cellular component organization at cellular level;cellular component organization or biogenesis;cellular component organization or bi…		anaphase-promoting complex;cell part;cullin-RING ubiquitin ligase complex;cytoplasmic part;cytosol;intracellular organelle part;intracellular part;macromolecular complex;nuclear part;nuclear ubiquitin ligase complex;nucleoplasm;organelle part;protein complex;ubiquitin ligase complex	Cell cycle;Cell cycle - yeast;Meiosis - yeast;Oocyte meiosis;Progesterone-mediated oocyte maturation;Ubiquitin mediated proteolysis	Apc1	BILD_MYC_ONCOGENIC_SIGNATURE;CHEMNITZ_RESPONSE_TO_PROSTAGLANDIN_E2_UP;chr2q12;DIAZ_CHRONIC_MEYLOGENOUS_LEUKEMIA_UP;DODD_NASOPHARYNGEAL_CARCINOMA_DN;DOUGLAS_BMI1_TARGETS_DN;GERHOLD_ADIPOGENESIS_UP;GRAESSMANN_APOPTOSIS_BY_DOXORUBICIN_DN;GSE17721_0.5H_VS_24H_PAM3CSK4_BMDM_DN;GSE17721_12H_VS_24H_LPS_BMDM_DN;GSE17721_ALL_VS_24H_PAM3CSK4_BMDM_DN;GSE17721_CTRL_VS_PAM3CSK4_0.5H_BMDM_UP;GSE17721_PAM3CSK4_…	Cellcycle;Celldivision;Completeproteome;Mitosis;Phosphoprotein;Referenceproteome;Repeat;Ublconjugationpathway	Anaphase-promoting complex	Apc1			REACT_115566;REACT_21300;REACT_6850;REACT_6900;REACT_8017		40	40	40	25.2	216.5	0	108.08	328	0						1.5925	0.307086	-0.192411	-0.193469	-1.24229
Q9BT30;M0QZI0	Q9BT30	Alpha-ketoglutarate-dependent dioxygenase alkB homolog 7, mitochondrial	ALKBH7	5414	3.67875e+07	2.77755e+07	2.40998e+07	2.06071e+07	3.91392e+07	2.98342e+07	3.96771e+07	2.80972e+07	3.56117e+06	3.33211e+07	7.99187e+07	4.30647e+07			binding;catalytic activity;cation binding;dioxygenase activity;ion binding;metal ion binding;oxidoreductase activity;oxidoreductase activity, acting on single donors with incorporation of molecular oxygen;oxidoreductase activity, acting on single donors with incorporation of molecular oxygen, incorporation of two atoms of oxygen	cell part;cytoplasmic part;extracellular region;intracellular membrane-bounded organelle;intracellular organelle;intracellular part;membrane-bounded organelle;mitochondrion;nucleus;organelle		2OG-FeII_Oxy_2	BAKKER_FOXO3_TARGETS_DN;BENPORATH_NANOG_TARGETS;CHANG_CORE_SERUM_RESPONSE_UP;chr19p13;CSR_LATE_UP.V1_UP;DAIRKEE_TERT_TARGETS_UP;DELACROIX_RAR_BOUND_ES;DELACROIX_RARG_BOUND_MEF;GARY_CD5_TARGETS_UP;GSE14769_UNSTIM_VS_60MIN_LPS_BMDM_UP;GSE15659_CD45RA_NEG_CD4_TCELL_VS_ACTIVATED_TREG_UP;GSE15659_CD45RA_NEG_CD4_TCELL_VS_NONSUPPRESSIVE_TCELL_UP;GSE15659_NAIVE_CD4_TCELL_VS_ACTIVATED_TREG_UP;GSE15659_NAI…	Completeproteome;Cytoplasm;Dioxygenase;Iron;Metal-binding;Nucleus;Oxidoreductase;Polymorphism;Referenceproteome;Secreted;Signal		AlkB-like					4	4	4	29	24.516	0	11.544	27	0						0.0113617	0.986616	-0.0148549	0.0111103	0.0262891
H3BV55;O15305;H3BPH4;H3BRM0;H3BR08;H3BM92;H3BV34;H3BT06;H3BNY9;Q92871	H3BV55;O15305;H3BPH4	Phosphomannomutase;Phosphomannomutase 2	PMM2	1552	7.87034e+07	7.51404e+07	7.70341e+07	8.07469e+07	1.19863e+08	6.72215e+07	7.19116e+06	7.25841e+07	1.55797e+07	3.82578e+07	7.55217e+07	6.78643e+07		alcohol biosynthetic process;alcohol metabolic process;biosynthetic process;carbohydrate biosynthetic process;carbohydrate metabolic process;cellular biosynthetic process;cellular carbohydrate biosynthetic process;cellular carbohydrate metabolic process;cellular macromolecule metabolic process;cellular metabolic process;cellular nitrogen compound metabolic process;cellular process;cellular protei…	binding;catalytic activity;cation binding;intramolecular transferase activity;intramolecular transferase activity, phosphotransferases;ion binding;isomerase activity;metal ion binding;phosphomannomutase activity	cell body;cell part;cytoplasm;cytoplasmic part;cytosol;intracellular part;neuronal cell body	Amino sugar and nucleotide sugar metabolism;Fructose and mannose metabolism	PMM	AFFAR_YY1_TARGETS_UP;ALCOHOL_METABOLIC_PROCESS;ALONSO_METASTASIS_UP;BENPORATH_MYC_MAX_TARGETS;BHAT_ESR1_TARGETS_NOT_VIA_AKT1_UP;BHAT_ESR1_TARGETS_VIA_AKT1_UP;BILD_MYC_ONCOGENIC_SIGNATURE;BIOSYNTHETIC_PROCESS;BRACHAT_RESPONSE_TO_CAMPTOTHECIN_UP;BRACHAT_RESPONSE_TO_CISPLATIN;BRACHAT_RESPONSE_TO_METHOTREXATE_UP;BYSTRYKH_HEMATOPOIESIS_STEM_CELL_QTL_TRANS;CARBOHYDRATE_BIOSYNTHETIC_PROCESS;CARBOHYDRATE…	3D-structure;Completeproteome;Congenitaldisorderofglycosylation;Cytoplasm;Diseasemutation;Isomerase;Magnesium;Metal-binding;Polymorphism;Referenceproteome		HAD-like_dom;HAD-SF_hydro_IIB;PMM			REACT_17015		5	5	5	25.6	25.256	0	10.169	40	0						0.279108	0.727317	-0.214193	-0.171376	-0.493958
P67775;P62714;E5RFI3;E5RHP4;E7ESG8;E5RHC1;H0YBN9;H0YC23	P67775;P62714;E5RFI3;E5RHP4;E7ESG8;E5RHC1	Serine/threonine-protein phosphatase 2A catalytic subunit alpha isoform;Serine/threonine-protein phosphatase 2A catalytic subunit beta isoform;Serine/threonine-protein phosphatase	PPP2CA;PPP2CB	3368	4.32854e+07	3.19252e+07	2.74725e+07	3.95691e+07	5.2272e+07	3.53194e+07	5.67832e+07	2.96666e+06	3.96359e+07	5.02955e+07	5.74792e+07	6.87693e+07		anatomical structure development;biological regulation;catabolic process;cell cycle phase;cell cycle process;cell surface receptor linked signaling pathway;cellular catabolic process;cellular component assembly;cellular component organization;cellular component organization or biogenesis;cellular lipid metabolic process;cellular macromolecule catabolic process;cellular macromolecule metabolic pro…	binding;catalytic activity;cation binding;hydrolase activity;hydrolase activity, acting on ester bonds;ion binding;metal ion binding;phosphatase activity;phosphoprotein phosphatase activity;phosphoric ester hydrolase activity;protein serine/threonine phosphatase activity	cell part;chromosomal part;chromosome, centromeric region;cytoplasm;cytoplasmic part;cytoskeletal part;cytoskeleton;cytosol;intracellular membrane-bounded organelle;intracellular non-membrane-bounded organelle;intracellular organelle;intracellular organelle part;intracellular part;macromolecular complex;membrane;membrane-bounded organelle;microtubule cytoskeleton;mitochondrion;non-membrane-bounde…	Cell cycle - yeast;Chagas disease (American trypanosomiasis);Hepatitis C;Long-term depression;Meiosis - yeast;mRNA surveillance pathway;Oocyte meiosis;TGF-beta signaling pathway;Tight junction;Wnt signaling pathway	Metallophos	AACATTC,MIR-409-3P;AACTTT_UNKNOWN;ACTGCAG,MIR-17-3P;ACTGTAG,MIR-139;AGUIRRE_PANCREATIC_CANCER_COPY_NUMBER_DN;ALONSO_METASTASIS_UP;APOPTOSIS_GO;BAELDE_DIABETIC_NEPHROPATHY_DN;BENPORATH_CYCLING_GENES;BENPORATH_MYC_MAX_TARGETS;BIDUS_METASTASIS_UP;BIOCARTA_AKAP95_PATHWAY;BIOCARTA_AKAPCENTROSOME_PATHWAY;BIOCARTA_AKT_PATHWAY;BIOCARTA_CHREBP2_PATHWAY;BIOCARTA_CK1_PATHWAY;BIOCARTA_CTCF_PATHWAY;BIOCARTA_E…	3D-structure;Alternativesplicing;Centromere;Chromosome;Completeproteome;Cytoplasm;Cytoskeleton;Directproteinsequencing;Hydrolase;Iron;Manganese;Meiosis;Metal-binding;Methylation;Nucleus;Phosphoprotein;Polymorphism;Proteinphosphatase;Referenceproteome	PPP2CA-PPP2R1A complex;PPP2CA-PPP2R1A-PPP2R3A complex;PPP2R1A-PPP2R1B-PPP2CA-PPME1-EIF4A1 complex;RAF1-PPP2-PIN1 complex	Metallo_PEstase_dom;Ser/Thr-sp_prot-phosphatase	STPHPHTASE	SER_THR_PHOSPHATASE	REACT_111102;REACT_111217;REACT_115566;REACT_116125;REACT_21257;REACT_21300;REACT_604;REACT_6782;REACT_6900;REACT_71	PP2Ac	6	4	4	24.6	35.594	0	71.047	75	0						0.543681	0.485892	-0.308451	-0.314769	-0.884595
Q8WW59	Q8WW59	SPRY domain-containing protein 4	SPRYD4	4926	3.52945e+07	1.14404e+07	4.88132e+07	3.20634e+07	4.49303e+07	2.57484e+07	3.00498e+07	3.93086e+07	5.6816e+06	5.82315e+07	4.32457e+07	4.92906e+07				cell part;cytoplasmic part;intracellular membrane-bounded organelle;intracellular organelle;intracellular part;membrane-bounded organelle;mitochondrion;nucleus;organelle		SPRY	BRUINS_UVC_RESPONSE_MIDDLE;chr12q13;CTACCTC,LET-7A,LET-7B,LET-7C,LET-7D,LET-7E,LET-7F,MIR-98,LET-7G,LET-7I;FOSTER_KDM1A_TARGETS_DN;GRAESSMANN_APOPTOSIS_BY_DOXORUBICIN_UP;GRAESSMANN_RESPONSE_TO_MC_AND_DOXORUBICIN_UP;GSE10239_KLRG1INT_VS_KLRG1HIGH_EFF_CD8_TCELL_UP;GSE14308_TH2_VS_NATURAL_TREG_UP;GSE15930_NAIVE_VS_72H_IN_VITRO_STIM_IFNAB_CD8_TCELL_UP;GSE15930_NAIVE_VS_72H_IN_VITRO_STIM_IL12_CD8_TCEL…	Acetylation;Completeproteome;Polymorphism;Referenceproteome		B30.2/SPRY;Butyrophylin;ConA-like_lec_gl_sf;SPRY_rcpt	BUTYPHLNCDUF	B302_SPRY			6	6	6	27.1	23.128	0.0059656	1.8015	29	0						0.169986	0.786207	-0.10473	-0.304084	-0.391895
F8VYY9;P54619;H0YIC9;H0YHF8;F8VVA3;F8VZX1;F8VSH3;F8VRY2;F8VSL2;F8VPF5	F8VYY9;P54619;H0YIC9	5-AMP-activated protein kinase subunit gamma-1	PRKAG1	1321	1.13879e+07	7.53602e+06	3.3775e+06	1.5839e+07	1.3051e+07	1.26979e+07	1.19139e+07	1.04349e+07	1.27925e+07	1.70973e+07	1.67908e+07	6.53084e+06		biological regulation;biosynthetic process;carboxylic acid biosynthetic process;carboxylic acid metabolic process;cell cycle arrest;cell cycle process;cell surface receptor linked signaling pathway;cellular biosynthetic process;cellular component assembly;cellular component organization;cellular component organization or biogenesis;cellular ketone metabolic process;cellular lipid metabolic proces…	adenyl nucleotide binding;adenyl ribonucleotide binding;ADP binding;AMP binding;AMP-activated protein kinase activity;ATP binding;binding;cAMP-dependent protein kinase activity;cAMP-dependent protein kinase regulator activity;catalytic activity;cyclic nucleotide-dependent protein kinase activity;enzyme binding;enzyme regulator activity;kinase activity;kinase binding;kinase regulator activity;nucl…	AMP-activated protein kinase complex;cell part;cytoplasmic part;cytosol;intracellular membrane-bounded organelle;intracellular organelle;intracellular part;macromolecular complex;membrane-bounded organelle;nucleus;organelle;protein complex	Adipocytokine signaling pathway;Hypertrophic cardiomyopathy (HCM);Insulin signaling pathway	CBS	ACEVEDO_METHYLATED_IN_LIVER_CANCER_DN;AGUIRRE_PANCREATIC_CANCER_COPY_NUMBER_DN;AUNG_GASTRIC_CANCER;BAKKER_FOXO3_TARGETS_DN;BARRIER_CANCER_RELAPSE_NORMAL_SAMPLE_UP;BENPORATH_MYC_MAX_TARGETS;BHATI_G2M_ARREST_BY_2METHOXYESTRADIOL_DN;BIOCARTA_AKAP13_PATHWAY;BIOCARTA_AKAP95_PATHWAY;BIOCARTA_AKAPCENTROSOME_PATHWAY;BIOCARTA_CHREBP2_PATHWAY;BIOCARTA_LEPTIN_PATHWAY;BIOPOLYMER_METABOLIC_PROCESS;BIOPOLYMER_…	3D-structure;Alternativesplicing;ATP-binding;CBSdomain;Completeproteome;Directproteinsequencing;Fattyacidbiosynthesis;Fattyacidmetabolism;Lipidbiosynthesis;Lipidmetabolism;Nucleotide-binding;Phosphoprotein;Polymorphism;Referenceproteome;Repeat		Cysta_beta_synth_core		CBS	REACT_111102;REACT_11123;REACT_11163	CBS	6	6	6	28.2	31.905	0	4.4163	31	0						0.945174	0.176225	-0.899029	-1.05961	-1.6968
P12081;B4E1C5;B4DDD8;B3KWE1;E7ETE2;D6RF05;A0A2R8YCI2;A0A2R8Y4X6;A0A2R8YFR1	P12081;B4E1C5;B4DDD8;B3KWE1;E7ETE2	Histidine--tRNA ligase, cytoplasmic	HARS	2553	1.91303e+07	2.7334e+07	2.17863e+07	2.14658e+07	2.97996e+07	3.25788e+07	3.84525e+06	1.17873e+07	1.36064e+07	1.69898e+07	1.57737e+07	1.82802e+07		amine metabolic process;amino acid activation;carboxylic acid metabolic process;cellular amine metabolic process;cellular amino acid metabolic process;cellular ketone metabolic process;cellular macromolecule metabolic process;cellular metabolic process;cellular nitrogen compound metabolic process;cellular process;histidyl-tRNA aminoacylation;macromolecule metabolic process;metabolic process;ncRNA…	adenyl nucleotide binding;adenyl ribonucleotide binding;aminoacyl-tRNA ligase activity;ATP binding;binding;catalytic activity;histidine-tRNA ligase activity;ligase activity;ligase activity, forming aminoacyl-tRNA and related compounds;ligase activity, forming carbon-oxygen bonds;nucleotide binding;purine nucleotide binding;purine ribonucleoside triphosphate binding;purine ribonucleotide binding;r…	cell part;cytoplasm;cytoplasmic part;cytosol;intracellular part	Aminoacyl-tRNA biosynthesis	HGTP_anticodon;tRNA-synt_2b;WHEP-TRS	BENPORATH_MYC_MAX_TARGETS;BERENJENO_TRANSFORMED_BY_RHOA_UP;BYSTRYKH_HEMATOPOIESIS_STEM_CELL_AND_BRAIN_QTL_CIS;BYSTRYKH_HEMATOPOIESIS_STEM_CELL_QTL_CIS;CEBALLOS_TARGETS_OF_TP53_AND_MYC_UP;chr5q31;DANG_BOUND_BY_MYC;GSE10239_MEMORY_VS_DAY4.5_EFF_CD8_TCELL_DN;GSE13306_TREG_VS_TCONV_DN;GSE1460_CORD_VS_ADULT_BLOOD_NAIVE_CD4_TCELL_DN;GSE15659_NAIVE_CD4_TCELL_VS_ACTIVATED_TREG_UP;GSE17721_0.5H_VS_4H_LPS_…	3D-structure;Acetylation;Alternativesplicing;Aminoacyl-tRNAsynthetase;ATP-binding;Completeproteome;Cytoplasm;Deafness;Diseasemutation;Ligase;Neuropathy;Nucleotide-binding;Polymorphism;Proteinbiosynthesis;Referenceproteome;Retinitispigmentosa;Ushersyndrome		aa-tRNA-synt_IIb_cons-dom;aa-tRNA-synth_II;Anticodon-bd;HisRS/HisZ;His-tRNA-ligase;S15_NS1_RNA-bd;WHEP-TRS		AA_TRNA_LIGASE_II;WHEP_TRS_1;WHEP_TRS_2	REACT_71	WHEP-TRS	13	13	10	24.8	57.41	0	12.392	70	0						0.541441	0.502107	-0.296868	-0.290428	-0.862073
Q9NYV4;J3QSD7;A0A2R8Y644;Q9BVE2;H0YLT2;A0A2R8YEB7;K7EJ83;H0YAZ9;E7EUK8;E5RGN0;A0A087WZU2;F5H6Z0;Q96Q40;O94921;Q07002;Q00536;Q00537	Q9NYV4;J3QSD7	Cyclin-dependent kinase 12	CDK12	5963	3.0508e+07	2.2619e+07	2.36477e+07	2.49859e+07	3.56792e+07	3.33646e+07	2.68683e+07	3.69802e+07	2.70358e+06	3.40512e+07	3.85013e+07	4.3846e+07		biological regulation;cell cycle process;cell division;cell projection organization;cell surface receptor linked signaling pathway;cellular component organization;cellular component organization at cellular level;cellular component organization or biogenesis;cellular component organization or biogenesis at cellular level;cellular macromolecule metabolic process;cellular metabolic process;cellular…	adenyl nucleotide binding;adenyl ribonucleotide binding;ATP binding;binding;catalytic activity;cation binding;cyclin-dependent protein kinase activity;ion binding;kinase activity;metal ion binding;molecular transducer activity;nucleotide binding;phosphotransferase activity, alcohol group as acceptor;protein kinase activity;protein serine/threonine kinase activity;purine nucleotide binding;purine …	cell junction;cell part;cell projection;cyclin-dependent protein kinase holoenzyme complex;cytoplasm;cytoplasmic cyclin-dependent protein kinase holoenzyme complex;cytoplasmic membrane-bounded vesicle;cytoplasmic part;cytoplasmic vesicle;cytosol;extrinsic to internal side of plasma membrane;extrinsic to membrane;extrinsic to plasma membrane;intracellular membrane-bounded organelle;intracellular n…		Pkinase	AAAGACA,MIR-511;AACATTC,MIR-409-3P;AACTGAC,MIR-223;AACTTT_UNKNOWN;ACATTCC,MIR-1,MIR-206;ACEVEDO_LIVER_CANCER_UP;ACTGCAG,MIR-17-3P;ACTGTGA,MIR-27A,MIR-27B;ACTTTAT,MIR-142-5P;AMIT_EGF_RESPONSE_240_HELA;AMUNDSON_POOR_SURVIVAL_AFTER_GAMMA_RADIATION_2G;ASTON_MAJOR_DEPRESSIVE_DISORDER_DN;ATCATGA,MIR-433;ATGCTGC,MIR-103,MIR-107;ATGTTTC,MIR-494;AZARE_NEOPLASTIC_TRANSFORMATION_BY_STAT3_DN;AZARE_STAT3_TARG…	3D-structure;Alternativesplicing;ATP-binding;Cellcycle;Celldivision;Celljunction;Cellmembrane;Chromosomalrearrangement;Completeproteome;Cytoplasm;Cytoplasmicvesicle;Differentiation;Kinase;Magnesium;Membrane;Metal-binding;mRNAprocessing;mRNAsplicing;Nucleotide-binding;Nucleus;Phosphoprotein;Polymorphism;Referenceproteome;Serine/threonine-proteinkinase;Spermatogenesis;Synapse;Synaptosome;Transferas…	Spliceosome	Kinase-like_dom;Prot_kinase_cat_dom;Protein_kinase_ATP_BS;Ser/Thr_dual-sp_kinase_dom;Ser/Thr_kinase_AS		PROTEIN_KINASE_ATP;PROTEIN_KINASE_DOM;PROTEIN_KINASE_ST		S_TKc	74	74	63	49.3	164.15	0	323.31	2138	0						0.627032	0.452086	-0.292486	-0.288698	-0.939647
Q08174;D6RAX3;H0Y9F5;D6RBG2	Q08174	Protocadherin-1	PCDH1	3576	9.69298e+06	1.45661e+07	1.22321e+07	1.29557e+07	1.17104e+07	1.30069e+07	5.38663e+06	2.43655e+06	9.3505e+06	1.2228e+07	1.22475e+07	1.11515e+07		anatomical structure development;biological adhesion;cell adhesion;cell communication;cell-cell adhesion;cell-cell signaling;cellular process;developmental process;homophilic cell adhesion;nervous system development;signaling;system development	binding;calcium ion binding;cation binding;ion binding;metal ion binding	cell junction;cell part;cell-cell junction;integral to membrane;integral to plasma membrane;intrinsic to membrane;intrinsic to plasma membrane;membrane;membrane part;plasma membrane;plasma membrane part		Cadherin;Cadherin_2;Protocadherin	AGTTCTC,MIR-146A,MIR-146B;ANATOMICAL_STRUCTURE_DEVELOPMENT;ATF2_UP.V1_UP;BENPORATH_ES_1;BROWNE_HCMV_INFECTION_48HR_DN;CAGGGTC,MIR-504;CAGGTG_V$E12_Q6;CELL_CELL_SIGNALING;CELL_JUNCTION;CHARAFE_BREAST_CANCER_LUMINAL_VS_MESENCHYMAL_UP;chr5q32;COULOUARN_TEMPORAL_TGFB1_SIGNATURE_DN;CTTTGA_V$LEF1_Q2;CTTTGT_V$LEF1_Q2;DODD_NASOPHARYNGEAL_CARCINOMA_UP;DUTERTRE_ESTRADIOL_RESPONSE_24HR_DN;ERB2_UP.V1_UP;ESC_…	Alternativesplicing;Calcium;Celladhesion;Celljunction;Cellmembrane;Completeproteome;Glycoprotein;Membrane;Phosphoprotein;Polymorphism;Referenceproteome;Repeat;Signal;Transmembrane;Transmembranehelix		Cadherin;Cadherin_CS;Cadherin_N;Cadherin-like;Protocadherin	CADHERIN	CADHERIN_1;CADHERIN_2		CA	10	10	10	11.2	114.74	0	32.477	60	0						0.133182	0.886237	-0.0459776	-0.064113	-0.231227
P68032;P62736;P63267;F6UVQ4;F6QUT6;C9JFL5;F8WB63;B8ZZJ2	P68032;P62736;P63267	Actin, alpha cardiac muscle 1;Actin, aortic smooth muscle;Actin, gamma-enteric smooth muscle	ACTC1;ACTA2;ACTG2	3412	1.37549e+09	4.32285e+08	1.44753e+09	1.50415e+09	1.29087e+09	1.3571e+09	1.16768e+09	1.1078e+09	1.18738e+09	2.31038e+09	2.22189e+09	1.27685e+09		actin cytoskeleton organization;actin filament organization;actin filament-based movement;actin filament-based process;actin-mediated cell contraction;actin-myosin filament sliding;actomyosin structure organization;anatomical structure development;anatomical structure formation involved in morphogenesis;anatomical structure morphogenesis;apoptosis;biological regulation;cardiac muscle contraction;…	adenyl nucleotide binding;adenyl ribonucleotide binding;ATP binding;ATPase activity;binding;catalytic activity;cytoskeletal protein binding;hydrolase activity;hydrolase activity, acting on acid anhydrides;hydrolase activity, acting on acid anhydrides, in phosphorus-containing anhydrides;myosin binding;nucleoside-triphosphatase activity;nucleotide binding;protein binding;purine nucleotide binding;…	actin cytoskeleton;actin filament;actomyosin, actin part;cell part;cell periphery;contractile fiber;contractile fiber part;cytoplasm;cytoplasmic part;cytoskeletal part;cytoskeleton;cytosol;extracellular membrane-bounded organelle;extracellular organelle;extracellular region part;extracellular vesicular exosome;I band;intracellular non-membrane-bounded organelle;intracellular organelle;intracellul…	Cardiac muscle contraction;Dilated cardiomyopathy;Hypertrophic cardiomyopathy (HCM);Vascular smooth muscle contraction	Actin	ABDULRAHMAN_KIDNEY_CANCER_VHL_DN;ACEVEDO_FGFR1_TARGETS_IN_PROSTATE_CANCER_MODEL_DN;ACTIN_CYTOSKELETON;ACTIN_FILAMENT;AFFAR_YY1_TARGETS_UP;AMIT_EGF_RESPONSE_480_HELA;ANASTASSIOU_CANCER_MESENCHYMAL_TRANSITION_SIGNATURE;APRELIKOVA_BRCA1_TARGETS;BANDRES_RESPONSE_TO_CARMUSTIN_MGMT_48HR_DN;BANDRES_RESPONSE_TO_CARMUSTIN_WITHOUT_MGMT_48HR_DN;BENPORATH_ES_1;BERENJENO_ROCK_SIGNALING_NOT_VIA_RHOA_DN;BERENJE…	Acetylation;Alternativesplicing;Aorticaneurysm;ATP-binding;Atrialseptaldefect;Cardiomyopathy;Completeproteome;Cytoplasm;Cytoskeleton;Diseasemutation;Methylation;Muscleprotein;Nucleotide-binding;Oxidation;Phosphoprotein;Polymorphism;Referenceproteome	Nop56p-associated pre-rRNA complex;WIP-WASp-actin-myosin-IIa complex	Actin/actin-like_CS;Actin_CS;Actin-related	ACTIN	ACTINS_1;ACTINS_2;ACTINS_ACT_LIKE	REACT_17044	ACTIN	51	15	3	73.2	42.019	0	323.31	1228	0						0.397001	0.545824	-0.351057	-0.538076	-0.799528
P60983;G3V4P8	P60983;G3V4P8	Glia maturation factor beta	GMFB	3301	7.77428e+07	4.63511e+06	5.81395e+07	2.55999e+07	4.80849e+07	3.25435e+07	1.98651e+08	5.59524e+07	1.03219e+08	2.79263e+08	3.93493e+08	3.21752e+08		anatomical structure development;cellular macromolecule metabolic process;cellular metabolic process;cellular process;cellular protein metabolic process;developmental process;macromolecule metabolic process;macromolecule modification;metabolic process;nervous system development;phosphate-containing compound metabolic process;phosphorus metabolic process;phosphorylation;primary metabolic process;p…	enzyme activator activity;enzyme inhibitor activity;enzyme regulator activity;kinase inhibitor activity;kinase regulator activity;molecular transducer activity;protein kinase inhibitor activity;protein kinase regulator activity;signal transducer activity	cell part;intracellular		Cofilin_ADF	ACAACTT,MIR-382;ACEVEDO_LIVER_CANCER_UP;ACEVEDO_LIVER_TUMOR_VS_NORMAL_ADJACENT_TISSUE_UP;ANATOMICAL_STRUCTURE_DEVELOPMENT;BAE_BRCA1_TARGETS_UP;BAELDE_DIABETIC_NEPHROPATHY_DN;BALDWIN_PRKCI_TARGETS_UP;BIOPOLYMER_METABOLIC_PROCESS;BIOPOLYMER_MODIFICATION;BLALOCK_ALZHEIMERS_DISEASE_UP;BOYAULT_LIVER_CANCER_SUBCLASS_G3_UP;BUYTAERT_PHOTODYNAMIC_THERAPY_STRESS_UP;CACGTG_V$MYC_Q2;CACTGCC,MIR-34A,MIR-34C,M…	Acetylation;Completeproteome;Growthfactor;Phosphoprotein;Referenceproteome		Actin-bd_cofilin/tropomyosin;GMF-beta		ADF_H		ADF	6	6	6	43.7	16.713	0	152.42	83	0						0.0836804	0.89171	0.403582	-0.311729	-0.219724
A0A087WUT6;O60841	A0A087WUT6;O60841	Eukaryotic translation initiation factor 5B	EIF5B	56	7.10746e+07	4.83731e+07	4.80049e+07	4.78958e+07	6.68092e+07	7.07721e+07	7.21709e+07	6.93638e+07	4.21652e+07	1.23551e+08	1.14531e+08	1.09081e+08		biological regulation;catabolic process;cellular catabolic process;cellular metabolic process;cellular nitrogen compound catabolic process;cellular nitrogen compound metabolic process;cellular process;GTP catabolic process;GTP metabolic process;heterocycle catabolic process;heterocycle metabolic process;metabolic process;nitrogen compound metabolic process;nucleobase-containing compound catabolic…	binding;catalytic activity;GTP binding;GTPase activity;guanyl nucleotide binding;guanyl ribonucleotide binding;hydrolase activity;hydrolase activity, acting on acid anhydrides;hydrolase activity, acting on acid anhydrides, in phosphorus-containing anhydrides;nucleic acid binding;nucleoside-triphosphatase activity;nucleotide binding;purine nucleotide binding;purine ribonucleoside triphosphate bind…	cell part;cytoplasmic part;cytosol;intracellular part	RNA transport	GTP_EFTU;GTP_EFTU_D2;IF-2	ACACTGG,MIR-199A,MIR-199B;BILANGES_SERUM_SENSITIVE_VIA_TSC2;BLALOCK_ALZHEIMERS_DISEASE_INCIPIENT_UP;BLALOCK_ALZHEIMERS_DISEASE_UP;BROWNE_HCMV_INFECTION_1HR_DN;BROWNE_HCMV_INFECTION_48HR_DN;BUCKANOVICH_T_LYMPHOCYTE_HOMING_ON_TUMOR_UP;BYSTRYKH_HEMATOPOIESIS_STEM_CELL_AND_BRAIN_QTL_TRANS;BYSTRYKH_HEMATOPOIESIS_STEM_CELL_QTL_TRANS;CAGTATT,MIR-200B,MIR-200C,MIR-429;CAIRO_HEPATOBLASTOMA_CLASSES_UP;CASO…	Completeproteome;Cytoplasm;Directproteinsequencing;GTP-binding;Initiationfactor;Nucleotide-binding;Phosphoprotein;Polymorphism;Proteinbiosynthesis;Referenceproteome		EF_GTP-bd_dom;P-loop_NTPase;Small_GTP-bd_dom;TIF_IF2;TIF_IF2_dom3;Transl_elong_EFTu/EF1A_2;Transl_elong_init/rib_B-barrel	ELONGATNFCT	IF2	REACT_17015;REACT_71		28	28	28	27.5	138.68	0	118.01	226	0						0.232915	0.764905	-0.147488	-0.152135	-0.426838
Q01105;A0A0C4DFV9;A0A087X027;P0DME0	Q01105;A0A0C4DFV9;A0A087X027;P0DME0	Protein SET;Protein SETSIP	SET;SETSIP	3487	3.12477e+08	1.71845e+08	2.19542e+08	4.12435e+08	3.43153e+08	4.40245e+08	2.35272e+08	4.85023e+08	3.61861e+08	4.27896e+08	4.33599e+08	4.7158e+08		biological regulation;biosynthetic process;cellular biosynthetic process;cellular component assembly;cellular component assembly at cellular level;cellular component disassembly;cellular component disassembly at cellular level;cellular component organization;cellular component organization at cellular level;cellular component organization or biogenesis;cellular component organization or biogenesi…	binding;DNA binding;enzyme inhibitor activity;enzyme regulator activity;histone binding;nucleic acid binding;phosphatase inhibitor activity;phosphatase regulator activity;protein binding;protein phosphatase inhibitor activity;protein phosphatase regulator activity;protein phosphatase type 2A regulator activity	cell part;cytoplasmic part;cytosol;endoplasmic reticulum;intracellular membrane-bounded organelle;intracellular organelle;intracellular organelle part;intracellular part;macromolecular complex;membrane-bounded organelle;nuclear part;nucleoplasm;organelle;organelle part;perinuclear region of cytoplasm;protein complex		NAP	ACEVEDO_LIVER_TUMOR_VS_NORMAL_ADJACENT_TISSUE_UP;ALONSO_METASTASIS_UP;APPIERTO_RESPONSE_TO_FENRETINIDE_DN;ATCTTGC,MIR-31;BAELDE_DIABETIC_NEPHROPATHY_DN;BENPORATH_NANOG_TARGETS;BENPORATH_NOS_TARGETS;BENPORATH_OCT4_TARGETS;BENPORATH_SOX2_TARGETS;BHATTACHARYA_EMBRYONIC_STEM_CELL;BIOCARTA_SET_PATHWAY;BIOPOLYMER_METABOLIC_PROCESS;BIOPOLYMER_MODIFICATION;BLALOCK_ALZHEIMERS_DISEASE_UP;BYSTROEM_CORRELATE…	3D-structure;Acetylation;Alternativesplicing;Chaperone;Chromosomalrearrangement;Completeproteome;Cytoplasm;Directproteinsequencing;DNA-binding;Endoplasmicreticulum;Isopeptidebond;Methylation;Nucleus;Phosphoprotein;Polymorphism;Proto-oncogene;Referenceproteome;Ublconjugation	CTFC-TAF1 complex	NAP_family			REACT_21257;REACT_71		19	19	19	54.1	33.488	0	301.6	420	0						1.37186	0.125224	-0.764647	-0.800657	-2.14929
Q9NR12;D6RF83;D6RH06;H7BYK4;D6RAN1;H0Y8W6	Q9NR12;D6RF83;D6RH06;H7BYK4	PDZ and LIM domain protein 7	PDLIM7	5805	4.04349e+07	4.12956e+07	3.14657e+07	3.40165e+07	3.5669e+07	4.72541e+07	1.18367e+07	2.86353e+07	1.75585e+07	3.19071e+07	3.56631e+07	4.97879e+07		actin cytoskeleton organization;actin filament-based process;biological regulation;cell differentiation;cellular component organization;cellular component organization at cellular level;cellular component organization or biogenesis;cellular component organization or biogenesis at cellular level;cellular developmental process;cellular membrane organization;cellular process;cytoskeleton organizatio…	binding;cation binding;ion binding;metal ion binding;transition metal ion binding;zinc ion binding	actin cytoskeleton;actin filament bundle;actomyosin;adherens junction;anchoring junction;cell junction;cell part;cell projection;cell-substrate adherens junction;cell-substrate junction;cytoplasm;cytoskeletal part;cytoskeleton;focal adhesion;intracellular non-membrane-bounded organelle;intracellular organelle;intracellular organelle part;intracellular part;non-membrane-bounded organelle;organelle…		LIM;PDZ	ACEVEDO_FGFR1_TARGETS_IN_PROSTATE_CANCER_MODEL_DN;AMBROSINI_FLAVOPIRIDOL_TREATMENT_TP53;AMIT_EGF_RESPONSE_480_HELA;AMUNDSON_GENOTOXIC_SIGNATURE;BAKKER_FOXO3_TARGETS_DN;BASAKI_YBX1_TARGETS_UP;BERENJENO_ROCK_SIGNALING_NOT_VIA_RHOA_DN;BILD_MYC_ONCOGENIC_SIGNATURE;BROWNE_HCMV_INFECTION_16HR_DN;BROWNE_HCMV_INFECTION_24HR_DN;BURTON_ADIPOGENESIS_8;BYSTRYKH_HEMATOPOIESIS_STEM_CELL_AND_BRAIN_QTL_TRANS;CAG…	3D-structure;Alternativesplicing;Completeproteome;Cytoplasm;Cytoskeleton;Developmentalprotein;Differentiation;Directproteinsequencing;LIMdomain;Metal-binding;Osteogenesis;Phosphoprotein;Polymorphism;Referenceproteome;Repeat;Zinc		PDZ;Znf_LIM		LIM_DOMAIN_1;LIM_DOMAIN_2;PDZ		LIM;PDZ	16	16	16	44.6	49.844	0	240.49	231	0						0.0759768	0.927356	-0.0469383	-0.0419922	-0.142663
Q9NUQ3	Q9NUQ3	Gamma-taxilin	TXLNG	5867	7.97278e+06	8.80932e+06	8.12326e+06	7.4301e+06	9.33235e+06	1.05966e+07	3.35683e+06	7.11999e+06	2.41618e+06	9.88873e+06	7.35979e+06	7.08239e+06		biological regulation;biosynthetic process;cell cycle;cellular biosynthetic process;cellular macromolecule biosynthetic process;cellular macromolecule metabolic process;cellular metabolic process;cellular nitrogen compound metabolic process;cellular process;macromolecule biosynthetic process;macromolecule metabolic process;metabolic process;nitrogen compound metabolic process;nucleic acid metabol…	binding;protein binding;protein dimerization activity;protein heterodimerization activity	cell part;cytoplasmic part;cytosol;intracellular organelle part;intracellular part;membrane;nuclear membrane;nuclear part;organelle membrane;organelle part		Taxilin	AACTTT_UNKNOWN;ACTAYRNNNCCCR_UNKNOWN;BENPORATH_ES_2;CACGTG_V$MYC_Q2;CAGGTG_V$E12_Q6;CCCNNGGGAR_V$OLF1_01;chrxp22;CTTTGT_V$LEF1_Q2;DELACROIX_RAR_BOUND_ES;GATTGGY_V$NFY_Q6_01;GCANCTGNY_V$MYOD_Q6;GCNP_SHH_UP_EARLY.V1_DN;GGGTGGRR_V$PAX4_03;GSE14769_UNSTIM_VS_240MIN_LPS_BMDM_DN;GSE15930_STIM_VS_STIM_AND_IFNAB_72H_CD8_T_CELL_DN;GSE17721_0.5H_VS_12H_LPS_BMDM_DN;GSE17721_PAM3CSK4_VS_CPG_1H_BMDM_DN;GSE177…	Alternativesplicing;Cellcycle;Coiledcoil;Completeproteome;Cytoplasm;Membrane;Nucleus;Phosphoprotein;Polymorphism;Referenceproteome;Transcription;Transcriptionregulation		Taxilin_fam					7	7	7	12.7	60.585	0	13.537	37	0						0.319158	0.73851	-0.135563	-0.121661	-0.474866
Q8N6M0;A0A087X0W9;A0A0C4DH76	Q8N6M0;A0A087X0W9	OTU domain-containing protein 6B	OTUD6B	4711	1.14383e+07	1.05609e+07	1.04837e+07	1.08772e+07	1.10249e+07	1.51057e+07	2.82764e+06	1.5645e+07	2.45448e+06	1.28904e+07	1.15379e+07	1.35424e+07						OTU	BENPORATH_EED_TARGETS;chr8q21;DODD_NASOPHARYNGEAL_CARCINOMA_DN;GARY_CD5_TARGETS_DN;GCM_CHUK;GCM_ERBB2IP;GCM_GSPT1;GCM_MLL;GCM_NF2;GCM_USP6;GSE10239_MEMORY_VS_KLRG1HIGH_EFF_CD8_TCELL_DN;GSE14769_20MIN_VS_360MIN_LPS_BMDM_UP;GSE14769_40MIN_VS_360MIN_LPS_BMDM_UP;GSE14769_UNSTIM_VS_360MIN_LPS_BMDM_UP;GSE17721_LPS_VS_GARDIQUIMOD_16H_BMDM_DN;GSE17721_LPS_VS_GARDIQUIMOD_8H_BMDM_DN;GSE17721_LPS_VS_PAM3CSK…	Acetylation;Completeproteome;Polymorphism;Referenceproteome		OTU		OTU			4	4	4	24.9	33.812	0	35.984	33	0						0.46548	0.629365	-0.188148	-0.172137	-0.662224
[truncated: 2,987 more rows]
[truncated: 10 more columns]

## Sheet: 6His
Protein IDs	Majority protein IDs	Protein names	Gene names	id	Total_ZR_LFQ intensity Ex1_6His_S1_01	Total_ZR_LFQ intensity Ex1_6His_S1_02	Total_ZR_LFQ intensity Ex1_6His_S1_03	Total_ZR_LFQ intensity Ex1_6His_S2_01	Total_ZR_LFQ intensity Ex1_6His_S2_02	Total_ZR_LFQ intensity Ex1_6His_S2_03	Total_ZR_LFQ intensity Ex2_6His_S1_01	Total_ZR_LFQ intensity Ex2_6His_S1_02	Total_ZR_LFQ intensity Ex2_6His_S1_03	Total_ZR_LFQ intensity Ex2_6His_S2_01	Total_ZR_LFQ intensity Ex2_6His_S2_02	Total_ZR_LFQ intensity Ex2_6His_S2_03	Site identified previously	GGK SUMO site identified	GOBP name	GOMF name	GOCC name	KEGG name	Pfam	GSEA	Keywords	Corum	Interpro name	PRINTS name	Prosite name	Reactome	SMART name	Peptides	Razor + unique peptides	Unique peptides	Sequence coverage [%]	Mol. weight [kDa]	Q-value	Score	MS/MS count	Number of GGK sites identified	Student's T-test Significant Ex1_6His_S1_Ex1_6His_S2	Student's T-test Significant Ex2_6His_S1_Ex2_6His_S2	Student's T-test Significant Ex1_6His_S1_Ex1_6His_S2 (up or down)	Student's T-test Significant Ex2_6His_S1_Ex2_6His_S2 (up or down)	Significance Ex1&Ex2	-Log Student's T-test p-value Ex1_6His_S1_Ex1_6His_S2	Student's T-test q-value Ex1_6His_S1_Ex1_6His_S2	Log2 S1/S2_Ex1	Student's T-test Difference Ex1_6His_S1_Ex1_6His_S2
[truncated: 1,541 more rows]
[truncated: 11 more columns]

[truncated: 1 more sheets: GGK]
